# Supplementary material for: Repeated Disuse Atrophy Imprints a Molecular Memory in Skeletal Muscle: Transcriptional Resilience in Young Adults and Susceptibility in Aged Muscle
Source: Adv Sci (Weinh). 2026 Feb 25;13(23):e22726. doi: 10.1002/advs.202522726 (PMC13104094; doi:10.1002/advs.202522726)
Supplement: Supplementary file 9 — Supporting File 9: advs74388‐sup‐0009‐DataS1.xlsx. [file ADVS-13-e22726-s011.xlsx]

## Sheet: All 15087 detected
15,087 genes detected via DESeq2 normalization. All comparison for all genes (including non-DEGs) included herein.
		Atrophy vs Baseline									Repeated Atrophy vs Baseline									Recovery vs Baseline									Repeated Atrophy vs Atrophy									Recovery vs Atrophy									Repeated Atrophy vs Recovery
Gene ID	Gene name	P-value (Atrophy vs Baseline)	FDR step up (Atrophy vs Baseline)	Ratio (Atrophy vs Baseline)	Log2(Ratio) (Atrophy vs Baseline)	Fold change (Atrophy vs Baseline)	LSMean(Atrophy) (Atrophy vs Baseline)	LSMean(Baseline) (Atrophy vs Baseline)	FC 95% lower limit (Atrophy vs Baseline)	FC 95% upper limit (Atrophy vs Baseline)	P-value (Repeated Atrophy vs Baseline)	FDR step up (Repeated Atrophy vs Baseline)	Ratio (Repeated Atrophy vs Baseline)	Log2(Ratio) (Repeated Atrophy vs Baseline)	Fold change (Repeated Atrophy vs Baseline)	LSMean(Repeated Atrophy) (Repeated Atrophy vs Baseline)	LSMean(Baseline) (Repeated Atrophy vs Baseline)	FC 95% lower limit (Repeated Atrophy vs Baseline)	FC 95% upper limit (Repeated Atrophy vs Baseline)	P-value (Recovery vs Baseline)	FDR step up (Recovery vs Baseline)	Ratio (Recovery vs Baseline)	Log2(Ratio) (Recovery vs Baseline)	Fold change (Recovery vs Baseline)	LSMean(Recovery) (Recovery vs Baseline)	LSMean(Baseline) (Recovery vs Baseline)	FC 95% lower limit (Recovery vs Baseline)	FC 95% upper limit (Recovery vs Baseline)	P-value (Repeated Atrophy vs Atrophy)	FDR step up (Repeated Atrophy vs Atrophy)	Ratio (Repeated Atrophy vs Atrophy)	Log2(Ratio) (Repeated Atrophy vs Atrophy)	Fold change (Repeated Atrophy vs Atrophy)	LSMean(Repeated Atrophy) (Repeated Atrophy vs Atrophy)	LSMean(Atrophy) (Repeated Atrophy vs Atrophy)	FC 95% lower limit (Repeated Atrophy vs Atrophy)	FC 95% upper limit (Repeated Atrophy vs Atrophy)	P-value (Recovery vs Atrophy)	FDR step up (Recovery vs Atrophy)	Ratio (Recovery vs Atrophy)	Log2(Ratio) (Recovery vs Atrophy)	Fold change (Recovery vs Atrophy)	LSMean(Recovery) (Recovery vs Atrophy)	LSMean(Atrophy) (Recovery vs Atrophy)	FC 95% lower limit (Recovery vs Atrophy)	FC 95% upper limit (Recovery vs Atrophy)	P-value (Repeated Atrophy vs Recovery)	FDR step up (Repeated Atrophy vs Recovery)	Ratio (Repeated Atrophy vs Recovery)
ENSG00000119508.18	NR4A3	3.10197e-07	0.000311996	0.0867375	-3.5272	-11.529	20.0691	231.377	-29.4075	-4.5199	0.00224631	0.133953	0.234649	-2.09143	-4.26169	54.2923	231.377	-10.7998	-1.6817	0.00051943	0.999951	0.192202	-2.37931	-5.20287	44.471	231.377	-13.2047	-2.05001	0.0377708	0.999997	2.70528	1.43578	2.70528	54.2923	20.0691	1.05784	6.91835	0.0972788	0.395457	2.2159	1.14789	2.2159	44.471	20.0691	-1.15581	5.67529	0.675397	0.929718	1.22085
ENSG00000288684.1	ENSG00000288684	0.000111471	0.0148584	0.116574	-3.10068	-8.57823	1.88005	16.1275	-25.5164	-2.88388	0.00542999	0.19788	0.227968	-2.1331	-4.38658	3.67656	16.1275	-12.4388	-1.54694	0.189315	0.999951	0.505214	-0.985034	-1.97936	8.14785	16.1275	-5.48646	1.40037	0.241654	0.999997	1.95556	0.967583	1.95556	3.67656	1.88005	-1.57147	6.00963	0.00907756	0.122627	4.33384	2.11565	4.33384	8.14785	1.88005	1.44032	13.0403	0.139037	0.632406	0.451231
ENSG00000077009.14	NMRK2	2.13813e-12	3.2258e-08	0.119686	-3.06267	-8.35518	400.529	3346.49	-15.1058	-4.62133	8.8819e-08	0.000670006	0.198864	-2.33015	-5.02857	665.495	3346.49	-9.08839	-2.78229	0.739758	0.999951	1.10544	0.144624	1.10544	3699.35	3346.49	-1.63436	1.99719	0.0930638	0.999997	1.66154	0.732522	1.66154	665.495	400.529	-1.08851	3.00507	1.8818e-13	2.83907e-09	9.23617	3.20729	9.23617	3699.35	400.529	5.10866	16.6985	1.34526e-08	0.000157412	0.179895
ENSG00000136999.5	CCN3	5.37682e-05	0.00986891	0.123399	-3.0186	-8.10382	20.9918	170.114	-22.3701	-2.93569	0.0940073	0.568908	0.422278	-1.24373	-2.36811	71.8352	170.114	-6.49527	1.15823	0.204596	0.999951	0.520502	-0.942023	-1.92122	88.5445	170.114	-5.26881	1.42744	0.0177061	0.999997	3.42206	1.77487	3.42206	71.8352	20.9918	1.23811	9.45842	0.00551608	0.0939291	4.21806	2.07658	4.21806	88.5445	20.9918	1.52631	11.6569	0.684901	0.932216	0.811289
ENSG00000133055.10	MYBPH	0.0122739	0.153929	0.167915	-2.5742	-5.9554	998.394	5945.84	-24.0666	-1.47369	0.154683	0.657157	0.362766	-1.46289	-2.7566	2156.95	5945.84	-11.139	1.46588	0.383466	0.999951	0.537437	-0.895832	-1.86068	3195.51	5945.84	-7.51863	2.17167	0.279669	0.999997	2.16042	1.11131	2.16042	2156.95	998.394	-1.8706	8.73086	0.102533	0.403999	3.20065	1.67837	3.20065	3195.51	998.394	-1.26263	12.9346	0.581182	0.899033	0.674992
ENSG00000159251.8	ACTC1	0.00353713	0.0833822	0.180896	-2.46677	-5.52805	1092.28	6038.2	-17.4403	-1.75223	0.984366	0.996511	0.98858	-0.0165708	-1.01155	5969.25	6038.2	-3.19092	3.11845	0.618038	0.999951	0.746565	-0.42166	-1.33947	4507.91	6038.2	-4.22538	2.35506	0.00376564	0.999997	5.46492	2.4502	5.46492	5969.25	1092.28	1.73222	17.241	0.0155994	0.160647	4.12705	2.04511	4.12705	4507.91	1092.28	1.30814	13.0204	0.631911	0.916065	1.32417
ENSG00000164694.17	FNDC1	0.000598506	0.035076	0.202761	-2.30215	-4.93191	32.3771	159.681	-12.2672	-1.98283	0.407679	0.847314	0.681819	-0.55254	-1.46667	108.874	159.681	-3.63132	1.68812	0.532192	0.999951	0.749028	-0.416908	-1.33506	119.606	159.681	-3.30585	1.85472	0.00912223	0.999997	3.36267	1.74961	3.36267	108.874	32.3771	1.35141	8.36721	0.00496604	0.0889818	3.69414	1.88524	3.69414	119.606	32.3771	1.48447	9.193	0.839029	0.968976	0.910271
ENSG00000227496.3	ENSG00000227496	1.36028e-07	0.000157866	0.208576	-2.26136	-4.79442	66.5471	319.055	-8.58752	-2.67673	0.000575261	0.0730631	0.360564	-1.47167	-2.77344	115.04	319.055	-4.95684	-1.55179	0.440997	0.999951	0.796305	-0.328607	-1.2558	254.065	319.055	-2.24155	1.42137	0.0664066	0.999997	1.72869	0.789682	1.72869	115.04	66.5471	-1.03776	3.10122	6.71731e-06	0.00295931	3.81782	1.93275	3.81782	254.065	66.5471	2.13086	6.84031	0.00751983	0.252676	0.452796
ENSG00000140798.17	ABCC12	2.78764e-05	0.00678341	0.209235	-2.2568	-4.77932	8.13691	38.8889	-9.93417	-2.29932	0.0835328	0.546864	0.533473	-0.906512	-1.87451	20.7462	38.8889	-3.81902	1.08687	0.892123	0.999951	1.05011	0.0705364	1.05011	40.8375	38.8889	-1.93036	2.12866	0.0127139	0.999997	2.54964	1.35029	2.54964	20.7462	8.13691	1.22108	5.3237	1.53827e-05	0.00478846	5.0188	2.32734	5.0188	40.8375	8.13691	2.41537	10.4284	0.0620239	0.508286	0.508018
ENSG00000155465.20	SLC7A7	5.13071e-05	0.00955642	0.23026	-2.11866	-4.34291	11.9427	51.866	-8.83997	-2.13359	0.0385124	0.418312	0.478232	-1.06422	-2.09104	24.804	51.866	-4.20521	-1.03977	0.476328	0.999951	0.776627	-0.364706	-1.28762	40.2805	51.866	-2.58175	1.55718	0.0452136	0.999997	2.07692	1.05444	2.07692	24.804	11.9427	1.01571	4.24688	0.000823386	0.0341275	3.37282	1.75395	3.37282	40.2805	11.9427	1.65428	6.87664	0.174795	0.667994	0.61578
ENSG00000164089.9	ETNPPL	3.56358e-07	0.000336023	0.23339	-2.09919	-4.28468	11.633	49.8438	-7.5022	-2.44707	8.84496e-05	0.0336446	0.332431	-1.58887	-3.00814	16.5696	49.8438	-5.21698	-1.73451	0.151342	0.999951	0.672457	-0.572486	-1.48708	33.5178	49.8438	-2.5571	1.15632	0.225474	0.999997	1.42436	0.510314	1.42436	16.5696	11.633	-1.2439	2.52362	0.000234191	0.0174052	2.88126	1.5267	2.88126	33.5178	11.633	1.63963	5.06313	0.0127305	0.313832	0.494353
ENSG00000162772.17	ATF3	0.00158755	0.0571209	0.252899	-1.98337	-3.95415	276.791	1094.47	-9.28062	-1.68472	0.375581	0.828505	0.680134	-0.556109	-1.4703	744.388	1094.47	-3.4491	1.59549	0.0128217	0.999951	0.338527	-1.56266	-2.95397	370.508	1094.47	-6.93224	-1.25875	0.023054	0.999997	2.68935	1.42726	2.68935	744.388	276.791	1.14577	6.31245	0.503126	0.795334	1.33859	0.42071	1.33859	370.508	276.791	-1.75417	3.14313	0.108951	0.590424	2.0091
ENSG00000165887.12	ANKRD2	0.00107303	0.047452	0.256765	-1.96148	-3.89461	2100.35	8180.07	-8.79629	-1.72436	0.0046806	0.184377	0.30862	-1.6961	-3.24023	2524.53	8180.07	-7.31816	-1.43467	0.21751	0.999951	0.598949	-0.739496	-1.66959	4899.44	8180.07	-3.77069	1.3527	0.658135	0.999997	1.20195	0.265383	1.20195	2524.53	2100.35	-1.87919	2.71486	0.0415938	0.261239	2.33267	1.22198	2.33267	4899.44	2100.35	1.03278	5.26864	0.110688	0.591842	0.515269
ENSG00000181195.11	PENK	0.000535377	0.0329676	0.256881	-1.96083	-3.89285	14.8653	57.8685	-8.40221	-1.8036	0.02043	0.344265	0.405625	-1.30178	-2.46533	23.4729	57.8685	-5.28652	-1.14969	0.389401	0.999951	0.716436	-0.481089	-1.3958	41.4591	57.8685	-2.9827	1.53096	0.247759	0.999997	1.57904	0.659044	1.57904	23.4729	14.8653	-1.37415	3.42624	0.00914512	0.12277	2.78898	1.47974	2.78898	41.4591	14.8653	1.28975	6.03095	0.144847	0.63754	0.56617
ENSG00000108556.10	CHRNE	0.0141059	0.167176	0.258603	-1.95119	-3.86692	13.6232	52.6798	-11.3861	-1.31328	0.214324	0.720961	0.506601	-0.981079	-1.97394	26.6876	52.6798	-5.7741	1.48189	0.203156	0.999951	0.497741	-1.00653	-2.00908	26.2209	52.6798	-5.88366	1.45765	0.223427	0.999997	1.95899	0.970108	1.95899	26.6876	13.6232	-1.50697	5.78319	0.236306	0.586477	1.92473	0.944654	1.92473	26.2209	13.6232	-1.53555	5.68855	0.974388	0.996381	1.0178
ENSG00000171388.12	APLN	4.72746e-06	0.00225095	0.258674	-1.95079	-3.86587	45.5754	176.188	-6.89815	-2.16651	0.00279071	0.145686	0.415216	-1.26807	-2.40839	73.1561	176.188	-4.28505	-1.35362	0.245981	0.999951	0.711603	-0.490855	-1.40528	125.376	176.188	-2.49684	1.26435	0.110571	0.999997	1.60517	0.682725	1.60517	73.1561	45.5754	-1.11411	2.87057	0.000626001	0.029422	2.75096	1.45994	2.75096	125.376	45.5754	1.5404	4.91289	0.0672686	0.520843	0.583493
ENSG00000101825.8	MXRA5	0.000608324	0.0354216	0.259012	-1.94891	-3.86082	50.6206	195.437	-8.35835	-1.78336	0.0740762	0.526419	0.495754	-1.0123	-2.01713	96.8888	195.437	-4.35636	1.07067	0.712568	0.999951	1.15546	0.208466	1.15546	225.82	195.437	-1.86684	2.49239	0.0999271	0.999997	1.91402	0.936604	1.91402	96.8888	50.6206	-1.13225	4.14796	0.000147401	0.0135302	4.46102	2.15737	4.46102	225.82	50.6206	2.06097	9.65597	0.0312034	0.41086	0.429054
ENSG00000146592.17	CREB5	0.000158631	0.0188803	0.270268	-1.88754	-3.70003	68.1834	252.281	-7.29523	-1.8766	0.130528	0.622629	0.593366	-0.753006	-1.6853	149.695	252.281	-3.3152	1.16723	0.190136	0.999951	0.636119	-0.652631	-1.57203	160.48	252.281	-3.09286	1.25152	0.0232987	0.999997	2.19547	1.13453	2.19547	149.695	68.1834	1.11289	4.33115	0.0135627	0.149887	2.35366	1.23491	2.35366	160.48	68.1834	1.19289	4.64393	0.840432	0.968976	0.932791
ENSG00000254387.1	MYL12AP1	1.66381e-08	6.27549e-05	0.272059	-1.87801	-3.67568	18.3758	67.5435	-5.77636	-2.33895	0.000218932	0.0461867	0.433778	-1.20497	-2.30533	29.2989	67.5435	-3.58985	-1.48043	0.750648	0.999951	0.931685	-0.102086	-1.07332	62.9293	67.5435	-1.66062	1.44147	0.0462512	0.999997	1.59443	0.67304	1.59443	29.2989	18.3758	1.00778	2.52257	9.75513e-08	0.000113212	3.42457	1.77592	3.42457	62.9293	18.3758	2.17809	5.38438	0.000727058	0.0937532	0.465585
ENSG00000284779.2	ENSG00000284779	0.0401816	0.284915	0.276574	-1.85426	-3.61567	5.27568	19.0751	-12.3417	-1.05926	0.850402	0.97763	1.12297	0.167319	1.12297	21.4208	19.0751	-2.97202	3.7479	0.791403	0.999951	1.17673	0.234786	1.17673	22.4463	19.0751	-2.83841	3.93033	0.0250382	0.999997	4.06029	2.02158	4.06029	21.4208	5.27568	1.19199	13.8305	0.020658	0.182076	4.25467	2.08905	4.25467	22.4463	5.27568	1.24812	14.5036	0.939311	0.989063	0.954312
ENSG00000124343.14	XG	0.00136227	0.0531948	0.283929	-1.8164	-3.522	11.3134	39.8459	-7.61067	-1.62988	0.563455	0.90532	0.800224	-0.321524	-1.24965	31.8856	39.8459	-2.66168	1.70443	0.034318	0.999951	0.438079	-1.19074	-2.28269	17.4556	39.8459	-4.90244	-1.06288	0.00844276	0.999997	2.81839	1.49487	2.81839	31.8856	11.3134	1.30357	6.09351	0.275326	0.624032	1.54292	0.62566	1.54292	17.4556	11.3134	-1.41271	3.36308	0.122641	0.607889	1.82667
ENSG00000128596.17	CCDC136	3.35243e-05	0.00735265	0.288064	-1.79554	-3.47145	37.0119	128.485	-6.25017	-1.9281	0.00257974	0.143875	0.406596	-1.29833	-2.45944	52.2415	128.485	-4.41575	-1.36984	0.529229	0.999951	0.829401	-0.269858	-1.20569	106.566	128.485	-2.1592	1.48533	0.25318	0.999997	1.41148	0.497205	1.41148	52.2415	37.0119	-1.27955	2.54921	0.000429552	0.0240312	2.87922	1.52568	2.87922	106.566	37.0119	1.59824	5.18691	0.0170771	0.350057	0.490228
ENSG00000101608.13	MYL12A	1.01865e-11	7.68422e-08	0.291801	-1.77694	-3.42699	6538.51	22407.4	-4.88639	-2.40347	6.83383e-07	0.00343673	0.407027	-1.2968	-2.45684	9120.44	22407.4	-3.503	-1.72311	0.519261	0.999951	0.889906	-0.168275	-1.12371	19940.5	22407.4	-1.60217	1.26881	0.0659912	0.999997	1.39488	0.480141	1.39488	9120.44	6538.51	-1.02223	1.98895	7.2932e-10	3.66775e-06	3.0497	1.60867	3.0497	19940.5	6538.51	2.13885	4.34844	1.54866e-05	0.0155764	0.457382
ENSG00000197614.11	MFAP5	5.15309e-06	0.00225095	0.301385	-1.73032	-3.31801	122.576	406.708	-5.55682	-1.98121	0.0161678	0.314742	0.532008	-0.910481	-1.87967	216.372	406.708	-3.14366	-1.1239	0.260819	0.999951	0.744609	-0.425445	-1.34299	302.839	406.708	-2.24546	1.24498	0.0309815	0.999997	1.76521	0.819837	1.76521	216.372	122.576	1.05336	2.95811	0.000591705	0.0285209	2.47062	1.30487	2.47062	302.839	122.576	1.47471	4.1391	0.200404	0.688618	0.714479
ENSG00000185847.9	LINC01405	0.000506251	0.0319578	0.311881	-1.68093	-3.20635	541.946	1737.67	-6.1831	-1.66271	0.0460747	0.44474	0.512681	-0.963866	-1.95053	890.872	1737.67	-3.76055	-1.01171	0.64831	0.999951	1.16501	0.220345	1.16501	2024.41	1737.67	-1.65464	2.24576	0.138026	0.999997	1.64384	0.717067	1.64384	890.872	541.946	-1.17325	3.17036	8.37586e-05	0.0108208	3.73544	1.90128	3.73544	2024.41	541.946	1.93713	7.2032	0.0142542	0.3254	0.440065
ENSG00000159387.8	IRX6	0.0029508	0.0759542	0.313987	-1.67122	-3.18485	10.1923	32.461	-6.83547	-1.48391	0.0191804	0.334537	0.404489	-1.30583	-2.47226	13.1301	32.461	-5.27305	-1.15911	0.276012	0.999951	0.658319	-0.603141	-1.51902	21.3697	32.461	-3.22288	1.39674	0.520879	0.999997	1.28823	0.365395	1.28823	13.1301	10.1923	-1.68196	2.7913	0.0588665	0.309781	2.09664	1.06808	2.09664	21.3697	10.1923	-1.02812	4.51955	0.210197	0.697645	0.614427
ENSG00000158008.10	EXTL1	0.000383443	0.0283579	0.318369	-1.65123	-3.14101	181.67	570.628	-5.90748	-1.67008	0.0658902	0.509526	0.553193	-0.854146	-1.80769	315.667	570.628	-3.39731	1.03965	0.704104	0.999951	0.884964	-0.176309	-1.12999	504.986	570.628	-2.12314	1.66276	0.0866377	0.999997	1.73758	0.797083	1.73758	315.667	181.67	-1.08275	3.26904	0.00151567	0.0490454	2.77968	1.47492	2.77968	504.986	181.67	1.47784	5.22832	0.144467	0.63754	0.625102
ENSG00000106483.12	SFRP4	0.0020565	0.0643702	0.319347	-1.6468	-3.13139	81.7998	256.147	-6.47136	-1.51523	0.130208	0.622562	0.571594	-0.806938	-1.74949	146.412	256.147	-3.61018	1.17951	0.839472	0.999951	0.927909	-0.107945	-1.07769	237.681	256.147	-2.2228	1.91386	0.116284	0.999997	1.78988	0.839864	1.78988	146.412	81.7998	-1.15527	3.70112	0.00398217	0.0790513	2.90564	1.53886	2.90564	237.681	81.7998	1.40586	6.0054	0.189966	0.680117	0.616002
ENSG00000111241.3	FGF6	6.98405e-05	0.0112094	0.321712	-1.63616	-3.10837	22.211	69.0401	-5.43586	-1.77745	0.0347214	0.406939	0.551624	-0.858243	-1.81283	38.0841	69.0401	-3.14892	-1.04364	0.706373	0.999951	0.899735	-0.152428	-1.11144	62.1178	69.0401	-1.92578	1.55897	0.0600318	0.999997	1.71465	0.777915	1.71465	38.0841	22.211	-1.02303	3.00773	0.000315254	0.0205898	2.79671	1.48373	2.79671	62.1178	22.211	1.59826	4.89382	0.0828063	0.552025	0.613096
ENSG00000118729.12	CASQ2	6.9346e-08	0.000104867	0.324018	-1.62585	-3.08624	1082.42	3340.6	-4.64832	-2.04911	0.0284205	0.381465	0.632752	-0.660288	-1.5804	2113.77	3340.6	-2.37979	-1.04953	0.976351	0.999951	0.993829	-0.0089306	-1.00621	3319.99	3340.6	-1.51508	1.49644	0.00136271	0.999997	1.95283	0.965564	1.95283	2113.77	1082.42	1.2965	2.9414	8.1753e-08	0.000113212	3.0672	1.61692	3.0672	3319.99	1082.42	2.03646	4.61964	0.0306348	0.409098	0.636681
ENSG00000077274.9	CAPN6	0.000187384	0.0199089	0.328872	-1.6044	-3.04069	41.4512	126.04	-5.44978	-1.69655	0.942271	0.992693	0.978865	-0.030818	-1.02159	123.376	126.04	-1.82126	1.74509	0.820529	0.999951	1.06923	0.0965748	1.06923	134.766	126.04	-1.66761	1.9065	0.000246546	0.596525	2.97643	1.57358	2.97643	123.376	41.4512	1.66125	5.33279	7.44898e-05	0.0105482	3.25121	1.70097	3.25121	134.766	41.4512	1.81432	5.82605	0.764608	0.951539	0.915484
ENSG00000134917.10	ADAMTS8	0.00045552	0.0302987	0.330269	-1.59828	-3.02783	9.84208	29.8002	-5.62499	-1.62983	0.0266336	0.370001	0.50285	-0.991801	-1.98867	14.985	29.8002	-3.65196	-1.08292	0.807407	0.999951	0.928051	-0.107724	-1.07753	27.6561	29.8002	-1.96407	1.69161	0.189116	0.999997	1.52254	0.606484	1.52254	14.985	9.84208	-1.23004	2.8514	0.0010949	0.0403883	2.80998	1.49056	2.80998	27.6561	9.84208	1.51129	5.22467	0.0484632	0.467875	0.541834
ENSG00000286733.1	LINC02348	0.00212478	0.0648889	0.333401	-1.58467	-2.99939	11.605	34.808	-6.04449	-1.48836	0.00527713	0.19466	0.370544	-1.43228	-2.69873	12.8979	34.808	-5.4211	-1.34348	0.36121	0.999951	0.725354	-0.463243	-1.37864	25.2481	34.808	-2.74659	1.44508	0.771242	0.999997	1.11141	0.152388	1.11141	12.8979	11.605	-1.83385	2.26522	0.03045	0.223552	2.17562	1.12143	2.17562	25.2481	11.605	1.07611	4.39855	0.0602905	0.500732	0.510846
ENSG00000196465.10	MYL6B	6.05248e-05	0.0104958	0.334131	-1.58151	-2.99283	2311.21	6917.05	-5.11359	-1.75162	0.115086	0.607129	0.650116	-0.621231	-1.53819	4496.89	6917.05	-2.62796	1.11071	0.870947	0.999951	0.956578	-0.0640457	-1.04539	6616.7	6917.05	-1.78601	1.63427	0.0148805	0.999997	1.94569	0.960281	1.94569	4496.89	2311.21	1.13873	3.32449	0.000118928	0.0121433	2.86288	1.51747	2.86288	6616.7	2311.21	1.67555	4.89156	0.157572	0.650956	0.679627
ENSG00000175489.10	LRRC25	0.000539736	0.0329676	0.338288	-1.56368	-2.95606	28.8368	85.2434	-5.46177	-1.5999	0.0240149	0.359848	0.495264	-1.01373	-2.01912	42.218	85.2434	-3.71686	-1.09686	0.481649	0.999951	0.803841	-0.315019	-1.24403	68.5221	85.2434	-2.28546	1.47677	0.225843	0.999997	1.46403	0.549946	1.46403	42.218	28.8368	-1.26578	2.71306	0.00580294	0.0970609	2.3762	1.24866	2.3762	68.5221	28.8368	1.2848	4.39473	0.120414	0.605408	0.616122
ENSG00000143768.13	LEFTY2	0.00349912	0.0827448	0.338422	-1.56311	-2.95489	6.26699	18.5183	-6.11454	-1.42797	0.0488854	0.457244	0.488374	-1.03394	-2.04761	9.04385	18.5183	-4.17804	-1.00351	0.026853	0.999951	0.443235	-1.17386	-2.25614	8.20794	18.5183	-4.63699	-1.09773	0.330653	0.999997	1.44309	0.529165	1.44309	9.04385	6.26699	-1.45094	3.02161	0.4784	0.781971	1.30971	0.389248	1.30971	8.20794	6.26699	-1.60992	2.76155	0.795197	0.959659	1.10184
ENSG00000162390.18	ACOT11	2.93335e-05	0.00691492	0.339325	-1.55926	-2.94702	114.226	336.628	-4.89261	-1.77512	0.0124384	0.278549	0.524723	-0.930371	-1.90577	176.636	336.628	-3.16	-1.14935	0.507736	0.999951	0.84307	-0.246276	-1.18614	283.801	336.628	-1.96567	1.39713	0.0924228	0.999997	1.54637	0.628888	1.54637	176.636	114.226	-1.07445	2.5693	0.000436438	0.0240312	2.48455	1.31298	2.48455	283.801	114.226	1.49619	4.12578	0.0662117	0.517962	0.622396
ENSG00000266524.3	GDF10	2.55943e-05	0.00654475	0.340561	-1.55401	-2.93633	16.4754	48.3773	-4.84852	-1.77828	0.701398	0.947868	0.909183	-0.137357	-1.09989	43.9838	48.3773	-1.7894	1.47915	0.702394	0.999951	0.909254	-0.137244	-1.0998	43.9872	48.3773	-1.79161	1.4812	0.000122635	0.46255	2.66966	1.41666	2.66966	43.9838	16.4754	1.61749	4.40627	0.000127429	0.0126482	2.66987	1.41677	2.66987	43.9872	16.4754	1.61556	4.41222	0.999749	0.999911	0.999922
ENSG00000109063.15	MYH3	0.0945106	0.419624	0.341888	-1.5484	-2.92493	231.539	677.237	-10.2917	1.20297	0.0494696	0.459073	3.52685	1.81838	3.52685	2388.51	677.237	1.00293	12.4023	0.415403	0.999951	0.592939	-0.754045	-1.68651	401.56	677.237	-5.93284	2.08585	0.000276773	0.596525	10.3158	3.36678	10.3158	2388.51	231.539	2.93232	36.2906	0.391064	0.720933	1.73431	0.794358	1.73431	401.56	231.539	-2.02918	6.10341	0.00545664	0.225083	5.94808
ENSG00000154096.14	THY1	0.00730954	0.118211	0.34498	-1.53541	-2.89872	111.832	324.169	-6.30848	-1.33195	0.144492	0.645147	0.560849	-0.834317	-1.78301	181.81	324.169	-3.87691	1.21949	0.947855	0.999951	1.02624	0.0373695	1.02624	332.676	324.169	-2.11777	2.23037	0.220898	0.999997	1.62574	0.701097	1.62574	181.81	111.832	-1.33925	3.53969	0.00600063	0.0994852	2.97478	1.57278	2.97478	332.676	111.832	1.36692	6.47391	0.127344	0.613552	0.546508
ENSG00000111728.11	ST8SIA1	4.46935e-05	0.00899054	0.350212	-1.5137	-2.85542	6.42228	18.3383	-4.72567	-1.72534	0.837924	0.976509	1.04948	0.0696687	1.04948	19.2456	18.3383	-1.5135	1.66697	0.722265	0.999951	0.918499	-0.12265	-1.08873	16.8437	18.3383	-1.73988	1.46783	1.67885e-05	0.253288	2.99669	1.58337	2.99669	19.2456	6.42228	1.81797	4.93966	0.000184795	0.0154033	2.6227	1.39105	2.6227	16.8437	6.42228	1.58214	4.34762	0.57378	0.897152	1.1426
ENSG00000239467.7	ENSG00000239467	0.00195105	0.0629779	0.351397	-1.50883	-2.84579	2.38807	6.79594	-5.51556	-1.4683	0.196199	0.70077	0.673413	-0.570437	-1.48497	4.57647	6.79594	-2.70474	1.22656	0.46584	0.999951	1.23822	0.308266	1.23822	8.41486	6.79594	-1.43419	2.19888	0.0587468	0.999997	1.91639	0.93839	1.91639	4.57647	2.38807	-1.02434	3.76194	0.000153286	0.0138481	3.52371	1.81709	3.52371	8.41486	2.38807	1.83573	6.7638	0.0426622	0.44919	0.543856
ENSG00000164114.19	MAP9	0.00215974	0.0651556	0.358088	-1.48161	-2.79261	6.27932	17.5357	-5.38267	-1.44885	0.378989	0.830472	0.753391	-0.408529	-1.32733	13.2112	17.5357	-2.49436	1.4158	0.777988	0.999951	1.09429	0.129992	1.09429	19.1891	17.5357	-1.70963	2.04722	0.0269178	0.999997	2.10393	1.07309	2.10393	13.2112	6.27932	1.08868	4.06597	0.000823188	0.0341275	3.05592	1.61161	3.05592	19.1891	6.27932	1.58808	5.88045	0.244882	0.727343	0.688476
ENSG00000167771.6	RCOR2	6.31114e-06	0.00257341	0.358488	-1.48	-2.78949	20.404	56.9169	-4.35402	-1.78715	0.00376386	0.166405	0.523327	-0.934215	-1.91085	29.7862	56.9169	-2.9612	-1.23306	0.470436	0.999951	0.852293	-0.230578	-1.1733	48.5099	56.9169	-1.81091	1.31545	0.0998301	0.999997	1.45982	0.545787	1.45982	29.7862	20.404	-1.07492	2.29073	0.000144501	0.0135302	2.37746	1.24942	2.37746	48.5099	20.404	1.52105	3.71607	0.0296153	0.403535	0.614022
ENSG00000272573.6	MUSTN1	7.64592e-08	0.000104867	0.36298	-1.46204	-2.75497	4412.51	12156.3	-3.98644	-1.90392	3.85054e-05	0.0254495	0.460261	-1.11948	-2.17268	5595.09	12156.3	-3.14377	-1.50155	0.104361	0.999951	0.736296	-0.441643	-1.35815	8950.66	12156.3	-1.96514	1.06536	0.207884	0.999997	1.26801	0.342563	1.26801	5595.09	4412.51	-1.1412	1.83488	0.000175764	0.0150667	2.02847	1.0204	2.02847	8950.66	4412.51	1.40183	2.93525	0.0126913	0.313378	0.625104
ENSG00000183114.8	FAM43B	0.00483712	0.0952096	0.364635	-1.45547	-2.74247	20.6546	56.6444	-5.53231	-1.35949	0.321617	0.799218	0.703609	-0.507155	-1.42124	39.8555	56.6444	-2.84821	1.41005	0.653	0.999951	0.852657	-0.229962	-1.1728	48.2983	56.6444	-2.34968	1.70827	0.0668365	0.999997	1.92962	0.948318	1.92962	39.8555	20.6546	-1.04667	3.89723	0.0178172	0.170768	2.33838	1.22551	2.33838	48.2983	20.6546	1.15811	4.72151	0.588509	0.901699	0.825195
ENSG00000133134.12	BEX2	0.00191261	0.062323	0.365106	-1.45361	-2.73893	11.576	31.7057	-5.17518	-1.44956	0.279628	0.77166	0.709092	-0.495956	-1.41025	22.4823	31.7057	-2.62998	1.32238	0.0765148	0.999951	0.566475	-0.819915	-1.7653	17.9605	31.7057	-3.31079	1.06241	0.0416068	0.999997	1.94215	0.957655	1.94215	22.4823	11.576	1.02556	3.67794	0.181339	0.522908	1.55153	0.633696	1.55153	17.9605	11.576	-1.22732	2.95449	0.485592	0.864512	1.25176
ENSG00000129170.10	CSRP3	0.000115723	0.015051	0.365696	-1.45128	-2.73451	10959.9	29970	-4.56028	-1.63971	0.000433799	0.0659707	0.399253	-1.32462	-2.50468	11965.6	29970	-4.17697	-1.5019	0.289204	0.999951	0.758394	-0.39898	-1.31858	22729.1	29970	-2.19892	1.26474	0.736535	0.999997	1.09176	0.12666	1.09176	11965.6	10959.9	-1.52753	1.82074	0.00518618	0.0911934	2.07384	1.0523	2.07384	22729.1	10959.9	1.24354	3.45851	0.0139395	0.324044	0.526446
ENSG00000144339.12	TMEFF2	0.00147611	0.0551241	0.365915	-1.45042	-2.73287	5.9718	16.3202	-5.079	-1.47049	0.392201	0.839072	0.772464	-0.372461	-1.29456	12.6068	16.3202	-2.33861	1.39545	0.750639	0.999951	0.908653	-0.138198	-1.10053	14.8294	16.3202	-1.98691	1.64049	0.018585	0.999997	2.11105	1.07796	2.11105	12.6068	5.9718	1.13316	3.93283	0.00413248	0.0805656	2.48323	1.31222	2.48323	14.8294	5.9718	1.3337	4.62358	0.591681	0.902402	0.85012
ENSG00000163710.9	PCOLCE2	0.00642289	0.110619	0.369279	-1.43722	-2.70798	23.0861	62.5167	-5.54346	-1.32285	0.455202	0.863878	0.762908	-0.390419	-1.31077	47.6945	62.5167	-2.66681	1.55216	0.197098	0.999951	0.625702	-0.676453	-1.59821	39.1168	62.5167	-3.2588	1.27583	0.0473291	0.999997	2.06594	1.0468	2.06594	47.6945	23.0861	1.00859	4.23176	0.150713	0.482864	1.69439	0.760763	1.69439	39.1168	23.0861	-1.21155	3.4783	0.585794	0.90063	1.21928
ENSG00000072274.13	TFRC	0.000852659	0.0421091	0.373434	-1.42108	-2.67785	292.062	782.099	-4.77729	-1.50104	0.0521663	0.46736	0.563788	-0.826776	-1.77372	440.938	782.099	-3.16302	1.00539	0.485966	0.999951	1.22815	0.29649	1.22815	960.537	782.099	-1.45152	2.18941	0.163258	0.999997	1.50974	0.5943	1.50974	440.938	292.062	-1.18195	2.69404	5.54279e-05	0.00854791	3.28881	1.71757	3.28881	960.537	292.062	1.84366	5.86675	0.00832843	0.265087	0.459053
ENSG00000140557.12	ST8SIA2	0.0413813	0.287175	0.374315	-1.41767	-2.67154	31.332	83.7049	-6.86821	-1.03916	0.525428	0.891723	0.73723	-0.439812	-1.35643	61.7098	83.7049	-3.47576	1.88911	0.739316	0.999951	0.852352	-0.23048	-1.17322	71.346	83.7049	-3.00638	2.18414	0.159653	0.999997	1.96954	0.977862	1.96954	61.7098	31.332	-1.30591	5.06575	0.0877783	0.376975	2.27709	1.18719	2.27709	71.346	31.332	-1.12955	5.8569	0.762589	0.95092	0.864937
ENSG00000094796.5	KRT31	0.00090613	0.0433993	0.374705	-1.41617	-2.66877	52.4315	139.927	-4.76561	-1.49452	0.454467	0.863652	0.802553	-0.317332	-1.24602	112.299	139.927	-2.21737	1.42819	0.865403	0.999951	0.951382	-0.071903	-1.0511	133.125	139.927	-1.87039	1.69294	0.0100589	0.999997	2.14183	1.09884	2.14183	112.299	52.4315	1.1992	3.8254	0.00163872	0.0506717	2.53902	1.34427	2.53902	133.125	52.4315	1.42166	4.53456	0.563019	0.894503	0.843565
ENSG00000276612.3	ENSG00000276612	0.00706886	0.116048	0.376347	-1.40986	-2.65712	2.83779	7.54035	-5.41039	-1.30495	0.000740454	0.0797628	0.281813	-1.82719	-3.54846	2.12497	7.54035	-7.40524	-1.70036	0.672899	0.999951	0.867431	-0.205179	-1.15283	6.54074	7.54035	-2.23109	1.67875	0.470806	0.999997	0.74881	-0.417328	-1.33545	2.12497	2.83779	-2.9313	1.64363	0.0222876	0.1888	2.30487	1.20468	2.30487	6.54074	2.83779	1.12628	4.7168	0.00292408	0.170331	0.324882
ENSG00000236869.2	ZKSCAN7-AS1	0.000289991	0.024039	0.381991	-1.38839	-2.61786	5.23485	13.7041	-4.40528	-1.55568	0.0198485	0.337914	0.554359	-0.851109	-1.80389	7.59698	13.7041	-2.96348	-1.09804	0.223995	0.999951	0.738164	-0.437987	-1.35471	10.1159	13.7041	-2.20986	1.20412	0.173524	0.999997	1.45123	0.53728	1.45123	7.59698	5.23485	-1.17811	2.48119	0.0148034	0.156583	1.93241	0.950402	1.93241	10.1159	5.23485	1.13768	3.28231	0.267536	0.742973	0.750996
ENSG00000249116.2	IRX4-AS1	0.0026762	0.0726037	0.383671	-1.38206	-2.6064	29.0554	75.7299	-4.87085	-1.39469	0.0260238	0.367222	0.493063	-1.02015	-2.02814	37.3396	75.7299	-3.78015	-1.08814	0.379124	0.999951	0.756881	-0.401862	-1.32121	57.3185	75.7299	-2.45786	1.40803	0.434129	0.999997	1.28512	0.361904	1.28512	37.3396	29.0554	-1.45901	2.40961	0.0336077	0.234306	1.97274	0.980197	1.97274	57.3185	29.0554	1.05411	3.69193	0.17832	0.670433	0.651441
ENSG00000174429.4	ABRA	0.00337457	0.0808129	0.384861	-1.37759	-2.59834	1731.74	4499.65	-4.91998	-1.37223	0.280164	0.77166	0.703468	-0.507444	-1.42153	3165.36	4499.65	-2.69146	1.33192	0.0339439	0.999951	0.501186	-0.996582	-1.99527	2255.16	4499.65	-3.77797	-1.05376	0.0640884	0.999997	1.82785	0.870145	1.82785	3165.36	1731.74	-1.03594	3.46111	0.417555	0.741837	1.30225	0.381007	1.30225	2255.16	1731.74	-1.45414	2.46601	0.297934	0.766399	1.40361
ENSG00000186603.7	HPDL	0.0384317	0.2797	0.384865	-1.37758	-2.59831	25.6389	66.6178	-6.41648	-1.05217	0.257066	0.758548	0.593956	-0.751572	-1.68363	39.5681	66.6178	-4.14482	1.46223	0.987474	0.999951	0.992822	-0.0103929	-1.00723	66.1397	66.6178	-2.47581	2.44039	0.347666	0.999997	1.54328	0.626003	1.54328	39.5681	25.6389	-1.60267	3.81713	0.0399258	0.256395	2.57966	1.36718	2.57966	66.1397	25.6389	1.04458	6.37067	0.263723	0.741483	0.59825
ENSG00000246731.3	MGC16275	0.000448283	0.0302966	0.385019	-1.377	-2.59728	8.0541	20.9187	-4.42573	-1.52423	0.104401	0.589038	0.653455	-0.613841	-1.53033	13.6694	20.9187	-2.55749	1.09205	0.78395	0.999951	1.07332	0.102076	1.07332	22.4524	20.9187	-1.54502	1.77988	0.0543802	0.999997	1.6972	0.763159	1.6972	13.6694	8.0541	-1.01	2.90929	0.000156724	0.0139088	2.7877	1.47908	2.7877	22.4524	8.0541	1.63832	4.74345	0.057514	0.492944	0.608818
ENSG00000287483.1	ENSG00000287483	0.0122887	0.153986	0.386647	-1.37091	-2.58634	8.73212	22.5842	-5.44175	-1.22923	0.070431	0.521304	0.506947	-0.980093	-1.97259	11.449	22.5842	-4.11788	1.05828	0.718541	0.999951	0.874563	-0.193366	-1.14343	19.7513	22.5842	-2.37007	1.81277	0.48048	0.999997	1.31114	0.390817	1.31114	11.449	8.73212	-1.61875	2.78276	0.0319081	0.228721	2.26191	1.17754	2.26191	19.7513	8.73212	1.07316	4.76748	0.147414	0.640668	0.579657
ENSG00000143196.5	DPT	9.23277e-05	0.013141	0.388408	-1.36436	-2.57461	285.489	735.023	-4.13607	-1.60264	0.0917826	0.562966	0.665465	-0.587566	-1.50271	489.132	735.023	-2.41259	1.0684	0.0609329	0.999951	0.63583	-0.653288	-1.57275	467.349	735.023	-2.52547	1.02099	0.0260604	0.999997	1.71331	0.77679	1.71331	489.132	285.489	1.06631	2.7529	0.0417198	0.261239	1.63702	0.711068	1.63702	467.349	285.489	1.01865	2.63076	0.850519	0.970933	1.04661
ENSG00000184254.17	ALDH1A3	0.000339171	0.0262414	0.393368	-1.34605	-2.54215	35.9643	91.4266	-4.23471	-1.52608	0.0462513	0.445628	0.597468	-0.743066	-1.67373	54.6245	91.4266	-2.77749	-1.0086	0.167624	0.999951	0.700098	-0.514371	-1.42837	64.0076	91.4266	-2.37016	1.1617	0.109816	0.999997	1.51885	0.602981	1.51885	54.6245	35.9643	-1.09894	2.53515	0.0273992	0.210154	1.77975	0.831676	1.77975	64.0076	35.9643	1.06635	2.97042	0.541142	0.884918	0.853406
ENSG00000141526.18	SLC16A3	0.0117058	0.149413	0.396064	-1.3362	-2.52485	951.004	2401.14	-5.18759	-1.22886	0.110935	0.600712	0.556792	-0.84479	-1.796	1336.93	2401.14	-3.68978	1.14389	0.224322	0.999951	0.639942	-0.643987	-1.56264	1536.59	2401.14	-3.21036	1.31472	0.353916	0.999997	1.40581	0.491405	1.40581	1336.93	951.004	-1.46161	2.8886	0.191613	0.537299	1.61575	0.692208	1.61575	1536.59	951.004	-1.2717	3.31999	0.704796	0.936868	0.870066
ENSG00000137880.6	GCHFR	0.000483973	0.0312039	0.396484	-1.33466	-2.52217	8.72718	22.0114	-4.2407	-1.50007	0.0753363	0.530042	0.63372	-0.658083	-1.57798	13.9491	22.0114	-2.60873	1.04767	0.298895	0.999951	0.766663	-0.383336	-1.30435	16.8753	22.0114	-2.15337	1.26569	0.0806443	0.999997	1.59835	0.676582	1.59835	13.9491	8.72718	-1.05885	2.70506	0.013795	0.150915	1.93365	0.951329	1.93365	16.8753	8.72718	1.14406	3.26819	0.462578	0.857664	0.826595
ENSG00000270276.3	H4C15	0.156173	0.513889	0.398351	-1.32789	-2.51035	7.67975	19.2789	-8.95832	1.42154	0.490174	0.879684	0.640749	-0.642169	-1.56067	12.3529	19.2789	-5.52585	2.26869	0.648463	0.999951	0.745217	-0.424267	-1.34189	14.3669	19.2789	-4.75109	2.63851	0.465033	0.999997	1.6085	0.685719	1.6085	12.3529	7.67975	-2.22514	5.75708	0.335668	0.676764	1.87076	0.903621	1.87076	14.3669	7.67975	-1.91317	6.69556	0.815299	0.963604	0.859815
ENSG00000123560.14	PLP1	0.00672771	0.113141	0.404397	-1.30616	-2.47282	11.1753	27.6344	-4.75944	-1.28478	0.0293984	0.387545	0.485872	-1.04135	-2.05815	13.4268	27.6344	-3.94058	-1.07497	0.629182	0.999951	0.853622	-0.22833	-1.17148	23.5893	27.6344	-2.22702	1.62276	0.587778	0.999997	1.20147	0.264805	1.20147	13.4268	11.1753	-1.61628	2.33317	0.0257671	0.203533	2.11085	1.07783	2.11085	23.5893	11.1753	1.09459	4.07064	0.089993	0.566631	0.569189
ENSG00000205795.5	CYS1	0.00949661	0.133777	0.408316	-1.29224	-2.44909	14.6058	35.7708	-4.81909	-1.24464	0.203318	0.707937	0.647653	-0.626707	-1.54404	23.1671	35.7708	-3.01521	1.26474	0.269785	0.999951	0.68562	-0.54452	-1.45853	24.5252	35.7708	-2.85129	1.34032	0.183465	0.999997	1.58616	0.665537	1.58616	23.1671	14.6058	-1.24412	3.13007	0.135672	0.462099	1.67914	0.747724	1.67914	24.5252	14.6058	-1.17646	3.31706	0.868276	0.974849	0.944625
ENSG00000267328.1	ENSG00000267328	1.759e-05	0.00552874	0.409474	-1.28816	-2.44216	13.9667	34.109	-3.67101	-1.62466	0.118599	0.609952	0.7319	-0.450282	-1.36631	24.9643	34.109	-2.02198	1.08313	0.37802	0.999951	0.838375	-0.254332	-1.19278	28.5961	34.109	-1.76516	1.24068	0.00552832	0.999997	1.78741	0.837874	1.78741	24.9643	13.9667	1.18591	2.69401	0.000618294	0.0291904	2.04744	1.03382	2.04744	28.5961	13.9667	1.35845	3.08589	0.500054	0.869161	0.872998
ENSG00000143320.9	CRABP2	0.0316817	0.254964	0.409569	-1.28782	-2.44159	33.2339	81.1436	-5.5124	-1.08144	0.268289	0.764665	0.63226	-0.661409	-1.58163	51.3039	81.1436	-3.5614	1.42368	0.935524	0.999951	1.03402	0.0482585	1.03402	83.9038	81.1436	-2.17492	2.3254	0.296702	0.999997	1.54372	0.62641	1.54372	51.3039	33.2339	-1.46421	3.48932	0.0258031	0.203711	2.52464	1.33608	2.52464	83.9038	33.2339	1.11833	5.69938	0.234866	0.718756	0.611461
ENSG00000139329.5	LUM	0.00415157	0.0888514	0.410067	-1.28607	-2.43863	194.7	474.8	-4.48602	-1.32565	0.645769	0.932139	0.866979	-0.205931	-1.15343	411.642	474.8	-2.11996	1.59348	0.769123	0.999951	1.09543	0.131491	1.09543	520.108	474.8	-1.67776	2.01324	0.0160641	0.999997	2.11424	1.08014	2.11424	411.642	194.7	1.14932	3.88927	0.00157891	0.0496506	2.67133	1.41756	2.67133	520.108	194.7	1.45224	4.9138	0.45132	0.852355	0.791454
ENSG00000168542.16	COL3A1	0.0255125	0.228029	0.412857	-1.27629	-2.42215	1862.65	4511.62	-5.26428	-1.11445	0.835938	0.976211	0.921258	-0.118323	-1.08547	4156.36	4511.62	-2.35898	2.00211	0.549883	0.999951	1.26719	0.341628	1.26719	5717.06	4511.62	-1.71499	2.75387	0.0427138	0.999997	2.23142	1.15796	2.23142	4156.36	1862.65	1.0267	4.84974	0.00463387	0.0858233	3.06931	1.61791	3.06931	5717.06	1862.65	1.41224	6.67073	0.420801	0.839733	0.727011
ENSG00000225472.2	ENSG00000225472	0.00236613	0.0676002	0.412993	-1.27581	-2.42135	9.86223	23.8799	-4.28223	-1.36913	0.0298716	0.387762	0.53692	-0.89722	-1.86247	12.8216	23.8799	-3.26465	-1.06254	0.974114	0.999951	1.00917	0.013172	1.00917	24.0989	23.8799	-1.72006	1.75175	0.374674	0.999997	1.30007	0.378592	1.30007	12.8216	9.86223	-1.37294	2.32052	0.00212233	0.0565718	2.44356	1.28898	2.44356	24.0989	9.86223	1.382	4.32053	0.0274841	0.398321	0.532041
ENSG00000078814.18	MYH7B	0.00762533	0.120844	0.415	-1.26882	-2.40964	1951.27	4701.85	-4.59743	-1.26296	0.0896836	0.557439	0.571593	-0.806939	-1.7495	2687.55	4701.85	-3.33777	1.09051	0.729883	0.999951	0.892442	-0.16417	-1.12052	4196.13	4701.85	-2.13773	1.7026	0.331421	0.999997	1.37733	0.461877	1.37733	2687.55	1951.27	-1.38529	2.62795	0.020181	0.181306	2.15046	1.10465	2.15046	4196.13	1951.27	1.12711	4.10297	0.176443	0.670433	0.640482
ENSG00000102802.10	MEDAG	0.000142229	0.0177339	0.417049	-1.26171	-2.3978	36.0445	86.4275	-3.7626	-1.52805	0.374057	0.828505	0.817399	-0.290887	-1.22339	70.6457	86.4275	-1.90829	1.27501	0.612055	0.999951	0.891253	-0.166093	-1.12202	77.0287	86.4275	-1.75079	1.3907	0.00344146	0.999997	1.95996	0.970824	1.95996	70.6457	36.0445	1.24865	3.07647	0.000971346	0.03748	2.13705	1.09562	2.13705	77.0287	36.0445	1.36099	3.35563	0.703366	0.936482	0.917135
ENSG00000242114.6	MTFP1	0.000160164	0.0188803	0.41729	-1.26088	-2.39642	55.7745	133.659	-3.77257	-1.52226	0.000585977	0.0730631	0.451809	-1.14621	-2.21332	60.3883	133.659	-3.48134	-1.40716	0.428142	0.999951	0.833509	-0.26273	-1.19975	111.406	133.659	-1.88244	1.3078	0.733156	0.999997	1.08272	0.114664	1.08272	60.3883	55.7745	-1.45854	1.70983	0.00284819	0.0667245	1.99743	0.998148	1.99743	111.406	55.7745	1.26793	3.14666	0.00814672	0.262067	0.542057
ENSG00000167779.9	IGFBP6	0.000483811	0.0312039	0.418553	-1.25652	-2.38918	143.852	343.689	-3.89668	-1.46489	0.243369	0.745524	0.747949	-0.418988	-1.33699	257.062	343.689	-2.17786	1.21836	0.272833	0.999951	0.761018	-0.393998	-1.31403	261.553	343.689	-2.14091	1.2399	0.0200672	0.999997	1.78699	0.83753	1.78699	257.062	143.852	1.09545	2.91508	0.0166907	0.164977	1.81821	0.86252	1.81821	261.553	143.852	1.11436	2.96663	0.944572	0.99047	0.982827
ENSG00000231006.1	RPL7P32	0.0074564	0.119168	0.418647	-1.25619	-2.38865	3.31647	7.92187	-4.52005	-1.26229	0.0197903	0.337756	0.476622	-1.06908	-2.0981	3.77574	7.92187	-3.91296	-1.12498	0.0653014	0.999951	0.557993	-0.841682	-1.79214	4.42035	7.92187	-3.33269	1.03765	0.704392	0.999997	1.13848	0.18711	1.13848	3.77574	3.31647	-1.71654	2.22488	0.398736	0.72623	1.33285	0.414511	1.33285	4.42035	3.31647	-1.46228	2.59772	0.636366	0.91655	0.854172
ENSG00000250878.4	METTL21EP	0.0108774	0.14433	0.426349	-1.22989	-2.3455	94.8745	222.528	-4.52042	-1.217	0.174039	0.675683	0.634897	-0.655406	-1.57506	141.282	222.528	-3.03229	1.2223	0.779882	0.999951	0.910877	-0.134671	-1.09784	202.696	222.528	-2.11277	1.75296	0.234593	0.999997	1.48915	0.574488	1.48915	141.282	94.8745	-1.29488	2.87149	0.0233744	0.193127	2.13646	1.09522	2.13646	202.696	94.8745	1.10837	4.11816	0.280238	0.750835	0.697017
ENSG00000244227.8	LRRC77P	0.000238	0.0217618	0.427257	-1.22683	-2.34051	15.9455	37.3206	-3.68364	-1.48712	0.02962	0.387762	0.610362	-0.712264	-1.63837	22.779	37.3206	-2.55632	-1.05005	0.630549	0.999951	0.897437	-0.156117	-1.11428	33.4929	37.3206	-1.73186	1.39483	0.127431	0.999997	1.42856	0.514561	1.42856	22.779	15.9455	-1.10731	2.25979	0.00138394	0.046606	2.10046	1.07071	2.10046	33.4929	15.9455	1.33284	3.31018	0.0903989	0.566631	0.680116
ENSG00000131080.15	EDA2R	0.0442906	0.296983	0.428678	-1.22203	-2.33275	14.0252	32.7172	-5.32528	-1.02187	0.484242	0.877228	1.33712	0.419131	1.33712	43.747	32.7172	-1.68795	3.01787	0.948225	0.999951	0.973294	-0.039053	-1.02744	31.8435	32.7172	-2.32592	2.20335	0.00672398	0.999997	3.11917	1.64116	3.11917	43.747	14.0252	1.37014	7.10092	0.0515915	0.291456	2.27045	1.18298	2.27045	31.8435	14.0252	-1.00568	5.18422	0.444593	0.850463	1.37381
ENSG00000196878.15	LAMB3	0.000494639	0.031663	0.429251	-1.22011	-2.32964	81.1951	189.155	-3.7491	-1.4476	0.0558842	0.476788	0.629716	-0.667227	-1.58802	119.114	189.155	-2.55127	1.01169	0.179016	0.999951	0.722468	-0.468994	-1.38414	136.659	189.155	-2.22382	1.16075	0.115082	0.999997	1.46701	0.552878	1.46701	119.114	81.1951	-1.09795	2.36291	0.0323105	0.229132	1.68309	0.751112	1.68309	136.659	81.1951	1.0449	2.71106	0.570742	0.896634	0.871617
ENSG00000140403.13	DNAJA4	7.30106e-08	0.000104867	0.429615	-1.21888	-2.32767	1681.72	3914.47	-3.16588	-1.71138	5.7343e-05	0.0306471	0.531938	-0.910671	-1.87992	2082.25	3914.47	-2.55668	-1.3823	0.495155	0.999951	0.898542	-0.154343	-1.11291	3517.32	3914.47	-1.51343	1.22191	0.173534	0.999997	1.23817	0.308213	1.23817	2082.25	1681.72	-1.0986	1.68423	2.58057e-06	0.00176969	2.0915	1.06454	2.0915	3517.32	1681.72	1.53772	2.84473	0.000833596	0.0974919	0.592001
ENSG00000168477.19	TNXB	0.00460298	0.0925936	0.429629	-1.21884	-2.32759	814.05	1894.77	-4.17532	-1.29755	0.490846	0.879684	0.814369	-0.296246	-1.22795	1543.04	1894.77	-2.2023	1.46056	0.500738	0.999951	0.818164	-0.289539	-1.22225	1550.24	1894.77	-2.19216	1.46741	0.0319659	0.999997	1.89552	0.922591	1.89552	1543.04	814.05	1.05667	3.40029	0.0307486	0.225087	1.90435	0.929298	1.90435	1550.24	814.05	1.06156	3.41624	0.987556	0.998602	0.995362
ENSG00000276600.5	RAB7B	0.000452653	0.0302987	0.429803	-1.21825	-2.32665	19.56	45.5093	-3.72961	-1.45144	0.202907	0.707937	0.740365	-0.433692	-1.35069	33.6935	45.5093	-2.14542	1.17599	0.665136	0.999951	0.902986	-0.147224	-1.10744	41.0943	45.5093	-1.75795	1.4334	0.0243803	0.999997	1.72257	0.784562	1.72257	33.6935	19.56	1.07286	2.76573	0.00209129	0.0562412	2.10093	1.07103	2.10093	41.0943	19.56	1.30932	3.37117	0.401349	0.83196	0.819907
ENSG00000178882.15	RFLNA	0.00216432	0.0651556	0.430267	-1.2167	-2.32414	58.1652	135.184	-3.9842	-1.35576	0.0109683	0.26212	0.497491	-1.00726	-2.01009	67.2528	135.184	-3.44227	-1.17378	0.809262	0.999951	0.936117	-0.0952386	-1.06824	126.548	135.184	-1.82586	1.60003	0.598995	0.999997	1.15624	0.209439	1.15624	67.2528	58.1652	-1.48576	1.98629	0.00471942	0.0866156	2.17567	1.12146	2.17567	126.548	58.1652	1.26889	3.73045	0.0213173	0.367005	0.531441
ENSG00000205312.8	KRT17P4	0.0988857	0.427722	0.431952	-1.21106	-2.31507	59.0812	136.777	-6.27398	1.17061	0.357524	0.818649	0.626563	-0.674469	-1.59601	85.6996	136.777	-4.32057	1.69617	0.0570906	0.999951	0.3796	-1.39745	-2.63435	51.9207	136.777	-7.1454	1.02963	0.464917	0.999997	1.45054	0.536589	1.45054	85.6996	59.0812	-1.8694	3.93333	0.800001	0.9283	0.878803	-0.186389	-1.13791	51.9207	59.0812	-3.09162	2.38764	0.325231	0.786215	1.65059
ENSG00000267801.1	ENSG00000267801	0.00117446	0.0496332	0.433723	-1.20515	-2.30562	16.0404	36.9831	-3.81861	-1.3921	0.442226	0.860885	0.824291	-0.278775	-1.21316	30.4848	36.9831	-1.98593	1.34935	0.903886	0.999951	0.970106	-0.0437861	-1.03082	35.8775	36.9831	-1.68703	1.58767	0.0127099	0.999997	1.9005	0.92638	1.9005	30.4848	16.0404	1.14689	3.14931	0.00177641	0.0522782	2.2367	1.16137	2.2367	35.8775	16.0404	1.35008	3.70556	0.51741	0.878379	0.849692
ENSG00000244734.4	HBB	0.0218719	0.211967	0.434424	-1.20282	-2.3019	876.381	2017.34	-4.69502	-1.12859	0.0120704	0.274725	0.40138	-1.31696	-2.4914	809.72	2017.34	-5.0816	-1.22148	0.691951	0.999951	0.865837	-0.207833	-1.15495	1746.69	2017.34	-2.35536	1.76575	0.827823	0.999997	0.923936	-0.114136	-1.08233	809.72	876.381	-2.20792	1.8848	0.0579072	0.307228	1.99307	0.994991	1.99307	1746.69	876.381	-1.02339	4.06522	0.034524	0.425965	0.463575
ENSG00000277147.7	LINC00869	0.00236994	0.0676002	0.435314	-1.19987	-2.29719	13.8622	31.844	-3.92742	-1.34365	0.158123	0.663343	0.684549	-0.546775	-1.46082	21.7988	31.844	-2.47265	1.1587	0.0846605	0.999951	0.627199	-0.673005	-1.59439	19.9725	31.844	-2.70947	1.06585	0.100038	0.999997	1.57254	0.653097	1.57254	21.7988	13.8622	-1.09066	2.69708	0.187723	0.531964	1.4408	0.526866	1.4408	19.9725	13.8622	-1.195	2.4807	0.747863	0.948108	1.09144
ENSG00000246022.4	ALDH1L1-AS2	0.000260537	0.0225331	0.436105	-1.19725	-2.29303	56.0889	128.613	-3.57971	-1.46883	0.00247245	0.140762	0.503667	-0.989459	-1.98544	64.7783	128.613	-3.09552	-1.27344	0.411831	0.999951	0.830958	-0.267152	-1.20343	106.872	128.613	-1.87278	1.29314	0.528616	0.999997	1.15492	0.207795	1.15492	64.7783	56.0889	-1.35524	1.80768	0.00462408	0.0858233	1.90541	0.930102	1.90541	106.872	56.0889	1.21962	2.97682	0.0273995	0.398321	0.606128
ENSG00000134245.18	WNT2B	0.000113258	0.0148584	0.436137	-1.19715	-2.29286	10.0104	22.9524	-3.49417	-1.50456	0.613983	0.923159	0.902952	-0.147279	-1.10748	20.725	22.9524	-1.6467	1.34259	0.279067	0.999951	0.80056	-0.320919	-1.24913	18.3748	22.9524	-1.86868	1.19763	0.000691366	0.999997	2.07034	1.04987	2.07034	20.725	10.0104	1.35982	3.1521	0.00521372	0.0914644	1.83557	0.876227	1.83557	18.3748	10.0104	1.19869	2.81082	0.557135	0.891641	1.1279
ENSG00000271723.5	MROH7-TTC4	0.00538962	0.101077	0.436524	-1.19587	-2.29082	54.8807	125.722	-4.10713	-1.27775	0.470029	0.87256	0.807237	-0.308936	-1.23879	101.487	125.722	-2.21467	1.44315	0.386635	0.999951	0.773442	-0.370635	-1.29292	97.2387	125.722	-2.31294	1.38363	0.0390934	0.999997	1.84924	0.886931	1.84924	101.487	54.8807	1.03124	3.31609	0.0551686	0.300225	1.77182	0.825232	1.77182	97.2387	54.8807	-1.01273	3.17932	0.885447	0.977449	1.04369
ENSG00000225746.13	MEG8	0.00151213	0.0558461	0.438906	-1.18802	-2.27839	14.8936	33.9335	-3.78946	-1.36987	0.0595318	0.486215	0.617921	-0.694506	-1.61833	20.9682	33.9335	-2.67015	1.01953	0.285196	0.999951	0.761537	-0.393014	-1.31313	25.8416	33.9335	-2.16412	1.25506	0.191693	0.999997	1.40787	0.493511	1.40787	20.9682	14.8936	-1.18703	2.3528	0.0350533	0.240605	1.73508	0.795002	1.73508	25.8416	14.8936	1.03939	2.89641	0.416825	0.837553	0.811413
ENSG00000242282.6	ENSG00000242282	0.0060268	0.106347	0.439492	-1.18609	-2.27535	16.4991	37.5414	-4.0913	-1.26542	0.0622981	0.496513	0.575189	-0.797892	-1.73856	21.5934	37.5414	-3.10973	1.02883	0.811798	0.999951	0.932265	-0.101188	-1.07266	34.9985	37.5414	-1.91073	1.66065	0.37257	0.999997	1.30876	0.388198	1.30876	21.5934	16.4991	-1.38041	2.36444	0.0121019	0.141098	2.12123	1.0849	2.12123	34.9985	16.4991	1.17892	3.81674	0.103979	0.584244	0.61698
ENSG00000008056.14	SYN1	0.0556895	0.33199	0.443083	-1.17435	-2.25691	7.41843	16.7428	-5.19544	1.01998	0.573111	0.909798	0.790085	-0.339919	-1.26569	13.2282	16.7428	-2.87246	1.79309	0.577098	0.999951	0.79145	-0.33743	-1.2635	13.2511	16.7428	-2.87477	1.80074	0.174669	0.999997	1.78316	0.834433	1.78316	13.2282	7.41843	-1.29277	4.11053	0.174664	0.51436	1.78623	0.836922	1.78623	13.2511	7.41843	-1.29374	4.12786	0.996723	0.999911	0.998276
ENSG00000255039.1	LINC02553	0.0123273	0.154214	0.443577	-1.17274	-2.2544	7.33381	16.5333	-4.26097	-1.19276	0.76773	0.962981	0.911529	-0.13364	-1.09706	15.0706	16.5333	-2.02863	1.68556	0.819374	0.999951	0.930621	-0.103734	-1.07455	15.3863	16.5333	-1.99185	1.72505	0.0263432	0.999997	2.05495	1.0391	2.05495	15.0706	7.33381	1.08838	3.87993	0.0228092	0.191073	2.09799	1.06901	2.09799	15.3863	7.33381	1.10856	3.97052	0.94742	0.991396	0.979484
ENSG00000187955.13	COL14A1	0.0240554	0.223171	0.44413	-1.17095	-2.2516	79.5065	179.016	-4.55714	-1.11247	0.163251	0.670228	0.60603	-0.722538	-1.65008	108.489	179.016	-3.33635	1.22535	0.586386	0.999951	0.822549	-0.281826	-1.21573	147.25	179.016	-2.45729	1.66257	0.388047	0.999997	1.36454	0.448409	1.36454	108.489	79.5065	-1.48431	2.76371	0.0868374	0.375339	1.85205	0.889122	1.85205	147.25	79.5065	-1.09322	3.74985	0.395345	0.827536	0.736771
ENSG00000105649.10	RAB3A	7.29039e-07	0.000578896	0.444639	-1.16929	-2.24901	67.8718	152.645	-3.09927	-1.63202	5.56804e-06	0.00919553	0.476618	-1.06909	-2.09812	72.7532	152.645	-2.88865	-1.52393	0.0667929	0.999951	0.74292	-0.428721	-1.34604	113.403	152.645	-1.84948	1.02079	0.674502	0.999997	1.07192	0.100198	1.07192	72.7532	67.8718	-1.29004	1.48227	0.00178948	0.052423	1.67084	0.740571	1.67084	113.403	67.8718	1.21068	2.30589	0.00676223	0.243489	0.641547
ENSG00000139998.16	RAB15	0.00683319	0.113788	0.445371	-1.16692	-2.24532	151.066	339.193	-4.03473	-1.24952	0.290125	0.778055	0.729169	-0.455674	-1.37142	247.329	339.193	-2.4622	1.30912	0.675244	0.999951	0.882424	-0.180456	-1.13324	299.312	339.193	-2.03448	1.58419	0.0993301	0.999997	1.63722	0.711247	1.63722	247.329	151.066	-1.09778	2.94257	0.0222531	0.188613	1.98133	0.986466	1.98133	299.312	151.066	1.10244	3.56087	0.522979	0.880757	0.826325
ENSG00000221866.10	PLXNA4	0.0249312	0.225773	0.446278	-1.16398	-2.24075	55.9192	125.301	-4.53571	-1.10699	0.0426144	0.432496	0.482442	-1.05157	-2.07279	60.4505	125.301	-4.19343	-1.02457	0.641866	0.999951	0.846316	-0.240732	-1.18159	106.044	125.301	-2.38704	1.70972	0.828991	0.999997	1.08103	0.112412	1.08103	60.4505	55.9192	-1.87597	2.19232	0.0754728	0.347576	1.89639	0.923253	1.89639	106.044	55.9192	-1.06787	3.84034	0.118204	0.602687	0.57005
ENSG00000157119.12	KLHL40	1.84873e-06	0.000996136	0.446775	-1.16238	-2.23826	3163.6	7080.96	-3.11675	-1.60739	0.000455699	0.0680706	0.553154	-0.854246	-1.80781	3916.87	7080.96	-2.51725	-1.29832	0.0090581	0.999951	0.643506	-0.635975	-1.55399	4556.64	7080.96	-2.16382	-1.11603	0.206172	0.999997	1.23811	0.308134	1.23811	3916.87	3163.6	-1.12475	1.72413	0.0308011	0.225144	1.44034	0.526406	1.44034	4556.64	3163.6	1.03431	2.00575	0.370466	0.815761	0.859595
ENSG00000233117.4	LINC00702	0.022199	0.213186	0.447438	-1.16024	-2.23495	55.2838	123.556	-4.45242	-1.12186	0.487382	0.878473	0.783945	-0.351176	-1.2756	96.8613	123.556	-2.53551	1.55825	0.292277	0.999951	0.691014	-0.533213	-1.44715	85.3791	123.556	-2.879	1.37472	0.110896	0.999997	1.75208	0.809065	1.75208	96.8613	55.2838	-1.13732	3.49132	0.217222	0.564649	1.54438	0.627028	1.54438	85.3791	55.2838	-1.29139	3.08011	0.719289	0.940136	1.13449
ENSG00000254481.1	PTP4A2P2	0.00968158	0.134806	0.448964	-1.15533	-2.22735	4.39824	9.79643	-4.08581	-1.21422	0.30692	0.78878	0.740447	-0.433532	-1.35054	7.25373	9.79643	-2.40359	1.3178	0.664208	0.999951	0.880507	-0.183594	-1.13571	8.62582	9.79643	-2.01742	1.56409	0.109355	0.999997	1.64923	0.721796	1.64923	7.25373	4.39824	-1.11867	3.04275	0.0306317	0.224449	1.9612	0.971734	1.9612	8.62582	4.39824	1.06491	3.61183	0.558675	0.892111	0.840933
ENSG00000271848.2	SYNPO2L-AS1	0.00529441	0.100835	0.449704	-1.15295	-2.22369	37.4273	83.2267	-3.89956	-1.26804	0.142527	0.643481	0.658408	-0.602946	-1.51882	54.7971	83.2267	-2.65518	1.15102	0.683234	0.999951	0.89037	-0.167523	-1.12313	74.1025	83.2267	-1.9618	1.55523	0.184513	0.999997	1.46409	0.550007	1.46409	54.7971	37.4273	-1.19944	2.57108	0.0172651	0.168115	1.9799	0.98543	1.9799	74.1025	37.4273	1.12839	3.474	0.290082	0.760728	0.739477
ENSG00000041982.16	TNC	0.0891533	0.410604	0.450025	-1.15192	-2.2221	58.4144	129.803	-5.57934	1.12994	0.396494	0.8411	0.67185	-0.573789	-1.48843	87.2079	129.803	-3.7325	1.68479	0.39553	0.999951	1.48894	0.574289	1.48894	193.269	129.803	-1.68239	3.72979	0.393833	0.999997	1.49292	0.578134	1.49292	87.2079	58.4144	-1.68268	3.75035	0.0108059	0.13352	3.30858	1.72621	3.30858	193.269	58.4144	1.31847	8.30257	0.0895859	0.566028	0.451226
ENSG00000164509.16	IL31RA	0.0618075	0.347037	0.450764	-1.14956	-2.21846	63.7475	141.421	-5.11919	1.04016	0.0231497	0.356352	0.379295	-1.39861	-2.63647	53.6403	141.421	-6.08678	-1.14198	0.821671	0.999951	0.908484	-0.138467	-1.10074	128.479	141.421	-2.53597	2.09305	0.68655	0.999997	0.84145	-0.24905	-1.18842	53.6403	63.7475	-2.74856	1.94609	0.100519	0.400518	2.01543	1.01109	2.01543	128.479	63.7475	-1.14516	4.65158	0.0407891	0.443242	0.417504
ENSG00000084710.14	EFR3B	0.000195658	0.0200809	0.450788	-1.14948	-2.21834	160.809	356.729	-3.37374	-1.45862	0.0115121	0.268443	0.582995	-0.778445	-1.71528	207.971	356.729	-2.60678	-1.12867	0.976563	0.999951	0.993756	-0.00903631	-1.00628	354.501	356.729	-1.52828	1.50925	0.230009	0.999997	1.29328	0.371033	1.29328	207.971	160.809	-1.17675	1.9682	0.000219755	0.0170023	2.20448	1.14044	2.20448	354.501	160.809	1.44949	3.35272	0.0125128	0.311133	0.586658
ENSG00000008517.19	IL32	0.0361826	0.27308	0.451076	-1.14856	-2.21692	2336.11	5178.96	-4.66911	-1.05261	0.393334	0.839866	0.722983	-0.467966	-1.38316	3744.3	5178.96	-2.91298	1.52263	0.433121	0.999951	0.742393	-0.429746	-1.347	3844.82	5178.96	-2.83684	1.56352	0.214484	0.999997	1.6028	0.680591	1.6028	3744.3	2336.11	-1.31405	3.37572	0.189849	0.534675	1.64583	0.718812	1.64583	3844.82	2336.11	-1.2797	3.46638	0.944421	0.99047	0.973855
ENSG00000166165.14	CKB	0.011084	0.14516	0.452486	-1.14406	-2.21001	302.056	667.549	-4.0751	-1.19854	0.279084	0.771586	0.713415	-0.487186	-1.40171	476.239	667.549	-2.58361	1.31496	0.955349	0.999951	1.01762	0.025197	1.01762	679.31	667.549	-1.81106	1.87544	0.144801	0.999997	1.57666	0.656869	1.57666	476.239	302.056	-1.16964	2.90755	0.00943143	0.124258	2.24895	1.16925	2.24895	679.31	302.056	1.21966	4.14687	0.254966	0.73396	0.701063
ENSG00000165244.7	ZNF367	0.00254928	0.0708306	0.453714	-1.14014	-2.20403	8.16209	17.9895	-3.68257	-1.31912	0.0579658	0.480161	0.616593	-0.697609	-1.62182	11.0922	17.9895	-2.67358	1.01646	0.908211	0.999951	1.02922	0.0415518	1.02922	18.5152	17.9895	-1.58537	1.67937	0.249637	0.999997	1.35899	0.442536	1.35899	11.0922	8.16209	-1.24047	2.29096	0.00173099	0.0520937	2.26843	1.1817	2.26843	18.5152	8.16209	1.35889	3.78677	0.0441564	0.453807	0.599088
ENSG00000161267.12	BDH1	0.000468437	0.0307093	0.453942	-1.13942	-2.20293	241.553	532.122	-3.42903	-1.41523	0.00817005	0.23214	0.550656	-0.860776	-1.81601	293.017	532.122	-2.82573	-1.1671	0.656678	0.999951	0.904678	-0.144523	-1.10537	481.399	532.122	-1.71925	1.40711	0.392813	0.999997	1.21305	0.278645	1.21305	293.017	241.553	-1.28384	1.88918	0.00225948	0.0583711	1.99294	0.994897	1.99294	481.399	241.553	1.2802	3.10248	0.0277788	0.399814	0.608676
ENSG00000189184.12	PCDH18	0.00151793	0.055856	0.454029	-1.13914	-2.2025	14.2949	31.4846	-3.58798	-1.35202	0.907207	0.984735	0.972271	-0.0405695	-1.02852	30.6115	31.4846	-1.65032	1.56007	0.760344	0.999951	0.928687	-0.106736	-1.07679	29.2393	31.4846	-1.73216	1.49392	0.00215577	0.999997	2.14143	1.09857	2.14143	30.6115	14.2949	1.31653	3.48317	0.0041234	0.0805656	2.04543	1.03241	2.04543	29.2393	14.2949	1.25442	3.33525	0.849533	0.970714	1.04693
ENSG00000268738.3	HSFX2	0.241261	0.618621	0.454108	-1.13889	-2.20212	6.08319	13.3959	-8.24639	1.70052	0.715545	0.949784	0.783847	-0.351355	-1.27576	10.5004	13.3959	-4.72748	2.90464	0.36771	0.999951	0.545541	-0.87424	-1.83304	7.30802	13.3959	-6.85183	2.03921	0.418177	0.999997	1.72613	0.787538	1.72613	10.5004	6.08319	-2.17205	6.47166	0.786927	0.922771	1.20135	0.264653	1.20135	7.30802	6.08319	-3.14785	4.54309	0.590394	0.902175	1.43683
ENSG00000167964.13	RAB26	0.00053849	0.0329676	0.456759	-1.13049	-2.18934	11.3314	24.8083	-3.41222	-1.40472	0.000585333	0.0730631	0.460702	-1.11809	-2.1706	11.4293	24.8083	-3.37628	-1.39547	0.928815	0.999951	1.01953	0.0279034	1.01953	25.2928	24.8083	-1.4993	1.55843	0.97078	0.999997	1.00863	0.0124003	1.00863	11.4293	11.3314	-1.57037	1.5976	0.000383975	0.0228974	2.23209	1.1584	2.23209	25.2928	11.3314	1.43297	3.47686	0.000417547	0.0715855	0.451877
ENSG00000106617.15	PRKAG2	0.00151396	0.0558461	0.458057	-1.1264	-2.18313	122.205	266.79	-3.53666	-1.34762	0.0018334	0.125405	0.464548	-1.1061	-2.15263	123.937	266.79	-3.48663	-1.32902	0.0016535	0.999951	0.460711	-1.11807	-2.17056	122.913	266.79	-3.5175	-1.3394	0.954543	0.999997	1.01417	0.0203	1.01417	123.937	122.205	-1.59959	1.64525	0.981353	0.99516	1.00579	0.00833236	1.00579	122.913	122.205	-1.61375	1.6325	0.973211	0.996054	1.00833
ENSG00000225265.2	TAF1A-AS1	0.0378111	0.277625	0.458565	-1.1248	-2.18072	3.53443	7.70759	-4.55129	-1.04487	0.354211	0.816748	0.715824	-0.482322	-1.39699	5.51728	7.70759	-2.83375	1.45202	0.520079	0.999951	0.792524	-0.335473	-1.26179	6.10845	7.70759	-2.56276	1.60966	0.240248	0.999997	1.56101	0.642481	1.56101	5.51728	3.53443	-1.34704	3.28242	0.149745	0.481809	1.72827	0.78933	1.72827	6.10845	3.53443	-1.21816	3.63853	0.780622	0.954902	0.903221
ENSG00000248538.9	ENSG00000248538	3.55381e-05	0.00763687	0.459297	-1.1225	-2.17724	18.7305	40.7808	-3.14831	-1.50569	0.037809	0.416368	0.683599	-0.548779	-1.46285	27.8777	40.7808	-2.09457	-1.02165	0.263629	0.999951	0.815204	-0.294767	-1.22669	33.2447	40.7808	-1.75515	1.1664	0.0363622	0.999997	1.48836	0.573722	1.48836	27.8777	18.7305	1.02557	2.15997	0.00248547	0.0615737	1.77489	0.827733	1.77489	33.2447	18.7305	1.22387	2.574	0.340391	0.798016	0.838562
ENSG00000159958.7	TNFRSF13C	0.0117457	0.149668	0.459772	-1.12101	-2.17499	8.1586	17.7449	-3.98061	-1.18841	0.665155	0.937513	1.13678	0.184959	1.13678	20.1721	17.7449	-1.57203	2.03151	0.704676	0.999951	0.892584	-0.16394	-1.12034	15.8388	17.7449	-2.01631	1.6064	0.00309243	0.999997	2.4725	1.30597	2.4725	20.1721	8.1586	1.35732	4.50389	0.0320627	0.228721	1.94136	0.957069	1.94136	15.8388	8.1586	1.05849	3.56064	0.41604	0.837158	1.27359
ENSG00000267303.1	ENSG00000267303	0.182397	0.554693	0.461161	-1.11666	-2.16844	16.3205	35.39	-6.7647	1.43865	0.391946	0.83905	0.609135	-0.715167	-1.64167	21.5573	35.39	-5.10709	1.89496	0.972454	0.999951	1.02016	0.0287888	1.02016	36.1033	35.39	-3.04254	3.16642	0.632287	0.999997	1.32087	0.40149	1.32087	21.5573	16.3205	-2.36692	4.12957	0.171347	0.509985	2.21214	1.14545	2.21214	36.1033	16.3205	-1.4101	6.90046	0.373132	0.816106	0.5971
ENSG00000169851.15	PCDH7	0.0413343	0.287175	0.461612	-1.11525	-2.16632	6.76085	14.6462	-4.55249	-1.03085	0.724049	0.952092	1.13834	0.186937	1.13834	16.6724	14.6462	-1.80357	2.33711	0.31198	0.999951	1.44827	0.534328	1.44827	21.2116	14.6462	-1.41566	2.96931	0.016523	0.999997	2.46602	1.30218	2.46602	16.6724	6.76085	1.17894	5.15822	0.00234878	0.0593569	3.13741	1.64958	3.13741	21.2116	6.76085	1.50194	6.55377	0.508107	0.873833	0.786004
ENSG00000038427.16	VCAN	0.00718103	0.117125	0.461619	-1.11522	-2.16629	60.886	131.897	-3.80603	-1.23299	0.238978	0.740285	0.713672	-0.486666	-1.4012	94.1309	131.897	-2.45667	1.25125	0.77466	0.999951	0.921307	-0.118246	-1.08541	121.517	131.897	-1.90236	1.61473	0.130123	0.999997	1.54602	0.628558	1.54602	94.1309	60.886	-1.1371	2.71786	0.0162955	0.163191	1.99582	0.996978	1.99582	121.517	60.886	1.13568	3.5074	0.372909	0.816106	0.77463
ENSG00000135469.14	COQ10A	0.000324069	0.025598	0.463564	-1.10916	-2.1572	1833.21	3954.59	-3.28025	-1.41864	0.00823158	0.232312	0.568375	-0.815086	-1.7594	2247.69	3954.59	-2.67522	-1.1571	0.779643	0.999951	1.06163	0.0862863	1.06163	4198.33	3954.59	-1.43215	1.61412	0.340541	0.999997	1.2261	0.294073	1.2261	2247.69	1833.21	-1.24028	1.86453	0.000106628	0.0118548	2.29016	1.19545	2.29016	4198.33	1833.21	1.50609	3.4824	0.00347583	0.181438	0.535377
ENSG00000181458.10	TMEM45A	0.0335791	0.26359	0.463855	-1.10825	-2.15585	5.045	10.8762	-4.37837	-1.06151	0.363462	0.822524	0.726964	-0.460043	-1.37558	7.90664	10.8762	-2.73628	1.44606	0.904942	0.999951	1.04237	0.0598696	1.04237	11.3371	10.8762	-1.89571	2.05976	0.217137	0.999997	1.56722	0.648211	1.56722	7.90664	5.045	-1.30243	3.19901	0.0248227	0.198778	2.24719	1.16812	2.24719	11.3371	5.045	1.10798	4.55775	0.303418	0.769356	0.697414
ENSG00000204856.12	FAM216A	9.2284e-05	0.013141	0.464091	-1.10752	-2.15475	21.5457	46.4256	-3.16601	-1.4665	0.130321	0.622562	0.748407	-0.418105	-1.33617	34.7452	46.4256	-1.94502	1.08943	0.544869	0.999951	0.890618	-0.167121	-1.12282	41.3475	46.4256	-1.63367	1.29583	0.0154037	0.999997	1.61263	0.689414	1.61263	34.7452	21.5457	1.09558	2.3737	0.000937373	0.0365968	1.91906	0.940398	1.91906	41.3475	21.5457	1.30436	2.82344	0.365531	0.813843	0.840323
ENSG00000160808.11	MYL3	0.0051516	0.0998183	0.465795	-1.10223	-2.14687	15428.3	33122.6	-3.66672	-1.25699	0.00505447	0.193372	0.465015	-1.10465	-2.15047	15402.5	33122.6	-3.67287	-1.2591	0.951377	0.999951	1.01679	0.0240253	1.01679	33678.8	33122.6	-1.67972	1.7366	0.995101	0.999997	0.998325	-0.0024191	-1.00168	15402.5	15428.3	-1.71082	1.7051	0.00425822	0.0816796	2.18292	1.12626	2.18292	33678.8	15428.3	1.2781	3.72829	0.00417648	0.193284	0.457335
ENSG00000087116.16	ADAMTS2	0.0676808	0.360519	0.466453	-1.1002	-2.14384	47.8099	102.497	-4.85807	1.05701	0.500582	0.883401	0.755442	-0.404607	-1.32373	77.4304	102.497	-2.99373	1.7085	0.577086	0.999951	1.26104	0.334614	1.26104	129.253	102.497	-1.79187	2.84947	0.248219	0.999997	1.61955	0.695589	1.61955	77.4304	47.8099	-1.39969	3.6713	0.0171115	0.16742	2.70347	1.43481	2.70347	129.253	47.8099	1.19363	6.12309	0.218175	0.704929	0.599063
ENSG00000105928.16	GSDME	8.39286e-05	0.0126596	0.466881	-1.09887	-2.14187	38.1404	81.6917	-3.13069	-1.46537	0.0127598	0.280293	0.620232	-0.689119	-1.6123	50.6679	81.6917	-2.34804	-1.1071	0.349973	0.999951	0.83643	-0.257683	-1.19556	68.3294	81.6917	-1.73875	1.21646	0.145263	0.999997	1.32846	0.409753	1.32846	50.6679	38.1404	-1.10317	1.94687	0.0026955	0.0649248	1.79153	0.841189	1.79153	68.3294	38.1404	1.2241	2.62199	0.120234	0.605408	0.741523
ENSG00000189129.14	PLAC9	0.00644551	0.11063	0.467925	-1.09565	-2.1371	40.4572	86.461	-3.69078	-1.23746	0.0609478	0.491577	0.594296	-0.750746	-1.68266	51.3835	86.461	-2.89986	1.0242	0.0862455	0.999951	0.620625	-0.688206	-1.61128	53.6599	86.461	-2.77881	1.07033	0.392856	0.999997	1.27007	0.344906	1.27007	51.3835	40.4572	-1.3625	2.19781	0.313412	0.657905	1.32634	0.407446	1.32634	53.6599	40.4572	-1.30562	2.2968	0.876565	0.976127	0.957577
ENSG00000278107.1	ENSG00000278107	0.0232882	0.21927	0.468194	-1.09482	-2.13587	6.46462	13.8076	-4.11434	-1.10879	0.150895	0.654657	0.624256	-0.679789	-1.60191	8.61945	13.8076	-3.04698	1.1874	0.586351	0.999951	0.837629	-0.255618	-1.19385	11.5656	13.8076	-2.26006	1.58571	0.396037	0.999997	1.33333	0.415031	1.33333	8.61945	6.46462	-1.45742	2.59094	0.0839759	0.369229	1.78906	0.839203	1.78906	11.5656	6.46462	-1.08119	3.4606	0.373244	0.816106	0.745266
ENSG00000172399.6	MYOZ2	0.00429632	0.089901	0.469585	-1.09054	-2.12954	1529.01	3256.1	-3.57774	-1.26754	0.089071	0.557439	0.637607	-0.64926	-1.56836	2076.11	3256.1	-2.63475	1.07114	0.629844	0.999951	0.880247	-0.184019	-1.13604	2866.17	3256.1	-1.90843	1.47872	0.247927	0.999997	1.35781	0.44128	1.35781	2076.11	1529.01	-1.23738	2.28129	0.0176142	0.169537	1.87452	0.906521	1.87452	2866.17	1529.01	1.11573	3.14935	0.223086	0.707131	0.72435
ENSG00000183160.9	TMEM119	0.024106	0.223385	0.470482	-1.08779	-2.12548	26.9991	57.3861	-4.09274	-1.10382	0.664213	0.937465	0.865904	-0.207722	-1.15486	49.6908	57.3861	-2.21236	1.6588	0.846482	0.999951	0.937766	-0.0927006	-1.06636	53.8147	57.3861	-2.04365	1.79719	0.068031	0.999997	1.84046	0.880066	1.84046	49.6908	26.9991	-1.04622	3.54386	0.0392041	0.253851	1.9932	0.995088	1.9932	53.8147	26.9991	1.03473	3.83949	0.810149	0.961635	0.923369
ENSG00000121753.13	ADGRB2	0.0310203	0.251988	0.471233	-1.08549	-2.12209	9.13397	19.3831	-4.20441	-1.07108	0.545398	0.90047	0.81322	-0.298283	-1.22968	15.7627	19.3831	-2.4035	1.5895	0.838025	0.999951	1.07216	0.10052	1.07216	20.7818	19.3831	-1.81915	2.09116	0.118303	0.999997	1.72573	0.787206	1.72573	15.7627	9.13397	-1.14918	3.42243	0.0182561	0.172322	2.27522	1.18601	2.27522	20.7818	9.13397	1.14965	4.50278	0.418047	0.83826	0.758487
ENSG00000103145.11	HCFC1R1	5.42872e-09	2.7301e-05	0.471586	-1.08441	-2.1205	1584.33	3359.58	-2.72966	-1.64728	8.34011e-09	0.000125827	0.476018	-1.07091	-2.10076	1599.22	3359.58	-2.70419	-1.63199	0.875401	0.999951	0.980017	-0.0291207	-1.02039	3292.45	3359.58	-1.31323	1.26127	0.942177	0.999997	1.0094	0.0134933	1.0094	1599.22	1584.33	-1.27555	1.29963	1.37319e-08	4.14346e-05	2.07813	1.05529	2.07813	3292.45	1584.33	1.61436	2.67514	2.08672e-08	0.000157412	0.485724
ENSG00000163430.12	FSTL1	0.0109854	0.144523	0.47342	-1.07881	-2.11229	443.709	937.242	-3.75866	-1.18706	0.223066	0.726666	0.699011	-0.516612	-1.43059	655.143	937.242	-2.54497	1.24351	0.762463	0.999951	1.09287	0.128127	1.09287	1024.29	937.242	-1.62758	1.94394	0.185133	0.999997	1.47651	0.562196	1.47651	655.143	443.709	-1.20526	2.62758	0.00443629	0.0838725	2.30847	1.20693	2.30847	1024.29	443.709	1.29735	4.10761	0.12834	0.614464	0.639609
ENSG00000253882.7	ENSG00000253882	0.190505	0.565505	0.474855	-1.07444	-2.10591	5.57458	11.7395	-6.42236	1.44816	0.96257	0.995265	1.02664	0.037928	1.02664	12.0523	11.7395	-2.92038	3.07804	0.664416	0.999951	0.783027	-0.352866	-1.2771	9.19237	11.7395	-3.85594	2.3642	0.174335	0.999997	2.162	1.11237	2.162	12.0523	5.57458	-1.40699	6.57663	0.381183	0.712451	1.64898	0.721575	1.64898	9.19237	5.57458	-1.85756	5.05096	0.630106	0.916065	1.31112
ENSG00000164692.19	COL1A2	0.0419964	0.289447	0.474976	-1.07407	-2.10537	1790.61	3769.9	-4.31474	-1.02731	0.799582	0.969512	0.91125	-0.134082	-1.09739	3435.32	3769.9	-2.24884	1.86738	0.490804	0.999951	1.28688	0.363882	1.28688	4851.42	3769.9	-1.59239	2.63711	0.0751232	0.999997	1.91852	0.939991	1.91852	3435.32	1790.61	-1.06822	3.93179	0.00647822	0.103098	2.70936	1.43795	2.70936	4851.42	1790.61	1.32205	5.55248	0.345718	0.80303	0.708106
ENSG00000285155.1	ENSG00000285155	0.00528001	0.100835	0.475737	-1.07176	-2.102	24.4964	51.4914	-3.54263	-1.24721	0.0225628	0.351823	0.546317	-0.87219	-1.83044	28.1306	51.4914	-3.07738	-1.08875	0.814211	0.999951	1.06363	0.0889942	1.06363	54.7677	51.4914	-1.57272	1.77922	0.606552	0.999997	1.14836	0.199575	1.14836	28.1306	24.4964	-1.47423	1.94412	0.00249648	0.061745	2.23575	1.16076	2.23575	54.7677	24.4964	1.3272	3.76627	0.0118778	0.302326	0.513635
ENSG00000283706.2	PRSS50	0.272847	0.644806	0.478054	-1.06475	-2.09181	9.44715	19.7617	-7.82414	1.7881	0.388509	0.837908	0.560359	-0.835577	-1.78457	11.0736	19.7617	-6.65648	2.09015	0.326224	0.999951	0.516339	-0.953609	-1.93671	10.2037	19.7617	-7.24714	1.93213	0.81402	0.999997	1.17217	0.229177	1.17217	11.0736	9.44715	-3.20487	4.4034	0.909387	0.969537	1.08008	0.111144	1.08008	10.2037	9.44715	-3.48919	4.07043	0.903598	0.981326	1.08525
ENSG00000188536.13	HBA2	0.0491981	0.314782	0.478586	-1.06315	-2.08949	1434.51	2997.39	-4.35468	-1.00259	0.0160215	0.313538	0.4056	-1.30187	-2.46548	1215.74	2997.39	-5.13841	-1.18298	0.71645	0.999951	0.872784	-0.196304	-1.14576	2616.07	2997.39	-2.3877	1.81883	0.658791	0.999997	0.847496	-0.238721	-1.17995	1215.74	1434.51	-2.45938	1.76645	0.108786	0.414982	1.82367	0.866846	1.82367	2616.07	1434.51	-1.14281	3.80075	0.0408316	0.443242	0.46472
ENSG00000198121.15	LPAR1	0.00172756	0.0591172	0.479152	-1.06144	-2.08702	29.7975	62.1881	-3.30663	-1.31725	0.34721	0.811082	0.804238	-0.314305	-1.24341	50.014	62.1881	-1.95836	1.26667	0.530337	0.999951	0.864486	-0.210086	-1.15676	53.7607	62.1881	-1.82297	1.36237	0.0275894	0.999997	1.67846	0.74714	1.67846	50.014	29.7975	1.05881	2.66074	0.0121707	0.141681	1.8042	0.851359	1.8042	53.7607	29.7975	1.13746	2.86176	0.755865	0.949772	0.930308
ENSG00000104043.15	ATP8B4	0.0125218	0.155853	0.479339	-1.06088	-2.0862	8.37109	17.4638	-3.71551	-1.17137	0.215144	0.721889	0.70017	-0.514224	-1.42823	12.2276	17.4638	-2.50936	1.23018	0.670239	0.999951	0.885223	-0.175887	-1.12966	15.4594	17.4638	-1.97995	1.55153	0.201905	0.999997	1.4607	0.546657	1.4607	12.2276	8.37109	-1.22513	2.61397	0.0380448	0.250607	1.84676	0.884994	1.84676	15.4594	8.37109	1.03441	3.29705	0.416799	0.837553	0.790952
ENSG00000113296.14	THBS4	0.00135487	0.0531948	0.48017	-1.05838	-2.08259	1015.49	2114.85	-3.26207	-1.32958	0.325016	0.799691	0.798316	-0.324968	-1.25264	1688.32	2114.85	-1.96172	1.25022	0.696686	0.999951	0.914651	-0.128706	-1.09331	1934.35	2114.85	-1.71222	1.43242	0.0264022	0.999997	1.66257	0.733414	1.66257	1688.32	1015.49	1.06141	2.60421	0.00488779	0.088125	1.90485	0.929676	1.90485	1934.35	1015.49	1.21608	2.98373	0.552262	0.888942	0.872809
ENSG00000111799.22	COL12A1	0.00157325	0.0571209	0.48028	-1.05805	-2.08212	101.743	211.84	-3.28097	-1.32132	0.166867	0.672665	0.726387	-0.46119	-1.37668	153.878	211.84	-2.16609	1.14291	0.339972	0.999951	0.80193	-0.318451	-1.24699	169.881	211.84	-1.96231	1.26195	0.0748322	0.999997	1.51242	0.596863	1.51242	153.878	101.743	-1.04232	2.38423	0.0273237	0.210088	1.66972	0.739602	1.66972	169.881	101.743	1.05903	2.63254	0.669145	0.927459	0.905798
ENSG00000075702.19	WDR62	0.0234039	0.21927	0.482919	-1.05015	-2.07074	1106.88	2292.07	-3.88564	-1.10354	0.254985	0.756086	0.693862	-0.527279	-1.44121	1590.38	2292.07	-2.70411	1.30188	0.886713	0.999951	1.0468	0.0659863	1.0468	2399.34	2292.07	-1.79232	1.96401	0.259077	0.999997	1.43681	0.522867	1.43681	1590.38	1106.88	-1.30603	2.69619	0.0159863	0.162633	2.16765	1.11613	2.16765	2399.34	1106.88	1.1552	4.06746	0.200268	0.688618	0.662841
ENSG00000286657.1	ENSG00000286657	0.0397796	0.283869	0.483535	-1.04831	-2.0681	6.26159	12.9496	-4.13427	-1.03453	0.143568	0.643761	0.600848	-0.734927	-1.66431	7.78076	12.9496	-3.2938	1.18912	0.227539	0.999951	0.656224	-0.607741	-1.52387	8.49785	12.9496	-3.02061	1.30076	0.544621	0.999997	1.24262	0.313381	1.24262	7.78076	6.26159	-1.62501	2.50918	0.395398	0.72448	1.35714	0.440567	1.35714	8.49785	6.26159	-1.49017	2.74463	0.803485	0.960579	0.915615
ENSG00000159399.10	HK2	0.0599357	0.342649	0.483673	-1.0479	-2.06751	217.158	448.976	-4.4065	1.03085	0.870764	0.981197	0.939165	-0.0905494	-1.06478	421.663	448.976	-2.26803	2.00048	0.797778	0.999951	0.905865	-0.142632	-1.10392	406.712	448.976	-2.35169	1.92977	0.0856469	0.999997	1.94174	0.957348	1.94174	421.663	217.158	-1.09757	4.13822	0.10415	0.406864	1.87289	0.905265	1.87289	406.712	217.158	-1.13805	3.99196	0.925453	0.985273	1.03676
ENSG00000104549.12	SQLE	0.0464942	0.305646	0.483755	-1.04765	-2.06716	6.89975	14.2629	-4.22523	-1.01134	0.354547	0.817016	0.718043	-0.477858	-1.39267	10.2414	14.2629	-2.80793	1.44773	0.300138	0.999951	0.688471	-0.538531	-1.45249	9.81959	14.2629	-2.94288	1.3949	0.281663	0.999997	1.48431	0.569792	1.48431	10.2414	6.89975	-1.38275	3.04643	0.339264	0.679244	1.42318	0.509119	1.42318	9.81959	6.89975	-1.44903	2.93492	0.907613	0.982156	1.04295
ENSG00000182916.8	TCEAL7	0.0165605	0.180299	0.483759	-1.04764	-2.06714	13.6746	28.2674	-3.7438	-1.14138	0.490527	0.879684	0.814336	-0.296304	-1.22799	23.0191	28.2674	-2.2017	1.46004	0.740696	0.999951	0.906048	-0.14234	-1.10369	25.6116	28.2674	-1.97982	1.62528	0.0860841	0.999997	1.68335	0.751335	1.68335	23.0191	13.6746	-1.07669	3.05099	0.0387857	0.252116	1.87293	0.905299	1.87293	25.6116	13.6746	1.03287	3.39625	0.720725	0.940244	0.898778
ENSG00000236404.12	VLDLR-AS1	0.00848511	0.126873	0.483825	-1.04744	-2.06686	19.6684	40.652	-3.54896	-1.20371	0.00421051	0.177217	0.453869	-1.13965	-2.20328	18.4507	40.652	-3.78455	-1.2827	0.779323	0.999951	0.926621	-0.109949	-1.07919	37.669	40.652	-1.83914	1.57913	0.819544	0.999997	0.938085	-0.0922101	-1.066	18.4507	19.6684	-1.84604	1.62452	0.0186388	0.173826	1.9152	0.937495	1.9152	37.669	19.6684	1.11457	3.29094	0.00981241	0.280733	0.48981
ENSG00000204815.10	ODAD4	0.0557168	0.33199	0.484021	-1.04686	-2.06603	5.81806	12.0203	-4.34478	1.01788	0.55961	0.903559	0.80598	-0.311183	-1.24073	9.6881	12.0203	-2.5608	1.66351	0.892066	0.999951	0.951116	-0.0723071	-1.0514	11.4327	12.0203	-2.16858	1.96175	0.179745	0.999997	1.66518	0.735676	1.66518	9.6881	5.81806	-1.265	3.50761	0.0752902	0.347159	1.96503	0.974552	1.96503	11.4327	5.81806	-1.07127	4.13654	0.654717	0.922244	0.847405
ENSG00000229503.1	RPL21P37	0.00518872	0.100095	0.484594	-1.04515	-2.06358	7.61235	15.7087	-3.42957	-1.24167	0.000424171	0.0653007	0.395308	-1.33895	-2.52968	6.20978	15.7087	-4.23837	-1.50984	0.0348434	0.999951	0.581749	-0.781532	-1.71896	9.13853	15.7087	-2.84303	-1.03932	0.457922	0.999997	0.815751	-0.2938	-1.22586	6.20978	7.61235	-2.09882	1.39666	0.495399	0.79049	1.20049	0.26362	1.20049	9.13853	7.61235	-1.40861	2.03005	0.155505	0.648574	0.679516
ENSG00000196154.12	S100A4	0.0173014	0.183692	0.485183	-1.0434	-2.06108	445.399	918.002	-3.73877	-1.13621	0.873956	0.981574	0.952971	-0.0694959	-1.04935	874.829	918.002	-1.90281	1.72805	0.6938	0.999951	0.887304	-0.1725	-1.12701	814.547	918.002	-2.04381	1.60911	0.0262939	0.999997	1.96415	0.973904	1.96415	874.829	445.399	1.08282	3.56281	0.0469708	0.277683	1.8288	0.870899	1.8288	814.547	445.399	1.00812	3.31759	0.814127	0.963352	1.07401
ENSG00000111245.17	MYL2	0.00161795	0.0573004	0.48552	-1.0424	-2.05965	65698.9	135317	-3.22754	-1.31436	0.0165188	0.319014	0.577295	-0.79262	-1.73222	78117.7	135317	-2.71444	-1.10541	0.813906	0.999951	1.05543	0.0778275	1.05543	142817	135317	-1.48473	1.65389	0.449979	0.999997	1.18902	0.249778	1.18902	78117.7	65698.9	-1.31792	1.86324	0.000703984	0.0317994	2.17381	1.12023	2.17381	142817	65698.9	1.38721	3.40643	0.00847273	0.265619	0.546977
ENSG00000105696.9	TMEM59L	0.00187179	0.0615462	0.485993	-1.04099	-2.05764	12.1314	24.9621	-3.2424	-1.30579	0.143811	0.643807	0.718878	-0.476181	-1.39106	17.9447	24.9621	-2.16545	1.11907	0.993161	0.999951	1.00192	0.00276694	1.00192	25.01	24.9621	-1.54745	1.5534	0.0941576	0.999997	1.47919	0.564811	1.47919	17.9447	12.1314	-1.06921	2.33944	0.00181031	0.0526247	2.06159	1.04376	2.06159	25.01	12.1314	1.3086	3.24787	0.141283	0.634082	0.717501
ENSG00000163092.22	XIRP2	8.77625e-06	0.00322945	0.486122	-1.04061	-2.0571	22560.5	46409.1	-2.82725	-1.49673	9.00071e-05	0.0336446	0.529721	-0.916696	-1.88779	24583.9	46409.1	-2.59455	-1.37355	0.907581	0.999951	0.981341	-0.0271733	-1.01901	45543.2	46409.1	-1.40051	1.34873	0.596564	0.999997	1.08969	0.123913	1.08969	24583.9	22560.5	-1.26128	1.49767	1.49623e-05	0.00478846	2.01871	1.01344	2.01871	45543.2	22560.5	1.46881	2.7745	0.000144706	0.0533775	0.539793
ENSG00000171631.16	P2RY6	0.00389927	0.0863767	0.486132	-1.04058	-2.05705	36.885	75.8745	-3.35708	-1.26046	0.343848	0.80954	0.790992	-0.338266	-1.26424	60.0161	75.8745	-2.05433	1.28533	0.145719	0.999951	0.696421	-0.521969	-1.43591	52.8406	75.8745	-2.33784	1.13386	0.0516609	0.999997	1.62711	0.702313	1.62711	60.0161	36.885	-1.00351	2.65679	0.152335	0.484563	1.43257	0.51861	1.43257	52.8406	36.885	-1.14198	2.34366	0.609019	0.908508	1.1358
ENSG00000288832.1	ENSG00000288832	0.012246	0.153834	0.486276	-1.04015	-2.05644	95.7254	196.854	-3.61499	-1.16984	0.00201192	0.128064	0.410793	-1.28352	-2.43432	80.8661	196.854	-4.28126	-1.38415	0.36252	0.999951	0.769823	-0.377401	-1.299	151.543	196.854	-2.28112	1.35186	0.559253	0.999997	0.844772	-0.243366	-1.18375	80.8661	95.7254	-2.08523	1.4881	0.110828	0.417286	1.5831	0.662751	1.5831	151.543	95.7254	-1.11104	2.7845	0.0293942	0.403535	0.533619
ENSG00000282556.4	ENSG00000282556	0.0247219	0.224895	0.487044	-1.03787	-2.0532	32.2476	66.2109	-3.84686	-1.09586	0.601785	0.919779	0.847008	-0.239552	-1.18063	56.0812	66.2109	-2.20273	1.58029	0.874096	0.999951	0.950816	-0.0727615	-1.05173	62.9544	66.2109	-1.96259	1.77428	0.084144	0.999997	1.73908	0.798323	1.73908	56.0812	32.2476	-1.07745	3.25864	0.0368534	0.246825	1.95222	0.965113	1.95222	62.9544	32.2476	1.04168	3.65865	0.716475	0.93901	0.890822
ENSG00000206190.13	ATP10A	0.036172	0.27308	0.487253	-1.03726	-2.05232	13.1665	27.022	-4.0213	-1.04743	0.839166	0.976554	0.933755	-0.0988833	-1.07094	25.2319	27.022	-2.07599	1.81005	0.656099	0.999951	0.859842	-0.217856	-1.163	23.2346	27.022	-2.26065	1.67136	0.0577313	0.999997	1.91637	0.938375	1.91637	25.2319	13.1665	-1.02156	3.75164	0.0988459	0.397783	1.76467	0.819402	1.76467	23.2346	13.1665	-1.11238	3.46404	0.807612	0.961169	1.08596
ENSG00000095303.17	PTGS1	0.000648523	0.0369218	0.488359	-1.03399	-2.04767	20.2611	41.4881	-3.09127	-1.35639	0.169322	0.673709	0.753708	-0.407923	-1.32677	31.2699	41.4881	-1.9857	1.12803	0.326162	0.999951	0.816748	-0.292038	-1.22437	33.8853	41.4881	-1.834	1.22342	0.0397642	0.999997	1.54335	0.626063	1.54335	31.2699	20.2611	1.02052	2.33404	0.0150193	0.157828	1.67243	0.741949	1.67243	33.8853	20.2611	1.10496	2.53135	0.698095	0.934389	0.922816
ENSG00000198542.15	ITGBL1	0.000665913	0.0374874	0.488863	-1.0325	-2.04556	45.4226	92.9148	-3.08894	-1.35461	0.308154	0.789371	0.808896	-0.305974	-1.23625	75.1585	92.9148	-1.85888	1.21629	0.43474	0.999951	1.17595	0.23383	1.17595	109.263	92.9148	-1.27713	1.7661	0.0167284	0.999997	1.65465	0.726525	1.65465	75.1585	45.4226	1.09534	2.49955	2.88704e-05	0.00622239	2.40549	1.26633	2.40549	109.263	45.4226	1.59426	3.62949	0.0716157	0.528376	0.687865
ENSG00000278445.1	ENSG00000278445	0.00911665	0.130372	0.489023	-1.03203	-2.0449	409.861	838.123	-3.50087	-1.19444	0.263445	0.762987	0.73595	-0.44232	-1.35879	616.817	838.123	-2.32553	1.25956	0.781834	0.999951	1.07886	0.109512	1.07886	904.22	838.123	-1.58619	1.84624	0.136272	0.999997	1.50494	0.589706	1.50494	616.817	409.861	-1.13768	2.57667	0.00392016	0.0784396	2.20616	1.14154	2.20616	904.22	409.861	1.28868	3.77684	0.162944	0.65662	0.682153
ENSG00000111716.14	LDHB	0.00866943	0.127855	0.490596	-1.02739	-2.03834	1340.06	2731.49	-3.46906	-1.19768	0.0798722	0.537419	0.621815	-0.685443	-1.6082	1698.48	2731.49	-2.73682	1.0582	0.480941	0.999951	1.21065	0.275785	1.21065	3306.89	2731.49	-1.40557	2.06012	0.382366	0.999997	1.26747	0.341948	1.26747	1698.48	1340.06	-1.34284	2.15723	0.000869937	0.0353749	2.46772	1.30318	2.46772	3306.89	1340.06	1.45001	4.19972	0.0140414	0.3254	0.51362
ENSG00000174171.7	ENSG00000174171	0.0851964	0.401549	0.490638	-1.02727	-2.03816	15.4884	31.5679	-4.58517	1.10377	0.0304113	0.390175	0.407379	-1.29556	-2.45472	12.8601	31.5679	-5.535	-1.08864	0.763543	0.999951	1.13116	0.177802	1.13116	35.7083	31.5679	-1.97331	2.52489	0.656639	0.999997	0.830304	-0.268288	-1.20438	12.8601	15.4884	-2.73421	1.88498	0.0432217	0.264968	2.30549	1.20507	2.30549	35.7083	15.4884	1.02578	5.18169	0.0137165	0.321912	0.360143
ENSG00000122176.12	FMOD	0.00040498	0.0293233	0.492621	-1.02145	-2.02996	120.796	245.21	-3.00525	-1.37118	0.0274149	0.374985	0.643836	-0.635235	-1.55319	157.875	245.21	-2.29697	-1.05025	0.334148	0.999951	0.824753	-0.277966	-1.21248	202.238	245.21	-1.79262	1.21937	0.181942	0.999997	1.30696	0.386216	1.30696	157.875	120.796	-1.13358	1.93633	0.0101317	0.128993	1.67421	0.743485	1.67421	202.238	120.796	1.13035	2.47976	0.215358	0.70219	0.780641
ENSG00000126106.14	TMEM53	1.65626e-05	0.00531661	0.492996	-1.02035	-2.02841	32.1087	65.1298	-2.79855	-1.47021	0.0760865	0.531653	0.75195	-0.411292	-1.32988	48.9743	65.1298	-1.82227	1.03036	0.607288	0.999951	0.920894	-0.118892	-1.0859	59.9776	65.1298	-1.48689	1.26095	0.0104918	0.999997	1.52526	0.609059	1.52526	48.9743	32.1087	1.1039	2.10746	0.000147068	0.0135302	1.86795	0.901459	1.86795	59.9776	32.1087	1.35287	2.57915	0.208405	0.696401	0.816543
ENSG00000117600.14	PLPPR4	0.0170039	0.182201	0.493347	-1.01932	-2.02697	9.23144	18.7118	-3.62108	-1.13464	0.584565	0.914205	0.854352	-0.227098	-1.17048	15.9865	18.7118	-2.05798	1.50215	0.705122	0.999951	1.1146	0.156527	1.1146	20.8562	18.7118	-1.57374	1.95511	0.0637006	0.999997	1.73174	0.792226	1.73174	15.9865	9.23144	-1.0318	3.0943	0.00572592	0.0961992	2.25926	1.17585	2.25926	20.8562	9.23144	1.26732	4.0276	0.353875	0.808191	0.76651
ENSG00000197361.8	FBXL22	0.00503499	0.0985085	0.494032	-1.01732	-2.02416	49.0218	99.2281	-3.31318	-1.23665	0.352374	0.814989	0.792702	-0.335149	-1.26151	78.6583	99.2281	-2.05834	1.29341	0.983689	0.999951	1.00512	0.00736148	1.00512	99.7357	99.2281	-1.6227	1.63934	0.0601978	0.999997	1.60456	0.682176	1.60456	78.6583	49.0218	-1.02049	2.62736	0.00472565	0.0866156	2.03452	1.02469	2.03452	99.7357	49.0218	1.24299	3.33008	0.341884	0.799194	0.788668
ENSG00000163376.11	KBTBD8	0.0342521	0.265529	0.494456	-1.01609	-2.02243	13.9855	28.2847	-3.88189	-1.05366	0.0743442	0.527412	0.553824	-0.8525	-1.80563	15.6647	28.2847	-3.45535	1.05983	0.914823	0.999951	1.03567	0.0505604	1.03567	29.2935	28.2847	-1.83522	1.96847	0.735675	0.999997	1.12007	0.163586	1.12007	15.6647	13.9855	-1.7245	2.16347	0.0261601	0.20524	2.09456	1.06665	2.09456	29.2935	13.9855	1.09169	4.01871	0.0585552	0.495192	0.534751
ENSG00000113070.8	HBEGF	0.00153948	0.056374	0.49512	-1.01415	-2.01971	427.466	863.359	-3.12042	-1.30727	0.00603452	0.205228	0.543745	-0.878999	-1.8391	469.447	863.359	-2.84101	-1.19052	0.0818769	0.999951	0.679771	-0.55688	-1.47108	586.886	863.359	-2.27237	1.05003	0.673198	0.999997	1.09821	0.135152	1.09821	469.447	427.466	-1.40728	1.69727	0.153527	0.485907	1.37294	0.457271	1.37294	586.886	427.466	-1.12561	2.12174	0.314578	0.777202	0.799894
ENSG00000184844.6	CYCSP45	0.0348505	0.268253	0.497971	-1.00587	-2.00815	4.3821	8.7999	-3.83749	-1.05086	0.409001	0.848276	0.769521	-0.377968	-1.29951	6.77171	8.7999	-2.42034	1.43323	0.887895	0.999951	1.04523	0.0638208	1.04523	9.19793	8.7999	-1.76973	1.93344	0.190774	0.999997	1.54531	0.627897	1.54531	6.77171	4.3821	-1.24209	2.96608	0.0243622	0.196755	2.09898	1.06969	2.09898	9.19793	4.3821	1.10073	4.00254	0.332787	0.790856	0.736221
ENSG00000106809.11	OGN	0.0340953	0.264879	0.498084	-1.00554	-2.00769	41.3139	82.9455	-3.82546	-1.05369	0.482768	0.876581	0.794658	-0.331594	-1.2584	65.9133	82.9455	-2.39096	1.50985	0.945345	0.999951	0.977808	-0.0323763	-1.0227	81.1048	82.9455	-1.94265	1.85739	0.155768	0.999997	1.59543	0.673944	1.59543	65.9133	41.3139	-1.19469	3.04096	0.0403255	0.257247	1.96314	0.973162	1.96314	81.1048	41.3139	1.0302	3.74094	0.526583	0.881785	0.812693
ENSG00000132953.18	XPO4	0.00228714	0.0668724	0.498834	-1.00337	-2.00467	552.484	1107.55	-3.1342	-1.28221	0.19327	0.69767	0.743452	-0.427689	-1.34508	823.41	1107.55	-2.10238	1.16203	0.627132	0.999951	1.11702	0.159655	1.11702	1237.16	1107.55	-1.39912	1.74573	0.0801561	0.999997	1.49038	0.575678	1.49038	823.41	552.484	-1.0491	2.33029	0.00040652	0.0234686	2.23926	1.16302	2.23926	1237.16	552.484	1.43232	3.50082	0.0739737	0.534454	0.665567
ENSG00000213648.11	SULT1A4	0.0436879	0.294776	0.498879	-1.00324	-2.00449	10.7497	21.5476	-3.93966	-1.01988	0.642277	0.931376	0.854355	-0.227092	-1.17047	18.4093	21.5476	-2.27408	1.6599	0.654755	0.999951	0.858969	-0.219322	-1.16419	18.5087	21.5476	-2.26677	1.67248	0.118724	0.999997	1.71255	0.776145	1.71255	18.4093	10.7497	-1.14782	3.36636	0.116223	0.425755	1.7218	0.783915	1.7218	18.5087	10.7497	-1.14409	3.39175	0.987363	0.998602	0.994629
ENSG00000013297.12	CLDN11	0.0658216	0.357212	0.499279	-1.00208	-2.00289	7.89312	15.809	-4.19802	1.04648	0.931504	0.990371	0.96877	-0.0457743	-1.03224	15.3153	15.809	-2.12811	1.99726	0.743459	0.999951	1.12838	0.174258	1.12838	17.8387	15.809	-1.82682	2.326	0.0783673	0.999997	1.94034	0.956308	1.94034	15.3153	7.89312	-1.07811	4.059	0.0303378	0.223162	2.26003	1.17634	2.26003	17.8387	7.89312	1.08052	4.72709	0.678591	0.930491	0.858546
ENSG00000242852.7	ZNF709	0.181963	0.554113	0.499331	-1.00193	-2.00268	5.98044	11.9769	-5.55275	1.38448	0.653155	0.934113	0.793751	-0.333242	-1.25984	9.50667	11.9769	-3.45019	2.17375	0.955442	0.999951	1.02908	0.0413501	1.02908	12.3251	11.9769	-2.65581	2.81249	0.373735	0.999997	1.58963	0.668689	1.58963	9.50667	5.98044	-1.74683	4.4141	0.164373	0.500602	2.06091	1.04328	2.06091	12.3251	5.98044	-1.34468	5.71131	0.613276	0.910409	0.771323
ENSG00000225339.4	ENSG00000225339	0.0257444	0.228029	0.500032	-0.999907	-1.99987	6.65811	13.3154	-3.67746	-1.08757	0.20579	0.711481	0.680983	-0.55431	-1.46847	9.06752	13.3154	-2.6629	1.23489	0.552096	0.999951	1.1937	0.255438	1.1937	15.8945	13.3154	-1.50163	2.13969	0.325702	0.999997	1.36188	0.445596	1.36188	9.06752	6.65811	-1.35947	2.52141	0.00480271	0.0872995	2.38724	1.25534	2.38724	15.8945	6.65811	1.30392	4.37061	0.062564	0.509358	0.570482
ENSG00000150722.11	PPP1R1C	0.0598863	0.342649	0.501115	-0.996786	-1.99555	22.0888	44.0792	-4.09842	1.02918	0.255849	0.757109	0.660116	-0.599208	-1.51488	29.0974	44.0792	-3.10116	1.35134	0.701656	0.999951	1.14966	0.201203	1.14966	50.676	44.0792	-1.77548	2.34667	0.454217	0.999997	1.31729	0.397578	1.31729	29.0974	22.0888	-1.56226	2.71093	0.0235677	0.194298	2.2942	1.19799	2.2942	50.676	22.0888	1.11801	4.70778	0.128612	0.614821	0.574186
ENSG00000115963.14	RND3	0.00598911	0.105903	0.502298	-0.993385	-1.99085	49.3164	98.1815	-3.25306	-1.21839	0.947561	0.992972	0.98379	-0.0235782	-1.01648	96.5899	98.1815	-1.65429	1.6011	0.536505	0.999951	0.857277	-0.222166	-1.16648	84.1688	98.1815	-1.90084	1.39698	0.0072298	0.999997	1.95858	0.969807	1.95858	96.5899	49.3164	1.19928	3.19861	0.0331249	0.232379	1.70671	0.771219	1.70671	84.1688	49.3164	1.04374	2.79081	0.580183	0.899033	1.14757
ENSG00000146374.14	RSPO3	0.00526243	0.100835	0.503756	-0.989203	-1.98509	338.476	671.904	-3.21313	-1.2264	0.00421217	0.177217	0.495027	-1.01442	-2.02009	332.611	671.904	-3.26969	-1.24806	0.923465	0.999951	0.976695	-0.0340202	-1.02386	656.245	671.904	-1.65644	1.58013	0.943343	0.999997	0.982672	-0.0252178	-1.01763	332.611	338.476	-1.64797	1.59135	0.00705063	0.107248	1.93882	0.955182	1.93882	656.245	338.476	1.19779	3.1383	0.00567938	0.228809	0.506839
ENSG00000175445.17	LPL	0.00952826	0.133905	0.50603	-0.982707	-1.97617	590.162	1166.26	-3.30727	-1.18081	0.0298547	0.387762	0.565197	-0.823174	-1.76929	659.167	1166.26	-2.96079	-1.05729	0.959845	0.999951	1.01331	0.0190743	1.01331	1181.78	1166.26	-1.65114	1.69538	0.673959	0.999997	1.11692	0.159532	1.11692	659.167	590.162	-1.49866	1.8696	0.00822169	0.116751	2.00247	1.00178	2.00247	1181.78	590.162	1.19652	3.35128	0.0262595	0.393048	0.557774
ENSG00000060982.15	BCAT1	0.0771381	0.382949	0.507247	-0.979239	-1.97142	9.23659	18.2092	-4.18459	1.07669	0.695858	0.946083	0.86266	-0.213136	-1.15921	15.7084	18.2092	-2.43135	1.80937	0.822879	0.999951	1.08811	0.12183	1.08811	19.8137	18.2092	-1.92508	2.27928	0.166722	0.999997	1.70067	0.766103	1.70067	15.7084	9.23659	-1.24812	3.60991	0.0465033	0.276545	2.14513	1.10107	2.14513	19.8137	9.23659	1.01189	4.54753	0.538265	0.884883	0.792803
ENSG00000125848.10	FLRT3	0.00311149	0.0778368	0.508374	-0.976036	-1.96705	37.3869	73.542	-3.08031	-1.25614	0.256014	0.757109	0.772989	-0.37148	-1.29368	56.8472	73.542	-2.01738	1.20541	0.130624	0.999951	0.708851	-0.496445	-1.41073	52.1304	73.542	-2.204	1.10745	0.0675097	0.999997	1.52051	0.604556	1.52051	56.8472	37.3869	-1.03065	2.38281	0.148611	0.480106	1.39435	0.479592	1.39435	52.1304	37.3869	-1.12597	2.18911	0.704035	0.936802	1.09048
ENSG00000289562.1	ENSG00000289562	0.011434	0.147692	0.508717	-0.975066	-1.96573	12.3596	24.2957	-3.31886	-1.16428	0.0775791	0.534171	0.627684	-0.671891	-1.59316	15.25	24.2957	-2.67222	1.05282	0.603317	0.999951	0.872787	-0.196298	-1.14575	21.205	24.2957	-1.91415	1.45812	0.436962	0.999997	1.23386	0.303175	1.23386	15.25	12.3596	-1.37674	2.09595	0.0442755	0.268473	1.71566	0.778768	1.71566	21.205	12.3596	1.01392	2.9031	0.213545	0.701144	0.719171
ENSG00000283196.2	ENSG00000283196	0.0223042	0.213653	0.508756	-0.974955	-1.96558	27.0751	53.2184	-3.50927	-1.10094	0.166746	0.672665	0.665889	-0.586646	-1.50175	35.4375	53.2184	-2.67251	1.18501	0.589597	0.999951	0.853512	-0.228517	-1.17163	45.4225	53.2184	-2.08325	1.51761	0.364404	0.999997	1.30886	0.388309	1.30886	35.4375	27.0751	-1.3668	2.34148	0.0808033	0.360734	1.67765	0.746438	1.67765	45.4225	27.0751	-1.06544	2.99868	0.399558	0.830893	0.780176
ENSG00000268034.1	ENSG00000268034	0.00373593	0.085723	0.509348	-0.973276	-1.96329	910.972	1788.51	-3.09757	-1.24437	0.0218698	0.349447	0.586664	-0.769393	-1.70455	1049.25	1788.51	-2.68914	-1.08046	0.981066	0.999951	1.00553	0.00796221	1.00553	1798.4	1788.51	-1.56875	1.58616	0.543672	0.999997	1.15179	0.203883	1.15179	1049.25	910.972	-1.36998	1.81746	0.00346276	0.0741031	1.97416	0.981238	1.97416	1798.4	910.972	1.25125	3.11472	0.0205393	0.366891	0.583435
ENSG00000166147.15	FBN1	0.00380469	0.0863767	0.50962	-0.972507	-1.96225	243.661	478.123	-3.0976	-1.24303	0.383816	0.833723	0.816645	-0.292219	-1.22452	390.457	478.123	-1.93171	1.28827	0.858867	0.999951	1.04222	0.0596531	1.04222	498.307	478.123	-1.51348	1.64397	0.0429566	0.999997	1.60246	0.680288	1.60246	390.457	243.661	1.01506	2.52978	0.00212876	0.0566314	2.04508	1.03216	2.04508	498.307	243.661	1.29555	3.22825	0.294295	0.763699	0.783567
ENSG00000131730.16	CKMT2	1.05932e-05	0.00363228	0.510643	-0.969614	-1.95832	7352.03	14397.6	-2.64093	-1.45214	0.00016785	0.0440125	0.563182	-0.828326	-1.77562	8108.47	14397.6	-2.39453	-1.31668	0.992447	0.999951	0.998557	-0.00208344	-1.00145	14376.8	14397.6	-1.35047	1.34658	0.520999	0.999997	1.10289	0.141288	1.10289	8108.47	7352.03	-1.2228	1.48737	1.10657e-05	0.0040719	1.95549	0.967531	1.95549	14376.8	7352.03	1.45004	2.63712	0.000174322	0.0533775	0.563996
ENSG00000112695.13	COX7A2	7.31625e-08	0.000104867	0.512164	-0.965323	-1.9525	475.295	928.014	-2.49106	-1.53037	0.000101749	0.0336446	0.617313	-0.695926	-1.61992	572.875	928.014	-2.06606	-1.27012	0.925881	0.999951	1.0116	0.0166318	1.0116	938.775	928.014	-1.26031	1.28971	0.133577	0.999997	1.2053	0.269397	1.2053	572.875	475.295	-1.05891	1.53833	4.34748e-08	8.1988e-05	1.97514	0.981955	1.97514	938.775	475.295	1.54813	2.51993	6.90973e-05	0.03861	0.610237
ENSG00000230849.2	GOT2P2	0.00758599	0.120347	0.5123	-0.96494	-1.95198	24.4352	47.6971	-3.18938	-1.19466	0.0754053	0.530121	0.642745	-0.637681	-1.55583	30.6571	47.6971	-2.53262	1.04628	0.707541	0.999951	1.09693	0.133472	1.09693	52.3205	47.6971	-1.47819	1.77865	0.368155	0.999997	1.25463	0.327259	1.25463	30.6571	24.4352	-1.3063	2.05623	0.00233273	0.0590501	2.14119	1.09841	2.14119	52.3205	24.4352	1.31151	3.49572	0.0312632	0.41086	0.585949
ENSG00000214869.5	TPM3P4	0.0210792	0.207857	0.514888	-0.957669	-1.94217	27.5134	53.4356	-3.41392	-1.10489	0.0595542	0.486215	0.582503	-0.779662	-1.71673	31.1264	53.4356	-3.01201	1.02201	0.566678	0.999951	0.84898	-0.236197	-1.17788	45.3658	53.4356	-2.06221	1.48638	0.66995	0.999997	1.13132	0.178007	1.13132	31.1264	27.5134	-1.55894	1.99527	0.0829349	0.366882	1.64886	0.721472	1.64886	45.3658	27.5134	-1.06737	2.90192	0.190051	0.680188	0.686121
ENSG00000188582.10	PAQR9	0.00412272	0.0886934	0.515838	-0.95501	-1.93859	45.0729	87.3779	-3.04725	-1.23329	0.00450829	0.181377	0.519573	-0.944603	-1.92466	45.3992	87.3779	-3.02397	-1.22498	0.647919	0.999951	1.10996	0.150512	1.10996	96.9863	87.3779	-1.4098	1.7369	0.975252	0.999997	1.00724	0.0104071	1.00724	45.3992	45.0729	-1.56604	1.5888	0.000885694	0.0356333	2.15177	1.10552	2.15177	96.9863	45.0729	1.36962	3.38057	0.000978778	0.103992	0.468099
ENSG00000189316.3	ENSG00000189316	0.071145	0.368284	0.516764	-0.952423	-1.93512	55.0433	106.515	-3.96377	1.0585	0.078595	0.534858	0.525598	-0.927969	-1.9026	55.9843	106.515	-3.89607	1.0763	0.589612	0.999951	0.821244	-0.284118	-1.21767	87.4751	106.515	-2.49061	1.67977	0.963135	0.999997	1.01709	0.0244538	1.01709	55.9843	55.0433	-2.01746	2.08702	0.205813	0.551506	1.5892	0.668305	1.5892	87.4751	55.0433	-1.28969	3.25721	0.222715	0.706647	0.640002
ENSG00000087245.13	MMP2	0.029793	0.247924	0.517224	-0.951139	-1.9334	501.218	969.055	-3.50422	-1.06672	0.791447	0.968573	0.922938	-0.115694	-1.0835	894.377	969.055	-1.96323	1.6723	0.732845	0.999951	1.10906	0.149342	1.10906	1074.74	969.055	-1.63374	2.00953	0.0563117	0.999997	1.78441	0.835444	1.78441	894.377	501.218	-1.0157	3.2341	0.0119326	0.140102	2.14426	1.10048	2.14426	1074.74	501.218	1.1831	3.88627	0.544645	0.886935	0.832178
ENSG00000183092.18	BEGAIN	0.0468813	0.306874	0.517314	-0.950888	-1.93306	8.80363	17.018	-3.70292	-1.00913	0.678462	0.940261	0.874207	-0.193953	-1.14389	14.8772	17.018	-2.15985	1.65064	0.247279	0.999951	0.683592	-0.548792	-1.46286	11.6333	17.018	-2.78652	1.30214	0.113516	0.999997	1.6899	0.756935	1.6899	14.8772	8.80363	-1.13328	3.23635	0.406708	0.73296	1.32143	0.402096	1.32143	11.6333	8.80363	-1.46182	2.55258	0.454241	0.853973	1.27884
ENSG00000006327.14	TNFRSF12A	0.239766	0.6174	0.51782	-0.949479	-1.93117	230.45	445.04	-5.78573	1.55137	0.424403	0.851679	0.639459	-0.645076	-1.56382	284.585	445.04	-4.68437	1.91548	0.799632	0.999951	0.867563	-0.204959	-1.15265	386.1	445.04	-3.45245	2.59854	0.706294	0.999997	1.23491	0.304403	1.23491	284.585	230.45	-2.42643	3.7003	0.356658	0.691103	1.67542	0.74452	1.67542	386.1	230.45	-1.78831	5.01983	0.585774	0.90063	0.737075
ENSG00000101255.12	TRIB3	0.0604672	0.343583	0.517875	-0.949324	-1.93097	9.46442	18.2755	-3.83816	1.02937	0.0894584	0.557439	0.552869	-0.85499	-1.80875	10.104	18.2755	-3.58441	1.09563	0.260049	0.999951	0.675614	-0.56573	-1.48014	12.3472	18.2755	-2.92864	1.33679	0.853956	0.999997	1.06757	0.0943337	1.06757	10.104	9.46442	-1.8792	2.14174	0.453163	0.766168	1.30459	0.383594	1.30459	12.3472	9.46442	-1.53544	2.61324	0.569961	0.89629	0.818321
ENSG00000225783.9	MIAT	0.0815313	0.394251	0.518292	-0.948162	-1.92941	24.2247	46.7394	-4.04192	1.08577	0.13788	0.635895	0.571915	-0.806129	-1.74851	26.7309	46.7394	-3.65787	1.19644	0.00259491	0.999951	0.316805	-1.65833	-3.15652	14.8073	46.7394	-6.66872	-1.49408	0.794981	0.999997	1.10346	0.142033	1.10346	26.7309	24.2247	-1.90434	2.31877	0.199721	0.544191	0.611247	-0.710171	-1.636	14.8073	24.2247	-3.47164	1.29709	0.123168	0.608308	1.80526
ENSG00000123358.20	NR4A1	0.0173495	0.183814	0.518532	-0.947495	-1.92852	1521.13	2933.54	-3.31274	-1.12269	0.40051	0.843336	0.792924	-0.334746	-1.26116	2326.07	2933.54	-2.16618	1.36194	0.000981699	0.999951	0.402555	-1.31274	-2.48413	1180.91	2933.54	-4.26758	-1.446	0.123895	0.999997	1.52917	0.612749	1.52917	2326.07	1521.13	-1.12334	2.62678	0.359229	0.693231	0.776335	-0.365248	-1.2881	1180.91	1521.13	-2.21309	1.33382	0.0140768	0.3254	1.96973
ENSG00000139514.13	SLC7A1	0.00204626	0.0643644	0.519351	-0.945219	-1.92548	35.371	68.1063	-2.92013	-1.26963	0.475001	0.874912	0.860877	-0.216121	-1.16161	58.6311	68.1063	-1.7521	1.2985	0.640092	0.999951	0.906445	-0.141708	-1.10321	61.7346	68.1063	-1.66523	1.36823	0.0173913	0.999997	1.6576	0.729097	1.6576	58.6311	35.371	1.09297	2.51392	0.00888276	0.121609	1.74534	0.803511	1.74534	61.7346	35.371	1.15	2.6489	0.806055	0.960982	0.949728
ENSG00000154640.15	BTG3	0.0147379	0.171122	0.519736	-0.94415	-1.92405	18.9112	36.3862	-3.25562	-1.1371	0.0654712	0.508553	0.61204	-0.708303	-1.63388	22.2698	36.3862	-2.75482	1.03193	0.221742	0.999951	0.722206	-0.469517	-1.38465	26.2783	36.3862	-2.33373	1.21723	0.545789	0.999997	1.1776	0.235846	1.1776	22.2698	18.9112	-1.4433	2.00148	0.223784	0.573666	1.38956	0.474633	1.38956	26.2783	18.9112	-1.22269	2.36088	0.537806	0.884868	0.847458
ENSG00000034971.17	MYOC	0.00751274	0.119815	0.519789	-0.944002	-1.92386	239.718	461.184	-3.1083	-1.19076	0.233159	0.736395	0.747145	-0.420539	-1.33843	344.572	461.184	-2.16126	1.20647	0.0729153	0.999951	0.644803	-0.63307	-1.55086	297.373	461.184	-2.50525	1.04161	0.138366	0.999997	1.4374	0.523463	1.4374	344.572	239.718	-1.12418	2.32269	0.379109	0.710864	1.24051	0.310932	1.24051	297.373	239.718	-1.30311	2.0053	0.547256	0.887314	1.15872
ENSG00000118523.6	CCN2	0.0681431	0.36187	0.521583	-0.939031	-1.91724	192.712	369.474	-3.85847	1.04969	0.492908	0.880581	1.27683	0.352562	1.27683	471.754	369.474	-1.57484	2.56743	0.33167	0.999951	0.707319	-0.499568	-1.41379	261.336	369.474	-2.84456	1.42313	0.0120787	0.999997	2.44798	1.29159	2.44798	471.754	192.712	1.2167	4.92529	0.393525	0.723035	1.3561	0.439463	1.3561	261.336	192.712	-1.48455	2.7301	0.0976267	0.573965	1.80516
ENSG00000167723.15	TRPV3	0.119322	0.462019	0.522324	-0.936983	-1.91452	22.5423	43.1576	-4.33489	1.18265	0.925435	0.988864	0.961955	-0.0559584	-1.03955	41.5157	43.1576	-2.34217	2.16735	0.133078	0.999951	1.86056	0.895735	1.86056	80.2972	43.1576	-1.20837	4.18298	0.14273	0.999997	1.84168	0.881025	1.84168	41.5157	22.5423	-1.22867	4.16741	0.00223636	0.0582329	3.56207	1.83272	3.56207	80.2972	22.5423	1.57753	8.04319	0.110237	0.591028	0.517025
ENSG00000163815.6	CLEC3B	0.00630659	0.109743	0.522948	-0.935262	-1.91224	320.094	612.095	-3.04485	-1.20093	0.150175	0.654022	0.710892	-0.492297	-1.40668	435.134	612.095	-2.23901	1.13153	0.50198	0.999951	0.852821	-0.229685	-1.17258	522.008	612.095	-1.86634	1.3574	0.195927	0.999997	1.3594	0.442965	1.3594	435.134	320.094	-1.17151	2.1649	0.039394	0.254743	1.6308	0.705577	1.6308	522.008	320.094	1.02405	2.59705	0.442865	0.849706	0.833577
ENSG00000206172.8	HBA1	0.0720782	0.371075	0.523204	-0.934556	-1.9113	646.849	1236.32	-3.87164	1.05983	0.0125857	0.279696	0.40705	-1.29672	-2.4567	503.245	1236.32	-4.97691	-1.21268	0.844617	0.999951	0.931861	-0.101813	-1.07312	1152.08	1236.32	-2.17344	1.88734	0.485955	0.999997	0.777995	-0.362168	-1.28536	503.245	646.849	-2.60439	1.57637	0.109015	0.415112	1.78107	0.832743	1.78107	1152.08	646.849	-1.13735	3.6079	0.0214874	0.367552	0.436814
ENSG00000134548.11	SPX	0.000495291	0.031663	0.523328	-0.934214	-1.91085	109.122	208.516	-2.75082	-1.32736	0.153343	0.656309	0.767802	-0.381193	-1.30242	160.099	208.516	-1.87184	1.10349	0.663171	0.999951	1.0838	0.1161	1.0838	225.99	208.516	-1.32534	1.55678	0.0393904	0.999997	1.46715	0.55302	1.46715	160.099	109.122	1.0188	2.11281	8.91465e-05	0.0112079	2.07098	1.05031	2.07098	225.99	109.122	1.4389	2.98073	0.0623556	0.509358	0.708434
ENSG00000077522.15	ACTN2	9.02996e-07	0.000642288	0.524353	-0.931389	-1.90711	51428.6	98080.1	-2.46747	-1.47401	6.095e-06	0.00919553	0.551837	-0.857685	-1.81213	54124.2	98080.1	-2.34458	-1.4006	0.712351	0.999951	0.952697	-0.0699099	-1.04965	93440.7	98080.1	-1.35806	1.23262	0.697503	0.999997	1.05241	0.0737037	1.05241	54124.2	51428.6	-1.22939	1.36165	5.54484e-06	0.0027888	1.8169	0.861479	1.8169	93440.7	51428.6	1.40428	2.35075	3.26117e-05	0.0234292	0.579237
ENSG00000232656.9	IDI2-AS1	0.0016825	0.05822	0.524388	-0.931293	-1.90698	65.5211	124.948	-2.85278	-1.27476	0.0253331	0.365723	0.63263	-0.660566	-1.5807	79.0457	124.948	-2.36118	-1.05821	0.946185	0.999951	1.01386	0.0198594	1.01386	126.68	124.948	-1.47101	1.51207	0.362954	0.999997	1.20642	0.270727	1.20642	79.0457	65.5211	-1.24188	1.80749	0.00133378	0.0458161	1.93342	0.951153	1.93342	126.68	65.5211	1.29249	2.89217	0.021233	0.366891	0.623981
ENSG00000245552.8	ENSG00000245552	0.0274916	0.236739	0.524927	-0.929812	-1.90503	9.60658	18.3008	-3.37876	-1.0741	0.362233	0.821065	0.770445	-0.376237	-1.29795	14.0997	18.3008	-2.27456	1.35015	0.333951	0.999951	1.31375	0.393692	1.31375	24.0427	18.3008	-1.32403	2.2852	0.191206	0.999997	1.46772	0.553575	1.46772	14.0997	9.60658	-1.2113	2.60937	0.00155279	0.0495284	2.50273	1.3235	2.50273	24.0427	9.60658	1.41797	4.41735	0.0599547	0.500424	0.586446
ENSG00000176387.7	HSD11B2	0.0914885	0.414572	0.524946	-0.929759	-1.90496	10.0114	19.0713	-4.02664	1.10961	0.351412	0.814989	0.702978	-0.508449	-1.42252	13.4067	19.0713	-2.9853	1.47527	0.699025	0.999951	0.864151	-0.210645	-1.15721	16.4805	19.0713	-2.42582	1.81149	0.446458	0.999997	1.33914	0.42131	1.33914	13.4067	10.0114	-1.58371	2.84008	0.193131	0.538782	1.64617	0.719113	1.64617	16.4805	10.0114	-1.28693	3.48741	0.586345	0.900702	0.81349
ENSG00000185133.14	INPP5J	0.0194826	0.198738	0.525382	-0.928561	-1.90338	67.8695	129.181	-3.26615	-1.10921	0.0168117	0.319014	0.517622	-0.950029	-1.93191	66.867	129.181	-3.31464	-1.126	0.667749	0.999951	0.888811	-0.170051	-1.1251	114.818	129.181	-1.92723	1.52249	0.957086	0.999997	0.98523	-0.0214674	-1.01499	66.867	67.8695	-1.74519	1.69402	0.0565229	0.303042	1.69174	0.758511	1.69174	114.818	67.8695	-1.01471	2.90411	0.0498248	0.471446	0.582376
ENSG00000223784.2	LINP1	6.34462e-07	0.000563066	0.526211	-0.926287	-1.90038	239.11	454.4	-2.44662	-1.47609	3.12386e-05	0.0245587	0.585139	-0.773148	-1.70899	265.887	454.4	-2.19928	-1.32801	0.753645	0.999951	1.04106	0.0580485	1.04106	473.056	454.4	-1.23497	1.33846	0.411858	0.999997	1.11199	0.153139	1.11199	265.887	239.11	-1.15879	1.43286	1.19728e-07	0.000129024	1.9784	0.984335	1.9784	473.056	239.11	1.5368	2.5469	7.532e-06	0.00971384	0.562063
ENSG00000166839.17	ANKDD1A	0.0203214	0.202905	0.526233	-0.926225	-1.9003	9.48235	18.0193	-3.26841	-1.10486	0.454698	0.863878	0.817565	-0.290595	-1.22314	14.7319	18.0193	-2.07403	1.38631	0.535349	0.999951	0.845539	-0.242057	-1.18268	15.236	18.0193	-2.01033	1.43726	0.112085	0.999997	1.55362	0.63563	1.55362	14.7319	9.48235	-1.10838	2.67531	0.0886107	0.378717	1.60678	0.684168	1.60678	15.236	9.48235	-1.07426	2.77344	0.901305	0.980672	0.966916
ENSG00000078804.13	TP53INP2	0.000421036	0.029683	0.526349	-0.925907	-1.89988	1122.89	2133.35	-2.71414	-1.3299	0.00967648	0.249927	0.624558	-0.679093	-1.60113	1332.4	2133.35	-2.28715	-1.12088	0.592099	0.999951	0.907138	-0.140606	-1.10237	1935.25	2133.35	-1.57456	1.29571	0.347321	0.999997	1.18658	0.246814	1.18658	1332.4	1122.89	-1.20407	1.69531	0.00278265	0.0661132	1.72345	0.785302	1.72345	1935.25	1122.89	1.20637	2.46217	0.0402331	0.441773	0.688492
ENSG00000242265.6	PEG10	0.0153864	0.174537	0.527454	-0.922882	-1.8959	62.644	118.767	-3.18071	-1.13007	0.90198	0.984735	1.03285	0.0466353	1.03285	122.668	118.767	-1.61947	1.72763	0.640288	0.999951	1.13053	0.177006	1.13053	134.27	118.767	-1.47981	1.89135	0.0108229	0.999997	1.95819	0.969517	1.95819	122.668	62.644	1.16785	3.28336	0.00385189	0.0777959	2.14338	1.09989	2.14338	134.27	62.644	1.27808	3.59452	0.730427	0.942975	0.913597
ENSG00000258675.2	LINC02308	0.0136496	0.163698	0.527811	-0.921907	-1.89462	30.6746	58.1166	-3.14819	-1.1402	0.0967826	0.573662	0.651843	-0.617404	-1.53411	37.8829	58.1166	-2.54222	1.08019	0.679281	0.999951	0.899224	-0.153248	-1.11207	52.2598	58.1166	-1.84004	1.48786	0.41738	0.999997	1.23499	0.304503	1.23499	37.8829	30.6746	-1.34856	2.05684	0.0400529	0.256485	1.70369	0.76866	1.70369	52.2598	30.6746	1.02449	2.83316	0.212577	0.699681	0.724895
ENSG00000110786.18	PTPN5	0.0369841	0.275034	0.52803	-0.921308	-1.89383	11.2525	21.3104	-3.4509	-1.03932	0.00260816	0.143875	0.393088	-1.34708	-2.54396	8.37685	21.3104	-4.67209	-1.38519	0.0216215	0.999951	0.492236	-1.02258	-2.03155	10.4897	21.3104	-3.71955	-1.10959	0.350212	0.999997	0.744442	-0.425768	-1.34329	8.37685	11.2525	-2.49504	1.38274	0.823312	0.938804	0.932212	-0.10127	-1.07272	10.4897	11.2525	-1.98647	1.72628	0.479751	0.861966	0.798576
ENSG00000175093.5	SPSB4	0.15175	0.508091	0.528659	-0.919591	-1.89158	40.1628	75.971	-4.52219	1.26386	0.335642	0.805391	0.652097	-0.616841	-1.53351	49.5405	75.971	-3.66175	1.55709	0.715618	0.999951	0.850695	-0.233286	-1.17551	64.6282	75.971	-2.80562	2.03038	0.637393	0.999997	1.23349	0.30275	1.23349	49.5405	40.1628	-1.94014	2.95193	0.285045	0.632723	1.60916	0.686305	1.60916	64.6282	40.1628	-1.48653	3.8492	0.549647	0.888002	0.766546
ENSG00000147256.12	ARHGAP36	0.187619	0.562522	0.528908	-0.918912	-1.89069	48.6339	91.9516	-4.87623	1.36409	0.348316	0.812177	1.57148	0.652125	1.57148	144.5	91.9516	-1.63661	4.0417	0.473142	0.999951	1.41325	0.499021	1.41325	129.951	91.9516	-1.82056	3.63618	0.0241127	0.999997	2.97118	1.57104	2.97118	144.5	48.6339	1.15329	7.65457	0.0418807	0.26142	2.67202	1.41793	2.67202	129.951	48.6339	1.03676	6.88655	0.825598	0.966509	1.11196
ENSG00000164125.16	GASK1B	0.000202367	0.0203448	0.529142	-0.918273	-1.88985	75.7839	143.22	-2.64376	-1.35093	0.743299	0.957247	0.946	-0.0800884	-1.05708	135.486	143.22	-1.47367	1.31881	0.167621	0.999951	1.26306	0.336921	1.26306	180.896	143.22	-1.10316	1.75988	0.000684209	0.999997	1.7878	0.838185	1.7878	135.486	75.7839	1.27847	2.50004	3.52307e-07	0.000312662	2.38699	1.25519	2.38699	180.896	75.7839	1.70786	3.3362	0.0872872	0.563536	0.748975
ENSG00000198814.14	GK	0.00639285	0.110456	0.530634	-0.91421	-1.88454	15.9401	30.0397	-2.9717	-1.1951	0.0292291	0.385809	0.60532	-0.724229	-1.65202	18.1836	30.0397	-2.59412	-1.05206	0.789253	0.999951	0.941057	-0.0876457	-1.06263	28.269	30.0397	-1.65905	1.46923	0.576302	0.999997	1.14075	0.189981	1.14075	18.1836	15.9401	-1.39125	1.81044	0.013851	0.151099	1.77346	0.826565	1.77346	28.269	15.9401	1.12374	2.79882	0.0557428	0.489206	0.643234
ENSG00000214016.3	RPSAP61	0.0087559	0.128327	0.531367	-0.912219	-1.88194	19.0547	35.8597	-3.01937	-1.17299	0.00394003	0.170814	0.498592	-1.00407	-2.00565	17.8793	35.8597	-3.21915	-1.24959	0.242946	0.999951	0.756698	-0.402211	-1.32153	27.1349	35.8597	-2.11015	1.20825	0.795576	0.999997	0.938318	-0.0918511	-1.06574	17.8793	19.0547	-1.72516	1.5189	0.145974	0.476604	1.42406	0.510008	1.42406	27.1349	19.0547	-1.13094	2.29348	0.0864736	0.562155	0.658904
ENSG00000137809.17	ITGA11	0.0113705	0.147138	0.531639	-0.911481	-1.88097	58.7261	110.462	-3.06797	-1.15323	0.637292	0.929691	0.889578	-0.168808	-1.12413	98.2649	110.462	-1.82835	1.44686	0.469886	0.999951	0.835545	-0.259211	-1.19682	92.2963	110.462	-1.94832	1.36019	0.0391282	0.999997	1.67327	0.742673	1.67327	98.2649	58.7261	1.026	2.72888	0.0705347	0.336487	1.57164	0.65227	1.57164	92.2963	58.7261	-1.0386	2.5654	0.800965	0.960579	1.06467
ENSG00000147010.18	SH3KBP1	0.000160182	0.0188803	0.531778	-0.911105	-1.88049	165.937	312.042	-2.61021	-1.35476	0.0031035	0.151798	0.610243	-0.712543	-1.63869	190.421	312.042	-2.27329	-1.18124	0.842387	0.999951	0.967414	-0.0477949	-1.03368	301.874	312.042	-1.43287	1.34101	0.411903	0.999997	1.14755	0.198562	1.14755	190.421	165.937	-1.2106	1.59422	0.000349012	0.0218412	1.81921	0.86331	1.81921	301.874	165.937	1.31052	2.52535	0.00581015	0.229208	0.630799
ENSG00000224668.1	IPO8P1	0.22925	0.60615	0.53316	-0.907359	-1.87561	4.31275	8.08904	-5.22899	1.48639	0.808394	0.971362	0.882841	-0.179775	-1.13271	7.14134	8.08904	-3.10114	2.41705	0.345748	0.999951	1.61614	0.692556	1.61614	13.0731	8.08904	-1.6784	4.38385	0.33474	0.999997	1.65586	0.727584	1.65586	7.14134	4.31275	-1.68271	4.61378	0.0323433	0.229132	3.03125	1.59991	3.03125	13.0731	4.31275	1.09786	8.36944	0.234713	0.718756	0.546264
ENSG00000143847.16	PPFIA4	0.00152368	0.0559314	0.53332	-0.906927	-1.87505	813.033	1524.48	-2.76568	-1.27123	0.0516756	0.465144	0.679974	-0.55645	-1.47065	1036.6	1524.48	-2.16887	1.00281	0.984781	0.999951	0.996227	-0.00545373	-1.00379	1518.72	1524.48	-1.48022	1.46907	0.220647	0.999997	1.27498	0.350477	1.27498	1036.6	813.033	-1.15698	1.88077	0.00162686	0.0506107	1.86797	0.901473	1.86797	1518.72	813.033	1.26643	2.75525	0.054012	0.483205	0.682549
ENSG00000054938.17	CHRDL2	0.0167138	0.18102	0.533491	-0.906465	-1.87445	45.8102	85.8688	-3.13597	-1.1204	0.00886854	0.239355	0.502912	-0.991621	-1.98842	43.1845	85.8688	-3.32707	-1.18837	0.915537	0.999951	1.02805	0.0399092	1.02805	88.2773	85.8688	-1.62184	1.7141	0.823275	0.999997	0.942682	-0.0851563	-1.0608	43.1845	45.8102	-1.78075	1.58246	0.0124584	0.142501	1.92702	0.946374	1.92702	88.2773	45.8102	1.15197	3.22353	0.00646824	0.238597	0.489191
ENSG00000113532.13	ST8SIA4	0.0204508	0.203255	0.533871	-0.905436	-1.87311	16.9003	31.6561	-3.18441	-1.10179	0.00296075	0.149462	0.445173	-1.16756	-2.24632	14.0924	31.6561	-3.83065	-1.31726	0.227518	0.999951	0.723027	-0.467878	-1.38307	22.8882	31.6561	-2.34206	1.22435	0.511308	0.999997	0.833858	-0.262126	-1.19924	14.0924	16.9003	-2.06243	1.43405	0.266774	0.61613	1.35431	0.437557	1.35431	22.8882	16.9003	-1.26111	2.31307	0.0774405	0.539201	0.615707
ENSG00000106366.9	SERPINE1	0.123576	0.466492	0.535498	-0.901047	-1.86742	32.986	61.5986	-4.13494	1.18573	0.824491	0.973492	1.09364	0.129137	1.09364	67.3667	61.5986	-2.01691	2.41232	0.182114	0.999951	0.582014	-0.780875	-1.71817	35.8513	61.5986	-3.8051	1.28894	0.0779613	0.999997	2.04228	1.03018	2.04228	67.3667	32.986	-1.08322	4.51804	0.837895	0.944106	1.08686	0.120172	1.08686	35.8513	32.986	-2.04358	2.41402	0.119542	0.605408	1.87906
ENSG00000197956.10	S100A6	0.0186113	0.192584	0.53554	-0.900934	-1.86727	643.641	1201.85	-3.14118	-1.11	0.614134	0.923205	0.874823	-0.192937	-1.14309	1051.41	1201.85	-1.92248	1.47131	0.425798	0.999951	0.809547	-0.304813	-1.23526	972.957	1201.85	-2.07768	1.36164	0.0644137	0.999997	1.63354	0.707998	1.63354	1051.41	643.641	-1.0298	2.74796	0.119511	0.430943	1.51165	0.596121	1.51165	972.957	643.641	-1.11293	2.54314	0.77005	0.952982	1.08063
ENSG00000091136.15	LAMB1	0.00220862	0.0655942	0.535657	-0.900618	-1.86687	268.641	501.516	-2.78436	-1.2517	0.289985	0.778055	0.806158	-0.310865	-1.24045	404.301	501.516	-1.8489	1.20158	0.875732	0.999951	0.96866	-0.0459376	-1.03235	485.799	501.516	-1.53868	1.44374	0.0450849	0.999997	1.50499	0.589753	1.50499	404.301	268.641	1.009	2.2448	0.00368126	0.0762902	1.80836	0.85468	1.80836	485.799	268.641	1.21243	2.6972	0.367215	0.814445	0.83224
ENSG00000243429.1	OR7E29P	0.0777854	0.384266	0.536815	-0.897503	-1.86284	36.3213	67.6608	-3.71894	1.07169	0.132987	0.626211	0.589067	-0.763497	-1.6976	39.8567	67.6608	-3.38582	1.17488	0.618928	0.999951	1.19063	0.251725	1.19063	80.559	67.6608	-1.67046	2.36804	0.7929	0.999997	1.09734	0.134006	1.09734	39.8567	36.3213	-1.82309	2.19527	0.023781	0.194769	2.21795	1.14923	2.21795	80.559	36.3213	1.11177	4.42475	0.04552	0.458146	0.494753
ENSG00000127083.8	OMD	0.0220605	0.212046	0.537315	-0.89616	-1.86111	10.7597	20.025	-3.1676	-1.09348	0.895163	0.983923	1.03523	0.0499531	1.03523	20.7305	20.025	-1.61669	1.73261	0.448051	0.999951	0.816879	-0.291806	-1.22417	16.358	20.025	-2.06433	1.37751	0.0150228	0.999997	1.92667	0.946113	1.92667	20.7305	10.7597	1.1357	3.26853	0.125493	0.442106	1.5203	0.604355	1.5203	16.358	10.7597	-1.1241	2.59814	0.371206	0.815789	1.2673
ENSG00000143494.16	VASH2	0.159513	0.520002	0.53799	-0.894348	-1.85877	9.41022	17.4914	-4.40897	1.27611	0.597633	0.917653	1.25719	0.330198	1.25719	21.99	17.4914	-1.86086	2.94113	0.438682	0.999951	0.711941	-0.49017	-1.40461	12.4529	17.4914	-3.31899	1.68226	0.0528879	0.999997	2.33682	1.22455	2.33682	21.99	9.41022	-1.01064	5.5188	0.527586	0.80819	1.32333	0.404177	1.32333	12.4529	9.41022	-1.80235	3.15629	0.192668	0.681664	1.76586
ENSG00000270112.4	ST8SIA5-DT	0.0420948	0.28956	0.539349	-0.890708	-1.85409	44.1006	81.7663	-3.36264	-1.0223	0.00889688	0.239389	0.451129	-1.14839	-2.21666	36.8872	81.7663	-4.02442	-1.22094	0.730301	0.999951	0.900969	-0.150451	-1.10992	73.6689	81.7663	-2.00814	1.6301	0.5591	0.999997	0.836432	-0.257679	-1.19555	36.8872	44.1006	-2.17682	1.52294	0.0914326	0.384889	1.67047	0.740257	1.67047	73.6689	44.1006	-1.08623	3.0311	0.0231204	0.379149	0.500716
ENSG00000165731.21	RET	0.000220666	0.0206782	0.540768	-0.886919	-1.84922	80.6468	149.134	-2.56237	-1.33456	0.0928272	0.566046	0.757498	-0.400686	-1.32014	112.969	149.134	-1.82508	1.04724	0.87432	0.999951	0.974239	-0.0376524	-1.02644	145.292	149.134	-1.41835	1.34622	0.0432241	0.999997	1.40078	0.486233	1.40078	112.969	80.6468	1.01032	1.94215	0.000406142	0.0234686	1.80158	0.849266	1.80158	145.292	80.6468	1.30003	2.49664	0.127958	0.613832	0.777528
ENSG00000197635.11	DPP4	0.0535878	0.325951	0.541223	-0.885704	-1.84767	22.7241	41.9866	-3.44639	1.00953	0.887339	0.982748	0.956363	-0.0643699	-1.04563	40.1544	41.9866	-1.93845	1.77297	0.564189	0.999951	0.833346	-0.263013	-1.19998	34.9893	41.9866	-2.22993	1.54861	0.0731129	0.999997	1.76704	0.821334	1.76704	40.1544	22.7241	-1.05477	3.29343	0.175882	0.51555	1.53974	0.622691	1.53974	34.9893	22.7241	-1.21334	2.87661	0.662794	0.924346	1.14762
ENSG00000163359.17	COL6A3	0.00618952	0.108583	0.541918	-0.883854	-1.8453	1019.27	1880.85	-2.86125	-1.19008	0.499587	0.883228	0.859823	-0.217889	-1.16303	1617.2	1880.85	-1.80305	1.33298	0.982524	0.999951	0.995112	-0.00706939	-1.00491	1871.66	1880.85	-1.55792	1.54273	0.0391401	0.999997	1.58663	0.665965	1.58663	1617.2	1019.27	1.02326	2.46017	0.00661444	0.104385	1.83628	0.876785	1.83628	1871.66	1019.27	1.18426	2.84727	0.513608	0.876828	0.864046
ENSG00000184313.20	MROH7	0.0171699	0.183198	0.541941	-0.883793	-1.84522	78.6982	145.216	-3.05395	-1.1149	0.2169	0.722627	0.728651	-0.4567	-1.3724	105.811	145.216	-2.26829	1.20431	0.232446	0.999951	0.736071	-0.442082	-1.35856	106.889	145.216	-2.24656	1.21719	0.249973	0.999997	1.34452	0.427093	1.34452	105.811	78.6982	-1.23161	2.22644	0.2346	0.584064	1.35821	0.441711	1.35821	106.889	78.6982	-1.21982	2.25025	0.968539	0.995816	0.989919
ENSG00000155893.13	PXYLP1	0.000739057	0.0389158	0.541959	-0.883744	-1.84516	29.5307	54.4887	-2.63354	-1.29279	0.00512845	0.193372	0.603862	-0.727709	-1.65601	32.9037	54.4887	-2.35757	-1.16322	0.396964	0.999951	0.859539	-0.218365	-1.16341	46.8352	54.4887	-1.65134	1.22002	0.556351	0.999997	1.11422	0.156035	1.11422	32.9037	29.5307	-1.28684	1.5976	0.0114348	0.13749	1.58599	0.665379	1.58599	46.8352	29.5307	1.10937	2.26737	0.0511945	0.477086	0.702542
ENSG00000228065.12	LINC01515	0.0711573	0.368284	0.543532	-0.879563	-1.83982	6.77783	12.47	-3.56751	1.05394	0.343633	0.8095	0.730464	-0.453115	-1.36899	9.10886	12.47	-2.62242	1.39927	0.838914	0.999951	0.935112	-0.0967885	-1.06939	11.6608	12.47	-2.04201	1.7856	0.384902	0.999997	1.34392	0.426448	1.34392	9.10886	6.77783	-1.44944	2.61786	0.109075	0.415112	1.72044	0.782774	1.72044	11.6608	6.77783	-1.12873	3.34092	0.457471	0.855732	0.781151
ENSG00000215375.6	MYL5	0.184273	0.556918	0.543787	-0.878886	-1.83896	113.902	209.461	-4.51994	1.33656	0.225544	0.728714	1.7424	0.80108	1.7424	364.966	209.461	-1.4088	4.27708	0.770788	0.999951	1.14288	0.19267	1.14288	239.388	209.461	-2.14875	2.80663	0.0111028	0.999997	3.2042	1.67997	3.2042	364.966	113.902	1.30438	7.87112	0.105444	0.409483	2.1017	1.07156	2.1017	239.388	113.902	-1.16932	5.16503	0.357272	0.810925	1.52458
ENSG00000004776.13	HSPB6	8.07115e-07	0.000608847	0.543903	-0.878578	-1.83856	14612.8	26866.6	-2.34175	-1.4435	0.00037344	0.0612401	0.64457	-0.633592	-1.55142	17317.4	26866.6	-1.97601	-1.21807	0.513819	0.999951	1.08391	0.11625	1.08391	29121.1	26866.6	-1.17505	1.38053	0.168904	0.999997	1.18508	0.244987	1.18508	17317.4	14612.8	-1.07478	1.50944	2.31828e-08	5.82932e-05	1.99284	0.994828	1.99284	29121.1	14612.8	1.56463	2.53825	2.54232e-05	0.0201874	0.594669
ENSG00000115380.20	EFEMP1	0.0225593	0.215005	0.544642	-0.876619	-1.83607	70.5212	129.482	-3.09495	-1.08924	0.962224	0.995144	0.98752	-0.0181188	-1.01264	127.866	129.482	-1.70281	1.66057	0.262061	0.999951	0.742122	-0.430272	-1.34749	96.0911	129.482	-2.26924	1.24977	0.0253942	0.999997	1.81315	0.8585	1.81315	127.866	70.5212	1.07607	3.05513	0.246489	0.597151	1.36259	0.446346	1.36259	96.0911	70.5212	-1.23844	2.29933	0.282324	0.753096	1.33067
ENSG00000226306.7	NPY6R	0.0453889	0.300868	0.545251	-0.875009	-1.83402	179.418	329.056	-3.32202	-1.01253	0.312762	0.792786	0.736613	-0.441021	-1.35756	242.387	329.056	-2.45773	1.33356	0.980291	0.999951	1.00751	0.0107896	1.00751	331.526	329.056	-1.79657	1.82364	0.321113	0.999997	1.35096	0.433988	1.35096	242.387	179.418	-1.34102	2.44749	0.0427938	0.263592	1.84779	0.885798	1.84779	331.526	179.418	1.02013	3.34694	0.301069	0.768013	0.731125
ENSG00000127951.8	FGL2	8.34692e-05	0.0126596	0.546275	-0.8723	-1.83058	90.4255	165.531	-2.47401	-1.35449	0.114561	0.606243	0.786126	-0.347167	-1.27206	130.128	165.531	-1.71519	1.05998	0.678458	0.999951	0.938766	-0.0911622	-1.06523	155.395	165.531	-1.4361	1.26561	0.0180173	0.999997	1.43907	0.525132	1.43907	130.128	90.4255	1.06436	1.94569	0.000431674	0.0240312	1.71849	0.781137	1.71849	155.395	90.4255	1.2712	2.32315	0.244996	0.727343	0.837404
ENSG00000104213.13	PDGFRL	0.00139907	0.0537091	0.546755	-0.871035	-1.82897	85.1183	155.679	-2.64889	-1.26285	0.366522	0.823855	0.844007	-0.244673	-1.18482	131.394	155.679	-1.71206	1.21958	0.0897838	0.999951	0.726332	-0.461299	-1.37678	113.075	155.679	-1.99201	1.0509	0.0216225	0.999997	1.54367	0.626362	1.54367	131.394	85.1183	1.06577	2.23586	0.134299	0.458929	1.32844	0.409735	1.32844	113.075	85.1183	-1.09171	1.9266	0.425728	0.842917	1.16201
ENSG00000267076.1	MIX23P3	0.00934022	0.132315	0.546814	-0.870878	-1.82878	14.0739	25.7379	-2.88293	-1.16008	0.0537762	0.471151	0.642441	-0.638364	-1.55656	16.5351	25.7379	-2.44037	1.00721	0.566794	0.999951	1.13758	0.185973	1.13758	29.2791	25.7379	-1.36642	1.76829	0.493412	0.999997	1.17488	0.232515	1.17488	16.5351	14.0739	-1.34993	1.86336	0.00152259	0.0490454	2.08039	1.05685	2.08039	29.2791	14.0739	1.32271	3.27208	0.0123012	0.307363	0.564742
ENSG00000151746.15	BICD1	0.00450189	0.0918386	0.546882	-0.870698	-1.82855	32.6415	59.6866	-2.77299	-1.20577	0.230872	0.734959	0.77743	-0.363216	-1.28629	46.4021	59.6866	-1.9418	1.17362	0.958088	0.999951	0.989041	-0.0158982	-1.01108	59.0325	59.6866	-1.52501	1.49177	0.0985315	0.999997	1.42157	0.507482	1.42157	46.4021	32.6415	-1.06777	2.15781	0.00529777	0.092287	1.80851	0.8548	1.80851	59.0325	32.6415	1.19247	2.74279	0.25201	0.731202	0.786044
ENSG00000144935.16	TRPC1	0.0195407	0.198927	0.547468	-0.869153	-1.82659	11.0459	20.1763	-3.02868	-1.10161	0.0808587	0.540449	0.640903	-0.641821	-1.5603	12.931	20.1763	-2.57114	1.05611	0.533209	0.999951	0.854245	-0.227278	-1.17062	17.2355	20.1763	-1.92142	1.40213	0.54691	0.999997	1.17067	0.227332	1.17067	12.931	11.0459	-1.42635	1.95475	0.0865807	0.374771	1.56036	0.641875	1.56036	17.2355	11.0459	-1.06602	2.59545	0.262567	0.740716	0.750257
ENSG00000217648.1	ENSG00000217648	0.0654383	0.356414	0.547661	-0.868644	-1.82595	7.00983	12.7996	-3.46485	1.03922	0.873637	0.981574	0.950819	-0.0727571	-1.05172	12.1701	12.7996	-1.95803	1.77017	0.561502	0.999951	0.830041	-0.268745	-1.20476	10.6242	12.7996	-2.25942	1.55667	0.0902395	0.999997	1.73614	0.795887	1.73614	12.1701	7.00983	-1.09042	3.28675	0.206644	0.551697	1.51561	0.5999	1.51561	10.6242	7.00983	-1.25803	2.88978	0.670811	0.928147	1.14551
ENSG00000152926.16	ZNF117	0.0055981	0.102873	0.547679	-0.868597	-1.82589	19.3175	35.2715	-2.79546	-1.1926	0.2162	0.721889	0.767871	-0.381064	-1.3023	27.084	35.2715	-1.9793	1.16705	0.614673	0.999951	0.898127	-0.155009	-1.11343	31.6783	35.2715	-1.69175	1.36462	0.121434	0.999997	1.40205	0.487533	1.40205	27.084	19.3175	-1.09387	2.15025	0.0233049	0.19284	1.63988	0.713588	1.63988	31.6783	19.3175	1.06957	2.51428	0.464728	0.858643	0.85497
ENSG00000163975.13	MELTF	0.0304273	0.249577	0.547888	-0.868046	-1.82519	21.2161	38.7233	-3.1472	-1.0585	0.365818	0.823632	0.779649	-0.359103	-1.28263	30.1906	38.7233	-2.19983	1.33717	0.167413	0.999951	0.682182	-0.551772	-1.46588	26.4164	38.7233	-2.52296	1.17411	0.205299	0.999997	1.42301	0.508943	1.42301	30.1906	21.2161	-1.21303	2.45632	0.434128	0.753431	1.24511	0.316274	1.24511	26.4164	21.2161	-1.39115	2.1567	0.630426	0.916065	1.14288
ENSG00000255690.3	TRIL	0.00198189	0.0631022	0.548358	-0.866811	-1.82363	55.6604	101.504	-2.66862	-1.24619	0.480511	0.876368	0.873053	-0.195859	-1.14541	88.6181	101.504	-1.67018	1.27304	0.158917	0.999951	1.31023	0.389821	1.31023	132.993	101.504	-1.11153	1.90816	0.0166438	0.999997	1.59212	0.670952	1.59212	88.6181	55.6604	1.08806	2.3297	6.83003e-06	0.00295931	2.38937	1.25663	2.38937	132.993	55.6604	1.6349	3.49202	0.0342725	0.425561	0.666335
ENSG00000130176.8	CNN1	0.264618	0.639483	0.548568	-0.866258	-1.82293	95.3695	173.852	-5.23521	1.57542	0.238273	0.739979	0.530062	-0.915768	-1.88657	92.1522	173.852	-5.41792	1.52225	0.931478	0.999951	0.954801	-0.0667279	-1.04734	165.994	173.852	-3.00579	2.74022	0.949198	0.999997	0.966264	-0.0495101	-1.03491	92.1522	95.3695	-2.97428	2.77698	0.30322	0.649022	1.74053	0.79953	1.74053	165.994	95.3695	-1.65009	4.99889	0.274252	0.747193	0.555154
ENSG00000156049.7	GNA14	0.0640603	0.352987	0.548631	-0.866093	-1.82272	6.88829	12.5554	-3.44092	1.0357	0.455549	0.864087	0.789489	-0.341009	-1.26664	9.91237	12.5554	-2.35661	1.46886	0.370972	0.999951	1.32205	0.402782	1.32205	16.599	12.5554	-1.39438	2.43713	0.263402	0.999997	1.43902	0.525084	1.43902	9.91237	6.88829	-1.31506	2.72318	0.00612298	0.100547	2.40974	1.26887	2.40974	16.599	6.88829	1.28486	4.51943	0.0999086	0.577106	0.597168
ENSG00000091482.8	SMPX	9.79162e-07	0.000642288	0.548795	-0.865661	-1.82217	4089.13	7451.12	-2.31691	-1.43308	4.1024e-05	0.0257887	0.604933	-0.725154	-1.65308	4507.42	7451.12	-2.10185	-1.30013	0.74287	0.999951	0.960604	-0.0579857	-1.04101	7157.58	7451.12	-1.32356	1.22133	0.426888	0.999997	1.10229	0.140508	1.10229	4507.42	4089.13	-1.15357	1.40164	4.92935e-06	0.00265604	1.75039	0.807676	1.75039	7157.58	4089.13	1.37662	2.22564	0.000160913	0.0533775	0.629742
ENSG00000258778.2	EIF2S2P1	0.0112166	0.14581	0.548955	-0.86524	-1.82164	6.80344	12.3934	-2.89582	-1.14592	0.00214616	0.132272	0.47995	-1.05905	-2.08355	5.94823	12.3934	-3.32955	-1.30384	0.00397657	0.999951	0.498473	-1.00441	-2.00613	6.17779	12.3934	-3.22198	-1.24909	0.591966	0.999997	0.874297	-0.193805	-1.14378	5.94823	6.80344	-1.86931	1.42889	0.703074	0.888568	0.908039	-0.139174	-1.10127	6.17779	6.80344	-1.80851	1.49118	0.882212	0.977137	0.96284
ENSG00000129009.13	ISLR	0.027894	0.239111	0.549179	-0.864651	-1.8209	290.438	528.859	-3.10671	-1.06726	0.505432	0.885512	0.834126	-0.261663	-1.19886	441.135	528.859	-2.04451	1.4225	0.79231	0.999951	0.930796	-0.103463	-1.07435	492.26	528.859	-1.83223	1.58741	0.125199	0.999997	1.51886	0.602988	1.51886	441.135	290.438	-1.12333	2.59146	0.0529337	0.294364	1.69488	0.761187	1.69488	492.26	290.438	-1.0067	2.89189	0.687247	0.932747	0.896143
ENSG00000225880.5	LINC00115	0.0176653	0.186114	0.549217	-0.864552	-1.82077	9.35111	17.0263	-2.98711	-1.10984	0.885396	0.98271	0.965587	-0.0505222	-1.03564	16.4403	17.0263	-1.66734	1.55456	0.401685	0.999951	0.812872	-0.2989	-1.23021	13.8402	17.0263	-1.9965	1.31921	0.0247183	0.999997	1.75812	0.81403	1.75812	16.4403	9.35111	1.07445	2.87679	0.124444	0.44062	1.48006	0.565652	1.48006	13.8402	9.35111	-1.11416	2.44063	0.483468	0.863976	1.18787
ENSG00000132205.11	EMILIN2	0.116384	0.456056	0.549522	-0.86375	-1.81976	19.5868	35.6434	-3.84225	1.16026	0.227258	0.730743	0.631863	-0.662316	-1.58262	22.5217	35.6434	-3.33436	1.33125	0.527136	0.999951	1.26993	0.34475	1.26993	45.2646	35.6434	-1.65147	2.66337	0.715284	0.999997	1.14984	0.201434	1.14984	22.5217	19.5868	-1.84154	2.43476	0.0276855	0.211489	2.31097	1.2085	2.31097	45.2646	19.5868	1.09634	4.87129	0.0657582	0.517218	0.497557
ENSG00000109927.11	TECTA	0.0219129	0.211967	0.549786	-0.863057	-1.81889	19.1426	34.8183	-3.0338	-1.0905	0.862306	0.980346	1.04542	0.0640808	1.04542	36.3997	34.8183	-1.58016	1.72696	0.172822	0.999951	0.701895	-0.510672	-1.42471	24.4388	34.8183	-2.37003	1.16761	0.0134382	0.999997	1.9015	0.927138	1.9015	36.3997	19.1426	1.14237	3.16509	0.353918	0.690079	1.27667	0.352385	1.27667	24.4388	19.1426	-1.31281	2.13973	0.123442	0.608818	1.48942
ENSG00000155380.13	SLC16A1	8.6322e-05	0.012768	0.54982	-0.862967	-1.81878	907.976	1651.4	-2.45166	-1.34927	0.000351454	0.0595774	0.580186	-0.785413	-1.72359	958.121	1651.4	-2.3232	-1.27873	0.91135	0.999951	0.983196	-0.0244493	-1.01709	1623.65	1651.4	-1.37065	1.32497	0.724384	0.999997	1.05523	0.077554	1.05523	958.121	907.976	-1.27769	1.42271	0.000136299	0.0131597	1.78821	0.838518	1.78821	1623.65	907.976	1.32658	2.41048	0.000534735	0.0858249	0.590102
ENSG00000130762.15	ARHGEF16	0.129477	0.474478	0.55038	-0.861499	-1.81693	10.5237	19.1207	-3.93175	1.191	0.112023	0.602112	0.534934	-0.902567	-1.86939	10.2283	19.1207	-4.04386	1.15717	0.311301	0.999951	0.67192	-0.573639	-1.48827	12.8476	19.1207	-3.21336	1.45076	0.943019	0.999997	0.971935	-0.0410677	-1.02887	10.2283	10.5237	-2.24576	2.12147	0.615523	0.851729	1.22083	0.28786	1.22083	12.8476	10.5237	-1.78458	2.65978	0.565894	0.895132	0.796128
ENSG00000227471.9	AKR1B15	0.0851672	0.401537	0.550544	-0.86107	-1.81639	114.159	207.356	-3.58368	1.08621	0.271676	0.764841	0.683318	-0.54937	-1.46345	141.69	207.356	-2.88574	1.34742	0.53656	0.999951	0.807276	-0.308866	-1.23873	167.393	207.356	-2.44256	1.5918	0.533417	0.999997	1.24117	0.3117	1.24117	141.69	114.159	-1.59023	2.44975	0.26986	0.618846	1.46632	0.552204	1.46632	167.393	114.159	-1.34601	2.89407	0.630547	0.916065	0.84645
ENSG00000214900.12	LINC01588	0.000613348	0.0354544	0.550882	-0.860186	-1.81527	16.0389	29.1149	-2.55324	-1.2906	5.89093e-05	0.0306471	0.494858	-1.01491	-2.02078	14.4077	29.1149	-2.84825	-1.43371	0.266128	0.999951	0.82858	-0.271286	-1.20688	24.124	29.1149	-1.68114	1.15418	0.55515	0.999997	0.898302	-0.154728	-1.11321	14.4077	16.0389	-1.58962	1.28274	0.0203602	0.18179	1.5041	0.5889	1.5041	24.124	16.0389	1.06534	2.12356	0.0035958	0.181438	0.597236
ENSG00000177602.5	HASPIN	0.0660813	0.357593	0.550965	-0.859968	-1.815	6.64703	12.0644	-3.42729	1.04039	0.143276	0.643761	0.62534	-0.677287	-1.59913	7.54433	12.0644	-2.99844	1.17254	0.19996	0.999951	0.661691	-0.595771	-1.51128	7.98287	12.0644	-2.84188	1.24428	0.700798	0.999997	1.13499	0.182681	1.13499	7.54433	6.64703	-1.68081	2.16522	0.580057	0.834567	1.20097	0.264197	1.20097	7.98287	6.64703	-1.59293	2.29752	0.863001	0.97332	0.945064
ENSG00000197822.12	OCLN	0.0550443	0.330563	0.551189	-0.859381	-1.81426	9.67727	17.5571	-3.33416	1.01295	0.269975	0.764665	0.713349	-0.48732	-1.40184	12.5243	17.5571	-2.55473	1.30002	0.700573	0.999951	0.889246	-0.169345	-1.12455	15.6126	17.5571	-2.04552	1.61752	0.409327	0.999997	1.2942	0.372062	1.2942	12.5243	9.67727	-1.4258	2.38815	0.124823	0.441205	1.61332	0.690037	1.61332	15.6126	9.67727	-1.14166	2.97153	0.473326	0.859905	0.802195
ENSG00000166963.13	MAP1A	0.084198	0.400224	0.551551	-0.858433	-1.81307	219.957	398.798	-3.56218	1.08365	0.750663	0.958423	1.11559	0.157808	1.11559	444.895	398.798	-1.75997	2.19036	0.664928	0.999951	0.861431	-0.215193	-1.16086	343.537	398.798	-2.27994	1.69186	0.0408738	0.999997	2.02264	1.01624	2.02264	444.895	219.957	1.02966	3.97324	0.195768	0.540198	1.56183	0.64324	1.56183	343.537	219.957	-1.25813	3.06897	0.452691	0.852355	1.29504
ENSG00000139318.8	DUSP6	0.00323211	0.0790321	0.55169	-0.858071	-1.81261	64.5978	117.091	-2.69293	-1.22007	0.0505854	0.462254	0.674858	-0.567345	-1.48179	79.0197	117.091	-2.19792	1.001	0.166585	0.999951	0.757009	-0.401617	-1.32099	88.6389	117.091	-1.95976	1.12307	0.319941	0.999997	1.22326	0.290726	1.22326	79.0197	64.5978	-1.21604	1.81963	0.11857	0.42904	1.37217	0.456454	1.37217	88.6389	64.5978	-1.08428	2.04152	0.569366	0.895802	0.891479
ENSG00000233954.6	UQCRHL	1.35814e-05	0.00445439	0.551767	-0.857869	-1.81236	1086.41	1968.97	-2.36909	-1.38646	0.00224621	0.133953	0.658739	-0.602221	-1.51805	1297.04	1968.97	-1.98412	-1.16146	0.952246	0.999951	0.991856	-0.0117974	-1.00821	1952.93	1968.97	-1.3176	1.29622	0.195	0.999997	1.19387	0.255648	1.19387	1297.04	1086.41	-1.09505	1.56081	1.78178e-05	0.0049781	1.7976	0.846071	1.7976	1952.93	1086.41	1.37516	2.34981	0.00273841	0.163298	0.664148
ENSG00000270316.1	BORCS7-ASMT	0.32109	0.691148	0.551865	-0.857612	-1.81204	8.95911	16.2342	-5.86322	1.78567	0.167706	0.672665	0.436394	-1.1963	-2.29151	7.08452	16.2342	-7.44277	1.4174	0.0358951	0.999951	0.278158	-1.84602	-3.59507	4.51569	16.2342	-11.8802	-1.08791	0.697788	0.999997	0.790761	-0.338686	-1.2646	7.08452	8.95911	-4.1359	2.58619	0.263982	0.613196	0.504033	-0.98841	-1.984	4.51569	8.95911	-6.6011	1.67701	0.464156	0.858643	1.56887
ENSG00000145861.9	C1QTNF2	0.0282502	0.240574	0.553042	-0.854539	-1.80818	20.9112	37.8112	-3.06948	-1.06517	0.27019	0.764665	0.744588	-0.425486	-1.34302	28.1538	37.8112	-2.26861	1.25774	0.47337	0.999951	0.825337	-0.276944	-1.21163	31.207	37.8112	-2.04768	1.39484	0.272188	0.999997	1.34635	0.429053	1.34635	28.1538	20.9112	-1.26295	2.2893	0.139725	0.467509	1.49236	0.577595	1.49236	31.207	20.9112	-1.13995	2.53882	0.70146	0.935856	0.902162
ENSG00000284672.1	ENSG00000284672	0.0571903	0.335523	0.554255	-0.851379	-1.80422	68.6485	123.857	-3.31446	1.0182	0.0715935	0.521304	0.571921	-0.806113	-1.74849	70.8365	123.857	-3.21104	1.05031	0.652123	0.999951	0.869723	-0.201372	-1.14979	107.722	123.857	-2.10945	1.59563	0.919644	0.999997	1.03187	0.0452657	1.03187	70.8365	68.6485	-1.78283	1.89829	0.146779	0.477179	1.56918	0.650007	1.56918	107.722	68.6485	-1.17121	2.88389	0.1768	0.670433	0.657589
ENSG00000122694.16	GLIPR2	0.0120633	0.152556	0.555008	-0.849419	-1.80178	70.3183	126.698	-2.85327	-1.13778	0.413773	0.849999	0.826287	-0.275285	-1.21023	104.689	126.698	-1.91252	1.30577	0.385992	0.999951	0.816529	-0.292424	-1.2247	103.452	126.698	-1.93665	1.2912	0.0898552	0.999997	1.48878	0.574134	1.48878	104.689	70.3183	-1.06385	2.358	0.100344	0.400353	1.4712	0.556995	1.4712	103.452	70.3183	-1.07727	2.33168	0.959491	0.994071	1.01195
ENSG00000213574.2	LDHAP5	0.0131698	0.160366	0.555352	-0.848525	-1.80066	57.9574	104.362	-2.86662	-1.13108	0.373264	0.828505	0.810476	-0.303159	-1.23384	84.5825	104.362	-1.95952	1.28715	0.515975	0.999951	0.857746	-0.221377	-1.16585	89.5157	104.362	-1.85235	1.36283	0.111282	0.999997	1.45939	0.545366	1.45939	84.5825	57.9574	-1.09116	2.32398	0.0673216	0.329767	1.54451	0.627148	1.54451	89.5157	57.9574	-1.03148	2.4606	0.810472	0.961635	0.94489
ENSG00000183876.9	ARSI	0.0889207	0.410501	0.555353	-0.848523	-1.80066	10.9724	19.7575	-3.54592	1.09362	0.933183	0.990457	0.97191	-0.0411051	-1.0289	19.2025	19.7575	-2.00284	1.8919	0.410917	0.999951	0.754058	-0.407252	-1.32616	14.8983	19.7575	-2.59903	1.47782	0.104611	0.999997	1.75008	0.807418	1.75008	19.2025	10.9724	-1.12326	3.4403	0.379797	0.711448	1.3578	0.441271	1.3578	14.8983	10.9724	-1.45749	2.68706	0.458557	0.856324	1.28891
ENSG00000114268.12	PFKFB4	0.000270803	0.0230825	0.555449	-0.848273	-1.80034	73.013	131.449	-2.47049	-1.31198	0.175606	0.677496	0.805133	-0.3127	-1.24203	105.834	131.449	-1.69962	1.10176	0.903316	0.999951	0.980765	-0.0280207	-1.01961	128.92	131.449	-1.39488	1.34173	0.0216363	0.999997	1.44952	0.535572	1.44952	105.834	73.013	1.05594	1.9898	0.000430857	0.0240312	1.76571	0.820252	1.76571	128.92	73.013	1.28663	2.42319	0.217696	0.704929	0.820924
ENSG00000183578.8	TNFAIP8L3	0.146946	0.501464	0.55561	-0.847854	-1.79982	18.0784	32.538	-3.98225	1.22933	0.825543	0.973501	0.915129	-0.127953	-1.09274	29.7764	32.538	-2.40447	2.01364	0.607422	0.999951	0.812747	-0.299121	-1.23039	26.4452	32.538	-2.71371	1.79257	0.217861	0.999997	1.64707	0.719901	1.64707	29.7764	18.0784	-1.34272	3.64259	0.349014	0.686337	1.4628	0.548733	1.4628	26.4452	18.0784	-1.51539	3.24262	0.768634	0.952244	1.12597
ENSG00000234337.4	ENSG00000234337	0.0242151	0.2235	0.556628	-0.845215	-1.79653	645.462	1159.59	-2.99025	-1.07935	0.0240607	0.359848	0.556287	-0.846099	-1.79763	645.067	1159.59	-2.99202	-1.08004	0.850588	0.999951	0.952231	-0.070616	-1.05016	1104.2	1159.59	-1.74761	1.58463	0.998121	0.999997	0.999388	-0.0008837	-1.00061	645.067	645.462	-1.6658	1.66376	0.0388916	0.252392	1.71071	0.774599	1.71071	1104.2	645.462	1.02777	2.84747	0.0386605	0.435317	0.584193
ENSG00000204262.14	COL5A2	0.0456679	0.301533	0.556757	-0.844881	-1.79612	155.654	279.572	-3.18985	-1.01134	0.920029	0.987009	0.971056	-0.0423738	-1.02981	271.48	279.572	-1.82717	1.72292	0.616523	0.999951	1.15777	0.211352	1.15777	323.681	279.572	-1.53245	2.05416	0.0576034	0.999997	1.74413	0.802507	1.74413	271.48	155.654	-1.01811	3.09707	0.0124504	0.142501	2.07949	1.05623	2.07949	323.681	155.654	1.17111	3.69248	0.547614	0.88735	0.838728
ENSG00000095203.15	EPB41L4B	0.0921707	0.415346	0.556942	-0.8444	-1.79552	13.3156	23.9083	-3.54834	1.10064	0.0576804	0.479477	0.516681	-0.952654	-1.93543	12.353	23.9083	-3.82736	1.02175	0.670932	0.999951	0.863844	-0.211157	-1.15762	20.6531	23.9083	-2.27403	1.69694	0.83115	0.999997	0.92771	-0.108254	-1.07792	12.353	13.3156	-2.1485	1.8491	0.207925	0.553453	1.55105	0.633243	1.55105	20.6531	13.3156	-1.27663	3.07126	0.14071	0.633698	0.598118
ENSG00000259207.9	ITGB3	0.0339292	0.264133	0.557134	-0.843905	-1.7949	20.7007	37.1557	-3.08179	-1.04539	0.335166	0.80469	0.768543	-0.379801	-1.30116	28.5557	37.1557	-2.22252	1.31275	0.763086	0.999951	0.921021	-0.118693	-1.08575	34.2212	37.1557	-1.85378	1.57252	0.244568	0.999997	1.37946	0.464104	1.37946	28.5557	20.7007	-1.24626	2.37152	0.0688002	0.333116	1.65314	0.725212	1.65314	34.2212	20.7007	-1.0395	2.84083	0.50829	0.873877	0.834447
ENSG00000108179.14	PPIF	7.08336e-05	0.0112491	0.557143	-0.843881	-1.79487	970.497	1741.92	-2.39516	-1.34503	0.00031824	0.0560858	0.588703	-0.764389	-1.69865	1025.47	1741.92	-2.26662	-1.273	0.908021	0.999951	1.01714	0.024514	1.01714	1771.77	1741.92	-1.31162	1.35696	0.708362	0.999997	1.05665	0.0794925	1.05665	1025.47	970.497	-1.26315	1.41031	4.33318e-05	0.00760171	1.82563	0.868395	1.82563	1771.77	970.497	1.36809	2.4362	0.00020281	0.0536806	0.578784
ENSG00000233719.4	GOT2P3	0.0340714	0.26483	0.55721	-0.843706	-1.79465	33.9316	60.8956	-3.0823	-1.04493	0.0822608	0.543852	0.61986	-0.689987	-1.61327	37.7467	60.8956	-2.76681	1.06308	0.997404	0.999951	0.999109	-0.00128594	-1.00089	60.8413	60.8956	-1.71228	1.70923	0.70072	0.999997	1.11243	0.15372	1.11243	37.7467	33.9316	-1.54775	1.91536	0.0343481	0.237929	1.79306	0.842421	1.79306	60.8413	33.9316	1.04399	3.07958	0.0828385	0.552025	0.620412
ENSG00000128536.16	CDHR3	0.0502042	0.317448	0.557676	-0.8425	-1.79316	15.0886	27.0562	-3.21708	1.00052	0.11731	0.608809	0.628463	-0.670101	-1.59118	17.0038	27.0562	-2.84553	1.12389	0.448019	0.999951	0.799036	-0.323668	-1.25151	21.6189	27.0562	-2.23425	1.42647	0.691093	0.999997	1.12693	0.172399	1.12693	17.0038	15.0886	-1.59985	2.03177	0.230402	0.579829	1.4328	0.518832	1.4328	21.6189	15.0886	-1.2562	2.57885	0.4207	0.839733	0.786526
ENSG00000166959.8	MS4A8	0.11247	0.450007	0.557769	-0.842261	-1.79286	14.6919	26.3404	-3.68674	1.14697	0.3774	0.82916	0.724288	-0.465365	-1.38067	19.078	26.3404	-2.82585	1.48242	0.672163	0.999951	0.856775	-0.223012	-1.16717	22.5678	26.3404	-2.38817	1.75306	0.478842	0.999997	1.29855	0.376896	1.29855	19.078	14.6919	-1.58692	2.6759	0.244422	0.595185	1.53608	0.619249	1.53608	22.5678	14.6919	-1.34114	3.16445	0.646579	0.919064	0.845366
ENSG00000099840.14	IZUMO4	0.0302697	0.248908	0.557832	-0.842097	-1.79265	23.9263	42.8915	-3.03963	-1.05723	0.231291	0.735304	0.726092	-0.461775	-1.37724	31.1432	42.8915	-2.32602	1.2263	0.715342	0.999951	0.907229	-0.140461	-1.10226	38.9124	42.8915	-1.86006	1.53095	0.329419	0.999997	1.30163	0.380322	1.30163	31.1432	23.9263	-1.30495	2.2109	0.0715399	0.33894	1.62635	0.701635	1.62635	38.9124	23.9263	-1.04354	2.76018	0.405714	0.833569	0.800341
ENSG00000162073.14	PAQR4	0.0372496	0.276295	0.558158	-0.841255	-1.79161	333.663	597.792	-3.10117	-1.03505	0.122584	0.614015	0.649156	-0.623363	-1.54046	388.061	597.792	-2.66596	1.12345	0.515111	0.999951	0.833499	-0.262747	-1.19976	498.26	597.792	-2.07617	1.44236	0.589668	0.999997	1.16303	0.217892	1.16303	388.061	333.663	-1.48861	2.01357	0.152116	0.484421	1.4933	0.578508	1.4933	498.26	333.663	-1.15929	2.58516	0.371855	0.816106	0.778832
ENSG00000167701.14	GPT	0.00394064	0.0865056	0.558263	-0.840982	-1.79127	722.119	1293.51	-2.6624	-1.20517	0.0520465	0.466881	0.675239	-0.56653	-1.48096	873.429	1293.51	-2.20088	1.00349	0.381681	0.999951	0.83794	-0.255081	-1.1934	1083.88	1293.51	-1.77348	1.24524	0.346927	0.999997	1.20954	0.274453	1.20954	873.429	722.119	-1.22898	1.79797	0.0446358	0.269692	1.50098	0.585902	1.50098	1083.88	722.119	1.00978	2.23112	0.285606	0.755821	0.805832
ENSG00000167123.20	CERCAM	0.0176902	0.186247	0.559174	-0.838632	-1.78835	138.8	248.223	-2.89101	-1.10626	0.536784	0.896144	0.859821	-0.217892	-1.16303	213.427	248.223	-1.87812	1.38848	0.952674	0.999951	1.01462	0.0209346	1.01462	251.851	248.223	-1.59154	1.63841	0.0791348	0.999997	1.53766	0.62074	1.53766	213.427	138.8	-1.05133	2.48576	0.0150429	0.157828	1.81449	0.859567	1.81449	251.851	138.8	1.12245	2.93321	0.49837	0.868526	0.847434
ENSG00000269743.3	SLC25A53	0.00862554	0.127589	0.559389	-0.838077	-1.78767	9.65463	17.2593	-2.75768	-1.15885	0.19866	0.702576	0.759227	-0.397397	-1.31713	13.1037	17.2593	-2.00466	1.15554	0.563455	0.999951	0.883765	-0.178266	-1.13152	15.2531	17.2593	-1.72077	1.34399	0.170932	0.999997	1.35724	0.44068	1.35724	13.1037	9.65463	-1.14087	2.10161	0.0400024	0.256395	1.57988	0.659812	1.57988	15.2531	9.65463	1.0211	2.44443	0.48167	0.862957	0.859082
ENSG00000187536.4	TPM3P7	0.0541711	0.328066	0.559435	-0.837959	-1.78752	33.7563	60.3401	-3.22865	1.01046	0.0287989	0.382472	0.516914	-0.952003	-1.93456	31.1907	60.3401	-3.49544	-1.07068	0.867965	0.999951	0.951354	-0.0719457	-1.05113	57.4048	60.3401	-1.89234	1.71271	0.794612	0.999997	0.923994	-0.114044	-1.08226	31.1907	33.7563	-1.96247	1.67549	0.0785371	0.355076	1.70056	0.766013	1.70056	57.4048	33.7563	-1.06246	3.07253	0.0433871	0.45133	0.543346
ENSG00000289236.1	ENSG00000289236	0.0386309	0.280316	0.559583	-0.837576	-1.78705	10.5317	18.8206	-3.09805	-1.03082	0.32964	0.802065	0.76431	-0.38777	-1.30837	14.3848	18.8206	-2.24608	1.31209	0.121121	0.999951	0.64813	-0.625644	-1.5429	12.1982	18.8206	-2.66979	1.12151	0.268974	0.999997	1.36586	0.449806	1.36586	14.3848	10.5317	-1.27255	2.37402	0.60751	0.848578	1.15824	0.211933	1.15824	12.1982	10.5317	-1.51234	2.02884	0.557494	0.891768	1.17925
ENSG00000135144.8	DTX1	0.0838785	0.399631	0.559976	-0.836563	-1.78579	9.37755	16.7463	-3.4464	1.0807	0.706406	0.949753	0.883353	-0.178938	-1.13205	14.7929	16.7463	-2.15844	1.68426	0.667079	0.999951	0.867324	-0.205357	-1.15297	14.5245	16.7463	-2.2054	1.65902	0.173905	0.999997	1.57748	0.657626	1.57748	14.7929	9.37755	-1.22288	3.04308	0.193979	0.539204	1.54886	0.631207	1.54886	14.5245	9.37755	-1.24942	2.99731	0.955838	0.993173	1.01848
ENSG00000262526.2	ENSG00000262526	0.00697309	0.115102	0.560065	-0.836335	-1.78551	75.0091	133.929	-2.72047	-1.17187	0.188404	0.692099	0.7547	-0.406024	-1.32503	101.077	133.929	-2.01537	1.1479	0.19689	0.999951	0.758397	-0.398976	-1.31857	101.572	133.929	-2.00687	1.15428	0.165594	0.999997	1.34752	0.430311	1.34752	101.077	75.0091	-1.1313	2.05424	0.159417	0.494303	1.35412	0.437359	1.35412	101.572	75.0091	-1.12652	2.06565	0.981835	0.997437	0.995126
ENSG00000259768.7	ENSG00000259768	0.00986897	0.135851	0.560072	-0.836317	-1.78549	10.4615	18.6789	-2.77319	-1.14956	0.420543	0.850615	0.839636	-0.252163	-1.19099	15.6835	18.6789	-1.82229	1.2847	0.482006	0.999951	0.857573	-0.221669	-1.16608	16.0185	18.6789	-1.78957	1.31611	0.0719439	0.999997	1.49916	0.584153	1.49916	15.6835	10.4615	-1.03677	2.33012	0.0599732	0.312338	1.53118	0.614648	1.53118	16.0185	10.4615	-1.01805	2.38684	0.923077	0.985273	0.979084
ENSG00000171747.9	LGALS4	0.0309607	0.251673	0.56016	-0.83609	-1.78521	10.1575	18.1332	-3.0222	-1.05451	0.0942478	0.569595	0.641136	-0.641297	-1.55973	11.6259	18.1332	-2.62518	1.07909	0.859019	0.999951	1.04747	0.0669046	1.04747	18.9939	18.1332	-1.59257	1.74735	0.620153	0.999997	1.14456	0.194793	1.14456	11.6259	10.1575	-1.49021	1.9522	0.0195142	0.178406	1.86994	0.902995	1.86994	18.9939	10.1575	1.1059	3.16185	0.0639814	0.512564	0.612083
ENSG00000179772.8	FOXS1	0.0735088	0.375432	0.560675	-0.834764	-1.78356	17.5867	31.367	-3.36117	1.05661	0.0996278	0.581689	0.587932	-0.766278	-1.70088	18.4417	31.367	-3.20063	1.10634	0.885123	0.999951	1.04728	0.0666533	1.04728	32.8502	31.367	-1.78703	1.96002	0.884159	0.999997	1.04862	0.0684852	1.04862	18.4417	17.5867	-1.806	1.98586	0.0531079	0.294967	1.8679	0.901417	1.8679	32.8502	17.5867	-1.00841	3.51839	0.0732493	0.532003	0.561387
ENSG00000211448.14	DIO2	0.0177087	0.186312	0.56097	-0.834003	-1.78263	34.3941	61.3117	-2.87434	-1.10556	0.80096	0.969512	0.941	-0.0877336	-1.0627	57.6943	61.3117	-1.70505	1.50979	0.774718	0.999951	0.93314	-0.099835	-1.07165	57.2124	61.3117	-1.72132	1.49884	0.0336029	0.999997	1.67745	0.74627	1.67745	57.6943	34.3941	1.04095	2.70315	0.0370182	0.24693	1.66344	0.734168	1.66344	57.2124	34.3941	1.03112	2.68351	0.97229	0.995855	1.00842
ENSG00000173369.17	C1QB	0.0763843	0.380962	0.560996	-0.833938	-1.78254	16.9167	30.1548	-3.37832	1.06321	0.29238	0.780008	1.40162	0.487093	1.40162	42.2656	30.1548	-1.33757	2.62771	0.394655	0.999951	0.758605	-0.398579	-1.31821	22.8756	30.1548	-2.49034	1.43315	0.00471954	0.999997	2.49845	1.32103	2.49845	42.2656	16.9167	1.32382	4.71532	0.357453	0.69163	1.35225	0.435359	1.35225	22.8756	16.9167	-1.4063	2.57152	0.0569066	0.491399	1.84763
ENSG00000171840.13	NINJ2	0.00933753	0.132315	0.561217	-0.83337	-1.78184	101.263	180.434	-2.75437	-1.1527	0.00689973	0.216867	0.548678	-0.865967	-1.82256	99.0003	180.434	-2.81707	-1.17914	0.733595	0.999951	1.07823	0.10866	1.07823	194.549	180.434	-1.43106	1.66371	0.919293	0.999997	0.977659	-0.0325974	-1.02285	99.0003	101.263	-1.58354	1.51357	0.00328617	0.0717529	1.92123	0.94203	1.92123	194.549	101.263	1.2431	2.96928	0.00235066	0.150273	0.508871
ENSG00000205221.13	VIT	0.000242942	0.0219284	0.562341	-0.830483	-1.77828	62.8089	111.692	-2.41838	-1.3076	0.194058	0.698081	0.817507	-0.290697	-1.22323	91.3089	111.692	-1.65797	1.10805	0.197575	0.999951	0.818266	-0.289357	-1.2221	91.3938	111.692	-1.65808	1.11018	0.0171946	0.999997	1.45376	0.539786	1.45376	91.3089	62.8089	1.06861	1.97772	0.0172718	0.168115	1.45511	0.541126	1.45511	91.3938	62.8089	1.06856	1.98149	0.995246	0.999781	0.999072
ENSG00000186340.17	THBS2	0.124785	0.468315	0.56251	-0.830048	-1.77774	25.9186	46.0766	-3.7061	1.17268	0.874079	0.981574	0.942654	-0.0852003	-1.06084	43.4343	46.0766	-2.20214	1.95681	0.816729	0.999951	0.917144	-0.12478	-1.09034	42.2589	46.0766	-2.26588	1.90595	0.168073	0.999997	1.6758	0.744848	1.6758	43.4343	25.9186	-1.24336	3.49174	0.192495	0.538154	1.63045	0.705268	1.63045	42.2589	25.9186	-1.27935	3.40096	0.941357	0.989301	1.02781
ENSG00000177363.5	LRRN4CL	0.00391959	0.0863767	0.563632	-0.827175	-1.77421	54.5753	96.8279	-2.61935	-1.20176	0.22268	0.726395	0.786123	-0.347173	-1.27207	76.1186	96.8279	-1.87278	1.15736	0.163241	0.999951	0.758811	-0.398188	-1.31785	73.474	96.8279	-1.94254	1.1185	0.0946079	0.999997	1.39475	0.480002	1.39475	76.1186	54.5753	-1.05908	2.06025	0.136399	0.463089	1.34629	0.428987	1.34629	73.474	54.5753	-1.09852	1.99106	0.858426	0.97183	1.03599
ENSG00000251583.1	MFFP2	0.0246253	0.224511	0.564141	-0.825872	-1.77261	9.40994	16.6801	-2.92041	-1.07592	0.0573239	0.479477	0.619305	-0.691279	-1.61471	10.3301	16.6801	-2.64646	1.01502	0.242264	0.999951	0.745562	-0.423599	-1.34127	12.4361	16.6801	-2.19407	1.2196	0.719403	0.999997	1.09778	0.134593	1.09778	10.3301	9.40994	-1.5154	1.82626	0.281169	0.629215	1.32159	0.402273	1.32159	12.4361	9.40994	-1.25643	2.19447	0.468793	0.859046	0.830655
ENSG00000126953.8	TIMM8A	0.000890887	0.0430795	0.564178	-0.825779	-1.77249	35.2942	62.5586	-2.48431	-1.26463	0.000678217	0.078528	0.55739	-0.843242	-1.79408	34.8695	62.5586	-2.5133	-1.28067	0.88612	0.999951	0.976045	-0.0349797	-1.02454	61.06	62.5586	-1.4277	1.36012	0.944852	0.999997	0.987968	-0.0174631	-1.01218	34.8695	35.2942	-1.4263	1.39218	0.00147027	0.0483266	1.73003	0.790799	1.73003	61.06	35.2942	1.23412	2.42522	0.00113162	0.112321	0.571069
ENSG00000226833.7	ENSG00000226833	0.00809125	0.12434	0.564612	-0.824669	-1.77113	42.9984	76.1558	-2.70383	-1.16017	0.0441784	0.437615	0.648826	-0.624095	-1.54124	49.4119	76.1558	-2.34881	-1.01133	0.255763	0.999951	1.27408	0.349455	1.27408	97.0285	76.1558	-1.19187	1.93474	0.52161	0.999997	1.14916	0.200574	1.14916	49.4119	42.9984	-1.33131	1.75807	0.000155025	0.013865	2.25656	1.17412	2.25656	97.0285	42.9984	1.48022	3.44007	0.00163455	0.128821	0.509251
ENSG00000183022.5	TPM3P8	0.0302732	0.248908	0.565068	-0.823505	-1.7697	525.426	929.846	-2.96597	-1.05592	0.077415	0.533967	0.628027	-0.671102	-1.59229	583.968	929.846	-2.66837	1.05245	0.972402	0.999951	1.00915	0.0131433	1.00915	938.356	929.846	-1.66034	1.69087	0.68855	0.999997	1.11142	0.152403	1.11142	583.968	525.426	-1.5082	1.86301	0.0277302	0.211724	1.7859	0.836648	1.7859	938.356	525.426	1.06559	2.99311	0.0717855	0.528564	0.622331
ENSG00000198910.14	L1CAM	0.137029	0.487706	0.565099	-0.823424	-1.7696	20.8102	36.8257	-3.75495	1.1991	0.409135	0.848276	0.729411	-0.455196	-1.37097	26.8611	36.8257	-2.90004	1.54294	0.710962	0.999951	0.867964	-0.204293	-1.15212	31.9634	36.8257	-2.43654	1.8356	0.506863	0.999997	1.29077	0.368228	1.29077	26.8611	20.8102	-1.6462	2.7427	0.264286	0.613428	1.53595	0.619131	1.53595	31.9634	20.8102	-1.3831	3.26293	0.649639	0.920873	0.840371
ENSG00000144369.14	FAM171B	0.0515731	0.320992	0.565261	-0.82301	-1.76909	9.83245	17.3945	-3.1419	1.0039	0.0271583	0.373506	0.522745	-0.935822	-1.91298	9.0929	17.3945	-3.40122	-1.07594	0.0341233	0.999951	0.534597	-0.903477	-1.87057	9.29906	17.3945	-3.33873	-1.04801	0.794278	0.999997	0.924784	-0.112812	-1.08133	9.0929	9.83245	-1.94633	1.66455	0.853384	0.950259	0.945752	-0.0804668	-1.05736	9.29906	9.83245	-1.91041	1.70876	0.940892	0.989301	0.97783
ENSG00000138172.11	CALHM2	0.00217228	0.0651556	0.565456	-0.822512	-1.76848	56.967	100.745	-2.54624	-1.22829	0.148897	0.652266	0.76608	-0.384433	-1.30535	77.1789	100.745	-1.87441	1.10005	0.169998	0.999951	0.775725	-0.366383	-1.28912	78.1506	100.745	-1.85279	1.11491	0.10319	0.999997	1.3548	0.438079	1.3548	77.1789	56.967	-1.0635	1.95203	0.0905434	0.382704	1.37186	0.45613	1.37186	78.1506	56.967	-1.05122	1.97839	0.946209	0.991024	0.987567
ENSG00000271121.2	NUDT4P2	0.102754	0.435515	0.56586	-0.821483	-1.76722	40.1253	70.9104	-3.50221	1.1214	0.651984	0.933632	0.854866	-0.226229	-1.16977	60.6189	70.9104	-2.31237	1.68987	0.63866	0.999951	0.849215	-0.235798	-1.17756	60.2182	70.9104	-2.32948	1.67995	0.237111	0.999997	1.51074	0.595254	1.51074	60.6189	40.1253	-1.31184	2.99405	0.245243	0.595715	1.50075	0.585685	1.50075	60.2182	40.1253	-1.32154	2.97645	0.984798	0.998269	1.00665
ENSG00000067840.13	PDZD4	0.00813365	0.124455	0.565915	-0.821342	-1.76705	121.946	215.484	-2.69376	-1.15915	0.0126759	0.279696	0.585143	-0.773138	-1.70898	126.089	215.484	-2.60454	-1.12136	0.0366571	0.999951	0.637976	-0.648425	-1.56746	137.474	215.484	-2.38937	-1.02827	0.876884	0.999997	1.03398	0.0482043	1.03398	126.089	121.946	-1.47596	1.57796	0.578595	0.834537	1.12734	0.172918	1.12734	137.474	121.946	-1.35403	1.72082	0.688528	0.932762	0.917186
ENSG00000257950.3	P2RX5-TAX1BP3	0.0445943	0.298225	0.566066	-0.820958	-1.76658	13.6054	24.035	-3.07821	-1.01384	0.0737016	0.525489	0.603891	-0.72764	-1.65593	14.5145	24.035	-2.87798	1.04955	0.952963	0.999951	1.01656	0.0236891	1.01656	24.4329	24.035	-1.69754	1.75421	0.821515	0.999997	1.06682	0.0933187	1.06682	14.5145	13.6054	-1.64425	1.87134	0.0386689	0.251935	1.79583	0.844647	1.79583	24.4329	13.6054	1.03097	3.1281	0.0646256	0.513128	0.594056
ENSG00000258016.1	HIGD1AP1	0.0373305	0.276488	0.566405	-0.820095	-1.76552	12.1884	21.5189	-3.01482	-1.03392	0.0159073	0.312085	0.516891	-0.952068	-1.93464	11.1229	21.5189	-3.30812	-1.13141	0.625983	0.999951	1.13858	0.18723	1.13858	24.5009	21.5189	-1.4801	1.91874	0.743109	0.999997	0.912583	-0.131972	-1.09579	11.1229	12.1884	-1.8937	1.57709	0.0102114	0.12968	2.01018	1.00733	2.01018	24.5009	12.1884	1.17992	3.42466	0.00375987	0.183576	0.45398
ENSG00000164841.5	TMEM74	0.148196	0.503487	0.566567	-0.819681	-1.76502	15.9897	28.2221	-3.81257	1.22383	0.0916441	0.562733	0.515043	-0.957236	-1.94159	14.5356	28.2221	-4.19741	1.11344	0.995394	0.999951	1.00225	0.00324799	1.00225	28.2857	28.2221	-2.1429	2.15257	0.809844	0.999997	0.909058	-0.137556	-1.10004	14.5356	15.9897	-2.39162	1.9764	0.146585	0.477137	1.76899	0.822929	1.76899	28.2857	15.9897	-1.22105	3.82109	0.0905404	0.566631	0.513884
ENSG00000111846.20	GCNT2	0.156234	0.513979	0.567035	-0.818491	-1.76356	5.96914	10.5269	-3.86357	1.24225	0.581722	0.913364	0.805164	-0.312646	-1.24198	8.4759	10.5269	-2.6852	1.74078	0.43338	0.999951	1.35622	0.439588	1.35622	14.2768	10.5269	-1.58028	2.90666	0.38199	0.999997	1.41995	0.505845	1.41995	8.4759	5.96914	-1.54566	3.11647	0.0279314	0.212079	2.39177	1.25808	2.39177	14.2768	5.96914	1.09914	5.20458	0.181118	0.67247	0.593684
ENSG00000108821.14	COL1A1	0.304838	0.676877	0.567167	-0.818155	-1.76315	1857.85	3275.66	-5.20866	1.67551	0.940299	0.992326	0.959455	-0.0597131	-1.04226	3142.85	3275.66	-3.0789	2.83429	0.255669	0.999951	1.87419	0.906269	1.87419	6139.22	3275.66	-1.57614	5.53636	0.341489	0.999997	1.69166	0.758442	1.69166	3142.85	1857.85	-1.74631	4.99745	0.0305587	0.224083	3.30448	1.72442	3.30448	6139.22	1857.85	1.11861	9.76177	0.22567	0.70856	0.51193
ENSG00000161509.14	GRIN2C	0.0180543	0.188733	0.567218	-0.818025	-1.76299	14.444	25.4647	-2.82078	-1.10187	0.114321	0.605605	0.688037	-0.539441	-1.45341	17.5207	25.4647	-2.31179	1.09439	0.197827	0.999951	0.736444	-0.441352	-1.35788	18.7533	25.4647	-2.16308	1.17315	0.424999	0.999997	1.213	0.278584	1.213	17.5207	14.444	-1.32486	1.94937	0.282223	0.630519	1.29834	0.376673	1.29834	18.7533	14.444	-1.2396	2.08959	0.776797	0.953739	0.93427
ENSG00000110218.9	PANX1	0.0139837	0.165859	0.567711	-0.816772	-1.76146	207.085	364.771	-2.76663	-1.12149	0.0332261	0.403914	0.612467	-0.707297	-1.63274	223.41	364.771	-2.56388	-1.03977	0.411619	0.999951	0.827843	-0.272571	-1.20796	301.973	364.771	-1.89637	1.29963	0.742126	0.999997	1.07884	0.109476	1.07884	223.41	207.085	-1.45663	1.69536	0.101726	0.402821	1.45821	0.544201	1.45821	301.973	207.085	-1.0774	2.29096	0.190881	0.680486	0.739834
ENSG00000023330.15	ALAS1	2.2008e-06	0.00114494	0.567905	-0.81628	-1.76086	1265.83	2228.95	-2.22563	-1.39314	0.00504642	0.193372	0.715408	-0.483163	-1.3978	1594.61	2228.95	-1.76648	-1.10607	0.961359	0.999951	0.994232	-0.00834516	-1.0058	2216.09	2228.95	-1.27098	1.25637	0.0534419	0.999997	1.25973	0.333117	1.25973	1594.61	1265.83	-1.00343	1.59237	2.79173e-06	0.00182259	1.7507	0.807934	1.7507	2216.09	1265.83	1.3851	2.2128	0.00585889	0.229208	0.719558
ENSG00000179564.4	LSMEM2	0.00273346	0.0732996	0.568952	-0.813621	-1.75762	127.133	223.452	-2.54178	-1.21538	0.0235101	0.358141	0.653405	-0.61395	-1.53044	146.005	223.452	-2.21178	-1.05899	0.741633	0.999951	0.94004	-0.0892055	-1.06378	210.054	223.452	-1.53637	1.35765	0.463133	0.999997	1.14844	0.199671	1.14844	146.005	127.133	-1.26026	1.66217	0.00766434	0.112482	1.65223	0.724415	1.65223	210.054	127.133	1.14231	2.38978	0.0529835	0.481479	0.695082
ENSG00000159189.12	C1QC	0.0915315	0.414572	0.569005	-0.813487	-1.75745	31.2238	54.8744	-3.38321	1.09537	0.212568	0.719533	1.51101	0.595512	1.51101	82.9157	54.8744	-1.26649	2.89158	0.420522	0.999951	0.764512	-0.387389	-1.30802	41.9521	54.8744	-2.514	1.46938	0.00334829	0.999997	2.65553	1.409	2.65553	82.9157	31.2238	1.38292	5.09925	0.378093	0.710019	1.34359	0.426098	1.34359	41.9521	31.2238	-1.43535	2.59116	0.0402015	0.441748	1.97644
ENSG00000182177.15	ASB18	0.019356	0.197849	0.569078	-0.8133	-1.75723	84.8352	149.075	-2.81848	-1.09557	0.223504	0.726864	0.746292	-0.422187	-1.33996	111.253	149.075	-2.14648	1.19549	0.728729	0.999951	1.08682	0.120109	1.08682	162.017	149.075	-1.47291	1.73975	0.261213	0.999997	1.31141	0.391113	1.31141	111.253	84.8352	-1.22364	2.10439	0.00724726	0.108904	1.90978	0.933409	1.90978	162.017	84.8352	1.19096	3.06247	0.117741	0.602097	0.686677
ENSG00000179954.16	SSC5D	0.0421649	0.289814	0.569249	-0.812867	-1.7567	75.2518	132.195	-3.02505	-1.02015	0.813793	0.972481	0.936992	-0.0938906	-1.06724	123.866	132.195	-1.83425	1.61039	0.577375	0.999951	1.16639	0.222051	1.16639	154.191	132.195	-1.47324	2.0043	0.0721829	0.999997	1.64601	0.718977	1.64601	123.866	75.2518	-1.04593	2.8338	0.00962914	0.125589	2.049	1.03492	2.049	154.191	75.2518	1.19037	3.52695	0.427676	0.844248	0.803326
ENSG00000133138.20	TBC1D8B	0.0338012	0.263818	0.569597	-0.811988	-1.75563	7.21817	12.6724	-2.95225	-1.04403	0.881356	0.982429	0.962819	-0.0546635	-1.03862	12.2013	12.6724	-1.70824	1.58358	0.434103	0.999951	0.816686	-0.292147	-1.22446	10.3494	12.6724	-2.03383	1.35651	0.0463664	0.999997	1.69035	0.757324	1.69035	12.2013	7.21817	1.00849	2.83324	0.179365	0.520459	1.4338	0.519841	1.4338	10.3494	7.21817	-1.18016	2.42613	0.522143	0.880077	1.17893
ENSG00000260314.3	MRC1	0.0791976	0.38794	0.570041	-0.810862	-1.75426	9.08822	15.9431	-3.28579	1.06771	0.752667	0.958674	1.10316	0.141646	1.10316	17.5878	15.9431	-1.66943	2.03164	0.343635	0.999951	0.740286	-0.433845	-1.35083	11.8025	15.9431	-2.51709	1.37942	0.0377974	0.999997	1.93523	0.952508	1.93523	17.5878	9.08822	1.03792	3.60831	0.419528	0.743271	1.29865	0.377017	1.29865	11.8025	9.08822	-1.45234	2.44938	0.205685	0.694845	1.49018
ENSG00000272654.1	ENSG00000272654	0.0329136	0.261391	0.570246	-0.810343	-1.75363	7.95116	13.9434	-2.93813	-1.04666	0.0486165	0.456427	0.597411	-0.743204	-1.67389	8.32993	13.9434	-2.79315	-1.00313	0.165089	0.999951	0.696392	-0.522029	-1.43597	9.71006	13.9434	-2.39345	1.16073	0.863032	0.999997	1.04764	0.067139	1.04764	8.32993	7.95116	-1.6196	1.77758	0.457867	0.768909	1.22121	0.288315	1.22121	9.71006	7.95116	-1.38789	2.06984	0.566092	0.895132	0.857866
ENSG00000265787.2	CYP4F35P	0.0742621	0.376856	0.570395	-0.809967	-1.75317	41.8122	73.3039	-3.2475	1.05658	0.0303359	0.389844	0.505698	-0.983652	-1.97747	37.0696	73.3039	-3.66514	-1.06691	0.858673	0.999951	0.945742	-0.0804812	-1.05737	69.3266	73.3039	-1.9539	1.74762	0.70339	0.999997	0.886575	-0.173685	-1.12794	37.0696	41.8122	-2.09619	1.64764	0.108073	0.413833	1.65805	0.729486	1.65805	69.3266	41.8122	-1.1175	3.07215	0.0468562	0.462438	0.53471
ENSG00000110092.4	CCND1	0.000249586	0.0220205	0.570441	-0.809849	-1.75303	88.1342	154.502	-2.36723	-1.29818	0.167093	0.672665	0.810507	-0.303104	-1.2338	125.225	154.502	-1.6622	1.09193	0.806095	0.999951	1.03797	0.0537676	1.03797	160.368	154.502	-1.29734	1.39773	0.022041	0.999997	1.42084	0.506746	1.42084	125.225	88.1342	1.05188	1.91922	9.30553e-05	0.0112314	1.81959	0.863617	1.81959	160.368	88.1342	1.34771	2.45671	0.103608	0.583697	0.780856
ENSG00000164949.8	GEM	0.0980745	0.426087	0.570575	-0.809511	-1.75262	28.3926	49.7613	-3.40728	1.10926	0.783163	0.966707	0.911394	-0.133854	-1.09722	45.3521	49.7613	-2.12456	1.76474	0.857346	0.999951	0.941134	-0.0875284	-1.06255	46.832	49.7613	-2.05896	1.82369	0.167147	0.999997	1.59732	0.675657	1.59732	45.3521	28.3926	-1.21669	3.10433	0.140347	0.468388	1.64945	0.721982	1.64945	46.832	28.3926	-1.17912	3.208	0.924168	0.985273	0.9684
ENSG00000117266.16	CDK18	0.00591622	0.105133	0.570832	-0.808863	-1.75183	72.4481	126.917	-2.61144	-1.17518	0.392691	0.839526	0.841045	-0.249745	-1.189	106.743	126.917	-1.76837	1.25087	0.234121	0.999951	0.785376	-0.348545	-1.27328	99.6773	126.917	-1.89567	1.16927	0.0571629	0.999997	1.47337	0.559118	1.47337	106.743	72.4481	-1.01187	2.19658	0.118296	0.428765	1.37584	0.460317	1.37584	99.6773	72.4481	-1.0847	2.05328	0.735981	0.944181	1.07088
ENSG00000126246.10	IGFLR1	0.00720604	0.117206	0.571193	-0.80795	-1.75072	17.6066	30.8242	-2.63398	-1.16365	0.475477	0.874926	0.864873	-0.20944	-1.15624	26.659	30.8242	-1.72273	1.28861	0.608517	0.999951	1.1093	0.149655	1.1093	34.1934	30.8242	-1.34074	1.64985	0.0465085	0.999997	1.51415	0.598509	1.51415	26.659	17.6066	1.00644	2.27799	0.00138025	0.0465856	1.94208	0.957605	1.94208	34.1934	17.6066	1.29313	2.91672	0.21904	0.704929	0.779653
ENSG00000117707.16	PROX1	0.0257014	0.228029	0.571715	-0.806631	-1.74912	60.9182	106.553	-2.85871	-1.07021	0.0991274	0.580724	0.662047	-0.594995	-1.51047	70.5433	106.553	-2.46597	1.08085	0.954699	0.999951	0.985927	-0.0204474	-1.01427	105.054	106.553	-1.65398	1.60775	0.559335	0.999997	1.158	0.211636	1.158	70.5433	60.9182	-1.41309	1.8949	0.0297155	0.220686	1.72451	0.786184	1.72451	105.054	60.9182	1.05508	2.81866	0.111336	0.59208	0.671497
ENSG00000231806.4	PCAT7	0.0628244	0.350227	0.572974	-0.803458	-1.74528	11.6788	20.3827	-3.13812	1.03024	0.0960272	0.571955	0.609021	-0.715437	-1.64198	12.4135	20.3827	-2.94427	1.09205	0.582673	0.999951	0.850033	-0.234409	-1.17643	17.326	20.3827	-2.10021	1.51752	0.840434	0.999997	1.06291	0.0880217	1.06291	12.4135	11.6788	-1.70391	1.92504	0.1898	0.534675	1.48355	0.569049	1.48355	17.326	11.6788	-1.21553	2.67526	0.26548	0.742364	0.716467
ENSG00000112902.12	SEMA5A	0.00162881	0.0573016	0.57319	-0.802916	-1.74462	43.1314	75.248	-2.46635	-1.23409	0.219475	0.724752	0.807065	-0.309244	-1.23906	60.73	75.248	-1.74454	1.13631	0.984171	0.999951	0.996549	-0.00498807	-1.00346	74.9883	75.248	-1.41203	1.4023	0.0530985	0.999997	1.40802	0.493672	1.40802	60.73	43.1314	-1.00458	1.99162	0.00174113	0.0520937	1.7386	0.797927	1.7386	74.9883	43.1314	1.22984	2.45783	0.226995	0.709647	0.80986
ENSG00000180769.10	WDFY3-AS2	0.00622442	0.108942	0.573208	-0.802869	-1.74457	44.3295	77.3358	-2.5992	-1.17094	0.0173118	0.320833	0.617108	-0.696405	-1.62046	47.7245	77.3358	-2.41145	-1.08893	0.806779	0.999951	0.951889	-0.0711351	-1.05054	73.6151	77.3358	-1.55961	1.41315	0.718594	0.999997	1.07659	0.106464	1.07659	47.7245	44.3295	-1.38763	1.60832	0.0127283	0.144494	1.66063	0.731734	1.66063	73.6151	44.3295	1.11424	2.47496	0.0327496	0.417615	0.648298
ENSG00000149256.16	TENM4	0.0145531	0.170336	0.573409	-0.802363	-1.74396	22.56	39.3436	-2.72451	-1.1163	0.793559	0.969219	0.943166	-0.0844162	-1.06026	37.1075	39.3436	-1.64338	1.46189	0.92406	0.999951	1.02158	0.0307981	1.02158	40.1925	39.3436	-1.51832	1.58455	0.0284362	0.999997	1.64484	0.717947	1.64484	37.1075	22.56	1.05392	2.56707	0.0111212	0.1351	1.78158	0.833161	1.78158	40.1925	22.56	1.14075	2.78243	0.720774	0.940244	0.923245
ENSG00000126218.12	F10	0.00730182	0.118211	0.573969	-0.800955	-1.74225	45.0024	78.4057	-2.61373	-1.16135	0.923483	0.988127	0.98054	-0.0283522	-1.01985	76.8799	78.4057	-1.523	1.4643	0.790845	0.999951	1.05583	0.0783738	1.05583	82.7828	78.4057	-1.41502	1.57743	0.00951871	0.999997	1.70835	0.772602	1.70835	76.8799	45.0024	1.13965	2.56084	0.00320014	0.0711054	1.83952	0.879328	1.83952	82.7828	45.0024	1.22662	2.75867	0.717446	0.939053	0.928693
ENSG00000187642.9	PERM1	0.0498329	0.31696	0.574057	-0.800734	-1.74199	4326.99	7537.56	-3.03329	-1.00041	0.0835846	0.546864	0.612865	-0.70636	-1.63168	4619.5	7537.56	-2.84119	1.06716	0.346723	0.999951	0.766239	-0.384134	-1.30508	5775.57	7537.56	-2.27248	1.33422	0.817189	0.999997	1.0676	0.0943737	1.0676	4619.5	4326.99	-1.63105	1.85903	0.307521	0.652977	1.33478	0.416599	1.33478	5775.57	4326.99	-1.30457	2.32426	0.429945	0.844535	0.799835
ENSG00000110697.13	PITPNM1	0.0686359	0.362568	0.574122	-0.800571	-1.74179	122.096	212.666	-3.16527	1.04332	0.234879	0.737789	0.696498	-0.521809	-1.43575	148.121	212.666	-2.6077	1.26502	0.907775	0.999951	0.965361	-0.0508601	-1.03588	205.299	212.666	-1.88081	1.75277	0.526343	0.999997	1.21315	0.278762	1.21315	148.121	122.096	-1.49855	2.20547	0.0882047	0.378206	1.68146	0.749711	1.68146	205.299	122.096	-1.08083	3.05583	0.283727	0.754688	0.72149
ENSG00000143195.13	ILDR2	0.0798332	0.389661	0.574187	-0.800406	-1.74159	6.33267	11.0289	-3.24001	1.0682	0.516398	0.888764	1.21733	0.283723	1.21733	13.4259	11.0289	-1.48786	2.20486	0.787654	0.999951	0.920172	-0.120025	-1.08675	10.1485	11.0289	-1.99085	1.68568	0.0160832	0.999997	2.1201	1.08413	2.1201	13.4259	6.33267	1.14978	3.90927	0.137847	0.464633	1.60256	0.680382	1.60256	10.1485	6.33267	-1.16337	2.98778	0.357602	0.810925	1.32294
ENSG00000106484.16	MEST	0.0148601	0.171796	0.574895	-0.79863	-1.73945	73.6443	128.1	-2.71556	-1.1142	0.256184	0.757109	0.773301	-0.370897	-1.29316	99.0603	128.1	-2.01548	1.20525	0.993728	0.999951	1.00178	0.00256522	1.00178	128.328	128.1	-1.55514	1.56068	0.192464	0.999997	1.34512	0.427733	1.34512	99.0603	73.6443	-1.16111	2.10084	0.0145419	0.155344	1.74254	0.801195	1.74254	128.328	73.6443	1.11618	2.7204	0.25291	0.731624	0.771928
ENSG00000278291.1	ENSG00000278291	0.0101808	0.138751	0.575179	-0.797917	-1.73859	186.232	323.781	-2.65097	-1.14022	0.100783	0.584586	0.702733	-0.508951	-1.42301	227.532	323.781	-2.16866	1.07096	0.723715	0.999951	0.926863	-0.109573	-1.07891	300.101	323.781	-1.64388	1.41221	0.352457	0.999997	1.22176	0.288966	1.22176	227.532	186.232	-1.24845	1.86358	0.0266849	0.20699	1.61143	0.688344	1.61143	300.101	186.232	1.0567	2.45739	0.197964	0.685917	0.758185
ENSG00000171451.15	DSEL	0.0443507	0.297122	0.575257	-0.797722	-1.73835	30.9186	53.7474	-2.97996	-1.01407	0.935732	0.991085	0.978271	-0.0316946	-1.02221	52.5795	53.7474	-1.74363	1.66868	0.975245	0.999951	0.991567	-0.0122181	-1.0085	53.2942	53.7474	-1.72183	1.69291	0.0531217	0.999997	1.70058	0.766028	1.70058	52.5795	30.9186	-1.00717	2.91272	0.0477323	0.280342	1.72369	0.785504	1.72369	53.2942	30.9186	1.00545	2.955	0.960485	0.994071	0.986591
ENSG00000011028.14	MRC2	0.015595	0.175661	0.575833	-0.796278	-1.73662	468.87	814.247	-2.71631	-1.11027	0.978002	0.996005	0.993732	-0.00907103	-1.00631	809.144	814.247	-1.57337	1.55371	0.988834	0.999951	0.996813	-0.00460468	-1.0032	811.653	814.247	-1.56864	1.55865	0.0167972	0.999997	1.72573	0.787207	1.72573	809.144	468.87	1.10339	2.69908	0.0162057	0.163128	1.73108	0.791673	1.73108	811.653	468.87	1.10673	2.70766	0.989168	0.999035	0.996909
ENSG00000175544.14	CABP4	0.0681884	0.36187	0.575997	-0.795868	-1.73612	11.8149	20.5121	-3.14089	1.04206	0.509006	0.886494	1.215	0.280956	1.215	24.9222	20.5121	-1.46703	2.16567	0.353698	0.999951	1.31507	0.395137	1.31507	26.9749	20.5121	-1.35652	2.34598	0.0128277	0.999997	2.10939	1.07682	2.10939	24.9222	11.8149	1.17179	3.79718	0.00598556	0.0993445	2.28312	1.19101	2.28312	26.9749	11.8149	1.26727	4.11327	0.786861	0.957775	0.923906
ENSG00000185761.11	ADAMTSL5	0.00070293	0.0388466	0.576554	-0.794472	-1.73444	176.021	305.298	-2.38503	-1.26132	0.000276752	0.0528525	0.553812	-0.852532	-1.80567	169.078	305.298	-2.48295	-1.31313	0.341028	0.999951	0.856994	-0.222643	-1.16687	261.639	305.298	-1.6032	1.17745	0.805137	0.999997	0.960555	-0.0580604	-1.04107	169.078	176.021	-1.43329	1.32245	0.0148466	0.156712	1.48641	0.571829	1.48641	261.639	176.021	1.08055	2.0447	0.00728537	0.248726	0.646226
ENSG00000213145.10	CRIP1	0.041079	0.286817	0.576879	-0.793658	-1.73346	116.414	201.8	-2.93866	-1.02254	0.320506	0.798064	0.765597	-0.385342	-1.30617	154.498	201.8	-2.21239	1.29677	0.224893	0.999951	0.721353	-0.471222	-1.38628	145.569	201.8	-2.34931	1.22247	0.293516	0.999997	1.32714	0.408316	1.32714	154.498	116.414	-1.2777	2.25039	0.40728	0.733163	1.25044	0.322436	1.25044	145.569	116.414	-1.35677	2.12144	0.825032	0.966509	1.06134
ENSG00000079435.10	LIPE	0.0174797	0.184676	0.577539	-0.792009	-1.73148	122.317	211.79	-2.72302	-1.101	0.0133286	0.287679	0.564606	-0.824684	-1.77115	119.578	211.79	-2.78521	-1.12629	0.673569	0.999951	0.907467	-0.140082	-1.10197	192.193	211.79	-1.73129	1.42571	0.922094	0.999997	0.977606	-0.0326755	-1.02291	119.578	122.317	-1.61054	1.53921	0.0505657	0.288315	1.57127	0.651927	1.57127	192.193	122.317	-1.00111	2.47162	0.0400295	0.440584	0.622177
ENSG00000146416.19	AIG1	0.00305141	0.0764729	0.577784	-0.791398	-1.73075	187.545	324.594	-2.48797	-1.20399	0.247666	0.750189	0.807721	-0.308071	-1.23805	262.181	324.594	-1.77816	1.16009	0.784231	0.999951	1.05185	0.0729257	1.05185	341.423	324.594	-1.36518	1.51041	0.0704979	0.999997	1.39796	0.483327	1.39796	262.181	187.545	-1.02841	2.00983	0.00121125	0.0434064	1.82049	0.864324	1.82049	341.423	187.545	1.26652	2.61676	0.152713	0.646736	0.767907
ENSG00000289311.1	ENSG00000289311	0.0751372	0.378369	0.577983	-0.7909	-1.73015	8.80818	15.2395	-3.16443	1.05713	0.129806	0.622498	0.629193	-0.668425	-1.58934	9.58859	15.2395	-2.89437	1.14583	0.274066	0.999951	0.715623	-0.482728	-1.39738	10.9057	15.2395	-2.54518	1.30343	0.785753	0.999997	1.0886	0.122475	1.0886	9.58859	8.80818	-1.69421	2.00773	0.494095	0.789864	1.23814	0.308172	1.23814	10.9057	8.80818	-1.48981	2.28386	0.678193	0.930333	0.879224
ENSG00000143549.21	TPM3	0.0192024	0.197214	0.57843	-0.789786	-1.72882	45970.1	79473.9	-2.7337	-1.09332	0.0411349	0.428596	0.620372	-0.688795	-1.61194	49303.4	79473.9	-2.54888	-1.0194	0.904062	0.999951	1.02858	0.0406529	1.02858	81745.2	79473.9	-1.53731	1.62644	0.764617	0.999997	1.07251	0.100991	1.07251	49303.4	45970.1	-1.47435	1.69592	0.0138125	0.150915	1.77823	0.830439	1.77823	81745.2	45970.1	1.12457	2.81183	0.0305647	0.40894	0.603135
ENSG00000221890.6	NPTXR	0.00693692	0.114922	0.578522	-0.789557	-1.72854	19.7286	34.1018	-2.57172	-1.16182	0.0614403	0.493846	0.687546	-0.540472	-1.45445	23.4466	34.1018	-2.15375	1.01812	0.0806574	0.999951	0.703338	-0.507709	-1.42179	23.9851	34.1018	-2.11015	1.04386	0.398969	0.999997	1.18845	0.249085	1.18845	23.4466	19.7286	-1.25677	1.77509	0.342531	0.681403	1.21575	0.281848	1.21575	23.9851	19.7286	-1.23127	1.81988	0.911125	0.982884	0.977546
ENSG00000072840.13	EVC	0.00702192	0.115578	0.578761	-0.788959	-1.72783	24.6204	42.5398	-2.57141	-1.16099	0.842267	0.976554	1.04023	0.0569057	1.04023	44.2513	42.5398	-1.41773	1.5341	0.63444	0.999951	1.09908	0.136301	1.09908	46.7548	42.5398	-1.34308	1.62242	0.00366538	0.999997	1.79734	0.845865	1.79734	44.2513	24.6204	1.21024	2.66925	0.0015195	0.0490454	1.89903	0.925261	1.89903	46.7548	24.6204	1.27754	2.82286	0.780623	0.954902	0.946454
ENSG00000130635.16	COL5A1	0.0388491	0.280842	0.578844	-0.788754	-1.72758	387.08	668.712	-2.90211	-1.0284	0.904918	0.984735	0.968905	-0.0455727	-1.03209	647.919	668.712	-1.73308	1.62698	0.375937	0.999951	1.26379	0.337761	1.26379	845.115	668.712	-1.32862	2.12203	0.0515736	0.999997	1.67386	0.743181	1.67386	647.919	387.08	-1.00352	2.81168	0.00316678	0.0705719	2.18331	1.12651	2.18331	845.115	387.08	1.29985	3.66722	0.314897	0.777202	0.766664
ENSG00000118242.16	MREG	0.0728282	0.373601	0.578958	-0.788469	-1.72724	6.18026	10.6748	-3.13818	1.05189	0.901511	0.984735	1.03684	0.0521911	1.03684	11.068	10.6748	-1.71048	1.83883	0.729506	0.999951	0.902483	-0.148028	-1.10805	9.63382	10.6748	-1.98218	1.61444	0.0535662	0.999997	1.79087	0.84066	1.79087	11.068	6.18026	-1.00899	3.23604	0.147038	0.477487	1.55881	0.640441	1.55881	9.63382	6.18026	-1.16894	2.84038	0.636743	0.916917	1.14887
ENSG00000158158.12	CNNM4	0.000377856	0.0280823	0.579112	-0.788085	-1.72678	736.602	1271.95	-2.3336	-1.27776	0.0255337	0.365723	0.709688	-0.494743	-1.40907	902.687	1271.95	-1.90389	-1.04286	0.87688	0.999951	1.02406	0.0343067	1.02406	1302.56	1271.95	-1.31924	1.3835	0.185905	0.999997	1.22548	0.293341	1.22548	902.687	736.602	-1.1029	1.65632	0.00020729	0.0164395	1.76833	0.822391	1.76833	1302.56	736.602	1.30852	2.38973	0.0169327	0.348517	0.693011
ENSG00000054277.14	OPN3	7.86541e-05	0.0122335	0.579137	-0.788023	-1.72671	61.9398	106.952	-2.26447	-1.31665	0.0216901	0.349447	0.730229	-0.45358	-1.36943	78.0993	106.952	-1.79106	-1.04706	0.968398	0.999951	0.994616	-0.00778849	-1.00541	106.376	106.952	-1.31322	1.29912	0.0953615	0.999997	1.26089	0.334443	1.26089	78.0993	61.9398	-1.04145	1.65575	9.25111e-05	0.0112314	1.71741	0.780234	1.71741	106.376	61.9398	1.30956	2.25228	0.0240501	0.383382	0.734181
ENSG00000069966.19	GNB5	0.00210212	0.0648889	0.57936	-0.787469	-1.72604	24.4674	42.2319	-2.44412	-1.21893	0.353976	0.816451	0.851445	-0.232015	-1.17447	35.9581	42.2319	-1.65018	1.19631	0.411458	0.999951	0.866524	-0.206688	-1.15404	36.5949	42.2319	-1.62441	1.21971	0.0301522	0.999997	1.46963	0.555454	1.46963	35.9581	24.4674	1.03765	2.08145	0.0241061	0.195937	1.49566	0.580781	1.49566	36.5949	24.4674	1.05415	2.12208	0.919878	0.985273	0.982597
ENSG00000048342.18	CC2D2A	0.000358563	0.0271808	0.579411	-0.787341	-1.72589	28.3111	48.8619	-2.32903	-1.27894	0.330542	0.802262	0.865206	-0.208884	-1.15579	42.2757	48.8619	-1.54718	1.15819	0.649633	0.999951	0.934456	-0.0978007	-1.07014	45.6593	48.8619	-1.43372	1.25194	0.00873322	0.999997	1.49325	0.578457	1.49325	42.2757	28.3111	1.10658	2.01503	0.00182457	0.0527343	1.61277	0.68954	1.61277	45.6593	28.3111	1.19418	2.17809	0.60584	0.908045	0.925893
ENSG00000178055.13	PRSS42P	0.0629321	0.350227	0.579506	-0.787104	-1.72561	34.8468	60.1318	-3.06664	1.02986	0.102835	0.586953	0.62018	-0.68924	-1.61243	37.2926	60.1318	-2.86268	1.10105	0.92429	0.999951	0.972656	-0.0399981	-1.02811	58.4876	60.1318	-1.82127	1.72303	0.817879	0.999997	1.07019	0.0978637	1.07019	37.2926	34.8468	-1.66452	1.90638	0.077626	0.352648	1.67842	0.747106	1.67842	58.4876	34.8468	-1.059	2.98331	0.124508	0.610698	0.637615
ENSG00000128626.12	MRPS12	1.80124e-06	0.000996136	0.57962	-0.78682	-1.72527	241.976	417.473	-2.15815	-1.37921	2.48717e-05	0.0220729	0.618284	-0.693658	-1.61738	258.117	417.473	-2.02247	-1.29342	0.101824	0.999951	0.830091	-0.268659	-1.20469	346.541	417.473	-1.50577	1.03755	0.573348	0.999997	1.06671	0.0931628	1.06671	258.117	241.976	-1.17372	1.33554	0.00170146	0.0520816	1.43213	0.518161	1.43213	346.541	241.976	1.14434	1.79229	0.00994188	0.281302	0.74484
ENSG00000275329.1	ENSG00000275329	0.0822826	0.396359	0.579826	-0.786307	-1.72465	17.6609	30.4589	-3.18931	1.07224	0.180968	0.682735	0.658525	-0.602691	-1.51855	20.0579	30.4589	-2.80051	1.21445	0.952949	0.999951	1.01848	0.0264206	1.01848	31.0218	30.4589	-1.80401	1.87131	0.686587	0.999997	1.13573	0.183617	1.13573	20.0579	17.6609	-1.63389	2.10752	0.0723942	0.340712	1.75653	0.812728	1.75653	31.0218	17.6609	-1.05255	3.24753	0.162432	0.65662	0.646575
ENSG00000224848.3	ENSG00000224848	0.00846759	0.126862	0.58006	-0.785727	-1.72396	15.7788	27.2021	-2.58586	-1.14934	0.402208	0.843937	0.844575	-0.243702	-1.18403	22.9742	27.2021	-1.75796	1.25397	0.167724	0.999951	0.754278	-0.406832	-1.32577	20.5179	27.2021	-1.97908	1.12597	0.0696199	0.999997	1.45601	0.542025	1.45601	22.9742	15.7788	-1.03061	2.18486	0.21054	0.556249	1.30035	0.378895	1.30035	20.5179	15.7788	-1.16007	1.96157	0.580546	0.899033	1.11971
ENSG00000145808.10	ADAMTS19	0.0906966	0.413748	0.580239	-0.78528	-1.72343	20.4359	35.2197	-3.23793	1.09014	0.0217792	0.349447	0.476642	-1.06902	-2.09801	16.7872	35.2197	-3.95122	-1.114	0.673102	0.999951	0.873796	-0.194631	-1.14443	30.7748	35.2197	-2.1418	1.63531	0.545843	0.999997	0.821458	-0.283741	-1.21735	16.7872	20.4359	-2.30454	1.55509	0.204177	0.549193	1.50592	0.590649	1.50592	30.7748	20.4359	-1.24926	2.83309	0.0611299	0.503971	0.545484
ENSG00000144810.16	COL8A1	0.0647192	0.35481	0.580554	-0.784497	-1.72249	29.2813	50.4367	-3.06713	1.03376	0.113484	0.605208	0.62821	-0.670681	-1.59182	31.6849	50.4367	-2.83082	1.11718	0.781147	0.999951	0.921911	-0.1173	-1.0847	46.4982	50.4367	-1.92495	1.63606	0.789658	0.999997	1.08209	0.113816	1.08209	31.6849	29.2813	-1.64998	1.93198	0.116568	0.426162	1.58798	0.667197	1.58798	46.4982	29.2813	-1.122	2.82934	0.192052	0.681238	0.681421
ENSG00000270426.1	ENSG00000270426	0.0965045	0.423245	0.58069	-0.784161	-1.72209	9.17789	15.8052	-3.26908	1.10234	0.792219	0.968672	0.919033	-0.121811	-1.0881	14.5255	15.8052	-2.03936	1.72249	0.844017	0.999951	0.938652	-0.0913378	-1.06536	14.8355	15.8052	-2.00165	1.76359	0.159545	0.999997	1.58266	0.662349	1.58266	14.5255	9.17789	-1.19795	3.00064	0.142708	0.471794	1.61644	0.692823	1.61644	14.8355	9.17789	-1.17575	3.07211	0.947555	0.991396	0.979099
ENSG00000165644.11	COMTD1	0.000297295	0.0243766	0.581113	-0.78311	-1.72084	93.0501	160.124	-2.30917	-1.2824	0.00143189	0.11485	0.620516	-0.68846	-1.61156	99.3595	160.124	-2.16099	-1.20182	0.0453457	0.999951	0.74129	-0.43189	-1.349	118.698	160.124	-1.80855	-1.00622	0.663781	0.999997	1.06781	0.0946504	1.06781	99.3595	93.0501	-1.25885	1.43536	0.106499	0.41205	1.27564	0.35122	1.27564	118.698	93.0501	-1.05354	1.71438	0.237216	0.720675	0.837076
ENSG00000198429.10	ZNF69	0.0617243	0.346828	0.581138	-0.783048	-1.72076	5.53355	9.52193	-3.04096	1.027	0.709602	0.949753	0.901441	-0.149696	-1.10934	8.58345	9.52193	-1.91531	1.55637	0.927219	0.999951	0.974783	-0.0368465	-1.02587	9.28182	9.52193	-1.77457	1.6862	0.129666	0.999997	1.55117	0.633353	1.55117	8.58345	5.53355	-1.13744	2.73682	0.0751245	0.346606	1.67737	0.746202	1.67737	9.28182	5.53355	-1.05379	2.9649	0.779004	0.954346	0.92476
ENSG00000100196.11	KDELR3	0.0836819	0.399413	0.581924	-0.781098	-1.71844	19.2006	32.995	-3.17372	1.07473	0.264891	0.764086	0.706775	-0.500677	-1.41488	23.32	32.995	-2.60422	1.30089	0.866193	0.999951	1.05359	0.0753142	1.05359	34.7632	32.995	-1.74201	1.93373	0.536125	0.999997	1.21455	0.280421	1.21455	23.32	19.2006	-1.52409	2.24823	0.0576759	0.306501	1.81053	0.856412	1.81053	34.7632	19.2006	-1.01952	3.342	0.199228	0.687031	0.670825
ENSG00000158882.15	TOMM40L	0.000244182	0.0219284	0.582304	-0.780156	-1.71732	449.728	772.326	-2.2926	-1.28639	0.00556596	0.200532	0.664749	-0.589119	-1.50433	513.403	772.326	-2.00779	-1.12711	0.640895	0.999951	0.93365	-0.0990465	-1.07107	721.082	772.326	-1.42923	1.24586	0.369499	0.999997	1.14158	0.191037	1.14158	513.403	449.728	-1.16975	1.52443	0.00136567	0.0465187	1.60337	0.681109	1.60337	721.082	449.728	1.20095	2.14063	0.0211296	0.366891	0.71199
ENSG00000213190.4	MLLT11	0.086926	0.405019	0.582519	-0.779622	-1.71668	192.459	330.39	-3.18711	1.08148	0.739202	0.95648	0.900334	-0.151468	-1.1107	297.461	330.39	-2.06083	1.67051	0.803065	0.999951	1.08182	0.113459	1.08182	357.422	330.39	-1.71505	2.00718	0.167785	0.999997	1.54559	0.628154	1.54559	297.461	192.459	-1.20115	2.86934	0.0498564	0.285893	1.85714	0.893081	1.85714	357.422	192.459	1.00039	3.44762	0.560331	0.893061	0.832241
ENSG00000004948.16	CALCR	0.0773247	0.383159	0.583056	-0.778294	-1.7151	9.78415	16.7808	-3.12069	1.06089	0.108539	0.596983	0.614046	-0.703582	-1.62854	10.3042	16.7808	-2.95443	1.11398	0.782896	0.999951	1.08576	0.118712	1.08576	18.22	16.7808	-1.65369	1.94951	0.867184	0.999997	1.05315	0.0747117	1.05315	10.3042	9.78415	-1.74219	1.93231	0.0411582	0.260209	1.8622	0.897005	1.8622	18.22	9.78415	1.02527	3.38229	0.0599418	0.500424	0.565542
ENSG00000114279.15	FGF12	0.0403807	0.285083	0.583433	-0.777362	-1.71399	10.5577	18.0958	-2.86919	-1.02391	0.8594	0.980346	1.04612	0.0650419	1.04612	18.9303	18.0958	-1.57421	1.72275	0.312913	0.999951	1.29194	0.369542	1.29194	23.3787	18.0958	-1.27297	2.12474	0.0251991	0.999997	1.79304	0.842404	1.79304	18.9303	10.5577	1.07532	2.98978	0.0022493	0.0583012	2.21438	1.1469	2.21438	23.3787	10.5577	1.32974	3.68754	0.401837	0.83196	0.809723
ENSG00000272129.1	ENSG00000272129	0.0298181	0.247996	0.583921	-0.776155	-1.71256	18.1532	31.0885	-2.78249	-1.05404	0.255842	0.757109	0.757208	-0.401238	-1.32064	23.5405	31.0885	-2.13367	1.22337	0.340053	0.999951	1.26002	0.333442	1.26002	39.172	31.0885	-1.27595	2.02574	0.295903	0.999997	1.29676	0.374917	1.29676	23.5405	18.1532	-1.25535	2.111	0.00178107	0.0522782	2.15785	1.1096	2.15785	39.172	18.1532	1.33198	3.49581	0.0363154	0.428815	0.600951
ENSG00000245293.4	CYP2U1-AS1	0.00205123	0.0643644	0.583945	-0.776095	-1.71249	54.1893	92.7987	-2.41082	-1.21644	0.0110491	0.262931	0.642933	-0.637259	-1.55537	59.6634	92.7987	-2.18672	-1.1063	0.641301	0.999951	0.922592	-0.116235	-1.0839	85.6153	92.7987	-1.52123	1.29484	0.583775	0.999997	1.10102	0.138836	1.10102	59.6634	54.1893	-1.2815	1.55348	0.00887127	0.121609	1.57993	0.65986	1.57993	85.6153	54.1893	1.12168	2.22538	0.0380414	0.434451	0.696877
ENSG00000101638.14	ST8SIA5	0.000741205	0.0389158	0.584478	-0.774779	-1.71093	107.661	184.2	-2.33733	-1.2524	0.00676633	0.215937	0.650523	-0.620329	-1.53723	119.826	184.2	-2.09838	-1.12614	0.801319	0.999951	0.960964	-0.0574463	-1.04062	177.009	184.2	-1.41901	1.31039	0.502836	0.999997	1.113	0.15445	1.113	119.826	107.661	-1.22888	1.52229	0.0017949	0.0524798	1.64414	0.717333	1.64414	177.009	107.661	1.20333	2.24642	0.0140428	0.3254	0.676948
ENSG00000218682.1	ENSG00000218682	0.0396192	0.283203	0.584867	-0.773819	-1.70979	17.5109	29.94	-2.84985	-1.0258	0.243082	0.745467	0.739922	-0.434555	-1.35149	22.1533	29.94	-2.24107	1.22695	0.322335	0.999951	0.77401	-0.369576	-1.29197	23.1739	29.94	-2.14577	1.28551	0.369094	0.999997	1.26511	0.339264	1.26511	22.1533	17.5109	-1.32049	2.11345	0.285993	0.634044	1.32339	0.404243	1.32339	23.1739	17.5109	-1.26431	2.21427	0.862475	0.972964	0.955959
ENSG00000117394.24	SLC2A1	0.156666	0.514273	0.584963	-0.773582	-1.70951	13.4139	22.9311	-3.5902	1.2285	0.708321	0.949753	0.869064	-0.202465	-1.15066	19.9286	22.9311	-2.40025	1.81284	0.313027	0.999951	0.682893	-0.550269	-1.46436	15.6595	22.9311	-3.07222	1.43271	0.295656	0.999997	1.48567	0.571117	1.48567	19.9286	13.4139	-1.41347	3.11985	0.684888	0.882316	1.16741	0.223313	1.16741	15.6595	13.4139	-1.80909	2.46552	0.523634	0.880818	1.27262
ENSG00000286905.1	ENSG00000286905	0.00215987	0.0651556	0.58569	-0.771792	-1.70739	70.6824	120.682	-2.40318	-1.21305	0.0134729	0.288321	0.650769	-0.619782	-1.53664	78.5364	120.682	-2.16052	-1.09292	0.153677	0.999951	0.780475	-0.357576	-1.28127	94.1896	120.682	-1.80103	1.09708	0.547681	0.999997	1.11112	0.15201	1.11112	78.5364	70.6824	-1.26886	1.5665	0.101114	0.401537	1.33257	0.414216	1.33257	94.1896	70.6824	-1.05773	1.87827	0.297837	0.766399	0.833812
ENSG00000103942.13	HOMER2	2.72147e-05	0.00673095	0.585992	-0.771048	-1.70651	1289.14	2199.93	-2.19045	-1.32949	0.000172685	0.0441576	0.619814	-0.690092	-1.61339	1363.55	2199.93	-2.07081	-1.25701	0.926744	0.999951	0.988366	-0.0168826	-1.01177	2174.34	2199.93	-1.29844	1.2684	0.659742	0.999997	1.05772	0.0809557	1.05772	1363.55	1289.14	-1.21372	1.35788	4.06698e-05	0.00757513	1.68666	0.754165	1.68666	2174.34	1289.14	1.31401	2.16498	0.000248329	0.0614188	0.62711
ENSG00000151388.11	ADAMTS12	0.0613046	0.345602	0.586006	-0.771012	-1.70647	16.9709	28.9604	-2.98672	1.02565	0.823325	0.973492	1.06469	0.090436	1.06469	30.8339	28.9604	-1.6284	1.84591	0.709297	0.999951	0.899964	-0.152062	-1.11116	26.0633	28.9604	-1.93391	1.56634	0.0357326	0.999997	1.81686	0.861448	1.81686	30.8339	16.9709	1.04061	3.17216	0.13398	0.458567	1.53576	0.618951	1.53576	26.0633	16.9709	-1.14121	2.6916	0.550388	0.888141	1.18304
ENSG00000107821.15	KAZALD1	0.0254609	0.22797	0.587513	-0.767308	-1.70209	150.243	255.727	-2.71394	-1.06749	0.908454	0.984735	1.02768	0.0393852	1.02768	262.804	255.727	-1.54964	1.6366	0.337895	0.999951	1.25544	0.328193	1.25544	321.05	255.727	-1.26841	1.99918	0.0187511	0.999997	1.7492	0.806694	1.7492	262.804	150.243	1.09735	2.78827	0.00141106	0.0468915	2.13687	1.0955	2.13687	321.05	150.243	1.34065	3.40599	0.398758	0.830369	0.818578
ENSG00000134986.14	NREP	0.0123089	0.154112	0.587727	-0.766781	-1.70147	1224.39	2083.26	-2.57963	-1.12225	0.0724166	0.523252	0.682916	-0.55022	-1.46431	1422.7	2083.26	-2.21992	1.03531	0.94841	0.999951	1.01383	0.0198139	1.01383	2112.07	2083.26	-1.49524	1.53688	0.479649	0.999997	1.16196	0.216561	1.16196	1422.7	1224.39	-1.30488	1.76178	0.010233	0.129844	1.725	0.786595	1.725	2112.07	1224.39	1.13778	2.6153	0.0627172	0.509586	0.673601
ENSG00000285188.1	ENSG00000285188	0.207731	0.586351	0.587748	-0.76673	-1.70141	55.0721	93.7002	-3.88946	1.3436	0.395941	0.84079	0.699245	-0.51613	-1.43011	65.5194	93.7002	-3.26663	1.5972	0.692783	0.999951	0.846645	-0.240172	-1.18113	79.3307	93.7002	-2.69756	1.93363	0.680741	0.999997	1.1897	0.2506	1.1897	65.5194	55.0721	-1.92273	2.72141	0.387218	0.71856	1.44049	0.526558	1.44049	79.3307	55.0721	-1.58777	3.29464	0.650117	0.920882	0.825902
ENSG00000143198.13	MGST3	1.99843e-05	0.00579814	0.587757	-0.766709	-1.70138	1842.4	3134.63	-2.17201	-1.33273	0.000211095	0.0461867	0.630268	-0.665963	-1.58663	1975.66	3134.63	-2.02542	-1.2429	0.959146	0.999951	1.0064	0.0092025	1.0064	3154.69	3134.63	-1.26831	1.28459	0.575328	0.999997	1.07233	0.100745	1.07233	1975.66	1842.4	-1.19063	1.36908	1.58695e-05	0.00478846	1.71227	0.775911	1.71227	3154.69	1842.4	1.34126	2.18591	0.000172266	0.0533775	0.62626
ENSG00000134716.11	CYP2J2	0.00203772	0.0643644	0.587772	-0.766671	-1.70134	330.849	562.886	-2.38468	-1.21381	0.128928	0.621735	0.770114	-0.376857	-1.29851	433.486	562.886	-1.81923	1.07894	0.591241	0.999951	0.911753	-0.133285	-1.09679	513.213	562.886	-1.53658	1.27735	0.116924	0.999997	1.31022	0.389815	1.31022	433.486	330.849	-1.06992	1.83672	0.0108471	0.13381	1.5512	0.633386	1.5512	513.213	330.849	1.10657	2.17448	0.326582	0.787046	0.844652
ENSG00000055955.17	ITIH4	0.00294409	0.0759542	0.587997	-0.76612	-1.70069	1241.25	2110.98	-2.41344	-1.19843	0.0377799	0.416351	0.690127	-0.535067	-1.44901	1456.84	2110.98	-2.05612	-1.02116	0.54114	0.999951	0.896646	-0.15739	-1.11527	1892.8	2110.98	-1.58249	1.27228	0.369925	0.999997	1.17369	0.231053	1.17369	1456.84	1241.25	-1.20918	1.6657	0.0181556	0.172056	1.52492	0.60873	1.52492	1892.8	1241.25	1.07453	2.16408	0.142627	0.636441	0.769676
ENSG00000287047.1	ENSG00000287047	0.123174	0.466492	0.588223	-0.765565	-1.70004	18.7979	31.9571	-3.33781	1.1549	0.0829094	0.545986	0.550346	-0.861589	-1.81704	17.5875	31.9571	-3.56878	1.08091	0.824588	0.999951	0.927006	-0.10935	-1.07874	29.6244	31.9571	-2.10862	1.81202	0.847899	0.999997	0.935608	-0.0960243	-1.06882	17.5875	18.7979	-2.11006	1.84707	0.186861	0.530718	1.57594	0.656216	1.57594	29.6244	18.7979	-1.24678	3.09651	0.130462	0.618371	0.593681
ENSG00000237438.7	CECR7	0.0756575	0.379229	0.58843	-0.765056	-1.69944	12.4507	21.1591	-3.05071	1.05631	0.77924	0.966173	0.921063	-0.118629	-1.0857	19.4888	21.1591	-1.92934	1.63677	0.169802	0.999951	0.664118	-0.590488	-1.50576	14.0521	21.1591	-2.70104	1.1913	0.132652	0.999997	1.56529	0.646428	1.56529	19.4888	12.4507	-1.14562	2.80692	0.689336	0.884239	1.12863	0.174569	1.12863	14.0521	12.4507	-1.60362	2.04269	0.271754	0.744998	1.3869
ENSG00000126016.17	AMOT	0.000315611	0.0254632	0.588676	-0.764455	-1.69873	838.653	1424.64	-2.26639	-1.27325	0.00537351	0.196666	0.664101	-0.590525	-1.50579	946.107	1424.64	-2.00874	-1.12877	0.97959	0.999951	0.996247	-0.005424	-1.00377	1419.3	1424.64	-1.33883	1.32881	0.412698	0.999997	1.12813	0.17393	1.12813	946.107	838.653	-1.18282	1.50534	0.000348188	0.0218412	1.69235	0.759031	1.69235	1419.3	838.653	1.26847	2.25789	0.00581319	0.229208	0.666603
ENSG00000226251.7	LINC02608	0.0315153	0.254151	0.588754	-0.764263	-1.6985	17.2344	29.2727	-2.75263	-1.04806	0.000542931	0.0728835	0.42092	-1.24838	-2.37575	12.3215	29.2727	-3.87934	-1.45493	0.164981	0.999951	0.711377	-0.491315	-1.40573	20.8239	29.2727	-2.27338	1.15046	0.186629	0.999997	0.714934	-0.484119	-1.39873	12.3215	17.2344	-2.30157	1.1764	0.447834	0.763012	1.20827	0.272948	1.20827	20.8239	17.2344	-1.34897	1.9694	0.0381137	0.434634	0.591698
ENSG00000163638.13	ADAMTS9	0.00273531	0.0732996	0.588911	-0.763879	-1.69805	72.0202	122.294	-2.40093	-1.20094	0.41485	0.850386	0.866758	-0.206299	-1.15372	105.999	122.294	-1.62697	1.22229	0.970544	0.999951	0.993544	-0.00934383	-1.0065	121.504	122.294	-1.41942	1.40116	0.0287394	0.999997	1.4718	0.557579	1.4718	105.999	72.0202	1.04095	2.08098	0.0030852	0.0695213	1.68709	0.754535	1.68709	121.504	72.0202	1.19315	2.3855	0.436339	0.846168	0.87239
ENSG00000226266.7	ENSG00000226266	0.102281	0.434559	0.589209	-0.763149	-1.69719	5.26889	8.94231	-3.20117	1.11134	0.104076	0.588417	0.592217	-0.755803	-1.68857	5.29578	8.94231	-3.17593	1.11386	0.184093	0.999951	0.651029	-0.619206	-1.53603	5.82171	8.94231	-2.89368	1.22645	0.98777	0.999997	1.0051	0.00734547	1.0051	5.29578	5.26889	-1.90771	1.92724	0.764427	0.914571	1.10492	0.143943	1.10492	5.82171	5.26889	-1.73809	2.12195	0.775197	0.953346	0.909662
ENSG00000134247.10	PTGFRN	0.0118401	0.150744	0.591765	-0.756904	-1.68986	89.0248	150.439	-2.54263	-1.1231	0.491147	0.879731	1.15325	0.205703	1.15325	173.494	150.439	-1.30124	1.73063	0.641149	0.999951	0.907723	-0.139676	-1.10166	136.557	150.439	-1.65523	1.36384	0.00133844	0.999997	1.94883	0.962607	1.94883	173.494	89.0248	1.29633	2.92977	0.0402999	0.257193	1.53392	0.617228	1.53392	136.557	89.0248	1.0191	2.30882	0.248104	0.729055	1.27048
ENSG00000171084.16	FAM86JP	0.045281	0.300552	0.591872	-0.756643	-1.68955	14.603	24.6725	-2.82331	-1.01108	0.0353081	0.406939	0.57643	-0.794782	-1.73482	14.222	24.6725	-2.89762	-1.03864	0.480063	0.999951	0.832765	-0.264018	-1.20082	20.5464	24.6725	-1.99553	1.38389	0.920864	0.999997	0.97391	-0.0381392	-1.02679	14.222	14.603	-1.72977	1.64069	0.195107	0.539546	1.407	0.492625	1.407	20.5464	14.603	-1.19136	2.35847	0.16237	0.65662	0.692188
ENSG00000141570.11	CBX8	0.0078118	0.122089	0.592038	-0.756239	-1.68908	31.9218	53.9185	-2.48532	-1.14794	0.348565	0.812177	0.833301	-0.26309	-1.20005	44.9303	53.9185	-1.75709	1.22011	0.882333	0.999951	0.971625	-0.0415285	-1.0292	52.3885	53.9185	-1.50676	1.42246	0.0830828	0.999997	1.40751	0.493149	1.40751	44.9303	31.9218	-1.04577	2.07177	0.0119887	0.140539	1.64115	0.71471	1.64115	52.3885	31.9218	1.1151	2.41537	0.430162	0.844535	0.857637
ENSG00000182732.18	RGS6	0.0853326	0.40194	0.592186	-0.755877	-1.68866	24.1567	40.7924	-3.06723	1.07563	0.441276	0.860587	0.792135	-0.336181	-1.26241	32.3131	40.7924	-2.28447	1.43346	0.428568	0.999951	0.786481	-0.346516	-1.27149	32.0825	40.7924	-2.30447	1.42543	0.340034	0.999997	1.33765	0.419696	1.33765	32.3131	24.1567	-1.35893	2.43153	0.353296	0.689947	1.3281	0.409361	1.3281	32.0825	24.1567	-1.37081	2.41789	0.981187	0.997437	1.00719
ENSG00000147166.11	ITGB1BP2	0.00132914	0.0530496	0.592717	-0.754584	-1.68715	318.003	536.518	-2.322	-1.22587	0.0285967	0.381784	0.700247	-0.514064	-1.42807	375.695	536.518	-1.96474	-1.03799	0.742132	0.999951	0.947884	-0.0772169	-1.05498	508.557	536.518	-1.45114	1.30383	0.306704	0.999997	1.18142	0.24052	1.18142	375.695	318.003	-1.16528	1.62644	0.00397001	0.0790179	1.59922	0.677367	1.59922	508.557	318.003	1.1619	2.20114	0.0629167	0.509586	0.738748
ENSG00000158321.18	AUTS2	0.00316176	0.0780112	0.592809	-0.754362	-1.68689	204.298	344.627	-2.38714	-1.19204	0.0198668	0.337914	0.662248	-0.594556	-1.51001	228.229	344.627	-2.13603	-1.06746	0.225034	0.999951	0.80684	-0.309645	-1.2394	278.059	344.627	-1.75305	1.14122	0.532416	0.999997	1.11714	0.159806	1.11714	228.229	204.298	-1.26741	1.58172	0.0822257	0.365079	1.36105	0.444717	1.36105	278.059	204.298	-1.04017	1.92686	0.26501	0.742364	0.820792
ENSG00000258539.1	ENSG00000258539	0.0769512	0.382498	0.593193	-0.753426	-1.68579	10.7364	18.0994	-3.00705	1.05811	0.189983	0.694693	0.68141	-0.553404	-1.46754	12.3331	18.0994	-2.60447	1.20931	0.00615639	0.999951	0.436625	-1.19553	-2.29029	7.90266	18.0994	-4.14369	-1.26589	0.641712	0.999997	1.14872	0.200021	1.14872	12.3331	10.7364	-1.56105	2.05988	0.319172	0.663819	0.736059	-0.442106	-1.35859	7.90266	10.7364	-2.48279	1.34514	0.144661	0.63754	1.56063
ENSG00000136840.19	ST6GALNAC4	0.000118703	0.0153065	0.593635	-0.752351	-1.68454	212.923	358.677	-2.1969	-1.29167	0.0265741	0.370001	0.741114	-0.432232	-1.34932	265.82	358.677	-1.75836	-1.03544	0.446177	0.999951	0.902246	-0.148406	-1.10834	323.615	358.677	-1.44416	1.17561	0.101956	0.999997	1.24843	0.320119	1.24843	265.82	212.923	-1.04501	1.62874	0.00202315	0.0555034	1.51987	0.603945	1.51987	323.615	212.923	1.16512	1.98263	0.145686	0.637578	0.82141
ENSG00000161381.14	PLXDC1	0.00317026	0.0780255	0.594023	-0.75141	-1.68344	213.418	359.276	-2.37926	-1.19111	0.090213	0.558262	0.741901	-0.430701	-1.34789	266.548	359.276	-1.90388	1.04793	0.799051	0.999951	0.956158	-0.0646788	-1.04585	343.525	359.276	-1.47697	1.35031	0.208241	0.999997	1.24894	0.320709	1.24894	266.548	213.418	-1.13194	1.76566	0.00701564	0.107022	1.60963	0.686731	1.60963	343.525	213.418	1.13879	2.27514	0.150009	0.643103	0.775919
ENSG00000153721.19	CNKSR3	0.00484662	0.0952096	0.594259	-0.750836	-1.68277	29.3774	49.4354	-2.41701	-1.17157	0.944638	0.992693	0.987518	-0.0181205	-1.01264	48.8184	49.4354	-1.4435	1.40769	0.611518	0.999951	0.911627	-0.133484	-1.09694	45.0667	49.4354	-1.56763	1.30281	0.00577545	0.999997	1.66176	0.732715	1.66176	48.8184	29.3774	1.15865	2.38334	0.0209024	0.183666	1.53406	0.617352	1.53406	45.0667	29.3774	1.06695	2.20566	0.659359	0.923789	1.08325
ENSG00000166797.11	CIAO2A	0.00189526	0.0619409	0.594342	-0.750634	-1.68253	284.811	479.203	-2.33637	-1.21167	0.00564635	0.201864	0.629191	-0.668431	-1.58934	301.51	479.203	-2.20655	-1.14478	0.851773	0.999951	0.969245	-0.0450662	-1.03173	464.465	479.203	-1.43175	1.34504	0.734116	0.999997	1.05863	0.0822026	1.05863	301.51	284.811	-1.31235	1.47075	0.00350849	0.0743025	1.63079	0.705567	1.63079	464.465	284.811	1.17435	2.26462	0.00986064	0.280733	0.649155
ENSG00000172000.7	ZNF556	0.0663155	0.358218	0.594615	-0.749973	-1.68176	30.8183	51.8289	-2.9291	1.03563	0.502397	0.884637	0.82804	-0.272227	-1.20767	42.9165	51.8289	-2.09613	1.43721	0.28603	0.999951	0.739809	-0.434776	-1.3517	38.3435	51.8289	-2.35139	1.28696	0.242363	0.999997	1.39257	0.477746	1.39257	42.9165	30.8183	-1.25109	2.42616	0.442344	0.759312	1.24418	0.315197	1.24418	38.3435	30.8183	-1.40342	2.17248	0.690153	0.932798	1.11926
ENSG00000160972.10	PPP1R16A	0.000232812	0.0214173	0.594925	-0.74922	-1.68088	518.605	871.714	-2.21636	-1.27478	0.0179746	0.325549	0.716387	-0.481189	-1.39589	624.484	871.714	-1.84009	-1.05893	0.488832	0.999951	0.907068	-0.140717	-1.10245	790.704	871.714	-1.45315	1.19561	0.188221	0.999997	1.20416	0.26803	1.20416	624.484	518.605	-1.0952	1.58806	0.00280595	0.0663533	1.52468	0.608503	1.52468	790.704	518.605	1.1562	2.01058	0.0942005	0.568414	0.789783
ENSG00000269696.3	ZNF470-DT	0.0503791	0.317887	0.595048	-0.748923	-1.68054	12.0663	20.2779	-2.82663	1.00086	0.11633	0.607129	0.661502	-0.596182	-1.51171	13.4138	20.2779	-2.532	1.10796	0.469371	0.999951	0.827309	-0.273502	-1.20874	16.776	20.2779	-2.0201	1.38263	0.693185	0.999997	1.11168	0.152741	1.11168	13.4138	12.0663	-1.52208	1.88104	0.217545	0.565099	1.39032	0.475421	1.39032	16.776	12.0663	-1.21441	2.34746	0.398866	0.830369	0.799583
ENSG00000249421.2	ADAMTS19-AS1	0.0919935	0.41492	0.595172	-0.748622	-1.68019	9.75907	16.3971	-3.07252	1.08838	0.0253601	0.365723	0.499789	-1.00061	-2.00084	8.19508	16.3971	-3.67499	-1.08936	0.505017	0.999951	1.22164	0.288821	1.22164	20.0313	16.3971	-1.47465	2.20077	0.580028	0.999997	0.839739	-0.251987	-1.19085	8.19508	9.75907	-2.21076	1.55894	0.0187542	0.174442	2.05259	1.03744	2.05259	20.0313	9.75907	1.12688	3.73875	0.00373291	0.183448	0.409113
ENSG00000262814.8	MRPL12	0.000360321	0.0271808	0.595426	-0.748005	-1.67947	1175.45	1974.13	-2.23293	-1.26319	0.00236555	0.137883	0.642937	-0.637251	-1.55536	1269.24	1974.13	-2.0678	-1.16992	0.485712	0.999951	0.903698	-0.146088	-1.10656	1784.02	1974.13	-1.47101	1.20133	0.59749	0.999997	1.07979	0.110754	1.07979	1269.24	1175.45	-1.23146	1.43582	0.00409936	0.0804077	1.51773	0.601917	1.51773	1784.02	1175.45	1.14149	2.01798	0.0191402	0.361149	0.711451
ENSG00000129991.13	TNNI3	0.129267	0.474478	0.595646	-0.747472	-1.67885	40.9942	68.8231	-3.2789	1.16333	0.109504	0.598501	0.57896	-0.788465	-1.72724	39.8458	68.8231	-3.37307	1.13063	0.65614	0.999951	0.859238	-0.21887	-1.16382	59.1354	68.8231	-2.26944	1.6755	0.933916	0.999997	0.971986	-0.0409927	-1.02882	39.8458	40.9942	-2.01384	1.90259	0.283903	0.632429	1.44253	0.528602	1.44253	59.1354	40.9942	-1.35494	2.81949	0.248147	0.729055	0.673806
ENSG00000175197.13	DDIT3	5.22193e-06	0.00225095	0.595732	-0.747264	-1.67861	163.685	274.764	-2.0976	-1.3433	0.00574349	0.203525	0.731675	-0.450726	-1.36673	201.038	274.764	-1.70593	-1.09497	0.167509	0.999951	0.855485	-0.225186	-1.16893	235.056	274.764	-1.45897	1.06775	0.0713956	0.999997	1.22819	0.296539	1.22819	201.038	163.685	-1.01806	1.53571	0.00149939	0.0488581	1.43602	0.522078	1.43602	235.056	163.685	1.14852	1.79549	0.168024	0.660833	0.855275
ENSG00000188322.8	SBK1	0.00565593	0.103181	0.596749	-0.744804	-1.67575	1121.58	1879.48	-2.41555	-1.16252	0.0843879	0.547965	0.724778	-0.46439	-1.37973	1362.2	1879.48	-1.98866	1.04465	0.51167	0.999951	0.884799	-0.176579	-1.1302	1662.96	1879.48	-1.62897	1.27527	0.297577	0.999997	1.21454	0.280415	1.21454	1362.2	1121.58	-1.18692	1.75084	0.0347858	0.239422	1.4827	0.568226	1.4827	1662.96	1121.58	1.02855	2.13737	0.284866	0.755285	0.819144
ENSG00000131174.7	COX7B	6.7224e-05	0.0111353	0.596865	-0.744523	-1.67542	3093.17	5182.36	-2.15937	-1.29993	0.000308505	0.0560858	0.626817	-0.673884	-1.59536	3248.39	5182.36	-2.05615	-1.23784	0.835999	0.999951	1.02715	0.0386535	1.02715	5323.09	5182.36	-1.25467	1.32374	0.705355	0.999997	1.05018	0.0706391	1.05018	3248.39	3093.17	-1.22734	1.35361	2.75437e-05	0.00607741	1.72092	0.783177	1.72092	5323.09	3093.17	1.33523	2.218	0.000136159	0.0533775	0.610246
ENSG00000187699.10	C2orf88	0.00911341	0.130372	0.597186	-0.743748	-1.67452	118.294	198.085	-2.46696	-1.13663	0.0631289	0.499115	0.693034	-0.529002	-1.44293	137.28	198.085	-2.12425	1.02027	0.599469	0.999951	1.10891	0.149137	1.10891	219.658	198.085	-1.32635	1.63098	0.452252	0.999997	1.1605	0.214746	1.1605	137.28	118.294	-1.27033	1.71083	0.00173161	0.0520937	1.85689	0.892884	1.85689	219.658	118.294	1.26074	2.73491	0.017136	0.350788	0.624971
ENSG00000101194.18	SLC17A9	0.150907	0.50672	0.597271	-0.743544	-1.67428	7.83164	13.1124	-3.38266	1.2067	0.904459	0.984735	0.958663	-0.060905	-1.04312	12.5703	13.1124	-2.07833	1.91006	0.293018	0.999951	1.44371	0.52978	1.44371	18.9305	13.1124	-1.37335	2.86246	0.185862	0.999997	1.60507	0.682639	1.60507	12.5703	7.83164	-1.2559	3.23553	0.0129689	0.145581	2.41718	1.27332	2.41718	18.9305	7.83164	1.20488	4.84925	0.239439	0.72184	0.664028
ENSG00000196110.8	ZNF699	0.00629097	0.109725	0.597663	-0.742596	-1.67318	10.5494	17.651	-2.42048	-1.15661	0.672725	0.93948	1.07741	0.107567	1.07741	19.0174	17.651	-1.3118	1.52275	0.670752	0.999951	0.92603	-0.110869	-1.07988	16.3454	17.651	-1.53903	1.31977	0.00145944	0.999997	1.8027	0.850163	1.8027	19.0174	10.5494	1.25407	2.59137	0.0206611	0.182076	1.54942	0.631727	1.54942	16.3454	10.5494	1.06931	2.24509	0.393379	0.827395	1.16347
ENSG00000260400.1	ENSG00000260400	0.0439933	0.296174	0.597737	-0.742418	-1.67298	20.7518	34.7173	-2.76037	-1.01394	0.489225	0.879389	0.839764	-0.251944	-1.19081	29.1544	34.7173	-1.95343	1.37756	0.694516	0.999951	1.10392	0.14264	1.10392	38.3253	34.7173	-1.48372	1.80814	0.183598	0.999997	1.40491	0.490475	1.40491	29.1544	20.7518	-1.17483	2.31884	0.0160952	0.162786	1.84684	0.885059	1.84684	38.3253	20.7518	1.12063	3.04367	0.277629	0.749518	0.760709
ENSG00000273391.1	ENSG00000273391	0.074779	0.377827	0.598131	-0.741466	-1.67187	7.80575	13.0502	-2.94255	1.05273	0.0784888	0.534858	0.603209	-0.729271	-1.6578	7.87201	13.0502	-2.91121	1.05928	0.627519	0.999951	0.871728	-0.19805	-1.14715	11.3763	13.0502	-1.99729	1.51776	0.977105	0.999997	1.00849	0.0121954	1.00849	7.87201	7.80575	-1.76624	1.79636	0.194437	0.539362	1.45742	0.543416	1.45742	11.3763	7.80575	-1.21202	2.57442	0.202857	0.691524	0.691969
ENSG00000289164.1	ENSG00000289164	0.037897	0.277684	0.598449	-0.7407	-1.67099	7.22907	12.0797	-2.71323	-1.02911	0.0801741	0.537833	0.652657	-0.615604	-1.5322	7.88389	12.0797	-2.47117	1.05262	0.707726	0.999951	1.09251	0.127647	1.09251	13.1972	12.0797	-1.45364	1.73504	0.731838	0.999997	1.09058	0.125096	1.09058	7.88389	7.22907	-1.50566	1.79078	0.0142007	0.153143	1.82557	0.868347	1.82557	13.1972	7.22907	1.12841	2.95345	0.0332603	0.419843	0.597392
ENSG00000272789.1	ENSG00000272789	0.108731	0.443478	0.598811	-0.739828	-1.66998	18.695	31.2201	-3.12507	1.12057	0.352323	0.814989	0.744075	-0.42648	-1.34395	23.2301	31.2201	-2.50567	1.38726	0.335316	0.999951	0.735471	-0.44326	-1.35967	22.9615	31.2201	-2.54028	1.37408	0.498098	0.999997	1.24259	0.313348	1.24259	23.2301	18.695	-1.50856	2.32926	0.522759	0.806088	1.22822	0.296568	1.22822	22.9615	18.695	-1.52938	2.3071	0.970984	0.995816	1.0117
ENSG00000125414.19	MYH2	0.0197887	0.199866	0.598812	-0.739824	-1.66997	294201	491308	-2.57053	-1.08492	0.0378989	0.416446	0.63329	-0.659061	-1.57905	311140	491308	-2.43058	-1.02585	0.81986	0.999951	1.05139	0.0722963	1.05139	516555	491308	-1.46403	1.61836	0.799191	0.999997	1.05758	0.080763	1.05758	311140	294201	-1.45546	1.62789	0.0105262	0.13172	1.75579	0.812121	1.75579	516555	294201	1.14067	2.70262	0.0212415	0.366891	0.602337
ENSG00000138411.13	HECW2	0.102667	0.435463	0.599748	-0.737573	-1.66737	25.4952	42.51	-3.08087	1.10818	0.869891	0.981197	1.05216	0.0733606	1.05216	44.7275	42.51	-1.7465	1.93347	0.500281	0.999951	0.81026	-0.303544	-1.23417	34.4441	42.51	-2.2755	1.49391	0.0720795	0.999997	1.75435	0.810933	1.75435	44.7275	25.4952	-1.05172	3.2369	0.33832	0.679034	1.351	0.434029	1.351	34.4441	25.4952	-1.37024	2.50097	0.401503	0.83196	1.29855
ENSG00000258603.5	ENSG00000258603	0.00577443	0.103831	0.59984	-0.737349	-1.66711	24.3422	40.5811	-2.39645	-1.15974	0.294003	0.780919	0.826311	-0.275244	-1.2102	33.5326	40.5811	-1.72827	1.18004	0.499131	0.999951	0.884052	-0.177797	-1.13116	35.8758	40.5811	-1.6171	1.26384	0.0841786	0.999997	1.37755	0.462106	1.37755	33.5326	24.3422	-1.04417	1.98146	0.0370551	0.24693	1.47381	0.559552	1.47381	35.8758	24.3422	1.02356	2.12212	0.711563	0.938468	0.934686
ENSG00000159199.14	ATP5MC1	1.83557e-05	0.00565168	0.599937	-0.737118	-1.66684	1589.11	2648.79	-2.10576	-1.31941	1.94995e-05	0.0196126	0.600929	-0.734733	-1.66409	1591.74	2648.79	-2.10224	-1.31726	0.808904	0.999951	1.02924	0.041578	1.02924	2726.24	2648.79	-1.22722	1.30003	0.988946	0.999997	1.00165	0.0023852	1.00165	1591.74	1589.11	-1.26142	1.2656	6.0172e-06	0.00290793	1.71558	0.778696	1.71558	2726.24	1589.11	1.358	2.16731	6.41147e-06	0.00967298	0.583858
ENSG00000167552.15	TUBA1A	0.00515401	0.0998183	0.600362	-0.736095	-1.66566	491.43	818.556	-2.38147	-1.165	0.447207	0.861028	0.870667	-0.199807	-1.14854	712.69	818.556	-1.64153	1.24438	0.314879	0.999951	0.832594	-0.264315	-1.20107	681.525	818.556	-1.71686	1.19015	0.0415486	0.999997	1.45024	0.536288	1.45024	712.69	491.43	1.01434	2.07346	0.0731175	0.341452	1.38682	0.47178	1.38682	681.525	491.43	-1.03111	1.98309	0.806229	0.960982	1.04573
ENSG00000142661.19	MYOM3	0.00641132	0.110546	0.600395	-0.736015	-1.66557	6024.62	10034.4	-2.40361	-1.15415	0.207365	0.713109	0.789821	-0.340403	-1.26611	7925.39	10034.4	-1.8271	1.13978	0.86769	0.999951	1.03167	0.044976	1.03167	10352.2	10034.4	-1.39878	1.48877	0.142861	0.999997	1.3155	0.395612	1.3155	7925.39	6024.62	-1.09702	1.89843	0.00382128	0.0774888	1.71831	0.780991	1.71831	10352.2	6024.62	1.1907	2.47972	0.153453	0.64783	0.765578
ENSG00000129521.15	EGLN3	0.0346751	0.267866	0.600466	-0.735846	-1.66537	116.114	193.373	-2.6734	-1.03743	0.7867	0.96749	0.936916	-0.094008	-1.06733	181.175	193.373	-1.7111	1.50202	0.766099	0.999951	1.07427	0.103354	1.07427	207.735	193.373	-1.49237	1.72227	0.0653279	0.999997	1.56032	0.641838	1.56032	181.175	116.114	-1.02864	2.5043	0.015972	0.162633	1.78906	0.8392	1.78906	207.735	116.114	1.11465	2.87152	0.569845	0.8962	0.872144
ENSG00000240024.6	LINC00888	0.00267303	0.0726037	0.600584	-0.735563	-1.66505	169.497	282.22	-2.32242	-1.19375	0.0561929	0.476818	0.723592	-0.466751	-1.38199	204.212	282.22	-1.92629	1.00858	0.92042	0.999951	1.01705	0.0243856	1.01705	287.031	282.22	-1.36985	1.41695	0.27305	0.999997	1.20482	0.268812	1.20482	204.212	169.497	-1.15819	1.68121	0.00191646	0.054247	1.69343	0.759949	1.69343	287.031	169.497	1.21413	2.36194	0.044485	0.455491	0.711465
ENSG00000271894.1	ENSG00000271894	0.0767538	0.381795	0.60059	-0.735548	-1.66503	19.6211	32.6698	-2.9284	1.0563	0.073281	0.524766	0.597275	-0.743534	-1.67427	19.5128	32.6698	-2.94278	1.0498	0.340328	0.999951	0.760625	-0.394743	-1.31471	24.8494	32.6698	-2.3072	1.33483	0.984804	0.999997	0.99448	-0.00798585	-1.00555	19.5128	19.6211	-1.77743	1.75786	0.415067	0.739504	1.26646	0.340805	1.26646	24.8494	19.6211	-1.39357	2.23518	0.403697	0.832801	0.785242
ENSG00000196338.15	NLGN3	0.0881476	0.408692	0.601269	-0.733917	-1.66315	6.41643	10.6715	-2.98444	1.07895	0.130927	0.623122	0.639778	-0.644356	-1.56304	6.82738	10.6715	-2.7904	1.14216	0.814786	0.999951	1.06986	0.0974282	1.06986	11.417	10.6715	-1.6446	1.88243	0.83828	0.999997	1.06405	0.0895609	1.06405	6.82738	6.41643	-1.70589	1.9314	0.0523317	0.293287	1.77934	0.831345	1.77934	11.417	6.41643	-1.00583	3.18452	0.0806586	0.54692	0.597999
ENSG00000121898.13	CPXM2	0.0571258	0.335523	0.602585	-0.730764	-1.65952	48.7609	80.9195	-2.79657	1.01546	0.89148	0.983111	0.964526	-0.052108	-1.03678	78.049	80.9195	-1.74194	1.62054	0.552273	0.999951	0.854048	-0.22761	-1.17089	69.1092	80.9195	-1.96999	1.43691	0.076982	0.999997	1.60065	0.678656	1.60065	78.049	48.7609	-1.05226	2.69596	0.190977	0.53683	1.41731	0.503153	1.41731	69.1092	48.7609	-1.19001	2.39045	0.646413	0.919064	1.12936
ENSG00000259022.2	DNAJC8P1	0.0705606	0.367108	0.602608	-0.730708	-1.65945	4.83969	8.03123	-2.87329	1.0434	0.546754	0.900539	0.850752	-0.233189	-1.17543	6.83259	8.03123	-1.9884	1.43916	0.538543	0.999951	0.846191	-0.240944	-1.18177	6.79596	8.03123	-2.01224	1.44084	0.218804	0.999997	1.41178	0.497519	1.41178	6.83259	4.83969	-1.22727	2.44611	0.231342	0.580549	1.40421	0.489763	1.40421	6.79596	4.83969	-1.24163	2.44828	0.984226	0.998269	1.00539
ENSG00000109819.9	PPARGC1A	0.00315894	0.0780112	0.603197	-0.729299	-1.65783	393.329	652.075	-2.31905	-1.18514	0.0211914	0.347596	0.674071	-0.569028	-1.48352	439.544	652.075	-2.0748	-1.06075	0.669842	0.999951	1.07562	0.10517	1.07562	701.385	652.075	-1.2998	1.50382	0.516862	0.999997	1.1175	0.160271	1.1175	439.544	393.329	-1.2521	1.56363	0.000729822	0.0325628	1.7832	0.834469	1.7832	701.385	393.329	1.27485	2.49426	0.00631431	0.234792	0.626681
ENSG00000120729.10	MYOT	0.00182626	0.0608205	0.603263	-0.729141	-1.65765	17013.3	28202.1	-2.27773	-1.20638	0.0118833	0.273297	0.66507	-0.588421	-1.5036	18756.4	28202.1	-2.06605	-1.09427	0.836715	0.999951	0.967138	-0.0482065	-1.03398	27275.3	28202.1	-1.42075	1.3289	0.547449	0.999997	1.10246	0.14072	1.10246	18756.4	17013.3	-1.24638	1.51486	0.00360232	0.0755738	1.60318	0.680935	1.60318	27275.3	17013.3	1.16673	2.20288	0.0209158	0.366891	0.687669
ENSG00000258604.1	ENSG00000258604	0.0706311	0.367108	0.603476	-0.728631	-1.65707	10.6869	17.7088	-2.86508	1.04341	0.497435	0.882526	0.830158	-0.268543	-1.20459	14.7011	17.7088	-2.06229	1.42125	0.597604	0.999951	0.864669	-0.20978	-1.15651	15.3123	17.7088	-1.98443	1.48366	0.254382	0.999997	1.37563	0.460088	1.37563	14.7011	10.6869	-1.25796	2.3805	0.200476	0.544972	1.43281	0.518851	1.43281	15.3123	10.6869	-1.21042	2.48494	0.882642	0.977137	0.960087
ENSG00000139971.15	ARMH4	0.0867284	0.404474	0.603495	-0.728587	-1.65702	10.6727	17.6848	-2.95316	1.07556	0.239257	0.740285	0.709252	-0.495631	-1.40994	12.5429	17.6848	-2.49853	1.25685	0.325183	0.999951	0.749574	-0.415857	-1.33409	13.256	17.6848	-2.36903	1.33107	0.586757	0.999997	1.17524	0.232956	1.17524	12.5429	10.6727	-1.52316	2.10378	0.46715	0.776234	1.24206	0.312729	1.24206	13.256	10.6727	-1.44417	2.22792	0.851435	0.971137	0.946206
ENSG00000132561.14	MATN2	0.0641749	0.35336	0.604082	-0.727183	-1.6554	68.1466	112.81	-2.82292	1.03013	0.181815	0.684049	0.695589	-0.523693	-1.43763	78.4696	112.81	-2.44942	1.18514	0.0158283	0.999951	1.92108	0.941921	1.92108	216.718	112.81	1.13037	3.26491	0.605048	0.999997	1.15148	0.203491	1.15148	78.4696	68.1466	-1.48219	1.96524	2.02899e-05	0.00527781	3.18017	1.6691	3.18017	216.718	68.1466	1.86801	5.41404	0.000178026	0.0533775	0.362082
ENSG00000101265.16	RASSF2	0.0566849	0.333934	0.604246	-0.726791	-1.65495	19.8071	32.7798	-2.77842	1.01444	0.848551	0.97763	0.951444	-0.0718101	-1.05103	31.1881	32.7798	-1.75179	1.5858	0.458463	0.999951	0.823122	-0.280821	-1.21489	26.9818	32.7798	-2.03246	1.37705	0.0852081	0.999997	1.5746	0.654981	1.5746	31.1881	19.8071	-1.06499	2.64049	0.244557	0.595295	1.36223	0.44597	1.36223	26.9818	19.8071	-1.23557	2.29281	0.58024	0.899033	1.1559
ENSG00000286095.3	SPEGNB	0.211206	0.589543	0.60425	-0.726783	-1.65494	15.6094	25.8327	-3.64554	1.33105	0.152671	0.655296	0.561809	-0.831848	-1.77996	14.5131	25.8327	-3.92274	1.23813	0.545949	0.999951	0.784574	-0.350019	-1.27458	20.2677	25.8327	-2.80136	1.7244	0.85755	0.999997	0.929763	-0.105065	-1.07554	14.5131	15.6094	-2.38225	2.05936	0.518378	0.803889	1.29843	0.376764	1.29843	20.2677	15.6094	-1.70128	2.8682	0.409104	0.835059	0.716069
ENSG00000255182.2	ENSG00000255182	0.0394514	0.283026	0.604699	-0.725712	-1.65372	69.5745	115.056	-2.66913	-1.0246	0.522008	0.890796	0.855745	-0.224747	-1.16857	98.459	115.056	-1.88264	1.37865	0.872522	0.999951	0.961701	-0.0563393	-1.03982	110.65	115.056	-1.67543	1.54955	0.155152	0.999997	1.41516	0.500966	1.41516	98.459	69.5745	-1.14056	2.28417	0.0575728	0.306385	1.59038	0.669373	1.59038	110.65	69.5745	-1.01502	2.56731	0.631516	0.916065	0.889825
ENSG00000137801.11	THBS1	0.15358	0.509485	0.604814	-0.725437	-1.6534	27.2246	45.0132	-3.29852	1.2066	0.647387	0.932603	1.17349	0.230804	1.17349	52.8225	45.0132	-1.69139	2.32918	0.988185	0.999951	1.00521	0.00749191	1.00521	45.2476	45.0132	-1.97805	1.9987	0.0593104	0.999997	1.94025	0.956242	1.94025	52.8225	27.2246	-1.02638	3.86387	0.149362	0.481089	1.66201	0.732929	1.66201	45.2476	27.2246	-1.20032	3.31561	0.65808	0.923359	1.16741
ENSG00000188488.14	SERPINA5	0.196236	0.572984	0.605217	-0.724475	-1.6523	496.572	820.486	-3.53868	1.29618	0.475283	0.874912	0.757782	-0.400146	-1.31964	621.749	820.486	-2.8259	1.62273	0.79414	0.999951	1.10668	0.146241	1.10668	908.017	820.486	-1.93484	2.36969	0.562914	0.999997	1.25208	0.324329	1.25208	621.749	496.572	-1.71057	2.68167	0.120356	0.432542	1.82857	0.870715	1.82857	908.017	496.572	-1.17119	3.91607	0.32963	0.79045	0.684733
ENSG00000151773.13	CCDC122	0.0805764	0.39139	0.605353	-0.724152	-1.65193	7.418	12.254	-2.90073	1.06298	0.790576	0.968313	1.07618	0.105922	1.07618	13.1875	12.254	-1.59752	1.8502	0.605465	0.999951	0.864553	-0.209973	-1.15667	10.5942	12.254	-2.00928	1.50184	0.0429257	0.999997	1.77778	0.830074	1.77778	13.1875	7.418	1.01849	3.10311	0.218056	0.565453	1.42818	0.514178	1.42818	10.5942	7.418	-1.23457	2.51816	0.431977	0.844679	1.24478
ENSG00000196220.17	SRGAP3	0.00222803	0.0659104	0.605742	-0.723225	-1.65087	52.3937	86.4951	-2.2764	-1.19723	0.0260685	0.367222	0.695832	-0.523189	-1.43713	60.1861	86.4951	-1.97796	-1.04417	0.41205	0.999951	1.1417	0.191182	1.1417	98.7513	86.4951	-1.20215	1.56698	0.400284	0.999997	1.14873	0.200036	1.14873	60.1861	52.3937	-1.20255	1.58685	0.000105376	0.0118548	1.88479	0.914407	1.88479	98.7513	52.3937	1.36818	2.59648	0.00230799	0.149445	0.609471
ENSG00000154518.10	ATP5MC3	0.000312917	0.0254632	0.606356	-0.721763	-1.6492	4134.55	6818.68	-2.1648	-1.2564	0.0019096	0.126204	0.649991	-0.621509	-1.53848	4432.08	6818.68	-2.01943	-1.17208	0.548155	0.999951	1.0869	0.120222	1.0869	7411.24	6818.68	-1.20761	1.42662	0.616653	0.999997	1.07196	0.100254	1.07196	4432.08	4134.55	-1.22456	1.40715	2.61295e-05	0.0060114	1.79251	0.841985	1.79251	7411.24	4134.55	1.36559	2.3529	0.000211864	0.0551102	0.598021
ENSG00000231419.6	LINC00689	0.0138898	0.165148	0.606653	-0.721057	-1.64839	22.4294	36.9725	-2.45465	-1.10695	0.988	0.99725	1.00299	0.00430888	1.00299	37.083	36.9725	-1.47142	1.48024	0.789889	0.999951	0.94812	-0.076859	-1.05472	35.0543	36.9725	-1.56073	1.40299	0.0128773	0.999997	1.65332	0.725366	1.65332	37.083	22.4294	1.11246	2.45714	0.0282087	0.213539	1.56287	0.644198	1.56287	35.0543	22.4294	1.04886	2.32879	0.777298	0.953848	1.05787
ENSG00000279164.1	ENSG00000279164	0.00531322	0.100835	0.607007	-0.720214	-1.64743	81.9597	135.023	-2.34019	-1.15974	0.00586456	0.203525	0.610783	-0.711268	-1.63724	82.4695	135.023	-2.32499	-1.15293	0.293341	0.999951	1.20519	0.269263	1.20519	162.728	135.023	-1.17525	1.70703	0.97252	0.999997	1.00622	0.0089466	1.00622	82.4695	81.9597	-1.41431	1.43196	0.000124217	0.012411	1.98547	0.989477	1.98547	162.728	81.9597	1.39876	2.81827	0.000141007	0.0533775	0.506793
ENSG00000197747.9	S100A10	0.0442895	0.296983	0.607308	-0.719501	-1.64661	256.813	422.872	-2.67701	-1.01282	0.389026	0.837908	0.807836	-0.307865	-1.23787	341.611	422.872	-2.01165	1.3128	0.672319	0.999951	0.90051	-0.151187	-1.11048	380.8	422.872	-1.80471	1.46347	0.249915	0.999997	1.33019	0.411635	1.33019	341.611	256.813	-1.22229	2.16274	0.112213	0.418815	1.48279	0.568314	1.48279	380.8	256.813	-1.09655	2.41096	0.66119	0.923817	0.897088
ENSG00000158023.10	CFAP251	0.134278	0.483899	0.607431	-0.719206	-1.64628	5.92617	9.75612	-3.16139	1.16647	0.393506	0.839866	0.756456	-0.402672	-1.32195	7.38007	9.75612	-2.50987	1.43621	0.235104	0.999951	1.46075	0.546712	1.46075	14.2513	9.75612	-1.27968	2.73057	0.512821	0.999997	1.24534	0.316534	1.24534	7.38007	5.92617	-1.54911	2.40244	0.00738032	0.110027	2.4048	1.26592	2.4048	14.2513	5.92617	1.26561	4.56938	0.0407408	0.443242	0.517853
ENSG00000242960.1	FTH1P23	0.00366451	0.0850807	0.607448	-0.719168	-1.64623	236.013	388.532	-2.30419	-1.17615	0.048339	0.455108	0.713001	-0.488024	-1.40252	277.024	388.532	-1.96222	-1.00247	0.576384	0.999951	0.908765	-0.138021	-1.10039	353.084	388.532	-1.53926	1.2712	0.350831	0.999997	1.17377	0.231144	1.17377	277.024	236.013	-1.19287	1.64345	0.0189311	0.175116	1.49604	0.581147	1.49604	353.084	236.013	1.06867	2.09432	0.156982	0.65028	0.784582
ENSG00000002933.9	TMEM176A	0.0428799	0.291845	0.607476	-0.719101	-1.64616	27.494	45.2593	-2.66687	-1.01611	0.784348	0.966707	0.935562	-0.0960945	-1.06888	42.3429	45.2593	-1.72231	1.50749	0.0514821	0.999951	0.618454	-0.693263	-1.61694	27.9908	45.2593	-2.62258	1.0031	0.0789184	0.999997	1.54008	0.623006	1.54008	42.3429	27.494	-1.05115	2.49317	0.942683	0.982608	1.01807	0.025838	1.01807	27.9908	27.494	-1.6005	1.65887	0.0929426	0.566807	1.51274
ENSG00000164708.6	PGAM2	0.0246935	0.224834	0.607507	-0.719027	-1.64607	15143.2	24926.7	-2.54283	-1.06556	0.059811	0.486714	0.658609	-0.602506	-1.51835	16417	24926.7	-2.34552	1.01741	0.32016	0.999951	0.802055	-0.318228	-1.2468	19992.6	24926.7	-1.92603	1.239	0.715857	0.999997	1.08412	0.116522	1.08412	16417	15143.2	-1.42493	1.67474	0.210551	0.556249	1.32024	0.4008	1.32024	19992.6	15143.2	-1.17009	2.0395	0.374508	0.817407	0.821153
ENSG00000135472.9	FAIM2	0.0582135	0.338185	0.607611	-0.71878	-1.64579	21.4249	35.2608	-2.75597	1.01748	0.667944	0.937824	1.11743	0.160184	1.11743	39.4015	35.2608	-1.48627	1.85583	0.420069	0.999951	1.23229	0.301342	1.23229	43.4516	35.2608	-1.34833	2.04749	0.0199104	0.999997	1.83905	0.878963	1.83905	39.4015	21.4249	1.10112	3.07153	0.00694178	0.106712	2.02809	1.02012	2.02809	43.4516	21.4249	1.21378	3.38871	0.704175	0.936816	0.906791
ENSG00000165996.14	HACD1	0.00044553	0.0302966	0.607962	-0.717947	-1.64484	223.545	367.696	-2.17145	-1.24594	0.00527703	0.19466	0.673853	-0.569494	-1.484	247.773	367.696	-1.95832	-1.12457	0.98522	0.999951	0.997387	-0.00377399	-1.00262	366.735	367.696	-1.32232	1.31542	0.468691	0.999997	1.10838	0.148452	1.10838	247.773	223.545	-1.19176	1.46408	0.00047772	0.0253342	1.64054	0.714173	1.64054	366.735	223.545	1.24267	2.1658	0.00558792	0.226626	0.675618
ENSG00000289132.1	ENSG00000289132	0.178013	0.548463	0.608059	-0.717716	-1.64458	4.91413	8.08167	-3.39196	1.25413	0.296123	0.782639	0.682709	-0.550658	-1.46475	5.51743	8.08167	-2.99732	1.39702	0.7259	0.999951	0.880611	-0.183423	-1.13557	7.11681	8.08167	-2.31156	1.79256	0.756919	0.999997	1.12277	0.167059	1.12277	5.51743	4.91413	-1.85418	2.33739	0.318808	0.663765	1.44823	0.534293	1.44823	7.11681	4.91413	-1.43014	2.99954	0.488516	0.865304	0.775267
ENSG00000138615.6	CILP	0.018799	0.194128	0.608408	-0.716889	-1.64363	458.842	754.168	-2.48789	-1.08587	0.951127	0.99323	1.01303	0.0186825	1.01303	763.998	754.168	-1.49354	1.53273	0.565759	0.999951	0.885684	-0.175135	-1.12907	667.955	754.168	-1.70862	1.3403	0.0158958	0.999997	1.66506	0.735571	1.66506	763.998	458.842	1.10014	2.52006	0.0758753	0.348578	1.45574	0.541753	1.45574	667.955	458.842	-1.03987	2.20368	0.524955	0.881469	1.14379
ENSG00000060762.19	MPC1	0.000936831	0.0444058	0.60867	-0.716267	-1.64293	1332.92	2189.9	-2.20463	-1.22434	0.00181124	0.124777	0.626239	-0.675215	-1.59683	1371.4	2189.9	-2.14271	-1.19003	0.999885	0.999951	0.999978	-3.13109e-05	-1.00002	2189.85	2189.9	-1.34171	1.34165	0.849646	0.999997	1.02886	0.0410526	1.02886	1371.4	1332.92	-1.30441	1.38079	0.000937376	0.0365968	1.64289	0.716236	1.64289	2189.85	1332.92	1.22431	2.20458	0.00181224	0.13274	0.626253
ENSG00000198300.14	PEG3	0.0160454	0.177941	0.608806	-0.715945	-1.64256	15.6862	25.7655	-2.46008	-1.09671	0.711604	0.949753	1.07636	0.10616	1.07636	27.7329	25.7655	-1.37235	1.58993	0.22783	0.999951	0.782123	-0.354533	-1.27857	20.1518	25.7655	-1.90624	1.16608	0.00523284	0.999997	1.76798	0.822105	1.76798	27.7329	15.6862	1.18515	2.63745	0.229987	0.57973	1.28468	0.361412	1.28468	20.1518	15.6862	-1.17177	1.93391	0.113425	0.594389	1.3762
ENSG00000261553.5	ENSG00000261553	0.0303129	0.248955	0.608899	-0.715725	-1.64231	11.4995	18.8857	-2.57286	-1.04832	0.843032	0.976643	0.957056	-0.0633241	-1.04487	18.0747	18.8857	-1.61341	1.47781	0.378727	0.999951	0.820008	-0.28629	-1.2195	15.4864	18.8857	-1.89704	1.2756	0.0471487	0.999997	1.57178	0.652401	1.57178	18.0747	11.4995	1.00571	2.45647	0.198499	0.543037	1.34671	0.429435	1.34671	15.4864	11.4995	-1.16889	2.11992	0.490602	0.865539	1.16713
ENSG00000014641.21	MDH1	0.00259213	0.071234	0.608953	-0.715597	-1.64216	4967.3	8157.12	-2.26763	-1.18921	0.00647853	0.213162	0.638731	-0.64672	-1.5656	5210.2	8157.12	-2.16189	-1.13378	0.317418	0.999951	1.17891	0.237458	1.17891	9616.54	8157.12	-1.17126	1.62786	0.771871	0.999997	1.0489	0.0688776	1.0489	5210.2	4967.3	-1.31654	1.44845	6.01931e-05	0.00908133	1.93597	0.953056	1.93597	9616.54	4967.3	1.402	2.67331	0.000197465	0.0533775	0.541796
ENSG00000092054.13	MYH7	0.0537475	0.326272	0.609703	-0.713822	-1.64014	322785	529413	-2.71162	1.00801	0.134113	0.629418	0.680942	-0.554396	-1.46855	360500	529413	-2.42793	1.12579	0.894564	0.999951	0.966575	-0.049046	-1.03458	511718	529413	-1.71045	1.59802	0.666615	0.999997	1.11684	0.159426	1.11684	360500	322785	-1.48032	1.84645	0.0724409	0.340712	1.58532	0.664776	1.58532	511718	322785	-1.04287	2.62098	0.172081	0.664496	0.704489
ENSG00000287024.1	ENSG00000287024	0.0529005	0.325096	0.610064	-0.712967	-1.63917	16.6913	27.3599	-2.70356	1.00621	0.27896	0.771586	0.76072	-0.394563	-1.31454	20.8133	27.3599	-2.15674	1.2481	0.744091	0.999951	0.920982	-0.118756	-1.0858	25.198	27.3599	-1.77988	1.5097	0.389259	0.999997	1.24695	0.318404	1.24695	20.8133	16.6913	-1.32541	2.06087	0.107504	0.413583	1.50965	0.594211	1.50965	25.198	16.6913	-1.09383	2.49287	0.45026	0.851746	0.825988
ENSG00000226415.1	TPI1P1	0.00561082	0.102981	0.610316	-0.712371	-1.6385	5240.59	8586.67	-2.32378	-1.1553	0.0558668	0.476788	0.711158	-0.491758	-1.40616	6106.48	8586.67	-1.99423	1.00857	0.351367	0.999951	0.846934	-0.239679	-1.18073	7272.34	8586.67	-1.67452	1.20113	0.391046	0.999997	1.16523	0.220613	1.16523	6106.48	5240.59	-1.21715	1.6526	0.0660952	0.326575	1.3877	0.472692	1.3877	7272.34	5240.59	-1.02202	1.96811	0.32703	0.787534	0.839686
ENSG00000091972.18	CD200	0.0405128	0.285748	0.610409	-0.712152	-1.63825	10.0924	16.5338	-2.62721	-1.02156	0.0282142	0.380695	0.58964	-0.762095	-1.69595	9.74898	16.5338	-2.71849	-1.05803	0.0670062	0.999951	0.642508	-0.638214	-1.5564	10.6231	16.5338	-2.49864	1.03148	0.88861	0.999997	0.965975	-0.049943	-1.03522	9.74898	10.0924	-1.68042	1.56801	0.836232	0.943282	1.05259	0.0739376	1.05259	10.6231	10.0924	-1.54446	1.71117	0.728841	0.942643	0.917716
ENSG00000148459.16	PDSS1	0.00129204	0.0524928	0.611059	-0.710617	-1.6365	51.2987	83.9505	-2.20909	-1.21233	0.0342011	0.405018	0.724989	-0.46397	-1.37933	60.8631	83.9505	-1.85753	-1.02424	0.716115	0.999951	1.05637	0.0791148	1.05637	88.6828	83.9505	-1.27217	1.41963	0.266554	0.999997	1.18645	0.246647	1.18645	60.8631	51.2987	-1.13955	1.60409	0.000341331	0.0216373	1.72875	0.789732	1.72875	88.6828	51.2987	1.28128	2.33249	0.0130337	0.316141	0.686302
ENSG00000275778.2	ENSG00000275778	0.0475158	0.309263	0.611629	-0.709272	-1.63498	14.2555	23.3075	-2.6588	-1.0054	0.0851005	0.549698	0.654006	-0.612624	-1.52904	15.2432	23.3075	-2.47938	1.06049	0.795129	0.999951	0.938583	-0.0914441	-1.06544	21.876	23.3075	-1.71915	1.51447	0.789599	0.999997	1.06929	0.0966485	1.06929	15.2432	14.2555	-1.52972	1.74905	0.0849547	0.370802	1.53456	0.617828	1.53456	21.876	14.2555	-1.06078	2.49801	0.143804	0.63754	0.696802
ENSG00000187164.20	SHTN1	0.0727024	0.373209	0.611842	-0.708768	-1.63441	10.2622	16.7726	-2.79492	1.04628	0.493622	0.881126	0.832085	-0.265198	-1.2018	13.9563	16.7726	-2.03424	1.40844	0.926461	0.999951	0.975546	-0.0357175	-1.02507	16.3625	16.7726	-1.7341	1.65033	0.262129	0.999997	1.35997	0.44357	1.35997	13.9563	10.2622	-1.25851	2.32763	0.0885146	0.378582	1.59444	0.673051	1.59444	16.3625	10.2622	-1.07283	2.72741	0.553843	0.889202	0.852942
ENSG00000164120.14	HPGD	0.0812707	0.393243	0.611855	-0.708737	-1.63437	9.23058	15.0862	-2.8393	1.06294	0.824978	0.973492	0.941082	-0.087607	-1.06261	14.1974	15.0862	-1.82014	1.61198	0.679732	0.999951	0.891927	-0.165002	-1.12117	13.4558	15.0862	-1.9297	1.53515	0.125129	0.999997	1.53808	0.62113	1.53808	14.1974	9.23058	-1.12716	2.6665	0.183146	0.525707	1.45774	0.543735	1.45774	13.4558	9.23058	-1.19488	2.53913	0.845869	0.970412	1.05511
ENSG00000105048.18	TNNT1	0.0500443	0.31718	0.612328	-0.707624	-1.63311	79635.8	130054	-2.66731	1.00009	0.0898434	0.557439	0.654053	-0.61252	-1.52893	85062.4	130054	-2.49714	1.06824	0.661059	0.999951	0.896064	-0.158327	-1.11599	116537	130054	-1.82271	1.46351	0.792267	0.999997	1.06814	0.095104	1.06814	85062.4	79635.8	-1.52907	1.74456	0.128224	0.44723	1.46337	0.549297	1.46337	116537	79635.8	-1.1161	2.39008	0.208471	0.696401	0.729919
ENSG00000173868.12	PHOSPHO1	0.227524	0.604263	0.613541	-0.704768	-1.62988	32.9868	53.7646	-3.60357	1.3565	0.82382	0.973492	1.09389	0.129473	1.09389	58.8127	53.7646	-2.0144	2.41044	0.339362	0.999951	0.67924	-0.558007	-1.47223	36.519	53.7646	-3.25512	1.50181	0.152623	0.999997	1.78292	0.834241	1.78292	58.8127	32.9868	-1.23878	3.93782	0.802153	0.9283	1.10708	0.146762	1.10708	36.519	32.9868	-2.00175	2.4534	0.238536	0.721489	1.61047
ENSG00000240463.1	RPS19P3	0.0720899	0.371075	0.613822	-0.704108	-1.62914	5.42354	8.8357	-2.77293	1.04478	0.661197	0.936488	1.11831	0.161324	1.11831	9.88108	8.8357	-1.47442	1.84394	0.746517	0.999951	0.918817	-0.12215	-1.08836	8.11839	8.8357	-1.81859	1.5353	0.024231	0.999997	1.82189	0.865433	1.82189	9.88108	5.42354	1.08126	3.06981	0.139105	0.466698	1.49688	0.581958	1.49688	8.11839	5.42354	-1.14012	2.55461	0.443817	0.849915	1.21712
ENSG00000233287.1	ENSG00000233287	0.0219339	0.211967	0.613904	-0.703915	-1.62892	13.0867	21.3172	-2.47252	-1.07315	0.0433592	0.433976	0.652767	-0.615361	-1.53194	13.9152	21.3172	-2.31717	-1.01281	0.328813	0.999951	0.814818	-0.29545	-1.22727	17.3697	21.3172	-1.85119	1.22906	0.776997	0.999997	1.0633	0.0885538	1.0633	13.9152	13.0867	-1.43817	1.62602	0.188577	0.532726	1.32727	0.408465	1.32727	17.3697	13.0867	-1.14904	2.02422	0.299132	0.767257	0.801119
ENSG00000083454.22	P2RX5	0.00895042	0.129249	0.61391	-0.703902	-1.6289	169.149	275.528	-2.34842	-1.12983	0.0723743	0.523196	0.715428	-0.483121	-1.39776	197.121	275.528	-2.01409	1.03089	0.674251	0.999951	0.924703	-0.112939	-1.08143	254.782	275.528	-1.55787	1.3321	0.412831	0.999997	1.16536	0.220781	1.16536	197.121	169.149	-1.23767	1.68085	0.0282714	0.2138	1.50625	0.590963	1.50625	254.782	169.149	1.04458	2.17197	0.168799	0.661611	0.773685
ENSG00000288656.1	ENSG00000288656	0.115215	0.453376	0.613929	-0.703856	-1.62885	59.4927	96.9048	-2.98898	1.12657	0.340091	0.808533	0.744577	-0.425506	-1.34304	72.1531	96.9048	-2.4618	1.36481	0.259407	0.999951	0.705244	-0.503806	-1.41795	68.3415	96.9048	-2.60154	1.29392	0.533713	0.999997	1.21281	0.278349	1.21281	72.1531	59.4927	-1.51389	2.22679	0.655166	0.870443	1.14874	0.200049	1.14874	68.3415	59.4927	-1.59982	2.11112	0.86099	0.972621	1.05577
ENSG00000236058.3	RPL17P36	0.100164	0.430162	0.613948	-0.703811	-1.6288	30.7701	50.1184	-2.91372	1.09827	0.841884	0.976554	0.942907	-0.0848125	-1.06055	47.257	50.1184	-1.88965	1.68003	0.904224	0.999951	0.96511	-0.0512354	-1.03615	48.3698	50.1184	-1.84779	1.7211	0.147768	0.999997	1.53581	0.618998	1.53581	47.257	30.7701	-1.16407	2.74569	0.127585	0.446408	1.57197	0.652576	1.57197	48.3698	30.7701	-1.13828	2.81279	0.937081	0.988327	0.976995
ENSG00000247596.10	TWF2	0.000344265	0.0263651	0.61399	-0.703714	-1.62869	2581.67	4204.74	-2.1273	-1.24695	0.000311285	0.0560858	0.61181	-0.708844	-1.63449	2572.5	4204.74	-2.13486	-1.2514	0.206984	0.999951	0.842045	-0.248031	-1.18759	3540.58	4204.74	-1.55108	1.09977	0.979188	0.999997	0.996451	-0.00512994	-1.00356	2572.5	2581.67	-1.3109	1.30161	0.0204715	0.18179	1.37143	0.455683	1.37143	3540.58	2581.67	1.04995	1.79135	0.0190898	0.361149	0.726577
ENSG00000115738.10	ID2	0.00316416	0.0780112	0.614223	-0.703166	-1.62807	52.6536	85.7239	-2.25032	-1.17789	0.520339	0.890301	0.900422	-0.151327	-1.11059	77.1877	85.7239	-1.52914	1.23977	0.964356	0.999951	0.992727	-0.010531	-1.00733	85.1005	85.7239	-1.38743	1.36733	0.0204262	0.999997	1.46595	0.55184	1.46595	77.1877	52.6536	1.06093	2.02561	0.00365024	0.0760652	1.61623	0.692635	1.61623	85.1005	52.6536	1.16929	2.23401	0.549812	0.888002	0.907019
ENSG00000111371.16	SLC38A1	0.0378293	0.277625	0.614241	-0.703124	-1.62803	322.368	524.824	-2.57884	-1.02778	0.211137	0.718744	0.745809	-0.423122	-1.34083	391.418	524.824	-2.12334	1.18107	0.597769	0.999951	0.883606	-0.178525	-1.13173	463.737	524.824	-1.79217	1.39926	0.408375	0.999997	1.2142	0.280002	1.2142	391.418	322.368	-1.30477	1.92359	0.121375	0.434754	1.43853	0.5246	1.43853	463.737	322.368	-1.10127	2.27895	0.469883	0.859046	0.844051
ENSG00000170917.14	NUDT6	0.000443657	0.0302966	0.614603	-0.702274	-1.62707	66.6476	108.44	-2.13482	-1.24008	0.0678543	0.516225	0.778288	-0.361623	-1.28487	84.3977	108.44	-1.68154	1.01856	0.90198	0.999951	0.983279	-0.0243279	-1.01701	106.627	108.44	-1.33005	1.28594	0.0893035	0.999997	1.26633	0.340651	1.26633	84.3977	66.6476	-1.03692	1.66279	0.000699075	0.0317679	1.59986	0.677946	1.59986	106.627	66.6476	1.21924	2.0993	0.088642	0.565359	0.791524
ENSG00000224046.3	ENSG00000224046	0.0676947	0.360519	0.61479	-0.701833	-1.62657	12.02	19.5514	-2.74106	1.03603	0.0845599	0.54857	0.632945	-0.659848	-1.57992	12.375	19.5514	-2.65674	1.06434	0.888448	0.999951	0.963967	-0.052944	-1.03738	18.8469	19.5514	-1.73236	1.60976	0.914171	0.999997	1.02953	0.0419854	1.02953	12.375	12.02	-1.64893	1.74775	0.091517	0.385137	1.56796	0.648889	1.56796	18.8469	12.02	-1.07534	2.64373	0.113021	0.594389	0.656604
ENSG00000285458.1	ENSG00000285458	0.00543669	0.101142	0.615156	-0.700977	-1.6256	16.9569	27.5652	-2.28974	-1.1541	0.168021	0.672665	0.790529	-0.33911	-1.26498	21.7911	27.5652	-1.76691	1.10421	0.784694	0.999951	0.954679	-0.0669129	-1.04747	26.3159	27.5652	-1.46099	1.33156	0.15365	0.999997	1.28509	0.361867	1.28509	21.7911	16.9569	-1.09827	1.81375	0.0120676	0.141003	1.55193	0.634064	1.55193	26.3159	16.9569	1.10113	2.18729	0.269368	0.743217	0.828058
ENSG00000204934.10	ATP6V0E2-AS1	0.0337653	0.26381	0.615251	-0.700753	-1.62535	17.8502	29.0128	-2.54512	-1.03798	0.864853	0.980918	1.03878	0.0548923	1.03878	30.138	29.0128	-1.49198	1.60995	0.362173	0.999951	0.813331	-0.298086	-1.22951	23.597	29.0128	-1.91752	1.26845	0.021274	0.999997	1.68839	0.755645	1.68839	30.138	17.8502	1.08116	2.63666	0.226065	0.575926	1.32195	0.402667	1.32195	23.597	17.8502	-1.18861	2.07716	0.277601	0.749518	1.27719
ENSG00000143867.7	OSR1	0.0514147	0.320667	0.61602	-0.698951	-1.62332	30.5981	49.6707	-2.64303	1.00298	0.376264	0.828505	0.803701	-0.31527	-1.24424	39.9203	49.6707	-2.019	1.30415	0.814176	0.999951	0.943618	-0.0837247	-1.05975	46.8701	49.6707	-1.71938	1.53097	0.285547	0.999997	1.30467	0.383682	1.30467	39.9203	30.5981	-1.24875	2.12557	0.0867272	0.37513	1.5318	0.615227	1.5318	46.8701	30.5981	-1.06344	2.49525	0.516235	0.878065	0.851722
ENSG00000139187.10	KLRG1	0.0569627	0.335195	0.616392	-0.698079	-1.62234	11.8715	19.2596	-2.66998	1.01443	0.326272	0.800394	0.782258	-0.354284	-1.27835	15.066	19.2596	-2.08732	1.27729	0.337731	0.999951	1.2666	0.340962	1.2666	24.3943	19.2596	-1.27999	2.05346	0.35066	0.999997	1.26909	0.343795	1.26909	15.066	11.8715	-1.29971	2.0933	0.00422946	0.0816145	2.05486	1.03904	2.05486	24.3943	11.8715	1.25451	3.36583	0.051719	0.477264	0.617604
ENSG00000164900.5	GBX1	0.0367102	0.274726	0.616457	-0.697928	-1.62217	94.2318	152.86	-2.55399	-1.03033	0.0552911	0.474572	0.641787	-0.639834	-1.55815	98.1037	152.86	-2.45233	1.01009	0.448483	0.999951	0.839279	-0.252778	-1.1915	128.292	152.86	-1.87441	1.32031	0.862271	0.999997	1.04109	0.0580935	1.04109	98.1037	94.2318	-1.51386	1.64082	0.183297	0.525745	1.36146	0.44515	1.36146	128.292	94.2318	-1.15711	2.14477	0.2469	0.727925	0.764688
ENSG00000243696.5	ENSG00000243696	0.00219513	0.0654755	0.616632	-0.697518	-1.62171	3441.24	5580.71	-2.2098	-1.19013	0.00708915	0.220524	0.653726	-0.613243	-1.52969	3648.25	5580.71	-2.08438	-1.12262	0.617733	0.999951	0.924247	-0.113649	-1.08196	5157.95	5580.71	-1.47425	1.25936	0.711402	0.999997	1.06015	0.0842749	1.06015	3648.25	3441.24	-1.28537	1.44466	0.0103645	0.131072	1.49886	0.583869	1.49886	5157.95	3441.24	1.09996	2.04243	0.0282675	0.400013	0.707306
ENSG00000258653.3	ENSG00000258653	0.120548	0.463404	0.61702	-0.69661	-1.62069	20.1655	32.6821	-2.98155	1.13512	0.0553305	0.474572	0.550406	-0.861432	-1.81684	17.9884	32.6821	-3.34616	1.01371	0.497208	0.999951	0.810335	-0.303409	-1.23406	26.4835	32.6821	-2.26477	1.48714	0.716017	0.999997	0.892039	-0.164822	-1.12103	17.9884	20.1655	-2.07461	1.65083	0.382748	0.713962	1.3133	0.393201	1.3133	26.4835	20.1655	-1.40419	2.4219	0.216287	0.702759	0.679232
ENSG00000226950.8	DANCR	2.78076e-08	8.39068e-05	0.617105	-0.696413	-1.62047	365.094	591.623	-1.92135	-1.36671	0.000125049	0.0369925	0.717274	-0.479404	-1.39417	424.356	591.623	-1.65215	-1.17647	0.949588	0.999951	0.994552	-0.0078819	-1.00548	588.4	591.623	-1.19104	1.1781	0.0842148	0.999997	1.16232	0.217009	1.16232	424.356	365.094	-1.02052	1.37872	3.98623e-08	8.1988e-05	1.61164	0.688531	1.61164	588.4	365.094	1.35924	1.91091	0.000161505	0.0533775	0.721203
ENSG00000111669.15	TPI1	0.0017421	0.0593296	0.617147	-0.696314	-1.62036	13616.4	22063.4	-2.19191	-1.19784	0.0254705	0.365723	0.708652	-0.49685	-1.41113	15635.3	22063.4	-1.90887	-1.04318	0.624979	0.999951	0.927423	-0.1087	-1.07826	20462.1	22063.4	-1.45857	1.25454	0.369774	0.999997	1.14827	0.199464	1.14827	15635.3	13616.4	-1.17807	1.55331	0.00823634	0.116787	1.50276	0.587614	1.50276	20462.1	13616.4	1.1109	2.03284	0.0809168	0.547976	0.764109
ENSG00000163492.16	CCDC141	0.057879	0.337036	0.617699	-0.695024	-1.61891	106.813	172.921	-2.66339	1.01622	0.0804847	0.538844	0.64164	-0.640165	-1.55851	110.953	172.921	-2.56331	1.05532	0.757319	0.999951	1.08143	0.112941	1.08143	187.002	172.921	-1.51933	1.77684	0.881198	0.999997	1.03876	0.0548588	1.03876	110.953	106.813	-1.58512	1.71037	0.0274132	0.210154	1.75074	0.807964	1.75074	187.002	106.813	1.06435	2.87976	0.039689	0.438994	0.593325
ENSG00000008277.15	ADAM22	0.132773	0.480948	0.617898	-0.694559	-1.61839	41.4127	67.0219	-3.03172	1.15751	0.157304	0.661456	0.636006	-0.652887	-1.57231	42.6263	67.0219	-2.94393	1.19083	0.706551	0.999951	0.88669	-0.173498	-1.12779	59.4276	67.0219	-2.10923	1.65831	0.928337	0.999997	1.02931	0.041672	1.02931	42.6263	41.4127	-1.8232	1.93163	0.259916	0.609431	1.43501	0.521061	1.43501	59.4276	41.4127	-1.30627	2.68994	0.299587	0.767549	0.717281
ENSG00000163520.14	FBLN2	0.0122582	0.15386	0.618069	-0.694161	-1.61794	1021.05	1652	-2.35768	-1.11031	0.888374	0.982892	1.02732	0.0388796	1.02732	1697.13	1652	-1.41816	1.4967	0.87535	0.999951	0.970326	-0.0434589	-1.03058	1602.98	1652	-1.50156	1.41376	0.00816233	0.999997	1.66214	0.73304	1.66214	1697.13	1021.05	1.1407	2.42195	0.0188874	0.175033	1.56993	0.650702	1.56993	1602.98	1021.05	1.07734	2.28774	0.766278	0.951822	1.05873
ENSG00000072694.22	FCGR2B	0.0893865	0.411001	0.618285	-0.693656	-1.61738	15.8394	25.6182	-2.81674	1.07677	0.821881	0.973492	1.06462	0.0903409	1.06462	27.2737	25.6182	-1.62021	1.83637	0.727898	0.999951	0.907076	-0.140704	-1.10244	23.2377	25.6182	-1.9097	1.57128	0.0536612	0.999997	1.72189	0.783997	1.72189	27.2737	15.8394	-1.0086	2.99042	0.176802	0.516512	1.46708	0.552951	1.46708	23.2377	15.8394	-1.18875	2.55859	0.565797	0.895132	1.17368
ENSG00000106565.18	TMEM176B	0.0471607	0.307782	0.618339	-0.69353	-1.61724	44.4729	71.9232	-2.59973	-1.00605	0.800661	0.969512	0.941084	-0.0876045	-1.0626	67.6858	71.9232	-1.70248	1.50778	0.21403	0.999951	0.740437	-0.43355	-1.35055	53.2547	71.9232	-2.16958	1.18947	0.0825639	0.999997	1.52196	0.605926	1.52196	67.6858	44.4729	-1.05568	2.44532	0.458856	0.769694	1.19746	0.25998	1.19746	53.2547	44.4729	-1.3453	1.92905	0.320927	0.782834	1.27098
ENSG00000128833.13	MYO5C	0.0150462	0.17298	0.618589	-0.692948	-1.61658	44.9073	72.5964	-2.381	-1.09758	0.706301	0.949753	0.928964	-0.106305	-1.07647	67.4395	72.5964	-1.57923	1.36284	0.801545	0.999951	0.951931	-0.0710707	-1.0505	69.1068	72.5964	-1.5425	1.39777	0.0392933	0.999997	1.50175	0.586643	1.50175	67.4395	44.9073	1.02015	2.21069	0.0292633	0.218022	1.53888	0.621877	1.53888	69.1068	44.9073	1.04445	2.26735	0.900697	0.980467	0.975873
ENSG00000237748.1	UQCRBP1	0.000711591	0.0389158	0.618906	-0.692209	-1.61576	312.612	505.104	-2.13316	-1.22385	0.00430236	0.17856	0.667426	-0.58332	-1.49829	337.12	505.104	-1.9776	-1.13515	0.801425	0.999951	0.965058	-0.0513127	-1.03621	487.455	505.104	-1.36717	1.2733	0.594955	0.999997	1.0784	0.108889	1.0784	337.12	312.612	-1.22478	1.42435	0.00172741	0.0520937	1.5593	0.640896	1.5593	487.455	312.612	1.18102	2.05874	0.00923042	0.273976	0.691592
ENSG00000186051.7	TAL2	0.0365486	0.274196	0.619152	-0.691634	-1.61511	24.1356	38.9817	-2.5315	-1.03045	0.0421265	0.431309	0.628157	-0.670803	-1.59196	24.4866	38.9817	-2.49275	-1.01668	0.65025	0.999951	0.902144	-0.148571	-1.10847	35.1671	38.9817	-1.73003	1.40801	0.950279	0.999997	1.01454	0.020831	1.01454	24.4866	24.1356	-1.55178	1.59725	0.101578	0.402444	1.45706	0.543063	1.45706	35.1671	24.1356	-1.07702	2.28654	0.114589	0.596755	0.696294
ENSG00000286322.2	ENSG00000286322	0.0696849	0.364546	0.619171	-0.69159	-1.61506	42.0272	67.8766	-2.71105	1.03934	0.0267732	0.371257	0.556576	-0.84535	-1.7967	37.7784	67.8766	-3.01766	-1.06975	0.760593	0.999951	0.922952	-0.115673	-1.08348	62.6468	67.8766	-1.8147	1.54584	0.688593	0.999997	0.898905	-0.15376	-1.11246	37.7784	42.0272	-1.8735	1.51385	0.131271	0.452994	1.49063	0.575918	1.49063	62.6468	42.0272	-1.12667	2.50341	0.0561439	0.490755	0.603039
ENSG00000253336.1	ENSG00000253336	0.120889	0.463848	0.619362	-0.691145	-1.61456	5.94675	9.6014	-2.95775	1.13462	0.363768	0.82276	1.30604	0.385198	1.30604	12.5398	9.6014	-1.36234	2.32379	0.581541	0.999951	1.17806	0.23641	1.17806	11.311	9.6014	-1.52027	2.10985	0.013692	0.999997	2.10868	1.07634	2.10868	12.5398	5.94675	1.16523	3.81603	0.0355609	0.242654	1.90205	0.927554	1.90205	11.311	5.94675	1.04438	3.46407	0.722892	0.941128	1.10864
ENSG00000083123.15	BCKDHB	0.0013488	0.0531332	0.619517	-0.690784	-1.61416	70.4966	113.793	-2.16319	-1.20448	0.136196	0.633607	0.801901	-0.318504	-1.24704	91.2506	113.793	-1.66721	1.07209	0.276917	0.999951	1.17385	0.23125	1.17385	133.576	113.793	-1.1373	1.56712	0.0845871	0.999997	1.2944	0.37228	1.2944	91.2506	70.4966	-1.03583	1.7355	1.76933e-05	0.0049781	1.89478	0.922034	1.89478	133.576	70.4966	1.41521	2.53688	0.00986809	0.280733	0.683137
ENSG00000147119.4	CHST7	0.0281892	0.240413	0.619732	-0.690284	-1.6136	27.2746	44.0103	-2.47384	-1.0525	0.148114	0.650356	0.731221	-0.45162	-1.36758	32.1813	44.0103	-2.09024	1.11762	0.0524681	0.999951	0.654804	-0.610865	-1.52717	28.8181	44.0103	-2.34282	1.00453	0.450089	0.999997	1.1799	0.238664	1.1799	32.1813	27.2746	-1.30196	1.81254	0.803201	0.928358	1.05659	0.0794188	1.05659	28.8181	27.2746	-1.45923	1.62906	0.614822	0.910793	1.1167
ENSG00000153707.19	PTPRD	0.131676	0.478855	0.619741	-0.690263	-1.61358	13.5817	21.9152	-3.00568	1.15442	0.303787	0.788038	0.723058	-0.467816	-1.38301	15.8459	21.9152	-2.56587	1.34147	0.939529	0.999951	0.976465	-0.0343602	-1.0241	21.3994	21.9152	-1.89488	1.80673	0.628726	0.999997	1.16671	0.222447	1.16671	15.8459	13.5817	-1.60131	2.17973	0.1522	0.48444	1.5756	0.655903	1.5756	21.3994	13.5817	-1.18259	2.93581	0.340915	0.798016	0.740486
ENSG00000183336.9	BOLA2	0.0353199	0.269929	0.61994	-0.6898	-1.61306	46.9808	75.7829	-2.51782	-1.03342	0.238936	0.740285	0.766201	-0.384205	-1.30514	58.0649	75.7829	-2.03304	1.19353	0.953526	0.999951	1.01324	0.0189759	1.01324	76.7862	75.7829	-1.53602	1.57697	0.351967	0.999997	1.23593	0.305595	1.23593	58.0649	46.9808	-1.26392	1.93067	0.0305435	0.224083	1.63442	0.708776	1.63442	76.7862	46.9808	1.04719	2.55094	0.216442	0.702759	0.756189
ENSG00000144847.13	IGSF11	0.00776863	0.121611	0.620182	-0.689235	-1.61243	28.8358	46.4956	-2.29216	-1.13427	0.2058	0.711481	0.79935	-0.323101	-1.25102	37.1663	46.4956	-1.76985	1.13087	0.828663	0.999951	0.962486	-0.055163	-1.03898	44.7514	46.4956	-1.46891	1.36077	0.158532	0.999997	1.28889	0.366135	1.28889	37.1663	28.8358	-1.10405	1.8341	0.0144323	0.154536	1.55194	0.634072	1.55194	44.7514	28.8358	1.09131	2.20699	0.294617	0.76412	0.830506
ENSG00000101938.15	CHRDL1	0.0306215	0.250264	0.620644	-0.688161	-1.61123	104.665	168.639	-2.4829	-1.04558	0.777473	0.965319	0.939759	-0.0896368	-1.0641	158.48	168.639	-1.63726	1.44594	0.893641	0.999951	0.971013	-0.0424377	-1.02985	163.751	168.639	-1.58509	1.49452	0.0599204	0.999997	1.51417	0.598524	1.51417	158.48	104.665	-1.01748	2.33278	0.0425401	0.263034	1.56452	0.645724	1.56452	163.751	104.665	1.01517	2.41115	0.881727	0.976868	0.967813
ENSG00000106819.13	ASPN	0.0318758	0.25594	0.620755	-0.687904	-1.61094	90.56	145.887	-2.49007	-1.04219	0.662664	0.937007	0.907956	-0.139306	-1.10138	132.459	145.887	-1.6996	1.40112	0.724219	0.999951	0.924802	-0.112784	-1.08131	134.917	145.887	-1.66938	1.42775	0.0868893	0.999997	1.46266	0.548598	1.46266	132.459	90.56	-1.05661	2.2605	0.0729732	0.341209	1.4898	0.57512	1.4898	134.917	90.56	-1.03782	2.30345	0.933851	0.987616	0.981784
ENSG00000102359.9	SRPX2	0.0483913	0.3124	0.621259	-0.686734	-1.60964	43.6447	70.252	-2.58222	-1.00337	0.233201	0.736395	0.751017	-0.413082	-1.33153	52.7605	70.252	-2.13201	1.20251	0.522946	0.999951	0.857736	-0.221394	-1.16586	60.2577	70.252	-1.86693	1.37352	0.432444	0.999997	1.20886	0.273652	1.20886	52.7605	43.6447	-1.3283	1.94112	0.181999	0.523928	1.38064	0.46534	1.38064	60.2577	43.6447	-1.16315	2.21717	0.580956	0.899033	0.875581
ENSG00000159228.13	CBR1	0.00448803	0.0918386	0.621928	-0.685181	-1.6079	308.946	496.756	-2.23111	-1.15877	0.155563	0.65883	0.788977	-0.341945	-1.26746	391.929	496.756	-1.75792	1.09428	0.808577	0.999951	0.960381	-0.0583206	-1.04125	477.075	496.756	-1.44408	1.33192	0.154736	0.999997	1.2686	0.343236	1.2686	391.929	308.946	-1.09393	1.76051	0.00934067	0.12357	1.5442	0.626861	1.5442	477.075	308.946	1.1128	2.14285	0.238904	0.721569	0.821525
ENSG00000174032.17	SLC25A30	0.0271387	0.2349	0.622021	-0.684964	-1.60766	855.81	1375.85	-2.44963	-1.05509	0.00817029	0.23214	0.566438	-0.820009	-1.76542	779.336	1375.85	-2.69008	-1.15859	0.667886	0.999951	1.09653	0.132946	1.09653	1508.67	1375.85	-1.38932	1.67049	0.66325	0.999997	0.910641	-0.135045	-1.09813	779.336	855.81	-1.67356	1.38783	0.00832632	0.117621	1.76285	0.81791	1.76285	1508.67	855.81	1.15697	2.68601	0.00211229	0.144606	0.516573
ENSG00000248309.8	MEF2C-AS1	0.0159525	0.177579	0.622173	-0.684612	-1.60727	26.8596	43.1706	-2.36424	-1.09266	0.00147475	0.11485	0.532861	-0.908168	-1.87666	23.004	43.1706	-2.76632	-1.27312	0.955681	0.999951	0.989275	-0.0155565	-1.01084	42.7076	43.1706	-1.47856	1.44702	0.440318	0.999997	0.856452	-0.223556	-1.16761	23.004	26.8596	-1.73073	1.26951	0.0185231	0.173146	1.59003	0.669055	1.59003	42.7076	26.8596	1.0809	2.33898	0.00177913	0.132225	0.538638
ENSG00000289250.1	ENSG00000289250	0.0408843	0.286573	0.622379	-0.684134	-1.60674	18.697	30.0411	-2.53136	-1.01985	0.263487	0.762987	0.773832	-0.369907	-1.29227	23.2468	30.0411	-2.02551	1.21291	0.990033	0.999951	0.997152	-0.00411524	-1.00286	29.9555	30.0411	-1.56896	1.56003	0.349516	0.999997	1.24334	0.314226	1.24334	23.2468	18.697	-1.26935	1.9623	0.0420782	0.261801	1.60216	0.680018	1.60216	29.9555	18.697	1.01702	2.52396	0.268753	0.742991	0.776043
ENSG00000232883.1	ENSG00000232883	0.152669	0.508758	0.622773	-0.683221	-1.60572	6.82492	10.9589	-3.07277	1.19176	0.821623	0.973492	0.92971	-0.105147	-1.0756	10.1886	10.9589	-2.02683	1.75191	0.742322	0.999951	0.898408	-0.154558	-1.11308	9.84557	10.9589	-2.10809	1.70151	0.224758	0.999997	1.49285	0.578073	1.49285	10.1886	6.82492	-1.27919	2.85082	0.27056	0.619695	1.44259	0.528663	1.44259	9.84557	6.82492	-1.33034	2.76852	0.916013	0.984248	1.03484
ENSG00000234213.1	FHP1	0.00106	0.0473476	0.622902	-0.682923	-1.60539	65.9906	105.941	-2.1313	-1.20925	0.00207008	0.130596	0.641348	-0.640821	-1.55922	67.9447	105.941	-2.06853	-1.17531	0.395411	0.999951	0.885251	-0.175842	-1.12962	93.7839	105.941	-1.49628	1.17259	0.841356	0.999997	1.02961	0.0421017	1.02961	67.9447	65.9906	-1.2925	1.37018	0.0153603	0.159554	1.42117	0.507081	1.42117	93.7839	65.9906	1.06957	1.88835	0.0258744	0.393048	0.724482
ENSG00000135749.19	PCNX2	0.228715	0.605106	0.622978	-0.682746	-1.60519	10.998	17.6538	-3.4689	1.34629	0.735805	0.955673	0.876842	-0.189612	-1.14046	15.4796	17.6538	-2.44704	1.88141	0.666046	0.999951	0.844701	-0.243487	-1.18385	14.9122	17.6538	-2.54781	1.81792	0.384484	0.999997	1.4075	0.493134	1.4075	15.4796	10.998	-1.53501	3.04095	0.440316	0.75756	1.35591	0.439259	1.35591	14.9122	10.998	-1.59819	2.93824	0.923898	0.985273	1.03805
ENSG00000173660.12	UQCRH	6.3026e-05	0.0108054	0.622988	-0.682723	-1.60517	1187.9	1906.77	-2.02391	-1.27306	0.000718291	0.078528	0.670373	-0.576964	-1.49171	1278.25	1906.77	-1.88071	-1.18317	0.684718	0.999951	1.04914	0.0692095	1.04914	2000.47	1906.77	-1.20153	1.32252	0.535602	0.999997	1.07606	0.10576	1.07606	1278.25	1187.9	-1.17191	1.35696	1.04743e-05	0.00395065	1.68405	0.751933	1.68405	2000.47	1187.9	1.33565	2.12332	0.000151529	0.0533775	0.638973
ENSG00000186628.12	FSD2	0.000702737	0.0388466	0.623208	-0.682213	-1.6046	1942.71	3117.27	-2.10936	-1.22062	0.0122911	0.27724	0.705168	-0.503962	-1.4181	2198.2	3117.27	-1.8641	-1.07881	0.547813	0.999951	0.919571	-0.120967	-1.08746	2866.55	3117.27	-1.42943	1.20874	0.376043	0.999997	1.13151	0.178252	1.13151	2198.2	1942.71	-1.16185	1.48754	0.00531217	0.092287	1.47554	0.561247	1.47554	2866.55	1942.71	1.12242	1.93976	0.057097	0.491399	0.766844
ENSG00000154175.18	ABI3BP	0.0389182	0.280847	0.623549	-0.681425	-1.60372	63.8537	102.404	-2.51085	-1.02433	0.958018	0.994651	0.988102	-0.0172687	-1.01204	101.185	102.404	-1.58035	1.54296	0.993694	0.999951	1.0018	0.00259613	1.0018	102.588	102.404	-1.55964	1.56526	0.0438711	0.999997	1.58464	0.664157	1.58464	101.185	63.8537	1.01273	2.47954	0.0381787	0.250763	1.60661	0.684021	1.60661	102.588	63.8537	1.02618	2.51536	0.951714	0.992021	0.986325
ENSG00000172115.9	CYCS	8.47498e-05	0.0126596	0.623864	-0.680696	-1.60291	4384.38	7027.78	-2.02808	-1.26688	0.000255055	0.051207	0.644698	-0.633305	-1.55111	4530.79	7027.78	-1.96251	-1.22596	0.923991	0.999951	1.01152	0.0165182	1.01152	7108.7	7027.78	-1.25077	1.27974	0.784384	0.999997	1.03339	0.0473909	1.03339	4530.79	4384.38	-1.22441	1.30755	5.67475e-05	0.00864798	1.62137	0.697214	1.62137	7108.7	4384.38	1.28147	2.05143	0.000175063	0.0533775	0.637359
ENSG00000163399.16	ATP1A1	0.00044982	0.0302966	0.623971	-0.680448	-1.60264	580.305	930.018	-2.08567	-1.23148	0.818454	0.973492	0.969674	-0.0444287	-1.03127	901.814	930.018	-1.34146	1.26133	0.20441	0.999951	0.843297	-0.245887	-1.18582	784.281	930.018	-1.54289	1.09723	0.00103418	0.999997	1.55404	0.636019	1.55404	901.814	580.305	1.19424	2.02222	0.025115	0.200058	1.3515	0.434561	1.3515	784.281	580.305	1.03833	1.75912	0.298268	0.76646	1.14986
ENSG00000280071.4	GATD3B	0.000768693	0.0397167	0.624654	-0.67887	-1.60089	2401.59	3844.67	-2.10586	-1.217	0.00556922	0.200532	0.678593	-0.559381	-1.47364	2608.97	3844.67	-1.93841	-1.1203	0.825105	0.999951	1.03138	0.0445814	1.03138	3965.33	3844.67	-1.27529	1.35659	0.553869	0.999997	1.08635	0.119489	1.08635	2608.97	2401.59	-1.21094	1.4291	0.000337357	0.0214756	1.65113	0.723451	1.65113	3965.33	2401.59	1.2552	2.17194	0.0027616	0.164025	0.657945
ENSG00000109390.13	NDUFC1	0.00271844	0.0731071	0.624787	-0.678564	-1.60055	1972.17	3156.54	-2.17677	-1.17686	0.0125758	0.279696	0.676053	-0.564791	-1.47917	2133.99	3156.54	-2.01163	-1.08765	0.856491	0.999951	0.972035	-0.0409205	-1.02877	3068.27	3156.54	-1.39902	1.32187	0.615273	0.999997	1.08205	0.113772	1.08205	2133.99	1972.17	-1.25696	1.4717	0.00484661	0.0877801	1.55579	0.637643	1.55579	3068.27	1972.17	1.14394	2.11591	0.0206293	0.366891	0.695503
ENSG00000080839.12	RBL1	0.00652621	0.111255	0.624858	-0.678399	-1.60036	98.0794	156.963	-2.24577	-1.14043	0.0258016	0.367222	0.680736	-0.554834	-1.469	106.85	156.963	-2.06002	-1.04754	0.540655	0.999951	0.900002	-0.151999	-1.11111	141.267	156.963	-1.55717	1.26132	0.621364	0.999997	1.08942	0.123565	1.08942	106.85	98.0794	-1.28946	1.53039	0.0350365	0.240605	1.44033	0.5264	1.44033	141.267	98.0794	1.02594	2.02209	0.106008	0.586075	0.756371
ENSG00000186409.18	CCDC30	0.0141789	0.167647	0.624871	-0.678371	-1.60033	12.7979	20.4809	-2.33021	-1.09907	0.125651	0.619104	0.750287	-0.414485	-1.33282	15.3666	20.4809	-1.92511	1.0837	0.272203	0.999951	0.813222	-0.298278	-1.22968	16.6555	20.4809	-1.77857	1.17622	0.345155	0.999997	1.20071	0.263885	1.20071	15.3666	12.7979	-1.21756	1.75535	0.175419	0.515213	1.30143	0.380092	1.30143	16.6555	12.7979	-1.12483	1.90513	0.672228	0.928469	0.92261
ENSG00000151729.11	SLC25A4	0.000533491	0.0329676	0.624926	-0.678243	-1.60019	21417.7	34272.3	-2.08791	-1.22639	0.00163182	0.121058	0.652071	-0.616899	-1.53358	22348	34272.3	-2.00099	-1.17534	0.602397	0.999951	0.931731	-0.102015	-1.07327	31932.6	34272.3	-1.40038	1.21571	0.754097	0.999997	1.04344	0.0613433	1.04344	22348	21417.7	-1.25048	1.36148	0.00325646	0.0716774	1.49095	0.576228	1.49095	31932.6	21417.7	1.14267	1.94538	0.0085579	0.266213	0.699849
ENSG00000288550.2	ENSG00000288550	0.263214	0.638113	0.625248	-0.677499	-1.59936	33.4867	53.5574	-3.64104	1.42341	0.350915	0.814876	0.676272	-0.564324	-1.47869	36.2194	53.5574	-3.3637	1.53837	0.521043	0.999951	0.764023	-0.388311	-1.30886	40.9191	53.5574	-2.97787	1.73828	0.851974	0.999997	1.08161	0.113175	1.08161	36.2194	33.4867	-2.10756	2.46558	0.63357	0.861918	1.22195	0.289188	1.22195	40.9191	33.4867	-1.86582	2.78597	0.771494	0.953145	0.885146
ENSG00000158270.12	COLEC12	0.0104345	0.140722	0.6253	-0.67738	-1.59923	83.8871	134.155	-2.29066	-1.11651	0.411519	0.849287	1.16099	0.21536	1.16099	155.753	134.155	-1.22998	1.65789	0.944495	0.999951	1.01277	0.0183127	1.01277	135.869	134.155	-1.41149	1.44779	0.000709634	0.999997	1.8567	0.89274	1.8567	155.753	83.8871	1.29771	2.65647	0.0085207	0.11867	1.61966	0.695692	1.61966	135.869	83.8871	1.13083	2.3198	0.452349	0.852355	1.14635
ENSG00000182154.8	MRPL41	0.0037472	0.085723	0.625475	-0.676975	-1.59878	1109.86	1774.43	-2.19574	-1.16412	0.0138016	0.289604	0.6713	-0.57497	-1.48965	1191.18	1774.43	-2.04574	-1.08472	0.509407	0.999951	0.898741	-0.154022	-1.11267	1594.76	1774.43	-1.52794	1.23417	0.662379	0.999997	1.07326	0.102005	1.07326	1191.18	1109.86	-1.27977	1.47416	0.0251622	0.200117	1.43689	0.522952	1.43689	1594.76	1109.86	1.0462	1.97349	0.0714626	0.527732	0.746934
ENSG00000258057.6	BCDIN3D-AS1	0.0141414	0.167334	0.625514	-0.676885	-1.59868	22.5373	36.03	-2.32555	-1.099	0.0547295	0.474565	0.694693	-0.525553	-1.43949	25.0298	36.03	-2.08748	1.00741	0.167569	0.999951	0.769413	-0.37817	-1.29969	27.7219	36.03	-1.8859	1.11644	0.587	0.999997	1.11059	0.151332	1.11059	25.0298	22.5373	-1.31469	1.62156	0.284386	0.632635	1.23005	0.298715	1.23005	27.7219	22.5373	-1.18772	1.79704	0.594381	0.903187	0.902887
ENSG00000214097.5	SMCO1	0.189179	0.564507	0.625635	-0.676606	-1.59837	1341.72	2144.57	-3.21897	1.25997	0.410664	0.849287	0.74539	-0.423933	-1.34158	1598.54	2144.57	-2.7017	1.50108	0.952956	0.999951	1.02129	0.0303981	1.02129	2190.24	2144.57	-1.97178	2.05665	0.623908	0.999997	1.19141	0.252673	1.19141	1598.54	1341.72	-1.69038	2.39944	0.170062	0.508057	1.63241	0.707004	1.63241	2190.24	1341.72	-1.23369	3.2875	0.377927	0.81867	0.729849
ENSG00000162627.17	SNX7	0.200913	0.578247	0.625732	-0.676384	-1.59813	52.6913	84.2074	-3.27826	1.28357	0.818633	0.973492	0.919566	-0.120974	-1.08747	77.4343	84.2074	-2.22686	1.88304	0.90689	0.999951	1.0437	0.0617131	1.0437	87.8876	84.2074	-1.96215	2.13741	0.293478	0.999997	1.46959	0.555409	1.46959	77.4343	52.6913	-1.39554	3.01393	0.162743	0.498309	1.66797	0.738097	1.66797	87.8876	52.6913	-1.22966	3.42107	0.729085	0.942643	0.88106
ENSG00000152705.8	CATSPER3	0.0246366	0.224511	0.626154	-0.67541	-1.59705	14.1312	22.5683	-2.40248	-1.06164	0.142825	0.643481	0.740377	-0.433667	-1.35066	16.709	22.5683	-2.01911	1.10679	0.345473	0.999951	0.823814	-0.27961	-1.21387	18.5921	22.5683	-1.81569	1.23225	0.425437	0.999997	1.18242	0.241743	1.18242	16.709	14.1312	-1.27698	1.78536	0.192535	0.538154	1.31567	0.3958	1.31567	18.5921	14.1312	-1.14831	1.98771	0.606571	0.908045	0.89872
ENSG00000091986.16	CCDC80	0.0982396	0.42627	0.626428	-0.674778	-1.59635	541.964	865.165	-2.77916	1.09058	0.966897	0.995535	1.0118	0.0169285	1.0118	875.377	865.165	-1.7202	1.76104	0.85828	0.999951	1.05179	0.0728443	1.05179	909.971	865.165	-1.65487	1.83072	0.0900515	0.999997	1.61519	0.691707	1.61519	875.377	541.964	-1.07779	2.81178	0.0669508	0.329024	1.67902	0.747623	1.67902	909.971	541.964	-1.03686	2.92303	0.890965	0.978311	0.961984
ENSG00000123342.16	MMP19	0.10492	0.437936	0.626615	-0.674349	-1.59588	19.5308	31.1688	-2.80788	1.10251	0.266914	0.764656	0.727355	-0.459268	-1.37484	22.6708	31.1688	-2.41174	1.27592	0.40558	0.999951	0.787518	-0.344616	-1.26981	24.546	31.1688	-2.22953	1.38272	0.606453	0.999997	1.16077	0.215081	1.16077	22.6708	19.5308	-1.51913	2.04685	0.430411	0.751734	1.25678	0.329733	1.25678	24.546	19.5308	-1.40435	2.21816	0.782844	0.95595	0.923605
ENSG00000170312.17	CDK1	0.194902	0.571286	0.626713	-0.674124	-1.59563	6.56204	10.4706	-3.2343	1.27033	0.273261	0.76647	0.675448	-0.566082	-1.4805	7.07233	10.4706	-2.98719	1.36285	0.234299	0.999951	0.650525	-0.620323	-1.53722	6.81137	10.4706	-3.12222	1.32127	0.837193	0.999997	1.07776	0.108042	1.07776	7.07233	6.56204	-1.89539	2.20164	0.919232	0.975003	1.038	0.0538009	1.038	6.81137	6.56204	-1.98084	2.13423	0.918064	0.984554	1.03831
ENSG00000235174.1	RPL39P3	0.0850492	0.401366	0.626802	-0.673918	-1.5954	10.3022	16.4361	-2.71493	1.06665	0.990932	0.99781	0.997002	-0.00433162	-1.00301	16.3868	16.4361	-1.68337	1.67329	0.525733	0.999951	1.18224	0.241518	1.18224	19.4313	16.4361	-1.41863	1.98279	0.0851781	0.999997	1.59062	0.669586	1.59062	16.3868	10.3022	-1.06644	2.69815	0.0184499	0.172938	1.88614	0.915436	1.88614	19.4313	10.3022	1.11268	3.19726	0.515661	0.877781	0.843319
ENSG00000254373.1	ENSG00000254373	0.00217688	0.065164	0.627537	-0.672228	-1.59353	120.408	191.873	-2.14666	-1.18293	0.0314689	0.394146	0.72177	-0.470389	-1.38548	138.488	191.873	-1.86475	-1.02939	0.800258	0.999951	1.03898	0.0551674	1.03898	199.353	191.873	-1.29432	1.39719	0.358577	0.999997	1.15016	0.201838	1.15016	138.488	120.408	-1.17207	1.5505	0.000906626	0.0359198	1.65565	0.727395	1.65565	199.353	120.408	1.22921	2.23003	0.016196	0.345172	0.694691
ENSG00000138835.22	RGS3	0.0461425	0.303864	0.628178	-0.670755	-1.59191	719.166	1144.84	-2.51408	-1.00799	0.0746635	0.528105	0.659972	-0.599524	-1.51522	755.565	1144.84	-2.39285	1.04223	0.619762	0.999951	0.890781	-0.166857	-1.12261	1019.81	1144.84	-1.77271	1.40663	0.832336	0.999997	1.05061	0.0712307	1.05061	755.565	719.166	-1.50339	1.65943	0.134166	0.45878	1.41804	0.503898	1.41804	1019.81	719.166	-1.11377	2.23961	0.198345	0.685917	0.740891
ENSG00000214944.10	ARHGEF28	0.0904504	0.413748	0.628598	-0.66979	-1.59084	12.0972	19.2447	-2.72298	1.07595	0.306327	0.788732	0.757765	-0.400177	-1.31967	14.583	19.2447	-2.24531	1.28927	0.252164	0.999951	0.731255	-0.451553	-1.36751	14.0728	19.2447	-2.33664	1.24948	0.497785	0.999997	1.20548	0.269613	1.20548	14.583	12.0972	-1.42387	2.06916	0.586054	0.837529	1.16331	0.218237	1.16331	14.0728	12.0972	-1.48168	2.00515	0.896876	0.979777	1.03625
ENSG00000185915.5	KLHL34	0.0526882	0.324546	0.628627	-0.669725	-1.59077	794.893	1264.49	-2.54422	1.0054	0.00257248	0.143875	0.485529	-1.04237	-2.05961	613.947	1264.49	-3.29448	-1.28761	0.304998	0.999951	0.78212	-0.354538	-1.27858	988.985	1264.49	-2.04481	1.25083	0.281294	0.999997	0.772364	-0.372647	-1.29473	613.947	794.893	-2.07131	1.23563	0.361966	0.696556	1.24417	0.315187	1.24417	988.985	794.893	-1.28562	1.99009	0.0467112	0.462438	0.620785
ENSG00000189221.11	MAOA	0.413105	0.763601	0.628631	-0.669715	-1.59076	350.462	557.5	-4.83504	1.91069	0.42008	0.850556	0.632987	-0.659751	-1.57981	352.891	557.5	-4.80165	1.92389	0.917729	0.999951	1.06033	0.0845119	1.06033	591.134	557.5	-2.86605	3.2223	0.990286	0.999997	1.00693	0.00996373	1.00693	352.891	350.462	-3.01891	3.0609	0.356666	0.691103	1.68673	0.754227	1.68673	591.134	350.462	-1.80195	5.12664	0.363045	0.813649	0.596973
ENSG00000140459.18	CYP11A1	0.0639943	0.352752	0.628636	-0.669703	-1.59074	23.1512	36.8276	-2.59973	1.02737	0.62163	0.925456	0.88484	-0.176511	-1.13015	32.5865	36.8276	-1.83717	1.4384	0.509034	0.999951	0.848343	-0.237281	-1.17877	31.2424	36.8276	-1.9206	1.38223	0.172308	0.999997	1.40755	0.493191	1.40755	32.5865	23.1512	-1.16075	2.2997	0.233592	0.583331	1.3495	0.432422	1.3495	31.2424	23.1512	-1.21344	2.20985	0.865626	0.974241	1.04302
ENSG00000082684.16	SEMA5B	0.0795161	0.388491	0.629055	-0.668741	-1.58969	21.0059	33.3927	-2.66886	1.0561	0.0774388	0.533967	0.627418	-0.6725	-1.59383	20.9512	33.3927	-2.67395	1.05261	0.568001	0.999951	0.860741	-0.216348	-1.16179	28.7425	33.3927	-1.94393	1.44021	0.992203	0.999997	0.997398	-0.00375928	-1.00261	20.9512	21.0059	-1.69086	1.68207	0.237229	0.58767	1.36831	0.452393	1.36831	28.7425	21.0059	-1.22926	2.30151	0.232727	0.716072	0.728928
ENSG00000278709.2	NKILA	0.0963383	0.42315	0.62923	-0.668341	-1.58924	26.8337	42.6453	-2.74364	1.08629	0.12727	0.620469	0.654396	-0.611764	-1.52813	27.9069	42.6453	-2.63544	1.12858	0.408594	0.999951	0.794898	-0.331159	-1.25802	33.8986	42.6453	-2.16835	1.3701	0.888631	0.999997	1.04	0.0565778	1.04	27.9069	26.8337	-1.66474	1.80057	0.403468	0.730397	1.26329	0.337183	1.26329	33.8986	26.8337	-1.3697	2.1859	0.486084	0.864512	0.823246
ENSG00000173641.18	HSPB7	0.00141411	0.0540117	0.629264	-0.668264	-1.58916	24936.5	39628	-2.11201	-1.19574	0.00158794	0.120996	0.632345	-0.661216	-1.58142	25058.6	39628	-2.10172	-1.18992	0.243246	0.999951	0.84422	-0.244309	-1.18453	33454.8	39628	-1.57424	1.12197	0.973149	0.999997	1.0049	0.00704722	1.0049	25058.6	24936.5	-1.32255	1.33553	0.0428784	0.263613	1.3416	0.423954	1.3416	33454.8	24936.5	1.00947	1.78301	0.0464542	0.462438	0.749029
ENSG00000281912.1	LINC01144	0.0906897	0.413748	0.62942	-0.667906	-1.58877	9.31135	14.7935	-2.7164	1.07615	0.261675	0.761708	0.738494	-0.437342	-1.35411	10.9249	14.7935	-2.29902	1.25382	0.420858	0.999951	1.23779	0.307769	1.23779	18.3113	14.7935	-1.35814	2.08085	0.562416	0.999997	1.17329	0.230564	1.17329	10.9249	9.31135	-1.46365	2.01489	0.0125644	0.143296	1.96656	0.975675	1.96656	18.3113	9.31135	1.15629	3.34463	0.0533787	0.481824	0.596622
ENSG00000090006.18	LTBP4	0.0161526	0.177941	0.629488	-0.66775	-1.58859	1075.49	1708.52	-2.31631	-1.0895	0.356254	0.817698	0.837406	-0.256001	-1.19416	1430.73	1708.52	-1.74097	1.22086	0.287168	0.999951	0.814841	-0.29541	-1.22723	1392.17	1708.52	-1.7893	1.18804	0.138014	0.999997	1.3303	0.411749	1.3303	1430.73	1075.49	-1.09607	1.93971	0.17991	0.520896	1.29445	0.37234	1.29445	1392.17	1075.49	-1.1265	1.88757	0.887091	0.977848	1.02769
ENSG00000258674.5	ENSG00000258674	0.139438	0.490424	0.629834	-0.666957	-1.58772	9.55439	15.1697	-2.93116	1.16277	0.662737	0.937007	1.14226	0.191894	1.14226	17.3278	15.1697	-1.59159	2.07664	0.179666	0.999951	0.656544	-0.607037	-1.52313	9.95957	15.1697	-2.8162	1.21392	0.0548189	0.999997	1.81359	0.858851	1.81359	17.3278	9.55439	-1.01237	3.3298	0.896242	0.965275	1.04241	0.0599197	1.04241	9.95957	9.55439	-1.79084	1.94595	0.0747764	0.534505	1.73981
ENSG00000226025.10	LGALS17A	0.284206	0.659162	0.63001	-0.666554	-1.58728	34.5745	54.8794	-3.6973	1.4675	0.0477322	0.453486	0.424489	-1.2362	-2.35577	23.2957	54.8794	-5.50235	-1.0086	0.79295	0.999951	1.11954	0.162905	1.11954	61.4396	54.8794	-2.0756	2.60149	0.362714	0.999997	0.673783	-0.569645	-1.48416	23.2957	34.5745	-3.47324	1.57679	0.182404	0.524377	1.77702	0.82946	1.77702	61.4396	34.5745	-1.31019	4.13733	0.0249701	0.388676	0.379164
ENSG00000159212.13	CLIC6	0.0411205	0.286817	0.630047	-0.666469	-1.58718	32.546	51.6564	-2.47266	-1.0188	0.890176	0.983111	0.969589	-0.044555	-1.03137	50.0855	51.6564	-1.5988	1.50303	0.821355	0.999951	1.05186	0.0729495	1.05186	54.3356	51.6564	-1.47453	1.63145	0.0561197	0.999997	1.53892	0.621914	1.53892	50.0855	32.546	-1.01132	2.39506	0.0233126	0.19284	1.6695	0.739418	1.6695	54.3356	32.546	1.07215	2.59967	0.715442	0.938869	0.921781
ENSG00000011465.18	DCN	0.00322581	0.0790061	0.630115	-0.666313	-1.58701	2490.83	3952.98	-2.15801	-1.1671	0.98925	0.99725	1.00211	0.00304713	1.00211	3961.33	3952.98	-1.35679	1.36253	0.517659	0.999951	0.903547	-0.146329	-1.10675	3571.7	3952.98	-1.50487	1.22857	0.0030858	0.999997	1.59037	0.66936	1.59037	3961.33	2490.83	1.16959	2.16252	0.0215389	0.18595	1.43394	0.519984	1.43394	3571.7	2490.83	1.05451	1.9499	0.508945	0.873909	1.10909
ENSG00000165389.7	SPTSSA	0.0019567	0.0629779	0.630392	-0.665678	-1.58631	206.989	328.349	-2.1243	-1.18457	0.0105446	0.258257	0.683464	-0.549064	-1.46314	224.415	328.349	-1.95864	-1.09299	0.713813	0.999951	1.05596	0.0785495	1.05596	346.722	328.349	-1.26685	1.41259	0.588206	0.999997	1.08419	0.116615	1.08419	224.415	206.989	-1.23587	1.45272	0.00053333	0.0266435	1.67508	0.744228	1.67508	346.722	206.989	1.251	2.24292	0.00345112	0.181438	0.647246
ENSG00000114378.17	HYAL1	0.0385524	0.280204	0.630497	-0.665437	-1.58605	129.222	204.953	-2.45518	-1.02459	0.0122219	0.276864	0.571862	-0.806261	-1.74867	117.205	204.953	-2.70743	-1.12943	0.886403	0.999951	0.968719	-0.0458503	-1.03229	198.542	204.953	-1.5965	1.49818	0.662364	0.999997	0.907001	-0.140823	-1.10253	117.205	129.222	-1.70874	1.4057	0.0541026	0.297033	1.53644	0.619587	1.53644	198.542	129.222	-1.0076	2.37857	0.0181406	0.353273	0.590328
ENSG00000283294.1	ENSG00000283294	0.146421	0.500666	0.630583	-0.665242	-1.58583	46.6559	73.9886	-2.95475	1.17491	0.029527	0.387729	0.500315	-0.99909	-1.99874	37.0176	73.9886	-3.72911	-1.07129	0.668879	0.999951	1.14481	0.195113	1.14481	84.7031	73.9886	-1.62343	2.12766	0.46846	0.999997	0.793418	-0.333848	-1.26037	37.0176	46.6559	-2.35609	1.48319	0.0601158	0.312751	1.81549	0.860355	1.81549	84.7031	46.6559	-1.02571	3.38073	0.00922101	0.273976	0.437028
ENSG00000146409.12	SLC18B1	0.108717	0.443478	0.630914	-0.664485	-1.585	49.7532	78.8589	-2.78262	1.10763	0.152496	0.655296	0.663379	-0.592095	-1.50743	52.3133	78.8589	-2.64486	1.16393	0.938817	0.999951	0.978274	-0.0316899	-1.02221	77.1456	78.8589	-1.79116	1.71417	0.861628	0.999997	1.05146	0.0723902	1.05146	52.3133	49.7532	-1.67205	1.84856	0.126715	0.444905	1.55057	0.632795	1.55057	77.1456	49.7532	-1.13236	2.72247	0.175762	0.669364	0.678112
ENSG00000289102.1	ENSG00000289102	0.0139167	0.165324	0.630934	-0.664438	-1.58495	29.7743	47.1909	-2.28777	-1.09804	0.213258	0.719533	0.794186	-0.332451	-1.25915	37.4783	47.1909	-1.80997	1.1416	0.827864	0.999951	0.960613	-0.0579734	-1.041	45.3321	47.1909	-1.4954	1.37992	0.220436	0.999997	1.25875	0.331987	1.25875	37.4783	29.7743	-1.14792	1.81882	0.0249343	0.199355	1.52252	0.606465	1.52252	45.3321	29.7743	1.05438	2.19853	0.304662	0.769909	0.82675
ENSG00000166510.14	CCDC68	0.0934332	0.417539	0.630968	-0.664362	-1.58487	10.2091	16.1801	-2.71427	1.08061	0.269979	0.764665	0.741409	-0.431659	-1.34878	11.996	16.1801	-2.2952	1.26164	0.853404	0.999951	1.05086	0.0715674	1.05086	17.0029	16.1801	-1.61057	1.77856	0.559653	0.999997	1.17503	0.232703	1.17503	11.996	10.2091	-1.46321	2.02027	0.0624415	0.316977	1.66547	0.73593	1.66547	17.0029	10.2091	-1.02686	2.8483	0.197238	0.685523	0.705527
ENSG00000235560.4	ENSG00000235560	0.00821069	0.124748	0.63124	-0.66374	-1.58418	23.704	37.5516	-2.22822	-1.1263	0.000220418	0.0461867	0.522185	-0.937366	-1.91503	19.6089	37.5516	-2.70317	-1.35668	0.660189	0.999951	0.927583	-0.108451	-1.07807	34.8322	37.5516	-1.50726	1.29687	0.2903	0.999997	0.827238	-0.273626	-1.20884	19.6089	23.704	-1.71806	1.17571	0.0274698	0.210374	1.46946	0.555289	1.46946	34.8322	23.704	1.04367	2.06898	0.00112438	0.112321	0.562953
ENSG00000138399.18	FASTKD1	0.00851446	0.12691	0.631259	-0.663697	-1.58414	163.565	259.109	-2.23167	-1.12449	0.0758037	0.531189	0.733498	-0.447135	-1.36333	190.056	259.109	-1.91947	1.03271	0.891932	0.999951	0.976589	-0.0341772	-1.02397	253.043	259.109	-1.44117	1.37448	0.391202	0.999997	1.16196	0.216561	1.16196	190.056	163.565	-1.2129	1.63761	0.0125948	0.14341	1.54705	0.629519	1.54705	253.043	163.565	1.0981	2.17956	0.101098	0.578628	0.751082
ENSG00000141198.16	TOM1L1	0.0709738	0.368284	0.631704	-0.66268	-1.58302	12.6564	20.0353	-2.60629	1.04004	0.411631	0.849287	1.22439	0.292063	1.22439	24.5311	20.0353	-1.32423	1.9852	0.508161	0.999951	1.17838	0.236808	1.17838	23.6093	20.0353	-1.37995	1.91618	0.00843624	0.999997	1.93823	0.954742	1.93823	24.5311	12.6564	1.18456	3.17144	0.0136134	0.150025	1.8654	0.899487	1.8654	23.6093	12.6564	1.13679	3.06102	0.875687	0.975883	1.03904
ENSG00000166292.12	TMEM100	0.0598188	0.342649	0.631812	-0.662433	-1.58275	13.2	20.8923	-2.55312	1.01917	0.496368	0.881749	0.849647	-0.235064	-1.17696	17.7511	20.8923	-1.88215	1.35872	0.448511	0.999951	1.1972	0.25967	1.1972	25.0124	20.8923	-1.33039	1.90685	0.224973	0.999997	1.34478	0.427369	1.34478	17.7511	13.2	-1.19992	2.16998	0.00829582	0.1173	1.89488	0.922103	1.89488	25.0124	13.2	1.17893	3.04561	0.149045	0.641738	0.709692
ENSG00000180834.8	MAP6D1	0.0579641	0.337256	0.631836	-0.662377	-1.58269	345.886	547.431	-2.54402	1.01562	0.331184	0.802262	0.79043	-0.33929	-1.26513	432.706	547.431	-2.03304	1.2702	0.833504	0.999951	0.950401	-0.0733921	-1.05219	520.278	547.431	-1.69079	1.52723	0.355144	0.999997	1.251	0.323088	1.251	432.706	345.886	-1.28499	2.01102	0.0918473	0.38542	1.50419	0.588985	1.50419	520.278	345.886	-1.06867	2.41795	0.446382	0.851157	0.831681
ENSG00000183444.10	OR7E38P	0.100047	0.430162	0.632287	-0.661348	-1.58156	18.4992	29.2576	-2.73114	1.09188	0.290906	0.779001	0.746415	-0.42195	-1.33974	21.8383	29.2576	-2.30538	1.28441	0.216723	0.999951	0.708859	-0.496429	-1.41072	20.7395	29.2576	-2.43528	1.22369	0.553102	0.999997	1.1805	0.239398	1.1805	21.8383	18.4992	-1.46581	2.04273	0.684557	0.882316	1.1211	0.164919	1.1211	20.7395	18.4992	-1.54836	1.94609	0.853512	0.971496	1.05298
ENSG00000184076.13	UQCR10	0.000108057	0.0148205	0.632425	-0.661035	-1.58122	2033.11	3214.78	-1.99399	-1.25389	0.000593053	0.0733393	0.666034	-0.586333	-1.50143	2141.15	3214.78	-1.8933	-1.19066	0.940855	0.999951	0.991263	-0.0126607	-1.00881	3186.69	3214.78	-1.27201	1.24988	0.661823	0.999997	1.05314	0.0747022	1.05314	2141.15	2033.11	-1.19751	1.32817	0.000146141	0.0135302	1.5674	0.648374	1.5674	3186.69	2033.11	1.24293	1.97657	0.000777867	0.0961438	0.671904
ENSG00000227376.1	FTH1P16	0.0011473	0.0489817	0.632467	-0.660939	-1.58111	126.763	200.427	-2.08395	-1.19961	0.00258578	0.143875	0.65449	-0.611558	-1.52791	131.177	200.427	-2.01301	-1.15971	0.370399	0.999951	0.881888	-0.181332	-1.13393	176.754	200.427	-1.4929	1.16107	0.808861	0.999997	1.03482	0.0493811	1.03482	131.177	126.763	-1.27521	1.36556	0.0185079	0.173111	1.39436	0.479606	1.39436	176.754	126.763	1.05739	1.83873	0.0343563	0.425561	0.742146
ENSG00000242849.2	ALDOAP1	0.0679665	0.361314	0.632498	-0.660867	-1.58103	17.1485	27.1123	-2.58564	1.03439	0.329083	0.801975	0.784756	-0.349683	-1.27428	21.2765	27.1123	-2.07331	1.27683	0.558122	0.999951	0.864449	-0.210147	-1.15681	23.4372	27.1123	-1.88356	1.40753	0.391591	0.999997	1.24073	0.311184	1.24073	21.2765	17.1485	-1.32017	2.03226	0.215319	0.561832	1.36672	0.45072	1.36672	23.4372	17.1485	-1.19933	2.24027	0.698309	0.934389	0.907811
ENSG00000116678.20	LEPR	0.0184928	0.191885	0.632572	-0.660699	-1.58085	13.8039	21.8219	-2.31406	-1.07995	0.334965	0.80469	0.833126	-0.263393	-1.2003	18.1804	21.8219	-1.73968	1.20751	0.267622	0.999951	0.808639	-0.306433	-1.23665	17.6461	21.8219	-1.80028	1.1772	0.157596	0.999997	1.31705	0.397306	1.31705	18.1804	13.8039	-1.11243	1.92964	0.212713	0.55929	1.27833	0.354266	1.27833	17.6461	13.8039	-1.15104	1.88096	0.876563	0.976127	1.03028
ENSG00000198736.13	MSRB1	0.00209142	0.0648889	0.633014	-0.65969	-1.57974	429.248	678.102	-2.11388	-1.18057	0.0249687	0.363612	0.716845	-0.480268	-1.395	486.094	678.102	-1.86625	-1.04275	0.915539	0.999951	0.984386	-0.0227039	-1.01586	667.514	678.102	-1.35876	1.31666	0.40301	0.999997	1.13243	0.179422	1.13243	486.094	429.248	-1.18189	1.51566	0.00296998	0.0680974	1.55508	0.636986	1.55508	667.514	429.248	1.16211	2.08092	0.0326995	0.417615	0.728215
ENSG00000075223.14	SEMA3C	0.0102828	0.139386	0.633085	-0.65953	-1.57957	221.185	349.377	-2.23962	-1.11404	0.136932	0.635145	0.767539	-0.381687	-1.30286	268.161	349.377	-1.84634	1.08771	0.996166	0.999951	0.999146	-0.00123241	-1.00085	349.079	349.377	-1.41806	1.41564	0.279959	0.999997	1.21238	0.277842	1.21238	268.161	221.185	-1.16974	1.71937	0.0104274	0.131427	1.57822	0.658297	1.57822	349.079	221.185	1.11308	2.23773	0.138212	0.630733	0.768195
ENSG00000109452.13	INPP4B	0.00369584	0.0854622	0.633194	-0.659282	-1.5793	161.217	254.609	-2.15008	-1.16004	0.00211118	0.131617	0.616423	-0.698007	-1.62226	156.947	254.609	-2.20844	-1.19167	0.448472	0.999951	0.887801	-0.171692	-1.12638	226.042	254.609	-1.53226	1.20771	0.865062	0.999997	0.973515	-0.038725	-1.02721	156.947	161.217	-1.39995	1.32677	0.0319807	0.228721	1.4021	0.487589	1.4021	226.042	161.217	1.02953	1.90949	0.0205894	0.366891	0.694326
ENSG00000184828.10	ZBTB7C	0.0505878	0.318293	0.633661	-0.658216	-1.57813	47.8477	75.5099	-2.49341	1.00117	0.825098	0.973492	0.950068	-0.0738971	-1.05256	71.7395	75.5099	-1.65782	1.4964	0.813222	0.999951	0.946607	-0.0791628	-1.0564	71.4782	75.5099	-1.66538	1.49229	0.0822824	0.999997	1.49933	0.584319	1.49933	71.7395	47.8477	-1.0532	2.36759	0.0856933	0.372259	1.49387	0.579054	1.49387	71.4782	47.8477	-1.058	2.36108	0.987445	0.998602	1.00366
ENSG00000115138.11	POMC	0.0877557	0.407376	0.633775	-0.657957	-1.57785	33.0638	52.1697	-2.66339	1.0698	0.0910197	0.560953	0.636996	-0.650645	-1.56987	33.2318	52.1697	-2.64856	1.07469	0.138049	0.999951	0.672668	-0.572033	-1.48662	35.0929	52.1697	-2.51054	1.13598	0.98494	0.999997	1.00508	0.00731185	1.00508	33.2318	33.0638	-1.68402	1.70117	0.824771	0.93926	1.06137	0.0859239	1.06137	35.0929	33.0638	-1.59625	1.79818	0.839317	0.968976	0.946968
ENSG00000163170.12	BOLA3	0.000205235	0.0203709	0.633792	-0.657919	-1.5778	238.693	376.612	-2.00729	-1.24021	0.00233142	0.137399	0.688416	-0.538647	-1.45261	259.265	376.612	-1.8473	-1.14225	0.55317	0.999951	1.07519	0.104594	1.07519	404.93	376.612	-1.18189	1.36631	0.501959	0.999997	1.08619	0.119272	1.08619	259.265	238.693	-1.17195	1.38266	1.66636e-05	0.0048347	1.69644	0.762513	1.69644	404.93	238.693	1.33368	2.15788	0.000274841	0.0628262	0.640273
ENSG00000127863.16	TNFRSF19	0.0449659	0.299515	0.634512	-0.656282	-1.57602	52.7385	83.1167	-2.45859	-1.01026	0.263011	0.762645	1.28597	0.36286	1.28597	106.886	83.1167	-1.20793	1.99758	0.265222	0.999951	1.28493	0.361692	1.28493	106.799	83.1167	-1.20965	1.9972	0.00176823	0.999997	2.02671	1.01914	2.02671	106.886	52.7385	1.3016	3.15577	0.00181645	0.0527015	2.02507	1.01797	2.02507	106.799	52.7385	1.29975	3.15516	0.997116	0.999911	1.00081
ENSG00000187498.16	COL4A1	0.00385482	0.0863767	0.634792	-0.655644	-1.57532	803.2	1265.3	-2.14402	-1.15747	0.438602	0.859077	0.885403	-0.175593	-1.12943	1120.3	1265.3	-1.53679	1.20475	0.997074	0.999951	0.999424	-0.000831493	-1.00058	1264.57	1265.3	-1.36149	1.35992	0.0343467	0.999997	1.39479	0.480051	1.39479	1120.3	803.2	1.02484	1.8983	0.00390033	0.078319	1.57441	0.654812	1.57441	1264.57	803.2	1.15679	2.14279	0.440777	0.849362	0.885914
ENSG00000092758.18	COL9A3	0.23156	0.60842	0.635349	-0.654379	-1.57394	6.88166	10.8313	-3.30912	1.33579	0.675598	0.93977	0.85524	-0.225598	-1.16926	9.26337	10.8313	-2.43211	1.77894	0.0162828	0.999951	0.388702	-1.36326	-2.57266	4.21015	10.8313	-5.56122	-1.19013	0.433245	0.999997	1.3461	0.428781	1.3461	9.26337	6.88166	-1.56226	2.83078	0.217709	0.565141	0.611793	-0.708884	-1.63454	4.21015	6.88166	-3.57032	1.33634	0.0450342	0.457741	2.20025
ENSG00000108231.14	LGI1	0.147999	0.503487	0.635465	-0.654115	-1.57365	32.9423	51.8397	-2.90863	1.17455	0.279877	0.77166	0.713253	-0.487515	-1.40203	36.9748	51.8397	-2.58787	1.31653	0.62051	0.999951	0.856618	-0.223276	-1.16738	44.4068	51.8397	-2.15416	1.58071	0.713152	0.999997	1.12241	0.1666	1.12241	36.9748	32.9423	-1.64903	2.07746	0.341536	0.680319	1.34802	0.430838	1.34802	44.4068	32.9423	-1.37266	2.49434	0.558789	0.892111	0.832638
ENSG00000233514.1	ENSG00000233514	0.0200042	0.200934	0.635475	-0.654092	-1.57363	14.7383	23.1926	-2.30567	-1.074	0.037526	0.416351	0.668924	-0.580086	-1.49494	15.5141	23.1926	-2.18358	-1.02347	0.559948	0.999951	1.11604	0.158388	1.11604	25.8838	23.1926	-1.29609	1.61434	0.7959	0.999997	1.05264	0.0740063	1.05264	15.5141	14.7383	-1.40131	1.55271	0.00360662	0.0755738	1.75623	0.81248	1.75623	25.8838	14.7383	1.20196	2.5661	0.00764016	0.253892	0.599373
ENSG00000128482.16	RNF112	0.0536014	0.325951	0.635577	-0.653862	-1.57337	27.8206	43.7723	-2.49296	1.00705	0.979175	0.996211	0.993965	-0.0087328	-1.00607	43.5081	43.7723	-1.58496	1.56589	0.339226	0.999951	0.79969	-0.322487	-1.25048	35.0042	43.7723	-1.97775	1.26478	0.0561408	0.999997	1.56388	0.645129	1.56388	43.5081	27.8206	-1.01178	2.47453	0.330641	0.672697	1.25821	0.331374	1.25821	35.0042	27.8206	-1.26248	1.99862	0.351022	0.805946	1.24294
ENSG00000186481.16	ANKRD20A5P	0.137451	0.487822	0.635697	-0.653589	-1.57308	23.317	36.6795	-2.86002	1.15576	0.213215	0.719533	0.684749	-0.546352	-1.46039	25.1162	36.6795	-2.65115	1.24308	0.422316	0.999951	1.27411	0.349492	1.27411	46.7337	36.6795	-1.41832	2.30244	0.808236	0.999997	1.07716	0.107238	1.07716	25.1162	23.317	-1.69206	1.96326	0.022169	0.188342	2.00428	1.00308	2.00428	46.7337	23.317	1.10467	3.63649	0.0405498	0.443069	0.537433
ENSG00000267534.4	S1PR2	0.0643562	0.354021	0.635718	-0.653542	-1.57303	13.7732	21.6655	-2.54214	1.02737	0.402453	0.843937	0.817166	-0.2913	-1.22374	17.7043	21.6655	-1.96323	1.31096	0.559517	0.999951	0.868298	-0.203739	-1.15168	18.8121	21.6655	-1.85065	1.39528	0.30638	0.999997	1.28542	0.362242	1.28542	17.7043	13.7732	-1.25866	2.07969	0.205565	0.551506	1.36585	0.449803	1.36585	18.8121	13.7732	-1.18645	2.21338	0.802436	0.960579	0.941112
ENSG00000112769.20	LAMA4	0.00630419	0.109743	0.636157	-0.652545	-1.57194	173.891	273.345	-2.17462	-1.13629	0.52047	0.890301	0.899376	-0.153004	-1.11188	245.84	273.345	-1.53652	1.24285	0.457831	0.999951	1.13027	0.176673	1.13027	308.955	273.345	-1.22242	1.56166	0.0364664	0.999997	1.41376	0.499541	1.41376	245.84	173.891	1.02205	1.95561	0.000512973	0.0260463	1.77672	0.829218	1.77672	308.955	173.891	1.28466	2.45726	0.16581	0.657893	0.795715
ENSG00000258608.1	DNAJC19P9	0.00446002	0.0914309	0.636761	-0.651175	-1.57045	72.2276	113.43	-2.14353	-1.15058	0.0953304	0.570644	0.768542	-0.379803	-1.30116	87.1754	113.43	-1.7729	1.04717	0.670626	0.999951	0.935146	-0.0967359	-1.06935	106.073	113.43	-1.45655	1.27375	0.23708	0.999997	1.20696	0.271372	1.20696	87.1754	72.2276	-1.1317	1.64859	0.0155989	0.160647	1.4686	0.554439	1.4686	106.073	72.2276	1.07554	2.0053	0.214412	0.701853	0.821842
ENSG00000172965.17	MIR4435-2HG	0.0320673	0.256806	0.636914	-0.650829	-1.57007	46.4222	72.8861	-2.37168	-1.0394	0.629711	0.927745	0.904228	-0.145241	-1.10592	65.9056	72.8861	-1.66518	1.3615	0.472966	0.999951	0.860382	-0.216951	-1.16227	62.7098	72.8861	-1.75255	1.29734	0.0956158	0.999997	1.4197	0.505588	1.4197	65.9056	46.4222	-1.06366	2.14386	0.154098	0.486849	1.35086	0.433879	1.35086	62.7098	46.4222	-1.11946	2.04281	0.812351	0.962398	1.05096
ENSG00000204837.5	FGF7P3	0.310106	0.681475	0.637096	-0.650417	-1.56962	18.867	29.6141	-3.74868	1.52156	0.519287	0.889574	0.751613	-0.411937	-1.33047	22.2584	29.6141	-3.17066	1.79117	0.151919	0.999951	0.527694	-0.922225	-1.89504	15.6272	29.6141	-4.54342	1.26517	0.710159	0.999997	1.17975	0.23848	1.17975	22.2584	18.867	-2.02683	2.82095	0.67399	0.877781	0.828281	-0.271808	-1.20732	15.6272	18.867	-2.9043	1.99249	0.42853	0.844376	1.42433
ENSG00000154930.15	ACSS1	0.0138236	0.165126	0.637096	-0.650416	-1.56962	421.764	662.01	-2.24737	-1.09626	0.111394	0.601481	0.747255	-0.420328	-1.33823	494.69	662.01	-1.91563	1.06967	0.839034	0.999951	0.963517	-0.0536173	-1.03786	637.858	662.01	-1.48552	1.37911	0.383994	0.999997	1.17291	0.230089	1.17291	494.69	421.764	-1.22089	1.67959	0.0239056	0.195588	1.51236	0.596799	1.51236	637.858	421.764	1.05623	2.16546	0.16491	0.657893	0.775549
ENSG00000270194.1	GOLGA4-AS1	0.123993	0.466492	0.637237	-0.650097	-1.56927	13.5703	21.2955	-2.78646	1.1315	0.713584	0.949753	0.899373	-0.153008	-1.11189	19.1526	21.2955	-1.95891	1.58451	0.29913	0.999951	0.738238	-0.437842	-1.35458	15.7212	21.2955	-2.40218	1.30918	0.238957	0.999997	1.41136	0.49709	1.41136	19.1526	13.5703	-1.25724	2.50435	0.619038	0.853695	1.1585	0.212255	1.1585	15.7212	13.5703	-1.54161	2.06902	0.49887	0.868615	1.21827
ENSG00000120053.12	GOT1	0.00504067	0.0985085	0.637262	-0.650041	-1.56921	5679.44	8912.25	-2.15	-1.14531	0.0176615	0.323561	0.683051	-0.549935	-1.46402	6087.52	8912.25	-2.00585	-1.06855	0.974831	0.999951	1.00508	0.00731208	1.00508	8957.53	8912.25	-1.36315	1.37704	0.665841	0.999997	1.07185	0.100107	1.07185	6087.52	5679.44	-1.27829	1.46859	0.00456871	0.0855187	1.57719	0.657354	1.57719	8957.53	5679.44	1.15113	2.16093	0.0162086	0.345172	0.679598
ENSG00000134531.10	EMP1	0.00984757	0.135805	0.637685	-0.649084	-1.56817	263.424	413.094	-2.2068	-1.11436	0.431337	0.854924	0.87205	-0.197518	-1.14672	360.239	413.094	-1.61271	1.22642	0.942831	0.999951	0.987599	-0.0180023	-1.01256	407.971	413.094	-1.42407	1.38897	0.0725282	0.999997	1.36752	0.451567	1.36752	360.239	263.424	-1.02903	1.92441	0.0120945	0.141098	1.54873	0.631082	1.54873	407.971	263.424	1.10051	2.17949	0.474526	0.859905	0.883
ENSG00000232362.1	ATP5MGP2	0.00977787	0.13556	0.637791	-0.648845	-1.56791	35.0775	54.9985	-2.20545	-1.11467	0.0217692	0.349447	0.671862	-0.573764	-1.4884	36.9514	54.9985	-2.09057	-1.05968	0.994875	0.999951	0.998898	-0.00159084	-1.0011	54.9379	54.9985	-1.40155	1.39846	0.767051	0.999997	1.05342	0.0750815	1.05342	36.9514	35.0775	-1.33949	1.48642	0.00994354	0.127458	1.56618	0.647255	1.56618	54.9379	35.0775	1.11352	2.20286	0.0221091	0.370831	0.672603
ENSG00000007237.19	GAS7	0.0150803	0.173091	0.637796	-0.648833	-1.5679	165.018	258.732	-2.25334	-1.09096	0.9459	0.992693	0.987563	-0.0180546	-1.01259	255.514	258.732	-1.45351	1.41759	0.926856	0.999951	0.983197	-0.0244478	-1.01709	254.384	258.732	-1.46045	1.41178	0.0180467	0.999997	1.5484	0.630779	1.5484	255.514	165.018	1.0777	2.22469	0.0193571	0.17742	1.54155	0.624385	1.54155	254.384	165.018	1.07258	2.21557	0.980832	0.997437	1.00444
ENSG00000164919.11	COX6C	0.000321813	0.025598	0.637827	-0.648764	-1.56782	1608.07	2521.17	-2.00312	-1.22712	0.0137737	0.289604	0.735048	-0.444089	-1.36045	1853.18	2521.17	-1.73804	-1.0649	0.500151	0.999951	1.08788	0.121521	1.08788	2742.73	2521.17	-1.17424	1.3897	0.256551	0.999997	1.15243	0.204675	1.15243	1853.18	1608.07	-1.10872	1.47248	1.94382e-05	0.00523687	1.70561	0.770285	1.70561	2742.73	1608.07	1.33499	2.1791	0.00170441	0.129871	0.67567
ENSG00000158473.8	CD1D	0.042727	0.291655	0.638385	-0.647502	-1.56645	23.6269	37.0104	-2.41795	-1.01482	0.191506	0.695686	0.750507	-0.414063	-1.33243	27.7765	37.0104	-2.04968	1.15451	0.227721	0.999951	0.766284	-0.384049	-1.305	28.3604	37.0104	-2.01122	1.18097	0.467043	0.999997	1.17563	0.233439	1.17563	27.7765	23.6269	-1.31554	1.81822	0.413721	0.738326	1.20035	0.263453	1.20035	28.3604	23.6269	-1.29082	1.85986	0.925231	0.985273	0.979411
ENSG00000083457.12	ITGAE	4.91744e-05	0.00932327	0.638518	-0.647201	-1.56613	198.016	310.118	-1.94486	-1.26115	0.000395671	0.0628367	0.676548	-0.563737	-1.47809	209.81	310.118	-1.83476	-1.19076	0.362859	0.999951	0.904743	-0.14442	-1.10529	280.578	310.118	-1.37126	1.12246	0.602035	0.999997	1.05956	0.0834638	1.05956	209.81	198.016	-1.17303	1.31692	0.00163835	0.0506717	1.41694	0.502781	1.41694	280.578	198.016	1.14064	1.76017	0.00850361	0.265619	0.747779
ENSG00000153234.15	NR4A2	0.184111	0.556772	0.638741	-0.646698	-1.56558	14.0263	21.9593	-3.03354	1.23765	0.823212	0.973492	0.928109	-0.107634	-1.07746	20.3806	21.9593	-2.07324	1.78586	0.139716	0.999951	0.606013	-0.722578	-1.65013	13.3076	21.9593	-3.20769	1.17803	0.267503	0.999997	1.45303	0.539064	1.45303	20.3806	14.0263	-1.33218	2.81262	0.87782	0.958005	0.948763	-0.0758805	-1.054	13.3076	14.0263	-2.06094	1.85516	0.208117	0.696401	1.5315
ENSG00000185559.16	DLK1	0.0863886	0.403803	0.638825	-0.646506	-1.56537	132.172	206.898	-2.61255	1.06618	0.133844	0.628482	0.675998	-0.564909	-1.47929	139.863	206.898	-2.46824	1.12792	0.739745	0.999951	0.916947	-0.12509	-1.09058	189.715	206.898	-1.819	1.5294	0.828836	0.999997	1.05819	0.0815971	1.05819	139.863	132.172	-1.57806	1.76705	0.166825	0.503882	1.43536	0.521416	1.43536	189.715	132.172	-1.16297	2.39602	0.243318	0.726717	0.737227
ENSG00000104888.10	SLC17A7	0.0198466	0.199866	0.639166	-0.645737	-1.56454	28.1142	43.9858	-2.2801	-1.07354	0.182446	0.684889	0.775982	-0.365905	-1.28869	34.1322	43.9858	-1.871	1.12662	0.67845	0.999951	0.924264	-0.113624	-1.08194	40.6545	43.9858	-1.57003	1.34122	0.314598	0.999997	1.21405	0.279832	1.21405	34.1322	28.1142	-1.20211	1.77182	0.0555241	0.300861	1.44605	0.532114	1.44605	40.6545	28.1142	-1.00875	2.10934	0.359153	0.811169	0.839568
ENSG00000143061.18	IGSF3	0.00387299	0.0863767	0.639257	-0.645531	-1.56432	38.5024	60.2298	-2.11928	-1.15468	0.260872	0.761708	0.842292	-0.247608	-1.18724	50.7311	60.2298	-1.6013	1.13605	0.826055	0.999951	1.03403	0.0482735	1.03403	62.2793	60.2298	-1.30338	1.39359	0.0752718	0.999997	1.31761	0.397924	1.31761	50.7311	38.5024	-1.02849	1.78556	0.0018763	0.0535117	1.61754	0.693805	1.61754	62.2793	38.5024	1.19453	2.19035	0.178404	0.670433	0.814575
ENSG00000230438.8	SERPINB9P1	0.211455	0.589793	0.639303	-0.645429	-1.5642	19.0948	29.8682	-3.15533	1.28961	0.891382	0.983111	1.04967	0.0699408	1.04967	31.3519	29.8682	-1.91046	2.10497	0.878552	0.999951	1.05585	0.0784049	1.05585	31.5364	29.8682	-1.90167	2.12002	0.164984	0.999997	1.6419	0.715369	1.6419	31.3519	19.0948	-1.2264	3.30618	0.160787	0.495972	1.65156	0.723834	1.65156	31.5364	19.0948	-1.22075	3.32979	0.986805	0.998504	0.99415
ENSG00000180447.7	GAS1	0.0152545	0.17382	0.639725	-0.644475	-1.56317	122.638	191.704	-2.24246	-1.08965	0.781195	0.966508	0.95035	-0.0734684	-1.05224	182.186	191.704	-1.50722	1.36127	0.609107	0.999951	0.910372	-0.135472	-1.09845	174.522	191.704	-1.57432	1.30476	0.0314478	0.999997	1.48556	0.571007	1.48556	182.186	122.638	1.03584	2.13053	0.0555357	0.300861	1.42307	0.509003	1.42307	174.522	122.638	-1.00838	2.04209	0.814815	0.963497	1.04391
ENSG00000140538.16	NTRK3	0.242864	0.620192	0.639831	-0.644238	-1.56291	23.8721	37.31	-3.30681	1.35375	0.366814	0.824265	0.708635	-0.496885	-1.41116	26.4392	37.31	-2.98148	1.49719	0.994287	0.999951	1.00273	0.00393353	1.00273	37.4119	37.31	-2.10356	2.11506	0.789824	0.999997	1.10754	0.147353	1.10754	26.4392	23.8721	-1.91349	2.34715	0.239993	0.590279	1.56718	0.648172	1.56718	37.4119	23.8721	-1.35005	3.3158	0.363025	0.813649	0.706706
ENSG00000162734.13	PEA15	0.00130127	0.0524928	0.640001	-0.643853	-1.5625	870.266	1359.79	-2.05092	-1.19039	0.0333274	0.403914	0.74439	-0.425869	-1.34338	1012.21	1359.79	-1.76307	-1.0236	0.358672	0.999951	0.880456	-0.183677	-1.13577	1197.23	1359.79	-1.49059	1.15551	0.276429	0.999997	1.16311	0.217984	1.16311	1012.21	870.266	-1.12863	1.52683	0.0215797	0.185983	1.37571	0.460177	1.37571	1197.23	870.266	1.048	1.80589	0.226311	0.709398	0.84546
ENSG00000127824.15	TUBA4A	0.0102006	0.138771	0.640236	-0.643324	-1.56192	5054.18	7894.24	-2.19488	-1.1115	0.000460582	0.0681256	0.544422	-0.877202	-1.83681	4297.8	7894.24	-2.58119	-1.3071	0.224841	0.999951	0.810039	-0.303936	-1.23451	6394.64	7894.24	-1.73476	1.13828	0.350397	0.999997	0.850346	-0.233878	-1.17599	4297.8	5054.18	-1.65263	1.19499	0.175354	0.515213	1.26522	0.339387	1.26522	6394.64	5054.18	-1.11069	1.77797	0.0220806	0.370831	0.672094
ENSG00000101955.15	SRPX	0.0801872	0.390326	0.640356	-0.643053	-1.56163	39.1687	61.167	-2.57295	1.05506	0.815053	0.972567	0.94253	-0.0853898	-1.06097	57.6518	61.167	-1.74217	1.54768	0.748673	0.999951	0.921955	-0.117232	-1.08465	56.3932	61.167	-1.78311	1.51565	0.128753	0.999997	1.47188	0.557663	1.47188	57.6518	39.1687	-1.11874	2.42368	0.153005	0.485364	1.43975	0.525821	1.43975	56.3932	39.1687	-1.14503	2.37351	0.930572	0.986717	1.02232
ENSG00000143479.18	DYRK3	0.0775314	0.383715	0.640462	-0.642814	-1.56137	12.3672	19.3097	-2.56073	1.05039	0.951354	0.99323	1.01513	0.0216626	1.01513	19.6019	19.3097	-1.59582	1.64447	0.702492	0.999951	0.909348	-0.137096	-1.09969	17.5593	19.3097	-1.79078	1.48082	0.0662392	0.999997	1.58499	0.664477	1.58499	19.6019	12.3672	-1.03137	2.591	0.166506	0.50344	1.41983	0.505718	1.41983	17.5593	12.3672	-1.15726	2.33294	0.656075	0.922858	1.11633
ENSG00000140416.23	TPM1	0.0152135	0.17362	0.640584	-0.64254	-1.56108	77404.7	120835	-2.23671	-1.08953	0.112108	0.602125	0.747126	-0.420577	-1.33846	90278.6	120835	-1.91775	1.07048	0.823453	0.999951	0.95989	-0.0590591	-1.04179	115988	120835	-1.49267	1.37533	0.401753	0.999997	1.16632	0.221963	1.16632	90278.6	77404.7	-1.22848	1.6711	0.0275131	0.210599	1.49846	0.583481	1.49846	115988	77404.7	1.04583	2.14699	0.172037	0.664496	0.778345
ENSG00000184619.8	KRBA2	3.59394e-05	0.00763687	0.640662	-0.642366	-1.56089	223.729	349.215	-1.92792	-1.26373	0.0353947	0.406939	0.797962	-0.325608	-1.25319	278.66	349.215	-1.54644	-1.01555	0.648635	0.999951	0.952314	-0.070491	-1.05007	332.562	349.215	-1.29567	1.17505	0.0418065	0.999997	1.24553	0.316758	1.24553	278.66	223.729	1.00817	1.53876	0.000236665	0.0174415	1.48645	0.571875	1.48645	332.562	223.729	1.2033	1.83624	0.0995056	0.576735	0.837919
ENSG00000115457.10	IGFBP2	0.0236425	0.220775	0.641318	-0.640889	-1.55929	156.38	243.842	-2.29101	-1.06127	0.0580615	0.480161	0.689545	-0.536284	-1.45023	168.14	243.842	-2.13004	1.01278	0.101288	0.999951	0.724959	-0.464029	-1.37939	176.775	243.842	-2.02659	1.0651	0.712268	0.999997	1.0752	0.104605	1.0752	168.14	156.38	-1.36727	1.58064	0.533225	0.811329	1.13042	0.17686	1.13042	176.775	156.38	-1.30086	1.66231	0.79889	0.96032	0.951151
ENSG00000156011.18	PSD3	0.0711636	0.368284	0.641381	-0.640746	-1.55914	15.0651	23.4885	-2.52577	1.03902	0.74623	0.957507	0.924778	-0.112821	-1.08134	21.7216	23.4885	-1.73643	1.48502	0.933845	0.999951	0.980081	-0.0290268	-1.02032	23.0206	23.4885	-1.64081	1.57609	0.136095	0.999997	1.44185	0.527925	1.44185	21.7216	15.0651	-1.12217	2.33292	0.0850689	0.370802	1.52808	0.61172	1.52808	23.0206	15.0651	-1.06035	2.47593	0.810132	0.961635	0.943573
ENSG00000286511.1	ENSG00000286511	0.123689	0.466492	0.641712	-0.640002	-1.55833	11.1516	17.3779	-2.74122	1.12882	0.0668171	0.511977	0.589001	-0.763658	-1.69779	10.2356	17.3779	-2.99023	1.03738	0.203428	0.999951	0.693006	-0.529061	-1.44299	12.043	17.3779	-2.53919	1.21946	0.769991	0.999997	0.917858	-0.123656	-1.08949	10.2356	11.1516	-1.93532	1.63044	0.792763	0.925294	1.07993	0.110941	1.07993	12.043	11.1516	-1.64342	1.91665	0.579316	0.899007	0.849922
ENSG00000162426.16	SLC45A1	0.100766	0.43124	0.641727	-0.639968	-1.55829	23.3408	36.3719	-2.64682	1.09	0.378302	0.829918	0.789297	-0.34136	-1.26695	28.7082	36.3719	-2.14468	1.33612	0.304841	0.999951	0.75819	-0.399368	-1.31893	27.5768	36.3719	-2.23799	1.28652	0.444689	0.999997	1.22996	0.298609	1.22996	28.7082	23.3408	-1.38237	2.09125	0.539811	0.814188	1.18148	0.2406	1.18148	27.5768	23.3408	-1.44249	2.01358	0.881745	0.976868	1.04103
ENSG00000184232.9	OAF	0.0071212	0.116536	0.641999	-0.639357	-1.55763	159.648	248.674	-2.15099	-1.12796	0.296155	0.782639	0.842391	-0.247438	-1.1871	209.481	248.674	-1.63768	1.16213	0.365609	0.999951	0.861831	-0.214522	-1.16032	214.315	248.674	-1.60132	1.18938	0.0990817	0.999997	1.31214	0.391919	1.31214	209.481	159.648	-1.0525	1.81209	0.0741235	0.344093	1.34242	0.424835	1.34242	214.315	159.648	-1.02913	1.85458	0.889616	0.977921	0.977443
ENSG00000158445.10	KCNB1	0.0746725	0.377827	0.642049	-0.639245	-1.55751	127.155	198.045	-2.53528	1.04511	0.743423	0.957247	1.08453	0.117068	1.08453	214.786	198.045	-1.49892	1.76303	0.4217	0.999951	1.22044	0.2874	1.22044	241.702	198.045	-1.33208	1.98409	0.0347874	0.999997	1.68917	0.756314	1.68917	214.786	127.155	1.03818	2.74836	0.00971293	0.126109	1.90085	0.926645	1.90085	241.702	127.155	1.16821	3.09296	0.633626	0.916364	0.888638
ENSG00000196850.6	PPTC7	0.00304223	0.0764729	0.642188	-0.638932	-1.55718	1177.35	1833.35	-2.08711	-1.1618	0.0152158	0.304862	0.695827	-0.5232	-1.43714	1275.69	1833.35	-1.9261	-1.07231	0.695609	0.999951	0.943231	-0.0843167	-1.06019	1729.27	1833.35	-1.4208	1.26406	0.591531	0.999997	1.08352	0.115732	1.08352	1275.69	1177.35	-1.23711	1.4524	0.0101067	0.128783	1.46878	0.554615	1.46878	1729.27	1177.35	1.09582	1.96867	0.041763	0.446131	0.737706
ENSG00000130312.7	MRPL34	0.000223312	0.020797	0.642262	-0.638766	-1.557	669.108	1041.8	-1.96966	-1.23079	0.00161834	0.121058	0.685255	-0.545288	-1.45931	713.898	1041.8	-1.84585	-1.15371	0.280018	0.999951	0.878572	-0.186767	-1.13821	915.296	1041.8	-1.43956	1.11118	0.589427	0.999997	1.06694	0.0934783	1.06694	713.898	669.108	-1.18593	1.35002	0.00904	0.122445	1.36793	0.451999	1.36793	915.296	669.108	1.08121	1.7307	0.0382897	0.434819	0.779964
ENSG00000174807.4	CD248	0.0622377	0.348415	0.64246	-0.638322	-1.55652	215.588	335.567	-2.4782	1.02289	0.749578	0.95809	0.927152	-0.109122	-1.07857	311.121	335.567	-1.71615	1.47522	0.562699	0.999951	1.14699	0.197854	1.14699	384.892	335.567	-1.38712	1.82488	0.122067	0.999997	1.44313	0.529199	1.44313	311.121	215.588	-1.10316	2.29745	0.014549	0.155344	1.78531	0.836176	1.78531	384.892	215.588	1.12151	2.84199	0.369045	0.815061	0.808334
ENSG00000255909.1	PDCD5P1	0.165393	0.529737	0.642663	-0.637866	-1.55603	6.21751	9.67461	-2.90619	1.2003	0.0412488	0.428596	0.516938	-0.951936	-1.93447	5.00118	9.67461	-3.64537	-1.02655	0.43086	0.999951	0.779555	-0.359277	-1.28278	7.54189	9.67461	-2.38372	1.4486	0.509729	0.999997	0.80437	-0.31407	-1.24321	5.00118	6.21751	-2.37479	1.53651	0.550225	0.820098	1.21301	0.278589	1.21301	7.54189	6.21751	-1.55335	2.28558	0.210013	0.697645	0.66312
ENSG00000142173.16	COL6A2	0.0292514	0.244699	0.642711	-0.637759	-1.55591	2430.56	3781.73	-2.31518	-1.04565	0.682447	0.941242	0.920402	-0.119665	-1.08648	3480.71	3781.73	-1.61657	1.36946	0.845517	0.999951	0.961267	-0.0569911	-1.04029	3635.25	3781.73	-1.54787	1.43028	0.0765486	0.999997	1.43206	0.518094	1.43206	3480.71	2430.56	-1.03904	2.13088	0.0471179	0.278136	1.49565	0.580768	1.49565	3635.25	2430.56	1.00514	2.22552	0.830333	0.968089	0.957488
ENSG00000112837.17	TBX18	0.150052	0.505402	0.642885	-0.637367	-1.55549	14.678	22.8315	-2.83879	1.17328	0.0178055	0.323561	0.479716	-1.05975	-2.08457	10.9526	22.8315	-3.82717	-1.13541	0.181237	0.999951	0.662777	-0.593405	-1.5088	15.1322	22.8315	-2.75745	1.21127	0.349693	0.999997	0.746192	-0.422381	-1.34014	10.9526	14.678	-2.47532	1.37827	0.921886	0.975639	1.03094	0.0439618	1.03094	15.1322	14.678	-1.78353	1.89561	0.30291	0.76928	0.723797
ENSG00000184194.6	GPR173	0.0741867	0.376773	0.643176	-0.636715	-1.55479	13.7943	21.4472	-2.52391	1.04408	0.931057	0.990371	0.979299	-0.030179	-1.02114	21.0032	21.4472	-1.64021	1.57301	0.777977	0.999951	1.07069	0.0985387	1.07069	22.9633	21.4472	-1.50154	1.72132	0.0874103	0.999997	1.5226	0.606536	1.5226	21.0032	13.7943	-1.06362	2.4658	0.0386205	0.251935	1.66469	0.735254	1.66469	22.9633	13.7943	1.02703	2.69825	0.711233	0.938458	0.914644
ENSG00000070159.14	PTPN3	0.0203976	0.202952	0.643352	-0.636321	-1.55436	1577.2	2451.53	-2.25657	-1.07067	0.00387232	0.168849	0.577293	-0.792624	-1.73222	1415.25	2451.53	-2.51484	-1.19315	0.876857	0.999951	1.0299	0.042508	1.0299	2524.84	2451.53	-1.40948	1.49504	0.569049	0.999997	0.897321	-0.156303	-1.11443	1415.25	1577.2	-1.61808	1.30285	0.0133648	0.148656	1.60084	0.678829	1.60084	2524.84	1577.2	1.10269	2.32404	0.00233983	0.150217	0.560532
ENSG00000168530.16	MYL1	0.00881618	0.128636	0.643391	-0.636233	-1.55427	109454	170121	-2.16197	-1.11738	0.0596207	0.486215	0.728218	-0.457557	-1.37321	123885	170121	-1.91013	1.01294	0.790578	0.999951	1.04573	0.0645087	1.04573	177901	170121	-1.33016	1.4546	0.462009	0.999997	1.13184	0.178676	1.13184	123885	109454	-1.22896	1.57439	0.00391853	0.0784396	1.62534	0.700742	1.62534	177901	109454	1.16848	2.26083	0.0316232	0.412425	0.696374
ENSG00000143369.15	ECM1	0.036534	0.274196	0.643626	-0.635706	-1.5537	119.639	185.882	-2.34826	-1.02799	0.349441	0.813449	0.821417	-0.283813	-1.21741	152.687	185.882	-1.83824	1.24031	0.904431	0.999951	0.975076	-0.0364134	-1.02556	181.249	185.882	-1.54846	1.47223	0.247252	0.999997	1.27623	0.351893	1.27623	152.687	119.639	-1.18443	1.92917	0.0487469	0.283081	1.51497	0.599292	1.51497	181.249	119.639	1.00229	2.28991	0.414801	0.837066	0.842413
ENSG00000151789.12	ZNF385D	0.0947183	0.420341	0.643716	-0.635504	-1.55348	38.48	59.7779	-2.6043	1.07915	0.644336	0.931703	0.886024	-0.174583	-1.12864	52.9646	59.7779	-1.88662	1.48106	0.397023	0.999951	0.80026	-0.321459	-1.24959	47.8379	59.7779	-2.0927	1.3402	0.225368	0.999997	1.37642	0.46092	1.37642	52.9646	38.48	-1.21775	2.30707	0.410457	0.736378	1.24319	0.314044	1.24319	47.8379	38.48	-1.35076	2.08762	0.698676	0.934501	1.10717
ENSG00000155324.10	GRAMD2B	0.0262436	0.231002	0.643958	-0.634962	-1.5529	21.1389	32.8265	-2.28928	-1.05338	0.720094	0.950928	0.932841	-0.100297	-1.07199	30.6219	32.8265	-1.56796	1.36443	0.132283	0.999951	0.742971	-0.428622	-1.34595	24.3892	32.8265	-1.98173	1.09393	0.0604615	0.999997	1.44861	0.534665	1.44861	30.6219	21.1389	-1.01643	2.13293	0.476112	0.780873	1.15376	0.20634	1.15376	24.3892	21.1389	-1.28451	1.70988	0.247431	0.728291	1.25555
ENSG00000197580.13	BCO2	0.0129899	0.158945	0.6442	-0.63442	-1.55231	212.159	329.338	-2.19617	-1.09722	0.0386141	0.418423	0.693611	-0.527801	-1.44173	228.432	329.338	-2.03914	-1.01934	0.535254	0.999951	1.11568	0.157927	1.11568	367.437	329.338	-1.26691	1.57699	0.676729	0.999997	1.0767	0.106619	1.0767	228.432	212.159	-1.31457	1.52397	0.00190903	0.0541381	1.73189	0.792347	1.73189	367.437	212.159	1.22438	2.44977	0.00717618	0.248726	0.621692
ENSG00000288640.1	ENSG00000288640	0.00712179	0.116536	0.644226	-0.634361	-1.55225	138.015	214.234	-2.13816	-1.12689	0.0450608	0.439452	0.721214	-0.471502	-1.38655	154.509	214.234	-1.90874	-1.00722	0.707422	0.999951	1.06296	0.0880854	1.06296	227.722	214.234	-1.29406	1.46214	0.490444	0.999997	1.1195	0.16286	1.1195	154.509	138.015	-1.23116	1.543	0.00216621	0.0571357	1.64998	0.722446	1.64998	227.722	138.015	1.19805	2.27238	0.0173223	0.350794	0.678496
ENSG00000261168.1	ENSG00000261168	0.00279656	0.0739699	0.644766	-0.633152	-1.55095	323.693	502.031	-2.06807	-1.16314	0.0976089	0.57637	0.784398	-0.350343	-1.27486	393.792	502.031	-1.6992	1.04548	0.624203	0.999951	1.07439	0.103521	1.07439	539.379	502.031	-1.24026	1.43165	0.182021	0.999997	1.21656	0.282809	1.21656	393.792	323.693	-1.09622	1.62243	0.000503031	0.0260008	1.66633	0.736673	1.66633	539.379	323.693	1.24978	2.22171	0.031813	0.412425	0.730085
ENSG00000102265.12	TIMP1	0.11783	0.459	0.644851	-0.632963	-1.55075	112.633	174.665	-2.68739	1.1175	0.642416	0.931488	0.878058	-0.187611	-1.13888	153.366	174.665	-1.97185	1.52027	0.77802	0.999951	1.08213	0.113878	1.08213	189.01	174.665	-1.59979	1.87338	0.271128	0.999997	1.36165	0.445351	1.36165	153.366	112.633	-1.27265	2.3596	0.0649147	0.324079	1.67811	0.74684	1.67811	189.01	112.633	-1.03252	2.90765	0.45544	0.854205	0.811415
ENSG00000154723.13	ATP5PF	0.000875679	0.0426173	0.644926	-0.632793	-1.55056	2309.45	3580.96	-2.00763	-1.19756	0.000708357	0.078528	0.639973	-0.643916	-1.56256	2291.72	3580.96	-2.02315	-1.20684	0.970143	0.999951	0.99508	-0.00711486	-1.00494	3563.34	3580.96	-1.30106	1.28829	0.95337	0.999997	0.99232	-0.0111228	-1.00774	2291.72	2309.45	-1.3049	1.28493	0.00100098	0.0384268	1.54294	0.625678	1.54294	3563.34	2309.45	1.19166	1.99776	0.00081139	0.0963893	0.643137
ENSG00000235257.10	ITGA9-AS1	0.100814	0.43124	0.644963	-0.632711	-1.55048	12.6187	19.5649	-2.61796	1.08901	0.791178	0.968557	1.07156	0.099716	1.07156	20.9651	19.5649	-1.55661	1.78737	0.119513	0.999951	0.658612	-0.6025	-1.51835	12.8857	19.5649	-2.56867	1.11421	0.0556191	0.999997	1.66143	0.732427	1.66143	20.9651	12.6187	-1.01226	2.79421	0.938711	0.980835	1.02116	0.030211	1.02116	12.8857	12.6187	-1.67004	1.74147	0.0675183	0.522116	1.627
ENSG00000135211.6	TMEM60	0.000110208	0.0148456	0.645294	-0.631972	-1.54968	108.098	167.518	-1.93493	-1.24114	0.00146325	0.11485	0.6984	-0.517875	-1.43184	116.995	167.518	-1.78617	-1.14781	0.440488	0.999951	0.916967	-0.125058	-1.09055	153.609	167.518	-1.35926	1.1429	0.487656	0.999997	1.0823	0.114097	1.0823	116.995	108.098	-1.15518	1.35314	0.00196705	0.0551614	1.42101	0.506914	1.42101	153.609	108.098	1.13754	1.77511	0.016025	0.344992	0.761641
ENSG00000183798.5	EMILIN3	0.133253	0.481759	0.645302	-0.631953	-1.54966	25.3738	39.3208	-2.74522	1.14315	0.795651	0.969219	0.927761	-0.108176	-1.07786	36.4803	39.3208	-1.90113	1.63638	0.679192	0.999951	1.12711	0.172622	1.12711	44.3187	39.3208	-1.56425	1.98717	0.212834	0.999997	1.43771	0.523777	1.43771	36.4803	25.3738	-1.23136	2.54526	0.0554868	0.300861	1.74663	0.804575	1.74663	44.3187	25.3738	-1.01317	3.09089	0.500623	0.869724	0.823136
ENSG00000250056.8	LINC01018	0.261024	0.636764	0.645326	-0.6319	-1.5496	19.2007	29.7535	-3.32603	1.38511	0.516379	0.888764	0.777237	-0.363573	-1.28661	23.1256	29.7535	-2.75427	1.66385	0.821335	0.999951	1.09143	0.126224	1.09143	32.474	29.7535	-1.95787	2.33227	0.633615	0.999997	1.20441	0.268327	1.20441	23.1256	19.2007	-1.78391	2.58775	0.177066	0.516512	1.69129	0.758124	1.69129	32.474	19.2007	-1.2681	3.62736	0.38151	0.820702	0.712125
ENSG00000111341.10	MGP	0.0487344	0.313542	0.645348	-0.63185	-1.54955	284.453	440.774	-2.39527	-1.00243	0.79849	0.969329	0.944913	-0.0817467	-1.0583	416.493	440.774	-1.63504	1.45986	0.428055	0.999951	0.8386	-0.253946	-1.19246	369.633	440.774	-1.8429	1.29602	0.0861078	0.999997	1.46419	0.550103	1.46419	416.493	284.453	-1.05563	2.26311	0.238714	0.588814	1.29945	0.377904	1.29945	369.633	284.453	-1.18982	2.00911	0.590906	0.902175	1.12677
ENSG00000157150.5	TIMP4	0.0642756	0.353785	0.645354	-0.631837	-1.54954	92.0579	142.647	-2.46423	1.02631	0.132543	0.625406	0.700731	-0.513067	-1.42708	99.9573	142.647	-2.26831	1.11379	0.862781	0.999951	0.96001	-0.0588781	-1.04166	136.943	142.647	-1.6547	1.525	0.728398	0.999997	1.08581	0.11877	1.08581	99.9573	92.0579	-1.4657	1.72803	0.0934757	0.387649	1.48757	0.572959	1.48757	136.943	92.0579	-1.06921	2.36602	0.183144	0.673123	0.72992
ENSG00000164070.12	HSPA4L	0.041195	0.28702	0.645359	-0.631827	-1.54953	33.7005	52.2198	-2.35937	-1.01766	0.0368141	0.413462	0.639292	-0.645453	-1.56423	33.3837	52.2198	-2.38069	-1.02778	0.664826	0.999951	0.911835	-0.133155	-1.09669	47.6158	52.2198	-1.665	1.38435	0.965157	0.999997	0.9906	-0.0136257	-1.00949	33.3837	33.7005	-1.5422	1.51334	0.107839	0.413622	1.41291	0.498672	1.41291	47.6158	33.7005	-1.0786	2.15323	0.0981932	0.574222	0.701105
ENSG00000255035.2	SDHCP4	0.049177	0.314782	0.645403	-0.631729	-1.54942	14.9108	23.1031	-2.39692	-1.00158	0.11318	0.6047	0.704901	-0.504508	-1.41864	16.2854	23.1031	-2.18668	1.08653	0.450898	0.999951	0.847095	-0.239404	-1.18051	19.5705	23.1031	-1.81729	1.30403	0.695054	0.999997	1.09219	0.127221	1.09219	16.2854	14.9108	-1.42293	1.69738	0.225391	0.575474	1.31251	0.392324	1.31251	19.5705	14.9108	-1.18259	2.03722	0.408838	0.834924	0.832139
ENSG00000010278.15	CD9	0.0033855	0.0809462	0.645409	-0.631715	-1.54941	220.587	341.778	-2.07661	-1.15605	0.178334	0.680528	0.818226	-0.289429	-1.22216	279.652	341.778	-1.63684	1.09585	0.835436	0.999951	1.03143	0.0446455	1.03143	352.52	341.778	-1.29826	1.38116	0.11247	0.999997	1.26776	0.342286	1.26776	279.652	220.587	-1.05731	1.69933	0.00170048	0.0520816	1.5981	0.67636	1.5981	352.52	220.587	1.19245	2.14175	0.120226	0.605408	0.793293
ENSG00000235374.2	SSR4P1	0.0491524	0.314782	0.645679	-0.631111	-1.54876	19.9847	30.9514	-2.39476	-1.00163	0.678875	0.940341	1.09423	0.129915	1.09423	33.868	30.9514	-1.39972	1.67594	0.978242	0.999951	1.00599	0.00862068	1.00599	31.1369	30.9514	-1.52721	1.54557	0.0168405	0.999997	1.6947	0.761027	1.6947	33.868	19.9847	1.0996	2.61185	0.0460265	0.275074	1.55804	0.639732	1.55804	31.1369	19.9847	1.00785	2.40858	0.698955	0.934501	1.08771
ENSG00000103490.14	PYCARD	0.0990437	0.427881	0.645691	-0.631084	-1.54873	11.8904	18.415	-2.60439	1.08582	0.337806	0.80689	0.777943	-0.362263	-1.28544	14.3258	18.415	-2.14805	1.29999	0.238178	0.999951	0.731894	-0.450293	-1.36632	13.4778	18.415	-2.29503	1.22938	0.484277	0.999997	1.20482	0.268821	1.20482	14.3258	11.8904	-1.39907	2.03089	0.641314	0.864491	1.13351	0.180791	1.13351	13.4778	11.8904	-1.49468	1.92041	0.818448	0.964728	1.06292
ENSG00000120820.13	GLT8D2	0.0481045	0.311485	0.645801	-0.630839	-1.54847	30.5635	47.3265	-2.38902	-1.00365	0.458312	0.86513	0.849929	-0.234585	-1.17657	40.2242	47.3265	-1.80819	1.3062	0.955428	0.999951	0.987823	-0.017676	-1.01233	46.7502	47.3265	-1.55566	1.518	0.214594	0.999997	1.31609	0.396254	1.31609	40.2242	30.5635	-1.17247	2.03082	0.0547697	0.299063	1.52961	0.613163	1.52961	46.7502	30.5635	-1.00873	2.36012	0.492956	0.865539	0.860407
ENSG00000110076.20	NRXN2	0.0542762	0.328231	0.646034	-0.630317	-1.54791	28.9366	44.7912	-2.41531	1.00805	0.41439	0.850278	0.832179	-0.265035	-1.20166	37.2743	44.7912	-1.86798	1.29362	0.166131	0.999951	0.730465	-0.453112	-1.36899	32.7184	44.7912	-2.13532	1.13936	0.265111	0.999997	1.28813	0.365283	1.28813	37.2743	28.9366	-1.21182	2.01076	0.591568	0.840394	1.13069	0.177205	1.13069	32.7184	28.9366	-1.3852	1.77093	0.565782	0.895132	1.13924
ENSG00000260398.1	ENSG00000260398	0.0272549	0.235193	0.646055	-0.630272	-1.54786	292.593	452.892	-2.28118	-1.05027	0.0371934	0.415362	0.662207	-0.594646	-1.5101	299.908	452.892	-2.2253	-1.02477	0.487057	0.999951	1.14717	0.198081	1.14717	519.544	452.892	-1.2839	1.68961	0.900775	0.999997	1.025	0.0356258	1.025	299.908	292.593	-1.43834	1.51116	0.00369823	0.0764318	1.77566	0.828353	1.77566	519.544	292.593	1.20502	2.61651	0.00545681	0.225083	0.577252
ENSG00000229585.4	RPL21P44	0.106676	0.440592	0.646233	-0.629873	-1.54743	10.4977	16.2444	-2.63004	1.09835	0.84395	0.976742	0.949259	-0.0751271	-1.05345	15.4202	16.2444	-1.76929	1.59429	0.651191	0.999951	0.88625	-0.174215	-1.12835	14.3966	16.2444	-1.90458	1.49593	0.153644	0.999997	1.46891	0.554746	1.46891	15.4202	10.4977	-1.15453	2.49114	0.245582	0.596086	1.37141	0.455658	1.37141	14.3966	10.4977	-1.2427	2.33722	0.796223	0.959701	1.0711
ENSG00000120217.14	CD274	0.101034	0.431445	0.646284	-0.629761	-1.54731	50.5457	78.2098	-2.60711	1.08895	0.891745	0.983111	0.964593	-0.0520073	-1.03671	75.4406	78.2098	-1.7423	1.6211	0.940543	0.999951	0.980413	-0.0285386	-1.01998	76.6779	78.2098	-1.7153	1.64877	0.132066	0.999997	1.49252	0.577753	1.49252	75.4406	50.5457	-1.12831	2.51344	0.117531	0.427376	1.517	0.601222	1.517	76.6779	50.5457	-1.11082	2.55633	0.951039	0.992021	0.983864
ENSG00000015475.19	BID	0.0924902	0.41572	0.64636	-0.629591	-1.54713	29.5825	45.7679	-2.57229	1.07465	0.858511	0.97995	1.04684	0.0660359	1.04684	47.9115	45.7679	-1.58007	1.73155	0.987851	0.999951	0.996085	-0.00565872	-1.00393	45.5887	45.7679	-1.66326	1.65026	0.0622284	0.999997	1.61959	0.695627	1.61959	47.9115	29.5825	-1.02495	2.68851	0.09547	0.392682	1.54107	0.623932	1.54107	45.5887	29.5825	-1.0789	2.56227	0.846537	0.970412	1.05095
ENSG00000234743.1	EIF5AP4	0.144447	0.499087	0.646384	-0.629536	-1.54707	42.0764	65.095	-2.77981	1.16144	0.353453	0.815624	0.758226	-0.399301	-1.31887	49.3567	65.095	-2.36645	1.36048	0.514984	0.999951	1.21365	0.279354	1.21365	79.0027	65.095	-1.47588	2.1739	0.593995	0.999997	1.17303	0.230235	1.17303	49.3567	42.0764	-1.53295	2.10932	0.0348165	0.239493	1.8776	0.90889	1.8776	79.0027	42.0764	1.04596	3.37048	0.114181	0.596249	0.624747
ENSG00000138738.11	PRDM5	0.0418503	0.288968	0.64655	-0.629167	-1.54667	18.3523	28.385	-2.35403	-1.01621	0.277685	0.770473	0.794841	-0.331262	-1.25811	22.5616	28.385	-1.90444	1.20317	0.0996746	0.999951	0.702646	-0.509129	-1.42319	19.9446	28.385	-2.16627	1.06951	0.336986	0.999997	1.22936	0.297905	1.22936	22.5616	18.3523	-1.2399	1.87389	0.7025	0.88848	1.08676	0.120037	1.08676	19.9446	18.3523	-1.41024	1.66557	0.566543	0.895132	1.13121
ENSG00000217416.4	ISCA1P1	0.00397347	0.0866486	0.647142	-0.627846	-1.54526	81.2916	125.616	-2.07783	-1.14919	0.00399843	0.172355	0.647658	-0.626695	-1.54402	81.3565	125.616	-2.07547	-1.14866	0.608455	0.999951	0.92595	-0.110993	-1.07997	116.315	125.616	-1.4496	1.24286	0.995816	0.999997	1.0008	0.00115033	1.0008	81.3565	81.2916	-1.34609	1.34824	0.0179021	0.170942	1.43083	0.516852	1.43083	116.315	81.2916	1.06363	1.9248	0.0180265	0.353273	0.699453
ENSG00000160221.18	GATD3A	0.0333475	0.262722	0.647268	-0.627564	-1.54495	283.281	437.657	-2.30634	-1.03492	0.168408	0.672665	0.754761	-0.405908	-1.32492	330.326	437.657	-1.97729	1.12639	0.901028	0.999951	1.02572	0.0366321	1.02572	448.912	437.657	-1.45468	1.53046	0.452501	0.999997	1.16607	0.221656	1.16607	330.326	283.281	-1.28043	1.74104	0.0243083	0.196538	1.58469	0.664197	1.58469	448.912	283.281	1.06156	2.36559	0.133167	0.624738	0.735838
ENSG00000173991.6	TCAP	0.0302741	0.248908	0.647958	-0.626029	-1.54331	80878.9	124821	-2.28529	-1.04223	0.115081	0.607129	0.729344	-0.455329	-1.3711	91037.7	124821	-2.03028	1.07999	0.501038	0.999951	0.87392	-0.194427	-1.14427	109084	124821	-1.6944	1.29408	0.554693	0.999997	1.1256	0.1707	1.1256	91037.7	80878.9	-1.31554	1.66677	0.135269	0.461119	1.34873	0.431602	1.34873	109084	80878.9	-1.0979	1.99717	0.366574	0.814387	0.834566
ENSG00000170955.10	CAVIN3	0.0587619	0.339801	0.648327	-0.625206	-1.54243	265.075	408.861	-2.41759	1.01618	0.332622	0.803384	0.800936	-0.320241	-1.24854	327.471	408.861	-1.95625	1.25493	0.447759	0.999951	0.840311	-0.251005	-1.19004	343.57	408.861	-1.86483	1.3168	0.356673	0.999997	1.23539	0.304966	1.23539	327.471	265.075	-1.26885	1.9365	0.258207	0.607899	1.29612	0.374201	1.29612	343.57	265.075	-1.20956	2.03198	0.834167	0.968704	0.953143
ENSG00000234684.8	SDCBP2-AS1	0.0246431	0.224511	0.648362	-0.625128	-1.54235	26.9462	41.5604	-2.25076	-1.0569	0.0730127	0.524189	0.709221	-0.495693	-1.41	29.4755	41.5604	-2.05284	1.03257	0.0790641	0.999951	0.712784	-0.488463	-1.40295	29.6236	41.5604	-2.04715	1.04008	0.644267	0.999997	1.09387	0.129435	1.09387	29.4755	26.9462	-1.33791	1.60087	0.627871	0.858526	1.09936	0.136665	1.09936	29.6236	26.9462	-1.33417	1.61247	0.979418	0.997173	0.995001
ENSG00000262664.3	OVCA2	8.12149e-06	0.00306322	0.6484	-0.625044	-1.54226	149.324	230.296	-1.86554	-1.275	0.00202023	0.128064	0.74227	-0.429983	-1.34722	170.942	230.296	-1.62784	-1.11497	0.163332	0.999951	0.874169	-0.194016	-1.14394	201.317	230.296	-1.38205	1.05613	0.165478	0.999997	1.14477	0.195061	1.14477	170.942	149.324	-1.05746	1.38581	0.00216575	0.0571357	1.34819	0.431028	1.34819	201.317	149.324	1.11384	1.63186	0.0913357	0.566807	0.849115
ENSG00000005059.16	MCUB	0.0584749	0.338791	0.648411	-0.625019	-1.54223	16.2787	25.1055	-2.41571	1.01566	0.91479	0.986028	1.02423	0.034536	1.02423	25.7137	25.1055	-1.51371	1.58795	0.482638	0.999951	0.852835	-0.229662	-1.17256	21.4108	25.1055	-1.8287	1.33006	0.0444624	0.999997	1.5796	0.659555	1.5796	25.7137	16.2787	1.01138	2.46705	0.234372	0.583934	1.31527	0.395357	1.31527	21.4108	16.2787	-1.19438	2.0662	0.416208	0.837158	1.20097
ENSG00000176845.13	METRNL	0.120381	0.463404	0.648685	-0.62441	-1.54158	42.9655	66.2348	-2.66172	1.12003	0.475305	0.874912	0.820193	-0.285964	-1.21923	54.3253	66.2348	-2.10103	1.4134	0.804313	0.999951	0.933504	-0.0992725	-1.07123	61.8304	66.2348	-1.84621	1.60884	0.400125	0.999997	1.26439	0.338446	1.26439	54.3253	42.9655	-1.36598	2.18379	0.191808	0.537299	1.43907	0.525138	1.43907	61.8304	42.9655	-1.20032	2.48576	0.641434	0.917311	0.878618
ENSG00000164530.15	PI16	0.110843	0.446895	0.648708	-0.62436	-1.54153	122.755	189.23	-2.62418	1.10431	0.742567	0.957199	1.09302	0.128317	1.09302	206.832	189.23	-1.55551	1.85835	0.14397	0.999951	0.672492	-0.572412	-1.48701	127.256	189.23	-2.53192	1.14505	0.0543943	0.999997	1.68492	0.752677	1.68492	206.832	122.755	-1.00989	2.86702	0.894664	0.964863	1.03666	0.051948	1.03666	127.256	122.755	-1.6438	1.76655	0.0734234	0.532311	1.62533
ENSG00000088827.13	SIGLEC1	0.103805	0.437063	0.648737	-0.624294	-1.54146	33.6119	51.8113	-2.59638	1.09271	0.247319	0.749824	1.35566	0.438995	1.35566	70.2385	51.8113	-1.2352	2.27007	0.784801	0.999951	1.07481	0.104081	1.07481	55.6872	51.8113	-1.56154	1.80392	0.00534273	0.999997	2.08969	1.06329	2.08969	70.2385	33.6119	1.24415	3.50987	0.0574529	0.306287	1.65677	0.728375	1.65677	55.6872	33.6119	-1.0161	2.7891	0.376943	0.818422	1.2613
ENSG00000223403.6	MEG9	0.0288183	0.24298	0.648744	-0.624279	-1.54144	35.0513	54.0294	-2.27208	-1.04575	0.138221	0.636747	0.747008	-0.420804	-1.33867	40.3604	54.0294	-1.96858	1.09851	0.849637	0.999951	1.03781	0.0535387	1.03781	56.0721	54.0294	-1.41418	1.52314	0.477913	0.999997	1.15147	0.203475	1.15147	40.3604	35.0513	-1.28208	1.69989	0.0175053	0.169281	1.59972	0.677817	1.59972	56.0721	35.0513	1.08573	2.35702	0.0943606	0.568765	0.719795
ENSG00000136895.19	GARNL3	0.00370466	0.0854622	0.649281	-0.623085	-1.54017	32.5091	50.0695	-2.06174	-1.15054	0.477282	0.876368	0.90168	-0.149312	-1.10904	45.1467	50.0695	-1.47539	1.19953	0.751361	0.999951	1.04719	0.066519	1.04719	52.4321	50.0695	-1.27012	1.39281	0.0270083	0.999997	1.38874	0.473773	1.38874	45.1467	32.5091	1.03804	1.85791	0.00127717	0.0447067	1.61284	0.689604	1.61284	52.4321	32.5091	1.20581	2.15728	0.302877	0.76928	0.86105
ENSG00000134294.14	SLC38A2	0.00295155	0.0759542	0.649356	-0.622917	-1.53999	1601.51	2466.3	-2.04714	-1.15847	0.115573	0.607129	0.795739	-0.329633	-1.25669	1962.53	2466.3	-1.6704	1.0577	0.537786	0.999951	0.91442	-0.129071	-1.09359	2255.23	2466.3	-1.45361	1.21546	0.161653	0.999997	1.22543	0.293284	1.22543	1962.53	1601.51	-1.08481	1.62903	0.0184457	0.172938	1.40819	0.493846	1.40819	2255.23	1601.51	1.0593	1.872	0.338384	0.795996	0.870211
ENSG00000133136.5	GNG5P2	0.0728147	0.373601	0.649757	-0.622029	-1.53904	11.1959	17.231	-2.46503	1.0407	0.955923	0.994165	0.987177	-0.0186197	-1.01299	17.01	17.231	-1.60092	1.56013	0.115728	0.999951	1.43812	0.524187	1.43812	24.7802	17.231	-1.09351	2.2616	0.07973	0.999997	1.5193	0.603409	1.5193	17.01	11.1959	-1.05083	2.42561	0.000770498	0.0335567	2.21332	1.14622	2.21332	24.7802	11.1959	1.39305	3.51661	0.100805	0.578402	0.686434
ENSG00000157152.17	SYN2	0.250297	0.62685	0.649842	-0.621839	-1.53884	19.5244	30.0448	-3.20872	1.35503	0.380163	0.831476	0.720196	-0.473539	-1.38851	21.6381	30.0448	-2.8901	1.49904	0.322608	0.999951	0.689955	-0.535426	-1.44937	20.7296	30.0448	-3.02388	1.43948	0.784492	0.999997	1.10826	0.148299	1.10826	21.6381	19.5244	-1.88501	2.31525	0.873791	0.956657	1.06173	0.086413	1.06173	20.7296	19.5244	-1.97224	2.22324	0.909211	0.982156	1.04383
ENSG00000241571.2	ATP5F1AP7	0.0700389	0.366012	0.65	-0.621488	-1.53846	14.4282	22.1972	-2.45182	1.03589	0.00164206	0.121058	0.466105	-1.10127	-2.14544	10.3462	22.1972	-3.4506	-1.33394	0.539339	0.999951	0.86556	-0.208295	-1.15532	19.213	22.1972	-1.83198	1.37251	0.177007	0.999997	0.717085	-0.479784	-1.39453	10.3462	14.4282	-2.26002	1.16213	0.231206	0.580496	1.33163	0.413193	1.33163	19.213	14.4282	-1.20016	2.12817	0.0111439	0.292905	0.538502
ENSG00000154814.14	OXNAD1	0.00436678	0.0907152	0.650107	-0.621251	-1.53821	171.011	263.05	-2.06828	-1.14399	0.0246284	0.362653	0.712518	-0.489002	-1.40347	187.428	263.05	-1.88622	-1.04428	0.699887	0.999951	0.943592	-0.0837655	-1.05978	248.212	263.05	-1.42374	1.26764	0.544764	0.999997	1.096	0.132249	1.096	187.428	171.011	-1.22752	1.47452	0.0137133	0.150577	1.45144	0.537485	1.45144	248.212	171.011	1.07928	1.95193	0.0627147	0.509586	0.755113
ENSG00000229119.3	ENSG00000229119	0.0882157	0.408704	0.65011	-0.621244	-1.5382	37.6097	57.8513	-2.52352	1.06655	0.456127	0.864304	1.20485	0.268856	1.20485	69.7023	57.8513	-1.35495	1.96693	0.396166	0.999951	1.23673	0.306531	1.23673	71.5465	57.8513	-1.32092	2.02035	0.0141672	0.999997	1.8533	0.8901	1.8533	69.7023	37.6097	1.13203	3.03415	0.0106708	0.13283	1.90234	0.927775	1.90234	71.5465	37.6097	1.16119	3.11655	0.916586	0.984444	0.974223
ENSG00000237264.4	FTH1P11	0.00425448	0.0893975	0.650404	-0.620593	-1.53751	638.955	982.397	-2.06491	-1.14481	0.00987631	0.252254	0.678316	-0.559972	-1.47424	666.375	982.397	-1.97979	-1.09779	0.390888	0.999951	0.878946	-0.186153	-1.13773	863.474	982.397	-1.52773	1.18024	0.7802	0.999997	1.04291	0.060621	1.04291	666.375	638.955	-1.28802	1.40094	0.0454478	0.272524	1.35139	0.434439	1.35139	863.474	638.955	1.00612	1.81514	0.0851022	0.559937	0.771737
ENSG00000180172.7	RPS12P23	0.11002	0.445363	0.650748	-0.619829	-1.53669	7.68245	11.8056	-2.6027	1.10217	0.671836	0.939161	0.895126	-0.159838	-1.11716	10.5675	11.8056	-1.86523	1.49451	0.345432	0.999951	1.27579	0.351389	1.27579	15.0614	11.8056	-1.30006	2.11602	0.234571	0.999997	1.37553	0.459991	1.37553	10.5675	7.68245	-1.22985	2.32699	0.0110578	0.134827	1.96049	0.971218	1.96049	15.0614	7.68245	1.16639	3.29525	0.16882	0.661611	0.701626
ENSG00000156885.6	COX6A2	0.00869285	0.128075	0.650948	-0.619385	-1.53622	5351.42	8220.96	-2.11703	-1.11476	0.0256979	0.36645	0.694209	-0.526558	-1.44049	5707.07	8220.96	-1.98508	-1.0453	0.815517	0.999951	0.962548	-0.0550696	-1.03891	7913.07	8220.96	-1.43166	1.32643	0.694152	0.999997	1.06646	0.0928273	1.06646	5707.07	5351.42	-1.29222	1.46969	0.0168212	0.165775	1.47869	0.564316	1.47869	7913.07	5351.42	1.073	2.03775	0.0457786	0.459002	0.72122
ENSG00000236830.8	CBR3-AS1	0.0350244	0.268476	0.651528	-0.618101	-1.53485	21.7806	33.4301	-2.28592	-1.03056	0.00362593	0.161847	0.551368	-0.858912	-1.81367	18.4323	33.4301	-2.70871	-1.21438	0.764452	0.999951	1.06163	0.0862829	1.06163	35.4904	33.4301	-1.39291	1.5699	0.421567	0.999997	0.846269	-0.240811	-1.18166	18.4323	21.7806	-1.77531	1.27143	0.0160117	0.162672	1.62945	0.704383	1.62945	35.4904	21.7806	1.09522	2.42427	0.00132968	0.120666	0.51936
ENSG00000184117.12	NIPSNAP1	0.0332863	0.262545	0.65171	-0.617699	-1.53443	41.7018	63.9884	-2.27593	-1.03451	0.839562	0.976554	0.960497	-0.0581472	-1.04113	61.4606	63.9884	-1.53803	1.41891	0.842493	0.999951	0.961101	-0.0572399	-1.04047	61.4993	63.9884	-1.53884	1.42145	0.0533151	0.999997	1.47381	0.559551	1.47381	61.4606	41.7018	-1.00556	2.18419	0.0536233	0.296077	1.47474	0.560459	1.47474	61.4993	41.7018	-1.00608	2.18807	0.997482	0.999911	0.999371
ENSG00000173372.17	C1QA	0.182148	0.554492	0.651877	-0.617329	-1.53403	35.183	53.9719	-2.87631	1.22227	0.204443	0.710218	1.49744	0.5825	1.49744	80.8198	53.9719	-1.24589	2.7937	0.559993	0.999951	0.829768	-0.26922	-1.20516	44.7841	53.9719	-2.25721	1.55412	0.0092165	0.999997	2.29712	1.19983	2.29712	80.8198	35.183	1.22835	4.29581	0.452763	0.766139	1.27289	0.348108	1.27289	44.7841	35.183	-1.4749	2.3897	0.0640704	0.512564	1.80465
ENSG00000258645.2	HSPE1P2	0.0133961	0.162205	0.65196	-0.617146	-1.53384	36.9928	56.7409	-2.15285	-1.09281	0.193773	0.697672	0.800459	-0.3211	-1.24928	45.4187	56.7409	-1.74763	1.11977	0.591748	0.999951	1.09564	0.131775	1.09564	62.1676	56.7409	-1.27439	1.52982	0.236659	0.999997	1.22777	0.296045	1.22777	45.4187	36.9928	-1.14415	1.72473	0.00261191	0.0635579	1.68054	0.748921	1.68054	62.1676	36.9928	1.19854	2.35637	0.0660076	0.517328	0.730585
ENSG00000091622.16	PITPNM3	0.0446987	0.29879	0.652207	-0.616599	-1.53326	17.2589	26.4623	-2.32721	-1.01017	0.147564	0.650356	0.736872	-0.440514	-1.35709	19.4993	26.4623	-2.05153	1.11394	0.644615	0.999951	0.907669	-0.139761	-1.10172	24.019	26.4623	-1.66283	1.36994	0.569418	0.999997	1.12981	0.176085	1.12981	19.4993	17.2589	-1.34775	1.72038	0.122012	0.435736	1.39169	0.476837	1.39169	24.019	17.2589	-1.09242	2.11581	0.324732	0.785971	0.811829
ENSG00000180155.20	LYNX1	0.0102438	0.139108	0.652314	-0.616361	-1.533	152.013	233.036	-2.12413	-1.10638	0.185516	0.687349	0.802733	-0.317008	-1.24574	187.066	233.036	-1.72465	1.11133	0.756487	0.999951	0.949845	-0.0742361	-1.0528	221.348	233.036	-1.45745	1.31492	0.212692	0.999997	1.23059	0.299353	1.23059	187.066	152.013	-1.1262	1.70547	0.0239944	0.195678	1.45612	0.542125	1.45612	221.348	152.013	1.05073	2.0179	0.310845	0.775757	0.84512
ENSG00000163909.8	HEYL	0.00454252	0.0918673	0.652368	-0.616243	-1.53288	118.907	182.27	-2.05887	-1.14126	0.299727	0.783821	0.856142	-0.224078	-1.16803	156.049	182.27	-1.56655	1.14825	0.0648999	0.999951	0.757587	-0.400516	-1.31998	138.086	182.27	-1.77248	1.0173	0.0709571	0.999997	1.31236	0.392165	1.31236	156.049	118.907	-1.02349	1.76274	0.322516	0.666183	1.16129	0.215727	1.16129	138.086	118.907	-1.15803	1.5617	0.416156	0.837158	1.13009
ENSG00000261269.1	ENSG00000261269	0.157323	0.515314	0.652466	-0.616026	-1.53265	33.3114	51.0547	-2.7699	1.17918	0.825259	0.973492	1.06846	0.0955303	1.06846	54.5498	51.0547	-1.68473	1.9233	0.808607	0.999951	0.929715	-0.10514	-1.0756	47.4663	51.0547	-1.93977	1.67668	0.101606	0.999997	1.63757	0.711557	1.63757	54.5498	33.3114	-1.10215	2.95557	0.241303	0.591764	1.42493	0.510887	1.42493	47.4663	33.3114	-1.26899	2.57657	0.643104	0.91793	1.14923
ENSG00000260643.2	ENSG00000260643	0.122931	0.466344	0.652554	-0.615831	-1.53244	12.6954	19.455	-2.63589	1.12243	0.539812	0.897623	0.845859	-0.241511	-1.18223	16.4562	19.455	-2.01892	1.44449	0.171823	0.999951	1.44544	0.531504	1.44544	28.1209	19.455	-1.17357	2.45193	0.348794	0.999997	1.29623	0.374321	1.29623	16.4562	12.6954	-1.32751	2.2305	0.00364795	0.0760652	2.21504	1.14734	2.21504	28.1209	12.6954	1.29577	3.78648	0.0470718	0.462438	0.585193
ENSG00000144824.21	PHLDB2	0.0524281	0.323114	0.652698	-0.615512	-1.5321	53.802	82.4301	-2.35787	1.00449	0.548708	0.900997	0.877048	-0.189272	-1.14019	72.2952	82.4301	-1.75062	1.3466	0.815658	0.999951	1.0523	0.0735454	1.0523	86.7411	82.4301	-1.45878	1.61535	0.179121	0.999997	1.34373	0.42624	1.34373	72.2952	53.802	-1.1452	2.06777	0.0297932	0.22088	1.61223	0.689057	1.61223	86.7411	53.802	1.0479	2.48046	0.404679	0.832938	0.833459
ENSG00000169439.12	SDC2	0.0533598	0.325951	0.652798	-0.615292	-1.53187	177.534	271.959	-2.36115	1.00619	0.93478	0.990879	0.982134	-0.0260076	-1.01819	267.1	271.959	-1.56799	1.51246	0.694336	0.999951	1.09044	0.124915	1.09044	296.556	271.959	-1.41235	1.67938	0.0641317	0.999997	1.5045	0.589285	1.5045	267.1	177.534	-1.02427	2.31847	0.020073	0.180585	1.67042	0.740208	1.67042	296.556	177.534	1.08389	2.57434	0.634761	0.916426	0.900674
ENSG00000121316.11	PLBD1	0.000286573	0.0240196	0.653168	-0.614474	-1.531	84.3175	129.09	-1.9272	-1.21625	0.0286474	0.381805	0.77503	-0.367677	-1.29027	100.049	129.09	-1.62112	-1.02695	0.961715	0.999951	1.00558	0.00803354	1.00558	129.811	129.09	-1.24832	1.2623	0.146553	0.999997	1.18657	0.246797	1.18657	100.049	84.3175	-1.06171	1.49483	0.000236993	0.0174415	1.53955	0.622507	1.53955	129.811	84.3175	1.22315	1.93779	0.0252891	0.38972	0.770726
ENSG00000172799.5	ZBTB8OSP2	0.0171343	0.183198	0.653183	-0.61444	-1.53096	20.7365	31.7469	-2.17291	-1.07867	0.23923	0.740285	0.813319	-0.298107	-1.22953	25.8204	31.7469	-1.73455	1.14738	0.524032	0.999951	0.893951	-0.161733	-1.11863	28.3802	31.7469	-1.57927	1.26207	0.221225	0.999997	1.24516	0.316334	1.24516	25.8204	20.7365	-1.14116	1.76929	0.0806333	0.360734	1.36861	0.452708	1.36861	28.3802	20.7365	-1.03899	1.94611	0.592347	0.902402	0.909803
ENSG00000139174.12	PRICKLE1	0.0256418	0.228029	0.653284	-0.614219	-1.53073	49.6577	76.0125	-2.2248	-1.05319	0.369725	0.826867	0.843732	-0.245143	-1.18521	64.1342	76.0125	-1.71808	1.22307	0.620567	0.999951	1.09808	0.134985	1.09808	83.468	76.0125	-1.319	1.59043	0.180135	0.999997	1.29153	0.369076	1.29153	64.1342	49.6577	-1.12554	1.87745	0.0063932	0.102653	1.68086	0.749204	1.68086	83.468	49.6577	1.15726	2.44137	0.163488	0.657084	0.76837
ENSG00000115129.14	TP53I3	0.152652	0.508758	0.653331	-0.614114	-1.53062	36.6045	56.0275	-2.74288	1.17078	0.572703	0.909798	1.18138	0.24047	1.18138	66.1896	56.0275	-1.51056	2.10822	0.199584	0.999951	1.46061	0.546573	1.46061	81.8344	56.0275	-1.22143	2.60578	0.0459145	0.999997	1.80824	0.854584	1.80824	66.1896	36.6045	1.0108	3.23477	0.00667783	0.105056	2.23564	1.16069	2.23564	81.8344	36.6045	1.25008	3.99821	0.47118	0.859161	0.808824
ENSG00000109846.9	CRYAB	2.61192e-05	0.00656768	0.653505	-0.613729	-1.53021	21881.9	33483.9	-1.86579	-1.25499	8.49987e-05	0.0336446	0.671951	-0.573572	-1.4882	22499.6	33483.9	-1.81457	-1.22054	0.257995	0.999951	0.891877	-0.165083	-1.12123	29863.5	33483.9	-1.36711	1.08746	0.783213	0.999997	1.02823	0.0401574	1.02823	22499.6	21881.9	-1.18584	1.25373	0.00211312	0.0564911	1.36476	0.448646	1.36476	29863.5	21881.9	1.11929	1.66406	0.00512971	0.219241	0.753412
ENSG00000144868.14	TMEM108	0.00665123	0.112497	0.653548	-0.613635	-1.53011	243.145	372.038	-2.08032	-1.12542	0.0204891	0.344265	0.695665	-0.523536	-1.43747	258.814	372.038	-1.95388	-1.05755	0.567716	0.999951	0.914474	-0.128986	-1.09353	340.219	372.038	-1.48598	1.24267	0.690702	0.999997	1.06444	0.0900993	1.06444	258.814	243.145	-1.27784	1.44785	0.0321811	0.22891	1.39925	0.484649	1.39925	340.219	243.145	1.02898	1.90274	0.0809234	0.547976	0.760727
ENSG00000140022.14	STON2	0.000399855	0.0291701	0.653549	-0.613633	-1.53011	270.161	413.376	-1.93637	-1.20908	0.0137333	0.289604	0.744188	-0.426261	-1.34375	307.629	413.376	-1.69973	-1.06232	0.674546	0.999951	1.05154	0.0724997	1.05154	434.68	413.376	-1.20238	1.32951	0.28039	0.999997	1.13869	0.187372	1.13869	307.629	270.161	-1.11176	1.44152	7.4909e-05	0.0105482	1.60896	0.686133	1.60896	434.68	270.161	1.27152	2.03596	0.00392019	0.187567	0.707714
ENSG00000198937.9	CCDC167	0.000445054	0.0302966	0.653722	-0.613251	-1.5297	102.108	156.195	-1.93925	-1.20664	0.0355235	0.407871	0.776593	-0.364769	-1.28768	121.3	156.195	-1.62996	-1.01727	0.23623	0.999951	0.867126	-0.205686	-1.15323	135.441	156.195	-1.46007	1.09784	0.155833	0.999997	1.18796	0.248482	1.18796	121.3	102.108	-1.06783	1.50696	0.0200252	0.180308	1.32645	0.407565	1.32645	135.441	102.108	1.04545	1.68297	0.360898	0.812243	0.895594
ENSG00000130347.13	RTN4IP1	0.00126954	0.0519066	0.653773	-0.613137	-1.52958	178.731	273.384	-1.98071	-1.1812	0.0174532	0.322297	0.731436	-0.451196	-1.36717	199.963	273.384	-1.76936	-1.05641	0.741888	0.999951	0.957658	-0.0624183	-1.04421	261.809	273.384	-1.35085	1.23888	0.395623	0.999997	1.11879	0.161941	1.11879	199.963	178.731	-1.15806	1.44954	0.00381308	0.0774266	1.46482	0.550719	1.46482	261.809	178.731	1.13104	1.89709	0.0406448	0.443069	0.763776
ENSG00000176340.4	COX8A	0.000964803	0.0451151	0.653782	-0.613119	-1.52956	3497.7	5349.96	-1.96863	-1.18842	0.00116089	0.105508	0.658209	-0.603383	-1.51927	3521.39	5349.96	-1.95537	-1.18044	0.866229	0.999951	0.978549	-0.0312838	-1.02192	5235.19	5349.96	-1.3152	1.25938	0.958208	0.999997	1.00677	0.00973585	1.00677	3521.39	3497.7	-1.27846	1.29584	0.00173537	0.0520937	1.49675	0.581835	1.49675	5235.19	3497.7	1.16292	1.92641	0.00207099	0.143326	0.672637
ENSG00000129038.16	LOXL1	0.0905534	0.413748	0.653859	-0.612948	-1.52938	46.9306	71.7748	-2.50145	1.06945	0.774781	0.964809	0.931058	-0.103057	-1.07405	66.8264	71.7748	-1.752	1.51876	0.318632	0.999951	1.28214	0.358559	1.28214	92.0256	71.7748	-1.27115	2.08963	0.158786	0.999997	1.42394	0.50989	1.42394	66.8264	46.9306	-1.14814	2.32799	0.00715307	0.108135	1.96089	0.971506	1.96089	92.0256	46.9306	1.20044	3.20305	0.198772	0.686243	0.726172
ENSG00000138413.14	IDH1	0.00221284	0.0655942	0.653961	-0.612724	-1.52914	292.082	446.635	-2.00718	-1.16496	0.0276077	0.376938	0.736883	-0.440492	-1.35707	329.118	446.635	-1.78067	-1.03423	0.546771	0.999951	0.919908	-0.120438	-1.08706	410.863	446.635	-1.42619	1.20688	0.390204	0.999997	1.1268	0.172232	1.1268	329.118	292.082	-1.16525	1.47949	0.0140025	0.151873	1.40667	0.492287	1.40667	410.863	292.082	1.07149	1.8467	0.109682	0.590629	0.80104
ENSG00000106976.21	DNM1	0.12371	0.466492	0.654743	-0.611	-1.52732	56.7149	86.6216	-2.61885	1.12267	0.977167	0.996005	0.99219	-0.0113116	-1.00787	85.9451	86.6216	-1.72424	1.69741	0.662472	0.999951	1.12705	0.172548	1.12705	97.6267	86.6216	-1.51806	1.92829	0.130399	0.999997	1.51539	0.599688	1.51539	85.9451	56.7149	-1.13085	2.59688	0.0481624	0.281533	1.72136	0.783548	1.72136	97.6267	56.7149	1.0044	2.9501	0.641482	0.917311	0.880344
ENSG00000145246.14	ATP10D	0.0234108	0.21927	0.654866	-0.610728	-1.52703	18.4189	28.1263	-2.202	-1.05895	0.403218	0.843937	0.858246	-0.220537	-1.16517	24.1392	28.1263	-1.66746	1.22823	0.32985	0.999951	0.835331	-0.25958	-1.19713	23.4947	28.1263	-1.71917	1.1996	0.147701	0.999997	1.31057	0.390191	1.31057	24.1392	18.4189	-1.10043	1.89009	0.196761	0.541002	1.27557	0.351147	1.27557	23.4947	18.4189	-1.13448	1.8459	0.883516	0.977407	1.02743
ENSG00000250182.3	EEF1A1P13	0.099307	0.428315	0.654892	-0.61067	-1.52697	45.5982	69.6271	-2.52598	1.08335	0.532192	0.89366	1.17257	0.229672	1.17257	81.6425	69.6271	-1.40538	1.93228	0.823585	0.999951	0.944559	-0.0822864	-1.05869	65.7669	69.6271	-1.74802	1.55957	0.0228908	0.999997	1.79048	0.840342	1.79048	81.6425	45.5982	1.08406	2.9572	0.154119	0.486849	1.44231	0.528384	1.44231	65.7669	45.5982	-1.14734	2.38678	0.396514	0.82879	1.24139
ENSG00000151693.11	ASAP2	0.00546152	0.101351	0.655476	-0.609385	-1.52561	47.2232	72.0441	-2.05516	-1.13251	0.0259278	0.367222	0.714093	-0.485817	-1.40038	51.4461	72.0441	-1.88338	-1.04125	0.452364	0.999951	0.892932	-0.163378	-1.11991	64.3305	72.0441	-1.50472	1.19975	0.575737	0.999997	1.08943	0.123569	1.08943	51.4461	47.2232	-1.23903	1.47054	0.042733	0.263579	1.36227	0.446008	1.36227	64.3305	47.2232	1.01017	1.83708	0.140768	0.633698	0.799717
ENSG00000106785.15	TRIM14	0.233012	0.60958	0.655494	-0.609344	-1.52557	6.00993	9.16855	-3.05408	1.31226	0.448702	0.861267	1.29583	0.373882	1.29583	11.8809	9.16855	-1.50881	2.53357	0.621102	0.999951	0.840848	-0.250083	-1.18928	7.70936	9.16855	-2.36481	1.67198	0.0505389	0.999997	1.97688	0.983226	1.97688	11.8809	6.00993	-1.0016	3.91432	0.485453	0.785123	1.28277	0.359262	1.28277	7.70936	6.00993	-1.56937	2.58239	0.210018	0.697645	1.5411
ENSG00000184304.17	PRKD1	0.0497819	0.316769	0.65585	-0.608563	-1.52474	22.7529	34.6922	-2.3239	-1.0004	0.566473	0.906728	1.12827	0.17411	1.12827	39.1421	34.6922	-1.33902	1.70456	0.930257	0.999951	1.01873	0.0267775	1.01873	35.3421	34.6922	-1.4875	1.54375	0.0109781	0.999997	1.72032	0.782673	1.72032	39.1421	22.7529	1.13252	2.61318	0.0403691	0.257308	1.5533	0.635341	1.5533	35.3421	22.7529	1.01952	2.36656	0.627298	0.915098	1.10752
ENSG00000118308.16	IRAG2	0.11895	0.461454	0.656243	-0.607698	-1.52383	9.14123	13.9296	-2.58757	1.11435	0.4774	0.876368	0.828199	-0.271951	-1.20744	11.5365	13.9296	-2.03096	1.39306	0.93875	0.999951	1.02051	0.0292881	1.02051	14.2153	13.9296	-1.64462	1.71277	0.390059	0.999997	1.26203	0.335747	1.26203	11.5365	9.14123	-1.34711	2.14558	0.101566	0.402444	1.55508	0.636986	1.55508	14.2153	9.14123	-1.09091	2.6381	0.430411	0.844535	0.811555
ENSG00000155368.18	DBI	0.0316867	0.254964	0.656819	-0.606433	-1.52249	609.028	927.239	-2.23409	-1.03755	0.170266	0.674051	0.764741	-0.386957	-1.30763	709.098	927.239	-1.91854	1.12202	0.802663	0.999951	0.952303	-0.0705072	-1.05009	883.013	927.239	-1.5406	1.39714	0.436942	0.999997	1.16431	0.219476	1.16431	709.098	609.028	-1.26041	1.70863	0.0576426	0.306455	1.44987	0.535925	1.44987	883.013	609.028	-1.01212	2.1276	0.262125	0.740305	0.803044
ENSG00000148057.16	IDNK	0.0434837	0.293792	0.656876	-0.606306	-1.52236	16.4068	24.977	-2.28925	-1.01237	0.922978	0.987863	1.01978	0.0282565	1.01978	25.4711	24.977	-1.45858	1.51685	0.664241	0.999951	1.09221	0.127245	1.09221	27.2801	24.977	-1.3635	1.62654	0.0332123	0.999997	1.55247	0.634563	1.55247	25.4711	16.4068	1.03564	2.32721	0.0141074	0.152482	1.66273	0.733551	1.66273	27.2801	16.4068	1.10788	2.49545	0.733538	0.943745	0.933688
ENSG00000070540.13	WIPI1	0.00451093	0.0918386	0.65698	-0.606079	-1.52212	1016.41	1547.09	-2.03403	-1.13904	0.0166753	0.319014	0.701867	-0.51073	-1.42477	1085.85	1547.09	-1.90382	-1.06626	0.293538	0.999951	0.856138	-0.224085	-1.16804	1324.52	1547.09	-1.56072	1.14397	0.655134	0.999997	1.06832	0.0953495	1.06832	1085.85	1016.41	-1.25099	1.42777	0.0735326	0.342386	1.30314	0.381995	1.30314	1324.52	1016.41	-1.02554	1.74155	0.179226	0.671064	0.819806
ENSG00000118971.9	CCND2	0.0234138	0.21927	0.656988	-0.60606	-1.5221	51.0124	77.6458	-2.18878	-1.05848	0.382553	0.832839	0.851593	-0.231764	-1.17427	66.1226	77.6458	-1.6841	1.22133	0.837331	0.999951	1.03845	0.0544328	1.03845	80.6314	77.6458	-1.38052	1.48872	0.161676	0.999997	1.29621	0.374296	1.29621	66.1226	51.0124	-1.1095	1.86413	0.0134293	0.148984	1.58062	0.660493	1.58062	80.6314	51.0124	1.0995	2.27227	0.280513	0.751305	0.820061
ENSG00000213860.4	RPL21P75	0.362789	0.724781	0.657209	-0.605576	-1.52159	4.70028	7.15188	-3.75754	1.62297	0.809156	0.971511	1.11515	0.15724	1.11515	7.97543	7.15188	-2.1717	2.70064	0.910866	0.999951	1.05215	0.0733403	1.05215	7.52485	7.15188	-2.31453	2.56223	0.2478	0.999997	1.6968	0.762816	1.6968	7.97543	4.70028	-1.44478	4.15971	0.306609	0.652625	1.60094	0.678917	1.60094	7.52485	4.70028	-1.53969	3.94622	0.897246	0.979788	1.05988
ENSG00000250510.8	GPR162	0.0856253	0.402439	0.65723	-0.605529	-1.52154	27.8527	42.3789	-2.45541	1.06062	0.27079	0.764665	0.765307	-0.385889	-1.30666	32.4329	42.3789	-2.10335	1.23192	0.10815	0.999951	0.674948	-0.567152	-1.4816	28.6036	42.3789	-2.3934	1.09033	0.534077	0.999997	1.16444	0.21964	1.16444	32.4329	27.8527	-1.3877	1.88162	0.914111	0.972165	1.02696	0.0383772	1.02696	28.6036	27.8527	-1.57902	1.6653	0.608608	0.908508	1.13388
ENSG00000250159.7	PKD2L2-DT	0.0779313	0.384735	0.657339	-0.60529	-1.52129	14.7391	22.4224	-2.42549	1.04804	0.307271	0.788891	0.786536	-0.346415	-1.2714	17.6361	22.4224	-2.01592	1.24713	0.783138	0.999951	1.06636	0.0926933	1.06636	23.9104	22.4224	-1.48185	1.68504	0.452757	0.999997	1.19655	0.258876	1.19655	17.6361	14.7391	-1.33506	1.91143	0.0414482	0.260989	1.62224	0.697984	1.62224	23.9104	14.7391	1.01893	2.58275	0.194209	0.683507	0.737591
ENSG00000283662.1	ENSG00000283662	0.0202108	0.202202	0.657372	-0.605219	-1.52121	296.913	451.666	-2.16742	-1.06766	0.0943152	0.569595	0.739351	-0.435668	-1.35254	333.94	451.666	-1.92659	1.05315	0.426392	0.999951	0.86627	-0.207111	-1.15437	391.265	451.666	-1.6443	1.23392	0.515549	0.999997	1.12471	0.169551	1.12471	333.94	296.913	-1.2671	1.60284	0.126816	0.445156	1.31778	0.398108	1.31778	391.265	296.913	-1.08144	1.87797	0.380379	0.819825	0.853488
ENSG00000102678.7	FGF9	0.168018	0.533884	0.657538	-0.604854	-1.52082	18.1545	27.6099	-2.76022	1.1934	0.0890091	0.557439	0.595683	-0.747383	-1.67874	16.4467	27.6099	-3.04983	1.0822	0.771219	0.999951	0.915858	-0.126805	-1.09187	25.2867	27.6099	-1.97455	1.65624	0.747607	0.999997	0.90593	-0.142529	-1.10384	16.4467	18.1545	-2.0148	1.65357	0.27679	0.62507	1.39286	0.478049	1.39286	25.2867	18.1545	-1.30449	2.53078	0.15869	0.653174	0.65041
ENSG00000131711.15	MAP1B	0.0302077	0.248908	0.657884	-0.604096	-1.52003	349.088	530.623	-2.21973	-1.04088	0.582513	0.913457	0.89935	-0.153045	-1.11191	477.216	530.623	-1.62306	1.31278	0.333007	0.999951	0.829489	-0.269706	-1.20556	440.146	530.623	-1.76022	1.21112	0.105565	0.999997	1.36704	0.45105	1.36704	477.216	349.088	-1.0682	1.99623	0.230518	0.579831	1.26084	0.33439	1.26084	440.146	349.088	-1.15847	1.84165	0.675372	0.929718	1.08422
ENSG00000166123.14	GPT2	0.055558	0.331962	0.658079	-0.603668	-1.51958	2737.31	4159.55	-2.33217	1.00999	0.0736978	0.525489	0.67646	-0.563923	-1.47828	2813.77	4159.55	-2.26878	1.03819	0.892687	0.999951	1.02992	0.0425329	1.02992	4284	4159.55	-1.4901	1.5806	0.8997	0.999997	1.02793	0.0397452	1.02793	2813.77	2737.31	-1.4931	1.57768	0.0404243	0.257551	1.56504	0.646201	1.56504	4284	2737.31	1.01974	2.40195	0.0544312	0.484201	0.656808
ENSG00000114854.8	TNNC1	0.0612915	0.345602	0.658284	-0.603218	-1.5191	48492.5	73665	-2.35379	1.01999	0.0739314	0.52594	0.670808	-0.576028	-1.49074	49415.1	73665	-2.30985	1.03939	0.744997	0.999951	0.92991	-0.104837	-1.07537	68501.8	73665	-1.66625	1.44086	0.932776	0.999997	1.01903	0.0271898	1.01903	49415.1	48492.5	-1.52054	1.57895	0.122068	0.435736	1.41263	0.498381	1.41263	68501.8	48492.5	-1.09687	2.18882	0.143796	0.63754	0.721369
ENSG00000111049.4	MYF5	0.00673433	0.113141	0.658433	-0.602892	-1.51876	46.9595	71.3201	-2.05476	-1.12258	0.30504	0.788652	0.855266	-0.225554	-1.16923	60.9977	71.3201	-1.57633	1.15305	0.0794893	0.999951	0.763528	-0.389247	-1.30971	54.4549	71.3201	-1.77066	1.03225	0.0899884	0.999997	1.29894	0.377338	1.29894	60.9977	46.9595	-1.04165	1.75752	0.341466	0.680319	1.15961	0.213645	1.15961	54.4549	46.9595	-1.17003	1.57334	0.460964	0.857001	1.12015
ENSG00000159713.11	TPPP3	0.191897	0.567525	0.658452	-0.60285	-1.51871	248.131	376.841	-2.8447	1.23335	0.648618	0.932626	1.15695	0.210321	1.15695	435.984	376.841	-1.61811	2.16588	0.833063	0.999951	0.934762	-0.0973284	-1.06979	352.256	376.841	-2.0033	1.75045	0.078256	0.999997	1.75707	0.813171	1.75707	435.984	248.131	-1.0658	3.29042	0.273873	0.622623	1.41964	0.505522	1.41964	352.256	248.131	-1.31951	2.6593	0.505101	0.871498	1.23769
ENSG00000146674.16	IGFBP3	0.0535611	0.325951	0.658663	-0.602388	-1.51823	147.562	224.032	-2.31982	1.00642	0.254925	0.756086	0.78199	-0.354778	-1.27879	175.191	224.032	-1.95282	1.19417	0.197085	0.999951	0.756581	-0.402434	-1.32174	169.498	224.032	-2.01939	1.15593	0.427748	0.999997	1.18724	0.24761	1.18724	175.191	147.562	-1.2873	1.81449	0.522381	0.806088	1.14866	0.199954	1.14866	169.498	147.562	-1.33118	1.75639	0.87866	0.976868	1.03358
ENSG00000165410.15	CFL2	6.75047e-07	0.000565802	0.659435	-0.600699	-1.51645	6706	10169.3	-1.78714	-1.28676	4.66593e-06	0.00879936	0.681316	-0.553604	-1.46775	6928.52	10169.3	-1.72972	-1.24545	0.71311	0.999951	1.03128	0.0444381	1.03128	10487.4	10169.3	-1.1427	1.21531	0.696931	0.999997	1.03318	0.0470947	1.03318	6928.52	6706	-1.14069	1.21765	9.50133e-08	0.000113212	1.56389	0.645137	1.56389	10487.4	6706	1.32702	1.84304	7.54016e-07	0.00284396	0.66065
ENSG00000127241.18	MASP1	0.169507	0.536694	0.659517	-0.600519	-1.51626	280.704	425.621	-2.74589	1.19436	0.557014	0.903235	0.837061	-0.256595	-1.19466	356.271	425.621	-2.16287	1.51546	0.815359	0.999951	1.07327	0.102015	1.07327	456.807	425.621	-1.68672	1.94296	0.431426	0.999997	1.2692	0.343924	1.2692	356.271	280.704	-1.42688	2.29854	0.107987	0.413803	1.62736	0.702534	1.62736	456.807	280.704	-1.11276	2.94693	0.411736	0.836279	0.779916
ENSG00000233184.8	ENSG00000233184	0.00654491	0.111322	0.659544	-0.600458	-1.5162	35.3656	53.6212	-2.04665	-1.12323	0.191866	0.695686	0.821186	-0.284219	-1.21775	44.033	53.6212	-1.63701	1.10391	0.486053	0.999951	0.899994	-0.152013	-1.11112	48.2587	53.6212	-1.49456	1.21058	0.153021	0.999997	1.24508	0.316239	1.24508	44.033	35.3656	-1.08487	1.68179	0.0431424	0.264825	1.36457	0.448445	1.36457	48.2587	35.3656	1.00963	1.84428	0.545533	0.887189	0.912435
ENSG00000067064.12	IDI1	0.00313425	0.077938	0.659877	-0.599732	-1.51543	917.223	1389.99	-1.99669	-1.15017	0.0142979	0.295715	0.708503	-0.497154	-1.41143	984.814	1389.99	-1.8595	-1.07132	0.931105	0.999951	0.987917	-0.0175382	-1.01223	1373.2	1389.99	-1.33343	1.3014	0.613498	0.999997	1.07369	0.102578	1.07369	984.814	917.223	-1.22729	1.41483	0.00413376	0.0805656	1.49712	0.582193	1.49712	1373.2	917.223	1.13627	1.97258	0.0181182	0.353273	0.717169
ENSG00000286070.2	ENSG00000286070	0.435377	0.773861	0.659923	-0.59963	-1.51533	19.538	29.6065	-4.30595	1.87523	0.736513	0.955819	0.836189	-0.258099	-1.1959	24.7566	29.6065	-3.3906	2.37075	0.273584	0.999951	0.557097	-0.844	-1.79502	16.4937	29.6065	-5.11565	1.58768	0.656909	0.999997	1.2671	0.341531	1.2671	24.7566	19.538	-2.24308	3.60137	0.751808	0.909658	0.844184	-0.24437	-1.18458	16.4937	19.538	-3.38427	2.41179	0.447326	0.851157	1.50098
ENSG00000186076.5	ENSG00000186076	0.0515694	0.320992	0.660105	-0.599232	-1.51491	26.1696	39.6446	-2.30145	1.00283	0.676979	0.93991	0.915997	-0.126585	-1.09171	36.3144	39.6446	-1.64964	1.38413	0.367472	0.999951	0.825867	-0.276019	-1.21085	32.7412	39.6446	-1.83567	1.25203	0.124012	0.999997	1.38765	0.472646	1.38765	36.3144	26.1696	-1.094	2.10659	0.296603	0.642293	1.25111	0.323213	1.25111	32.7412	26.1696	-1.21734	1.90548	0.625006	0.913797	1.10913
ENSG00000272779.1	ENSG00000272779	0.0054271	0.101142	0.660328	-0.598744	-1.5144	43.3167	65.5988	-2.02903	-1.1303	0.236537	0.738389	0.839929	-0.25166	-1.19058	55.0983	65.5988	-1.58927	1.1212	0.477225	0.999951	0.900298	-0.151526	-1.11074	59.0584	65.5988	-1.48387	1.20273	0.107356	0.999997	1.27199	0.347084	1.27199	55.0983	43.3167	-1.05365	1.70475	0.0385218	0.251602	1.36341	0.447219	1.36341	59.0584	43.3167	1.01651	1.8287	0.638916	0.91698	0.932946
ENSG00000125166.13	GOT2	0.00769426	0.121299	0.660457	-0.598464	-1.5141	9882.93	14963.8	-2.05418	-1.11602	0.00458686	0.182704	0.643261	-0.636524	-1.55458	9625.61	14963.8	-2.1091	-1.14585	0.799632	0.999951	1.04029	0.0569909	1.04029	15566.7	14963.8	-1.30413	1.41134	0.865409	0.999997	0.973963	-0.0380606	-1.02673	9625.61	9882.93	-1.39299	1.3214	0.00351148	0.0743025	1.57511	0.655455	1.57511	15566.7	9882.93	1.16099	2.13695	0.00201164	0.140507	0.618345
ENSG00000181804.15	SLC9A9	0.0198433	0.199866	0.660476	-0.598421	-1.51406	31.5851	47.8217	-2.14645	-1.06798	0.471376	0.872938	0.881199	-0.18246	-1.13482	42.1404	47.8217	-1.60101	1.2432	0.0545849	0.999951	0.709933	-0.494246	-1.40858	33.9502	47.8217	-1.99752	1.00676	0.105172	0.999997	1.33419	0.415962	1.33419	42.1404	31.5851	-1.06231	1.89097	0.689189	0.884214	1.07488	0.104176	1.07488	33.9502	31.5851	-1.32532	1.53123	0.224958	0.70856	1.24124
ENSG00000236824.2	BCYRN1	0.106905	0.440592	0.660504	-0.59836	-1.51399	115.347	174.635	-2.50666	1.09357	0.34534	0.810317	1.27375	0.349084	1.27375	222.441	174.635	-1.2977	2.10545	0.433927	0.999951	1.22235	0.289659	1.22235	213.465	174.635	-1.35274	2.02118	0.010566	0.999997	1.92845	0.947445	1.92845	222.441	115.347	1.16566	3.19041	0.0166319	0.164758	1.85063	0.88802	1.85063	213.465	115.347	1.11824	3.06271	0.872268	0.974849	1.04205
ENSG00000185567.7	AHNAK2	0.228169	0.60467	0.66056	-0.598239	-1.51387	32.2856	48.8761	-2.97157	1.29661	0.71779	0.950548	1.13162	0.178395	1.13162	55.3094	48.8761	-1.72795	2.21276	0.996931	0.999951	0.998682	-0.00190292	-1.00132	48.8117	48.8761	-1.96098	1.95581	0.116891	0.999997	1.71313	0.776634	1.71313	55.3094	32.2856	-1.14407	3.35762	0.229665	0.579619	1.51187	0.596336	1.51187	48.8117	32.2856	-1.29835	2.96771	0.714918	0.938778	1.13312
ENSG00000236423.7	LINC01134	0.114962	0.452765	0.660667	-0.598005	-1.51362	13.6031	20.59	-2.53428	1.10616	0.884279	0.982654	0.963115	-0.0542207	-1.0383	19.8305	20.59	-1.72234	1.59763	0.924045	0.999951	0.97557	-0.0356832	-1.02504	20.087	20.59	-1.70438	1.62212	0.150137	0.999997	1.45779	0.543785	1.45779	19.8305	13.6031	-1.14619	2.43583	0.138508	0.465613	1.47664	0.562322	1.47664	20.087	13.6031	-1.1342	2.4731	0.960336	0.994071	0.987233
ENSG00000122641.11	INHBA	0.131245	0.477823	0.660854	-0.597596	-1.51319	21.6315	32.7326	-2.5913	1.1317	0.211304	0.718744	0.710389	-0.493318	-1.40768	23.2529	32.7326	-2.40634	1.21437	0.519331	0.999951	0.838482	-0.254148	-1.19263	27.4457	32.7326	-2.03804	1.43285	0.793237	0.999997	1.07496	0.104277	1.07496	23.2529	21.6315	-1.59713	1.84553	0.387688	0.71872	1.26878	0.343448	1.26878	27.4457	21.6315	-1.35268	2.17757	0.546162	0.887226	0.847233
ENSG00000233996.1	KDM3AP1	0.177447	0.548145	0.660884	-0.597531	-1.51313	20.1019	30.4167	-2.76238	1.20652	0.124834	0.618461	0.624059	-0.680246	-1.60241	18.9818	30.4167	-2.92601	1.13953	0.529432	0.999951	0.824849	-0.277798	-1.21234	25.0892	30.4167	-2.20931	1.50316	0.852955	0.999997	0.944279	-0.0827146	-1.05901	18.9818	20.1019	-1.94178	1.73142	0.472247	0.778329	1.2481	0.319734	1.2481	25.0892	20.1019	-1.46618	2.28395	0.365749	0.813843	0.756573
ENSG00000116741.8	RGS2	0.196107	0.572792	0.660963	-0.597358	-1.51294	16.7798	25.3868	-2.83441	1.23828	0.166508	0.672665	1.5459	0.628448	1.5459	39.2456	25.3868	-1.19902	2.86543	0.59907	0.999951	1.18123	0.240289	1.18123	29.9877	25.3868	-1.57519	2.19786	0.00741633	0.999997	2.33886	1.22581	2.33886	39.2456	16.7798	1.25573	4.35625	0.0689693	0.333255	1.78713	0.837647	1.78713	29.9877	16.7798	-1.04616	3.34127	0.391222	0.825713	1.30872
ENSG00000104154.7	SLC30A4	0.0178413	0.187079	0.660988	-0.597304	-1.51289	27.1681	41.1022	-2.13095	-1.07409	0.0255984	0.365723	0.678027	-0.560586	-1.47487	27.8684	41.1022	-2.07454	-1.04854	0.0582111	0.999951	0.718132	-0.47768	-1.3925	29.5168	41.1022	-1.96152	1.01158	0.885546	0.999997	1.02578	0.0367182	1.02578	27.8684	27.1681	-1.37865	1.45064	0.640477	0.864455	1.08645	0.119624	1.08645	29.5168	27.1681	-1.30351	1.53863	0.745223	0.947838	0.944154
ENSG00000135046.14	ANXA1	0.033542	0.263567	0.661103	-0.597052	-1.51262	263.864	399.127	-2.21544	-1.03276	0.381756	0.832426	0.84359	-0.245386	-1.18541	336.7	399.127	-1.73538	1.23498	0.664861	0.999951	0.919189	-0.121567	-1.08792	366.873	399.127	-1.59281	1.34578	0.210623	0.999997	1.27603	0.351667	1.27603	336.7	263.864	-1.14784	1.86899	0.090609	0.382704	1.39039	0.475485	1.39039	366.873	263.864	-1.05354	2.03667	0.659069	0.923789	0.917755
ENSG00000189350.13	TOGARAM2	0.275687	0.648066	0.661155	-0.596939	-1.5125	130.639	197.592	-3.18272	1.39125	0.164093	0.670796	0.589625	-0.76213	-1.69599	116.505	197.592	-3.56936	1.24091	0.618696	0.999951	0.8279	-0.272472	-1.20788	163.586	197.592	-2.54116	1.74176	0.76312	0.999997	0.89181	-0.165192	-1.12132	116.505	130.639	-2.36112	1.87786	0.553676	0.822497	1.2522	0.324466	1.2522	163.586	130.639	-1.68097	2.63578	0.371527	0.816106	0.712194
ENSG00000237172.4	B3GNT9	0.113147	0.450291	0.66116	-0.596929	-1.51249	27.0378	40.8945	-2.52354	1.10312	0.0849198	0.549698	0.637707	-0.649034	-1.56812	26.0787	40.8945	-2.61608	1.06388	0.683915	0.999951	0.899604	-0.152638	-1.1116	36.7888	40.8945	-1.84992	1.49712	0.890761	0.999997	0.964528	-0.0521056	-1.03678	26.0787	27.0378	-1.73592	1.61495	0.239338	0.589534	1.36065	0.444291	1.36065	36.7888	27.0378	-1.22755	2.27263	0.188545	0.678672	0.708875
ENSG00000266469.2	ENSG00000266469	0.144006	0.498079	0.661274	-0.59668	-1.51223	8.01198	12.116	-2.63376	1.1517	0.186096	0.687809	0.689425	-0.536535	-1.45048	8.35306	12.116	-2.51727	1.19648	0.170253	0.999951	0.677119	-0.562518	-1.47684	8.20396	12.116	-2.57838	1.18216	0.88451	0.999997	1.04257	0.0601457	1.04257	8.35306	8.01198	-1.68346	1.82984	0.934923	0.97988	1.02396	0.034162	1.02396	8.20396	8.01198	-1.72411	1.80773	0.950176	0.992021	1.01817
ENSG00000117602.13	RCAN3	0.0758638	0.379669	0.661892	-0.595333	-1.51082	24.9325	37.6686	-2.38275	1.04388	0.245685	0.748819	0.764784	-0.386876	-1.30756	28.8083	37.6686	-2.0563	1.20272	0.205596	0.999951	0.745291	-0.424124	-1.34176	28.0741	37.6686	-2.11529	1.17496	0.535606	0.999997	1.15545	0.208457	1.15545	28.8083	24.9325	-1.36707	1.82514	0.612799	0.850445	1.126	0.17121	1.126	28.0741	24.9325	-1.40626	1.78297	0.911789	0.98294	1.02615
ENSG00000064012.23	CASP8	0.110293	0.445601	0.661918	-0.595275	-1.51076	16.7193	25.2589	-2.5069	1.09836	0.89221	0.983327	1.03501	0.0496465	1.03501	26.1432	25.2589	-1.58935	1.70259	0.760408	0.999951	0.924915	-0.112607	-1.08118	23.3623	25.2589	-1.78555	1.52748	0.0819696	0.999997	1.56365	0.644922	1.56365	26.1432	16.7193	-1.05833	2.58764	0.196429	0.540295	1.39733	0.482668	1.39733	23.3623	16.7193	-1.18893	2.3214	0.658633	0.923752	1.11903
ENSG00000029534.21	ANK1	0.00852959	0.12691	0.662166	-0.594736	-1.5102	10105.8	15261.8	-2.05322	-1.11079	0.142253	0.643481	0.794555	-0.331781	-1.25857	12126.3	15261.8	-1.71109	1.08024	0.623897	0.999951	0.926035	-0.110861	-1.07987	14133	15261.8	-1.46815	1.259	0.244838	0.999997	1.19993	0.262954	1.19993	12126.3	10105.8	-1.13304	1.6314	0.0323521	0.229132	1.39849	0.483875	1.39849	14133	10105.8	1.02862	1.90136	0.328514	0.789447	0.858018
ENSG00000167136.7	ENDOG	0.00688807	0.114576	0.662262	-0.594527	-1.50998	1148.55	1734.29	-2.03601	-1.11985	0.0591771	0.485545	0.750009	-0.41502	-1.33332	1300.73	1734.29	-1.79765	1.01121	0.6853	0.999951	0.940094	-0.0891226	-1.06372	1630.39	1734.29	-1.43413	1.26745	0.414654	0.999997	1.1325	0.179507	1.1325	1300.73	1148.55	-1.19069	1.52712	0.0216228	0.185983	1.41952	0.505404	1.41952	1630.39	1148.55	1.05274	1.9141	0.13846	0.631355	0.797802
ENSG00000182752.10	PAPPA	0.185212	0.558418	0.662368	-0.594295	-1.50974	7.38785	11.1537	-2.7769	1.21831	0.877766	0.98195	1.04761	0.0670979	1.04761	11.6847	11.1537	-1.72664	1.89496	0.375286	0.999951	1.30625	0.385433	1.30625	14.5695	11.1537	-1.38186	2.35787	0.136847	0.999997	1.58161	0.661393	1.58161	11.6847	7.38785	-1.15669	2.89344	0.0270252	0.208557	1.97209	0.979728	1.97209	14.5695	7.38785	1.0802	3.6004	0.459759	0.856344	0.801995
ENSG00000166557.14	TMED3	0.103867	0.437063	0.662392	-0.594242	-1.50968	30.8867	46.629	-2.48004	1.08815	0.171458	0.675476	0.707905	-0.498372	-1.41262	33.0089	46.629	-2.31762	1.16143	0.854893	0.999951	0.954996	-0.0664334	-1.04712	44.5305	46.629	-1.71525	1.56434	0.793824	0.999997	1.06871	0.0958698	1.06871	33.0089	30.8867	-1.54019	1.75911	0.148909	0.480323	1.44174	0.527808	1.44174	44.5305	30.8867	-1.13989	2.36939	0.236305	0.720373	0.741265
ENSG00000283787.2	PRR33	0.0154801	0.174976	0.662616	-0.593755	-1.50917	770.98	1163.54	-2.10592	-1.08152	0.527229	0.892334	0.898158	-0.154959	-1.11339	1045.04	1163.54	-1.5533	1.25303	0.811791	0.999951	0.960349	-0.0583692	-1.04129	1117.4	1163.54	-1.45278	1.33986	0.0735745	0.999997	1.35547	0.438796	1.35547	1045.04	770.98	-1.02944	1.8914	0.0290507	0.217297	1.44933	0.535386	1.44933	1117.4	770.98	1.03861	2.02246	0.693535	0.933509	0.935241
ENSG00000244998.1	ENSG00000244998	0.0648687	0.354849	0.662731	-0.593506	-1.50891	84.7351	127.857	-2.33528	1.02568	0.164249	0.670796	0.733847	-0.446448	-1.36268	93.8279	127.857	-2.10752	1.13497	0.525553	0.999951	0.868311	-0.203716	-1.15166	111.02	127.857	-1.781	1.34281	0.647851	0.999997	1.10731	0.147057	1.10731	93.8279	84.7351	-1.3986	1.71487	0.225936	0.575696	1.3102	0.38979	1.3102	111.02	84.7351	-1.18192	2.02892	0.450102	0.851746	0.845143
ENSG00000165490.13	DDIAS	0.136209	0.486693	0.662769	-0.593423	-1.50882	9.04672	13.6499	-2.59186	1.13851	0.841311	0.976554	0.947473	-0.0778436	-1.05544	12.9329	13.6499	-1.7899	1.6068	0.565294	0.999951	1.16697	0.222766	1.16697	15.929	13.6499	-1.45052	1.97534	0.193392	0.999997	1.42957	0.515579	1.42957	12.9329	9.04672	-1.19863	2.44959	0.0388337	0.252247	1.76075	0.816189	1.76075	15.929	9.04672	1.02945	3.01155	0.435549	0.845822	0.811909
ENSG00000179583.20	CIITA	0.0338397	0.263979	0.662815	-0.593322	-1.50872	170.232	256.832	-2.20586	-1.0319	0.0226647	0.352881	0.642969	-0.63718	-1.55529	165.135	256.832	-2.27387	-1.06379	0.00035585	0.999951	0.499274	-1.0021	-2.00291	128.23	256.832	-2.93247	-1.36801	0.875597	0.999997	0.970057	-0.043858	-1.03087	165.135	170.232	-1.50832	1.41934	0.146023	0.476604	0.753263	-0.408775	-1.32756	128.23	170.232	-1.94518	1.1037	0.194331	0.68357	1.28781
ENSG00000171202.7	TMEM126A	0.0023231	0.0672719	0.66285	-0.593245	-1.50864	285.661	430.958	-1.96569	-1.15786	0.00803284	0.230841	0.699361	-0.515891	-1.42988	301.395	430.958	-1.86264	-1.09766	0.625285	0.999951	1.06796	0.0948528	1.06796	460.244	430.958	-1.2191	1.39042	0.691757	0.999997	1.05508	0.0773546	1.05508	301.395	285.661	-1.23546	1.37532	0.000409494	0.0234686	1.61116	0.688098	1.61116	460.244	285.661	1.23668	2.09903	0.00169316	0.129871	0.654859
ENSG00000170276.6	HSPB2	0.00134884	0.0531332	0.662872	-0.593197	-1.50859	990.336	1494.01	-1.9398	-1.17323	0.133397	0.626923	0.82499	-0.277551	-1.21214	1232.54	1494.01	-1.55834	1.06062	0.704244	0.999951	0.952506	-0.0702002	-1.04986	1423.05	1494.01	-1.34973	1.22456	0.0881067	0.999997	1.24457	0.315646	1.24457	1232.54	990.336	-1.03319	1.60036	0.00471743	0.0866156	1.43694	0.522997	1.43694	1423.05	990.336	1.11747	1.84773	0.262244	0.740427	0.866126
ENSG00000110429.14	FBXO3	0.00383168	0.0863767	0.663103	-0.592696	-1.50806	1186.01	1788.58	-1.99227	-1.14154	0.0104873	0.257677	0.69521	-0.524479	-1.43841	1243.44	1788.58	-1.90017	-1.08887	0.820467	0.999951	0.968288	-0.046492	-1.03275	1731.86	1788.58	-1.36416	1.27901	0.739352	0.999997	1.04842	0.0682176	1.04842	1243.44	1186.01	-1.2602	1.38519	0.00770516	0.112854	1.46024	0.546204	1.46024	1731.86	1186.01	1.10532	1.92912	0.019683	0.363473	0.717979
ENSG00000188338.15	SLC38A3	0.0395433	0.283203	0.663165	-0.592559	-1.50792	628.566	947.827	-2.22956	-1.01985	0.0132597	0.287017	0.610044	-0.713014	-1.63922	578.217	947.827	-2.42378	-1.10862	0.25785	0.999951	0.797932	-0.325662	-1.25324	756.302	947.827	-1.85289	1.17973	0.675802	0.999997	0.919898	-0.120454	-1.08708	578.217	628.566	-1.60769	1.36045	0.354014	0.690079	1.20322	0.266897	1.20322	756.302	628.566	-1.22902	1.7793	0.178622	0.670433	0.764532
ENSG00000163110.15	PDLIM5	0.000211304	0.0205557	0.66364	-0.591528	-1.50684	10450.3	15747	-1.87181	-1.21304	0.000627274	0.07632	0.684955	-0.545919	-1.45995	10786	15747	-1.81355	-1.17529	0.801971	0.999951	0.972631	-0.0400352	-1.02814	15316	15747	-1.27714	1.20818	0.775135	0.999997	1.03212	0.0456088	1.03212	10786	10450.3	-1.20357	1.28212	0.00055168	0.0272	1.4656	0.551492	1.4656	15316	10450.3	1.17983	1.82058	0.00153097	0.127148	0.704229
ENSG00000117479.15	SLC19A2	0.0268319	0.233988	0.663726	-0.591341	-1.50665	531.276	800.445	-2.16571	-1.04815	0.293049	0.780237	0.823211	-0.280666	-1.21476	658.935	800.445	-1.74575	1.18305	0.249417	0.999951	0.808006	-0.307561	-1.23761	646.764	800.445	-1.77885	1.16136	0.244808	0.999997	1.24029	0.310675	1.24029	658.935	531.276	-1.159	1.7829	0.288257	0.635995	1.21738	0.283779	1.21738	646.764	531.276	-1.18097	1.75021	0.91978	0.985273	1.01882
ENSG00000156218.13	ADAMTSL3	0.0143496	0.169399	0.663976	-0.590797	-1.50608	48.9101	73.6625	-2.09033	-1.08512	0.107486	0.594881	0.765235	-0.386026	-1.30679	56.3691	73.6625	-1.81012	1.05997	0.880999	0.999951	1.02509	0.0357515	1.02509	75.5107	73.6625	-1.34941	1.41797	0.397678	0.999997	1.1525	0.204771	1.1525	56.3691	48.9101	-1.20561	1.60136	0.00936173	0.12357	1.54387	0.626548	1.54387	75.5107	48.9101	1.11263	2.14224	0.0784011	0.542586	0.746504
ENSG00000204291.11	COL15A1	0.001341	0.0531332	0.664205	-0.5903	-1.50556	929.739	1399.78	-1.93328	-1.17247	0.685335	0.941862	0.949672	-0.0744992	-1.053	1329.33	1399.78	-1.35178	1.21914	0.725234	0.999951	1.04582	0.06463	1.04582	1463.91	1399.78	-1.22755	1.34261	0.0050639	0.999997	1.42979	0.515801	1.42979	1329.33	929.739	1.11352	1.83588	0.000372971	0.0226896	1.57454	0.65493	1.57454	1463.91	929.739	1.22622	2.02181	0.44918	0.85152	0.908067
ENSG00000167774.2	ENSG00000167774	0.0550258	0.330563	0.664234	-0.590236	-1.50549	144.988	218.279	-2.28655	1.00884	0.125934	0.619349	0.721786	-0.470356	-1.38545	157.551	218.279	-2.10346	1.09585	0.821622	0.999951	1.04914	0.069204	1.04914	229.005	218.279	-1.44634	1.59197	0.697071	0.999997	1.08664	0.11988	1.08664	157.551	144.988	-1.39833	1.65115	0.0320213	0.228721	1.57947	0.65944	1.57947	229.005	144.988	1.04005	2.39867	0.0791029	0.543256	0.687981
ENSG00000155304.6	HSPA13	0.0198187	0.199866	0.664354	-0.589976	-1.50522	33.0142	49.6936	-2.12329	-1.06706	0.806884	0.971022	0.958673	-0.0608896	-1.04311	47.6399	49.6936	-1.46318	1.34474	0.791656	0.999951	0.955197	-0.0661291	-1.0469	47.4672	49.6936	-1.47099	1.34213	0.0360182	0.999997	1.44301	0.529086	1.44301	47.6399	33.0142	1.02421	2.03307	0.0388394	0.252247	1.43778	0.523847	1.43778	47.4672	33.0142	1.01879	2.02909	0.983241	0.997925	1.00364
ENSG00000161281.11	COX7A1	0.016402	0.179209	0.664507	-0.589644	-1.50487	5009.17	7538.18	-2.10119	-1.07779	0.0653586	0.508281	0.730647	-0.452754	-1.36865	5507.75	7538.18	-1.91096	1.02015	0.727871	0.999951	0.942467	-0.0854865	-1.06105	7104.48	7538.18	-1.48145	1.31589	0.577445	0.999997	1.09953	0.136889	1.09953	5507.75	5009.17	-1.26988	1.53525	0.0401804	0.256974	1.41829	0.504157	1.41829	7104.48	5009.17	1.01578	1.98031	0.134959	0.627271	0.775249
ENSG00000244026.7	FAM86DP	0.0319468	0.256373	0.664868	-0.588861	-1.50406	52.8845	79.5413	-2.1839	-1.03585	0.241586	0.743535	0.801198	-0.319769	-1.24813	63.7284	79.5413	-1.80872	1.16105	0.767123	0.999951	0.945513	-0.0808308	-1.05763	75.2074	79.5413	-1.53241	1.36997	0.327672	0.999997	1.20505	0.269092	1.20505	63.7284	52.8845	-1.20559	1.75069	0.0644983	0.323177	1.42211	0.50803	1.42211	75.2074	52.8845	-1.02142	2.0657	0.38206	0.820702	0.847369
ENSG00000224550.1	NDUFA4P1	0.0480768	0.311485	0.66491	-0.588768	-1.50396	146.837	220.838	-2.25411	-1.00346	0.655113	0.934416	0.912106	-0.132727	-1.09636	201.427	220.838	-1.64163	1.36573	0.0941391	0.999951	1.41101	0.496731	1.41101	311.605	220.838	-1.06059	2.1116	0.125629	0.999997	1.37177	0.456042	1.37177	201.427	146.837	-1.09245	2.05572	0.000261813	0.0185957	2.12211	1.0855	2.12211	311.605	146.837	1.41686	3.17841	0.0338464	0.423086	0.646419
ENSG00000188185.13	LINC00265	0.0617516	0.346853	0.665006	-0.58856	-1.50375	14.0212	21.0843	-2.30709	1.02027	0.886713	0.982748	0.970136	-0.0437407	-1.03078	20.4547	21.0843	-1.56429	1.47226	0.247695	0.999951	0.777922	-0.362302	-1.28548	16.402	21.0843	-1.96782	1.19085	0.0819366	0.999997	1.45884	0.544819	1.45884	20.4547	14.0212	-1.04901	2.23251	0.478787	0.782051	1.1698	0.226258	1.1698	16.402	14.0212	-1.31939	1.80549	0.306528	0.772658	1.24709
ENSG00000133065.11	SLC41A1	0.00986798	0.135851	0.66507	-0.588422	-1.5036	1353.75	2035.5	-2.04962	-1.10304	0.00508079	0.193372	0.642196	-0.638914	-1.55716	1307.19	2035.5	-2.12261	-1.14233	0.829186	0.999951	0.966486	-0.0491798	-1.03468	1967.28	2035.5	-1.41026	1.31732	0.824823	0.999997	0.965607	-0.050492	-1.03562	1307.19	1353.75	-1.41185	1.31641	0.0180468	0.171621	1.45321	0.539242	1.45321	1967.28	1353.75	1.06606	1.98095	0.00970709	0.279487	0.664465
ENSG00000134532.19	SOX5	0.179752	0.551427	0.665481	-0.587532	-1.50267	6.30008	9.46697	-2.72437	1.20653	0.217631	0.723321	0.689505	-0.536367	-1.45032	6.52752	9.46697	-2.61911	1.24517	0.856564	0.999951	1.05486	0.0770492	1.05486	9.98631	9.46697	-1.69167	1.88236	0.908404	0.999997	1.0361	0.0511648	1.0361	6.52752	6.30008	-1.76597	1.89578	0.127551	0.446408	1.58511	0.664581	1.58511	9.98631	6.30008	-1.14093	2.86666	0.156786	0.65028	0.653647
ENSG00000225950.8	NTF4	0.0558529	0.332407	0.665605	-0.587261	-1.50239	77.2044	115.991	-2.28026	1.01022	0.722237	0.951267	0.92743	-0.108689	-1.07825	107.574	115.991	-1.63351	1.40503	0.533479	0.999951	0.876107	-0.19082	-1.14141	101.621	115.991	-1.73079	1.3285	0.1189	0.999997	1.39336	0.478572	1.39336	107.574	77.2044	-1.08894	2.11414	0.197412	0.541614	1.31626	0.396441	1.31626	101.621	77.2044	-1.15379	1.99898	0.788536	0.9581	1.05858
ENSG00000129596.5	CDO1	0.0601795	0.343003	0.665646	-0.587173	-1.5023	22.7438	34.1681	-2.29659	1.01758	0.328871	0.801975	0.81112	-0.302012	-1.23286	27.7144	34.1681	-1.87678	1.23477	0.408502	0.999951	0.836998	-0.256704	-1.19475	28.5986	34.1681	-1.82189	1.27635	0.362404	0.999997	1.21855	0.285161	1.21855	27.7144	22.7438	-1.2557	1.86453	0.293115	0.638881	1.25742	0.33047	1.25742	28.5986	22.7438	-1.21894	1.92728	0.884265	0.977409	0.969082
ENSG00000160124.9	MIX23	0.00131774	0.0530152	0.665721	-0.58701	-1.50213	128.895	193.616	-1.92544	-1.17189	2.7417e-05	0.02298	0.587229	-0.768006	-1.70291	113.697	193.616	-2.1839	-1.32786	0.219837	0.999951	0.8565	-0.223475	-1.16754	165.832	193.616	-1.49533	1.09696	0.325917	0.999997	0.882094	-0.180996	-1.13367	113.697	128.895	-1.4561	1.13298	0.0473037	0.279055	1.28657	0.363534	1.28657	165.832	128.895	1.003	1.65032	0.00302542	0.173207	0.685614
ENSG00000260806.1	PAPOLA-DT	0.105814	0.439059	0.666012	-0.586381	-1.50148	10.7657	16.1645	-2.45718	1.08994	0.814475	0.972503	0.944049	-0.0830658	-1.05927	15.2601	16.1645	-1.71342	1.52705	0.805512	0.999951	0.94096	-0.087795	-1.06274	15.2101	16.1645	-1.72509	1.5274	0.163162	0.999997	1.41747	0.503315	1.41747	15.2601	10.7657	-1.15196	2.31453	0.170132	0.508057	1.41283	0.498586	1.41283	15.2101	10.7657	-1.15973	2.31491	0.989368	0.999103	1.00328
ENSG00000173511.10	VEGFB	0.000217833	0.0205557	0.666044	-0.586311	-1.5014	1153.91	1732.49	-1.86232	-1.21043	0.00903104	0.241139	0.750647	-0.413793	-1.33218	1300.49	1732.49	-1.65224	-1.07413	0.510582	0.999951	0.930286	-0.104253	-1.07494	1611.71	1732.49	-1.33314	1.15374	0.276798	0.999997	1.12702	0.172518	1.12702	1300.49	1153.91	-1.10068	1.39807	0.00237093	0.0598165	1.39673	0.482057	1.39673	1611.71	1153.91	1.12599	1.73257	0.0508569	0.476146	0.806899
ENSG00000147155.11	EBP	0.00365558	0.0850807	0.666218	-0.585933	-1.50101	71.7514	107.699	-1.9739	-1.14141	0.00666049	0.214258	0.68507	-0.545677	-1.45971	73.7817	107.699	-1.91831	-1.11074	0.588501	0.999951	0.927702	-0.108267	-1.07793	99.913	107.699	-1.4147	1.21754	0.842763	0.999997	1.0283	0.0402559	1.0283	73.7817	71.7514	-1.28121	1.35474	0.0180286	0.171621	1.39249	0.477666	1.39249	99.913	71.7514	1.05835	1.83213	0.0299334	0.406119	0.738459
ENSG00000128394.17	APOBEC3F	0.0962705	0.42315	0.666287	-0.585784	-1.50085	9.14404	13.7239	-2.42181	1.07514	0.668484	0.937935	0.903262	-0.146784	-1.1071	12.3962	13.7239	-1.7637	1.43897	0.192131	0.999951	0.727527	-0.458926	-1.37452	9.98449	13.7239	-2.21692	1.17341	0.211264	0.999997	1.35566	0.439	1.35566	12.3962	9.14404	-1.18862	2.18448	0.724584	0.897742	1.09191	0.126858	1.09191	9.98449	9.14404	-1.49363	1.78082	0.37361	0.816515	1.24155
ENSG00000104325.7	DECR1	0.00110147	0.0477656	0.666381	-0.58558	-1.50064	1186.48	1780.48	-1.91492	-1.17599	0.00657027	0.213841	0.713223	-0.487575	-1.40209	1269.88	1780.48	-1.78903	-1.09883	0.43593	0.999951	1.10166	0.139679	1.10166	1961.48	1780.48	-1.15807	1.40549	0.585111	0.999997	1.07029	0.0980049	1.07029	1269.88	1186.48	-1.19238	1.3659	5.29353e-05	0.00849611	1.6532	0.725259	1.6532	1961.48	1186.48	1.2956	2.1095	0.000470426	0.0779925	0.647407
ENSG00000177943.14	MAMDC4	0.00532399	0.100835	0.666447	-0.585439	-1.5005	94.8315	142.294	-1.9961	-1.12794	0.097607	0.57637	0.786544	-0.3464	-1.27138	111.921	142.294	-1.68909	1.04496	0.655173	0.999951	0.937358	-0.0933277	-1.06683	133.381	142.294	-1.41708	1.24511	0.256011	0.999997	1.18021	0.239038	1.18021	111.921	94.8315	-1.12774	1.57081	0.0192942	0.177231	1.4065	0.492111	1.4065	133.381	94.8315	1.05694	1.87168	0.226724	0.709398	0.839107
ENSG00000106069.24	CHN2	0.199788	0.577496	0.666493	-0.585338	-1.50039	20.0336	30.0583	-2.78972	1.23923	0.733198	0.955075	1.11264	0.153985	1.11264	33.444	30.0583	-1.66026	2.05534	0.973662	0.999951	1.01043	0.014973	1.01043	30.3718	30.0583	-1.83259	1.87103	0.103936	0.999997	1.66939	0.739323	1.66939	33.444	20.0336	-1.11097	3.09612	0.188428	0.532659	1.51604	0.600311	1.51604	30.3718	20.0336	-1.22627	2.81843	0.758236	0.950398	1.10115
ENSG00000187140.6	FOXD3	0.244184	0.621284	0.666663	-0.58497	-1.50001	7.19062	10.786	-2.96793	1.31907	0.0899116	0.557439	0.551249	-0.859224	-1.81406	5.94577	10.786	-3.61065	1.09719	0.383999	0.999951	0.738717	-0.436906	-1.3537	7.9678	10.786	-2.6769	1.46079	0.593575	0.999997	0.826878	-0.274253	-1.20937	5.94577	7.19062	-2.43092	1.66209	0.771217	0.917687	1.10808	0.148064	1.10808	7.9678	7.19062	-1.80243	2.2131	0.410827	0.836119	0.746225
ENSG00000095739.11	BAMBI	0.109318	0.444428	0.666839	-0.58459	-1.49961	24.9824	37.4639	-2.46252	1.09502	0.436793	0.857775	0.822486	-0.281936	-1.21583	30.8136	37.4639	-1.9897	1.346	0.673604	0.999951	0.899432	-0.152915	-1.11181	33.6962	37.4639	-1.82067	1.47288	0.407624	0.999997	1.23341	0.302653	1.23341	30.8136	24.9824	-1.33209	2.02652	0.238172	0.588289	1.3488	0.431675	1.3488	33.6962	24.9824	-1.21892	2.21752	0.722597	0.941128	0.914451
ENSG00000156787.17	TBC1D31	0.0354252	0.269929	0.667012	-0.584214	-1.49922	20.9964	31.4782	-2.18642	-1.02801	0.77414	0.964809	0.947339	-0.0780478	-1.05559	29.8205	31.4782	-1.52744	1.37081	0.773649	0.999951	1.05579	0.0783161	1.05579	33.2342	31.4782	-1.37116	1.52841	0.0672505	0.999997	1.42027	0.506167	1.42027	29.8205	20.9964	-1.02523	2.06807	0.0167331	0.165217	1.58286	0.662531	1.58286	33.2342	20.9964	1.08657	2.30581	0.564145	0.894662	0.897284
ENSG00000154556.18	SORBS2	0.211492	0.589793	0.667153	-0.58391	-1.49891	95.3364	142.9	-2.82814	1.25879	0.654061	0.93424	0.865046	-0.209152	-1.15601	123.615	142.9	-2.17938	1.63084	0.578419	0.999951	0.835349	-0.259549	-1.1971	119.372	142.9	-2.25793	1.5756	0.422593	0.999997	1.29662	0.374759	1.29662	123.615	95.3364	-1.45516	2.44646	0.48795	0.786278	1.25211	0.324361	1.25211	119.372	95.3364	-1.5076	2.36359	0.914073	0.983897	1.03555
ENSG00000185105.5	MYADML2	0.016291	0.178621	0.667192	-0.583826	-1.49882	1655.1	2480.7	-2.08514	-1.07737	0.100606	0.58442	0.758405	-0.398959	-1.31856	1881.38	2480.7	-1.83426	1.05503	0.20441	0.999951	0.807542	-0.308392	-1.23833	2003.27	2480.7	-1.7227	1.12341	0.446885	0.999997	1.13671	0.184866	1.13671	1881.38	1655.1	-1.22391	1.58144	0.257149	0.606744	1.21036	0.275434	1.21036	2003.27	1655.1	-1.14947	1.68394	0.709398	0.937943	0.939153
ENSG00000187790.11	FANCM	0.0214751	0.210113	0.667395	-0.583388	-1.49836	24.1624	36.204	-2.11496	-1.06153	0.334868	0.80469	0.846344	-0.240685	-1.18155	30.641	36.204	-1.65848	1.18796	0.558796	0.999951	0.903484	-0.146428	-1.10683	32.7098	36.204	-1.55545	1.26969	0.177167	0.999997	1.26813	0.342704	1.26813	30.641	24.1624	-1.11344	1.79058	0.0863747	0.374123	1.35375	0.43696	1.35375	32.7098	24.1624	-1.04425	1.91372	0.706951	0.937747	0.936755
ENSG00000224051.7	CPTP	0.00386451	0.0863767	0.667395	-0.583387	-1.49836	911.983	1366.48	-1.97132	-1.13888	0.0240371	0.359848	0.729252	-0.455511	-1.37127	996.509	1366.48	-1.80394	-1.04237	0.31074	0.999951	0.867774	-0.204609	-1.15237	1185.8	1366.48	-1.51596	1.14156	0.52671	0.999997	1.09268	0.127876	1.09268	996.509	911.983	-1.20418	1.43774	0.0607682	0.313654	1.30024	0.378777	1.30024	1185.8	911.983	-1.01194	1.71081	0.214037	0.701538	0.840371
ENSG00000196743.9	GM2A	0.0012183	0.050775	0.66753	-0.583095	-1.49806	149.732	224.307	-1.91376	-1.17265	0.0298962	0.387762	0.763072	-0.390108	-1.31049	171.163	224.307	-1.67275	-1.02669	0.369028	0.999951	0.894193	-0.161342	-1.11833	200.574	224.307	-1.42738	1.14131	0.285346	0.999997	1.14313	0.192986	1.14313	171.163	149.732	-1.1181	1.46107	0.0195248	0.178406	1.33955	0.421752	1.33955	200.574	149.732	1.04811	1.71203	0.203702	0.692011	0.853365
ENSG00000171208.10	NETO2	0.0230064	0.218026	0.667602	-0.582941	-1.4979	33.2883	49.8625	-2.12215	-1.05728	0.607549	0.920726	1.09362	0.129117	1.09362	54.5308	49.8625	-1.28667	1.53887	0.97435	0.999951	1.00566	0.00814048	1.00566	50.1447	49.8625	-1.40258	1.4185	0.00515466	0.999997	1.63814	0.712058	1.63814	54.5308	33.2883	1.1592	2.31495	0.0211021	0.183948	1.50638	0.591081	1.50638	50.1447	33.2883	1.06344	2.13381	0.630211	0.916065	1.08747
ENSG00000102743.15	SLC25A15	9.07528e-05	0.013141	0.667918	-0.582257	-1.49719	105.239	157.563	-1.8325	-1.22323	0.0100406	0.253928	0.768367	-0.380132	-1.30146	121.067	157.563	-1.59056	-1.06491	0.643893	0.999951	1.04816	0.0678592	1.04816	165.152	157.563	-1.16462	1.2795	0.175935	0.999997	1.15039	0.202125	1.15039	121.067	105.239	-1.06481	1.40917	1.19968e-05	0.00408646	1.56929	0.650116	1.56929	165.152	105.239	1.28259	1.92009	0.00237182	0.150986	0.733063
ENSG00000135940.7	COX5B	0.000251877	0.0220934	0.668358	-0.581308	-1.4962	3951.84	5912.77	-1.85648	-1.20585	0.00220573	0.133901	0.713965	-0.486074	-1.40063	4221.51	5912.77	-1.73785	-1.12885	0.906553	0.999951	0.987165	-0.0186374	-1.013	5836.87	5912.77	-1.25685	1.2248	0.548782	0.999997	1.06824	0.0952337	1.06824	4221.51	3951.84	-1.16157	1.32551	0.000395681	0.0232281	1.477	0.56267	1.477	5836.87	3951.84	1.19037	1.83265	0.00324385	0.174651	0.723249
ENSG00000144331.20	ZNF385B	0.0281492	0.240208	0.668371	-0.581279	-1.49618	99.8632	149.413	-2.14395	-1.04412	0.0716408	0.521304	0.71885	-0.476237	-1.39111	107.405	149.413	-1.99225	1.02948	0.556156	0.999951	0.897852	-0.155451	-1.11377	134.151	149.413	-1.59452	1.2854	0.692225	0.999997	1.07553	0.105042	1.07553	107.405	99.8632	-1.33337	1.54238	0.108239	0.41404	1.34334	0.425828	1.34334	134.151	99.8632	-1.06718	1.9258	0.225554	0.70856	0.800634
ENSG00000178741.12	COX5A	0.00139071	0.0535246	0.668376	-0.581269	-1.49616	3310.75	4953.43	-1.91543	-1.16867	0.000533819	0.0728835	0.646289	-0.629748	-1.54729	3201.35	4953.43	-1.98088	-1.20861	0.884923	0.999951	0.981927	-0.0263116	-1.01841	4863.91	4953.43	-1.30371	1.25702	0.789819	0.999997	0.966955	-0.0484792	-1.03417	3201.35	3310.75	-1.32405	1.23799	0.00227448	0.0584012	1.46913	0.554957	1.46913	4863.91	3310.75	1.14755	1.88082	0.000905205	0.100248	0.658184
ENSG00000114115.10	RBP1	0.093991	0.418653	0.668389	-0.58124	-1.49613	67.6208	101.17	-2.39742	1.07103	0.359914	0.8197	0.80277	-0.316941	-1.24569	81.2161	101.17	-1.99371	1.28482	0.343846	0.999951	0.796502	-0.328251	-1.25549	80.5819	101.17	-2.011	1.27581	0.446664	0.999997	1.20105	0.264299	1.20105	81.2161	67.6208	-1.33461	1.92521	0.467104	0.776234	1.19167	0.252989	1.19167	80.5819	67.6208	-1.34619	1.9117	0.974	0.996262	1.00787
ENSG00000118596.12	SLC16A7	0.261073	0.636764	0.668433	-0.581145	-1.49604	33.6792	50.3853	-3.0202	1.34944	0.0351987	0.406939	0.468598	-1.09358	-2.13403	23.6104	50.3853	-4.32078	-1.05399	0.842056	0.999951	1.07377	0.102679	1.07377	54.1019	50.3853	-1.8755	2.1624	0.325105	0.999997	0.701039	-0.512433	-1.42645	23.6104	33.6792	-2.89407	1.42231	0.18578	0.528575	1.60639	0.683824	1.60639	54.1019	33.6792	-1.25624	3.24171	0.0211615	0.366891	0.436406
ENSG00000083720.13	OXCT1	0.0915322	0.414572	0.668594	-0.580797	-1.49568	141.877	212.202	-2.38737	1.0672	0.426828	0.853017	0.827519	-0.273136	-1.20843	175.601	212.202	-1.92764	1.32002	0.676414	0.999951	1.10448	0.143371	1.10448	234.373	212.202	-1.44385	1.76132	0.3715	0.999997	1.2377	0.307661	1.2377	175.601	141.877	-1.28975	1.97577	0.035312	0.241778	1.65195	0.724168	1.65195	234.373	141.877	1.03514	2.6363	0.225421	0.70856	0.749236
ENSG00000111886.11	GABRR2	0.0550656	0.330563	0.66873	-0.580504	-1.49537	17.1423	25.6341	-2.25574	1.00877	0.40911	0.848276	0.843324	-0.245841	-1.18578	21.6179	25.6341	-1.77715	1.2639	0.305071	0.999951	0.807543	-0.308389	-1.23832	20.7007	25.6341	-1.86313	1.21499	0.269293	0.999997	1.26108	0.334663	1.26108	21.6179	17.1423	-1.19674	1.90321	0.373486	0.706024	1.20758	0.272115	1.20758	20.7007	17.1423	-1.25455	1.82944	0.835403	0.968891	1.04431
ENSG00000004779.10	NDUFAB1	0.000192219	0.0200599	0.669031	-0.579854	-1.4947	1252.57	1872.21	-1.84627	-1.21007	0.000683041	0.078528	0.693526	-0.527978	-1.44191	1298.43	1872.21	-1.78097	-1.1674	0.60009	0.999951	1.05807	0.0814388	1.05807	1980.94	1872.21	-1.16717	1.30667	0.738814	0.999997	1.03661	0.0518767	1.03661	1298.43	1252.57	-1.19174	1.28061	2.10683e-05	0.00538741	1.5815	0.661293	1.5815	1980.94	1252.57	1.28038	1.95344	8.83187e-05	0.045947	0.655462
ENSG00000167535.8	CACNB3	0.104604	0.43789	0.66913	-0.579642	-1.49448	47.6529	71.2162	-2.42781	1.08702	0.154304	0.656751	0.703193	-0.508008	-1.42209	50.0787	71.2162	-2.30854	1.14153	0.0227488	0.999951	0.567374	-0.817629	-1.76251	40.4062	71.2162	-2.87034	-1.08225	0.84148	0.999997	1.05091	0.0716337	1.05091	50.0787	47.6529	-1.54796	1.70957	0.509169	0.798426	0.847927	-0.237987	-1.17935	40.4062	47.6529	-1.92464	1.38378	0.38974	0.825344	1.23938
ENSG00000154380.18	ENAH	0.0178725	0.187251	0.66919	-0.579512	-1.49434	599.936	896.511	-2.08365	-1.07171	0.189487	0.694387	0.800578	-0.320886	-1.2491	717.727	896.511	-1.74136	1.11608	0.75779	0.999951	0.949069	-0.0754149	-1.05366	850.851	896.511	-1.46889	1.32308	0.290627	0.999997	1.19634	0.258626	1.19634	717.727	599.936	-1.16559	1.66822	0.0394168	0.254743	1.41824	0.504097	1.41824	850.851	599.936	1.01708	1.97761	0.315569	0.777706	0.84354
ENSG00000206561.14	COLQ	0.0414832	0.287486	0.669249	-0.579386	-1.49421	325.211	485.935	-2.19832	-1.01563	0.131526	0.624144	0.7431	-0.428372	-1.34571	361.098	485.935	-1.97944	1.09304	0.810187	0.999951	1.0484	0.0681826	1.0484	509.452	485.935	-1.4027	1.54176	0.595332	0.999997	1.11035	0.151014	1.11035	361.098	325.211	-1.32525	1.63387	0.0226759	0.190804	1.56653	0.647568	1.56653	509.452	325.211	1.06483	2.3046	0.0804012	0.54626	0.708798
ENSG00000145685.14	LHFPL2	0.0470215	0.307372	0.669342	-0.579184	-1.494	36.627	54.7209	-2.22028	-1.0053	0.635641	0.929691	0.909519	-0.136824	-1.09948	49.7698	54.7209	-1.62769	1.34646	0.895234	0.999951	1.02672	0.0380472	1.02672	56.1833	54.7209	-1.44217	1.52028	0.128811	0.999997	1.35883	0.44236	1.35883	49.7698	36.627	-1.09315	2.0184	0.0341648	0.236802	1.53393	0.617231	1.53393	56.1833	36.627	1.03246	2.27896	0.54451	0.886864	0.885847
ENSG00000110318.15	CEP126	0.138773	0.489701	0.669449	-0.578953	-1.49377	18.1873	27.1676	-2.54113	1.13884	0.930345	0.990371	1.02364	0.0337127	1.02364	27.8099	27.1676	-1.64971	1.72864	0.937607	0.999951	0.979193	-0.0303356	-1.02125	26.6023	27.1676	-1.72895	1.65775	0.115648	0.999997	1.52908	0.612666	1.52908	27.8099	18.1873	-1.11001	2.59531	0.16085	0.495979	1.46268	0.548618	1.46268	26.6023	18.1873	-1.1633	2.48881	0.868162	0.974849	1.0454
ENSG00000136546.17	SCN7A	0.0557072	0.33199	0.669883	-0.578018	-1.4928	56.0565	83.6809	-2.25032	1.00982	0.564949	0.906377	0.88706	-0.172896	-1.12732	74.23	83.6809	-1.69551	1.33416	0.349684	0.999951	1.21447	0.280326	1.21447	101.628	83.6809	-1.23728	1.82492	0.179741	0.999997	1.3242	0.405122	1.3242	74.23	56.0565	-1.1382	1.99584	0.00439007	0.0836274	1.81296	0.858344	1.81296	101.628	56.0565	1.20396	2.73	0.130378	0.618167	0.730409
ENSG00000134333.14	LDHA	0.0689559	0.3635	0.670048	-0.577663	-1.49243	20482.8	30569.1	-2.2977	1.03159	0.242747	0.745132	0.773233	-0.371025	-1.29327	23637	30569.1	-1.99108	1.19044	0.963186	0.999951	0.98989	-0.0146598	-1.01021	30260.1	30569.1	-1.55529	1.524	0.515319	0.999997	1.154	0.206638	1.154	23637	20482.8	-1.33413	1.77666	0.0763027	0.34969	1.47734	0.563003	1.47734	30260.1	20482.8	-1.04212	2.27447	0.261866	0.740163	0.78113
ENSG00000247828.9	TMEM161B-DT	0.00752119	0.119823	0.670319	-0.577079	-1.49183	247.475	369.19	-2.00033	-1.11259	0.0417866	0.429158	0.737647	-0.438997	-1.35566	272.332	369.19	-1.81714	-1.01138	0.949539	0.999951	1.00949	0.0136318	1.00949	372.695	369.19	-1.32735	1.35267	0.522923	0.999997	1.10044	0.138083	1.10044	272.332	247.475	-1.21888	1.47603	0.00621724	0.101304	1.50599	0.590711	1.50599	372.695	247.475	1.12316	2.0193	0.0358219	0.428815	0.73071
ENSG00000271268.1	ENSG00000271268	0.0217904	0.211967	0.670447	-0.576805	-1.49154	24.1713	36.0526	-2.09888	-1.05995	0.356925	0.818379	0.853961	-0.227758	-1.17101	30.7875	36.0526	-1.63844	1.19483	0.360553	0.999951	0.854009	-0.227677	-1.17095	30.7892	36.0526	-1.64233	1.1978	0.165305	0.999997	1.27372	0.349047	1.27372	30.7875	24.1713	-1.10499	1.79269	0.168153	0.506263	1.27379	0.349128	1.27379	30.7892	24.1713	-1.10756	1.79707	0.999741	0.999911	0.999944
ENSG00000112715.26	VEGFA	0.00516334	0.0998461	0.67048	-0.576734	-1.49147	2470.02	3683.96	-1.97372	-1.12705	0.0104602	0.257677	0.693545	-0.527938	-1.44187	2554.99	3683.96	-1.90804	-1.08959	0.36786	0.999951	0.87924	-0.185671	-1.13735	3239.09	3683.96	-1.50503	1.16349	0.812979	0.999997	1.0344	0.0487967	1.0344	2554.99	2470.02	-1.27939	1.36893	0.0579411	0.307261	1.31136	0.391064	1.31136	3239.09	2470.02	-1.00917	1.73543	0.0969816	0.573965	0.788801
ENSG00000132359.15	RAP1GAP2	0.0834018	0.398569	0.670597	-0.576483	-1.49121	38.6067	57.5706	-2.34423	1.0542	0.0720071	0.522043	0.660366	-0.598661	-1.51431	38.0177	57.5706	-2.37984	1.03781	0.195015	0.999951	0.741493	-0.431495	-1.34863	42.6882	57.5706	-2.12007	1.16564	0.947181	0.999997	0.984744	-0.0221787	-1.01549	38.0177	38.6067	-1.60032	1.55186	0.665162	0.87348	1.10572	0.144988	1.10572	42.6882	38.6067	-1.42564	1.74301	0.617548	0.911209	0.89059
ENSG00000122861.16	PLAU	0.0337483	0.26381	0.670838	-0.575964	-1.49067	136.489	203.461	-2.15499	-1.03115	0.20332	0.707937	0.787597	-0.34447	-1.26968	160.245	203.461	-1.83425	1.1378	0.911235	0.999951	0.979305	-0.0301698	-1.02113	199.25	203.461	-1.47488	1.41446	0.393825	0.999997	1.17405	0.231494	1.17405	160.245	136.489	-1.23166	1.69772	0.0442723	0.268473	1.45982	0.545794	1.45982	199.25	136.489	1.00974	2.11053	0.245835	0.727343	0.804241
ENSG00000204179.11	PTPN20	0.156725	0.514273	0.670935	-0.575755	-1.49046	70.2793	104.748	-2.58936	1.16561	0.366988	0.824289	0.775817	-0.366212	-1.28896	81.2655	104.748	-2.23744	1.3467	0.930503	0.999951	0.975773	-0.0353829	-1.02483	102.211	104.748	-1.77839	1.69327	0.606531	0.999997	1.15632	0.209543	1.15632	81.2655	70.2793	-1.50304	2.00969	0.18388	0.526613	1.45435	0.540372	1.45435	102.211	70.2793	-1.19467	2.52688	0.415175	0.837066	0.79508
ENSG00000130037.5	KCNA5	0.0912796	0.414572	0.670939	-0.575746	-1.49045	63.3887	94.4776	-2.36852	1.06621	0.122221	0.613887	0.69429	-0.52639	-1.44032	65.5949	94.4776	-2.28776	1.10279	0.0699487	0.999951	0.651079	-0.619095	-1.53591	61.5124	94.4776	-2.443	1.0356	0.885182	0.999997	1.0348	0.0493566	1.0348	65.5949	63.3887	-1.53747	1.64635	0.899377	0.966501	0.9704	-0.043349	-1.0305	61.5124	63.3887	-1.64179	1.54603	0.786624	0.957775	1.06637
ENSG00000131435.13	PDLIM4	0.148307	0.503487	0.670984	-0.57565	-1.49035	30.2871	45.1383	-2.56003	1.15258	0.622839	0.925496	1.14395	0.194023	1.14395	51.6359	45.1383	-1.49399	1.95507	0.241808	0.999951	0.723787	-0.466363	-1.38162	32.6705	45.1383	-2.37395	1.24364	0.0523415	0.999997	1.70488	0.769672	1.70488	51.6359	30.2871	-1.00542	2.92237	0.784999	0.921895	1.07869	0.109286	1.07869	32.6705	30.2871	-1.59756	1.8589	0.0961297	0.572792	1.58051
ENSG00000130508.11	PXDN	0.00919725	0.131152	0.671028	-0.575555	-1.49025	223.217	332.649	-2.01203	-1.10378	0.426866	0.853017	0.885692	-0.175123	-1.12906	294.624	332.649	-1.5232	1.19487	0.874525	0.999951	1.02442	0.0348052	1.02442	340.771	332.649	-1.31694	1.38204	0.0699137	0.999997	1.3199	0.400432	1.3199	294.624	223.217	-1.02284	1.78194	0.00573519	0.0962478	1.52664	0.61036	1.52664	340.771	223.217	1.13079	2.06107	0.340779	0.798016	0.864581
ENSG00000129535.13	NRL	0.0254087	0.227785	0.671234	-0.575113	-1.48979	31.7948	47.3676	-2.11319	-1.0503	0.197922	0.701651	0.796555	-0.328154	-1.25541	37.7309	47.3676	-1.77486	1.12615	0.414183	0.999951	0.86539	-0.208578	-1.15555	40.9915	47.3676	-1.63493	1.2244	0.33861	0.999997	1.1867	0.246959	1.1867	37.7309	31.7948	-1.19654	1.68504	0.15642	0.489509	1.28925	0.366535	1.28925	40.9915	31.7948	-1.10219	1.83203	0.640715	0.917311	0.920458
ENSG00000253251.3	SHLD3	0.062044	0.347977	0.671391	-0.574776	-1.48945	14.7544	21.9759	-2.26341	1.02027	0.75529	0.959826	0.937063	-0.0937817	-1.06716	20.5929	21.9759	-1.60607	1.41027	0.946909	0.999951	0.986148	-0.0201243	-1.01405	21.6715	21.9759	-1.52886	1.4868	0.116837	0.999997	1.3957	0.480994	1.3957	20.5929	14.7544	-1.08686	2.1172	0.0717416	0.338981	1.46881	0.554651	1.46881	21.6715	14.7544	-1.03458	2.23201	0.806606	0.96101	0.950226
ENSG00000148120.18	AOPEP	0.000741666	0.0389158	0.671461	-0.574624	-1.48929	1267.88	1888.24	-1.87703	-1.18165	0.00111543	0.101991	0.680602	-0.555117	-1.46929	1285.14	1888.24	-1.85175	-1.16582	0.361939	0.999951	0.898005	-0.155205	-1.11358	1695.64	1888.24	-1.40335	1.13168	0.908868	0.999997	1.01361	0.0195067	1.01361	1285.14	1267.88	-1.24358	1.27767	0.0138207	0.150915	1.33739	0.419419	1.33739	1695.64	1267.88	1.06106	1.68567	0.0188873	0.358882	0.757905
ENSG00000152782.18	PANK1	0.0725919	0.372848	0.671462	-0.574622	-1.48929	119.894	178.557	-2.30045	1.03719	0.0450368	0.439452	0.641042	-0.64151	-1.55996	114.462	178.557	-2.40965	-1.00989	0.43805	0.999951	0.842084	-0.247964	-1.18753	150.36	178.557	-1.83359	1.30021	0.834805	0.999997	0.954695	-0.066888	-1.04745	114.462	119.894	-1.61948	1.47607	0.307998	0.653113	1.2541	0.326658	1.2541	150.36	119.894	-1.23232	1.93817	0.219396	0.704929	0.761256
ENSG00000138639.18	ARHGAP24	0.0167694	0.181313	0.671586	-0.574357	-1.48901	127.254	189.483	-2.0634	-1.07452	0.446336	0.860896	0.881367	-0.182186	-1.1346	167.004	189.483	-1.57034	1.21985	0.524073	0.999951	1.11133	0.152287	1.11133	210.578	189.483	-1.24507	1.53772	0.102377	0.999997	1.31237	0.392171	1.31237	167.004	127.254	-1.05584	1.81849	0.00245395	0.0610657	1.65478	0.726643	1.65478	210.578	127.254	1.19454	2.29235	0.161651	0.65662	0.793074
ENSG00000273254.1	ENSG00000273254	0.187716	0.562619	0.671592	-0.574342	-1.489	5.17049	7.69885	-2.69232	1.21433	0.674455	0.93948	1.1288	0.174786	1.1288	8.69044	7.69885	-1.55919	1.98669	0.71695	0.999951	0.898202	-0.154889	-1.11334	6.91512	7.69885	-1.9893	1.6049	0.0801119	0.999997	1.68078	0.749129	1.68078	8.69044	5.17049	-1.06427	3.00658	0.339204	0.679244	1.33742	0.419453	1.33742	6.91512	5.17049	-1.3573	2.42779	0.431562	0.844679	1.25673
ENSG00000176809.11	LRRC37A3	0.0534045	0.325951	0.671897	-0.573688	-1.48832	18.9362	28.1831	-2.22806	1.00585	0.978417	0.996179	0.994567	-0.00785954	-1.00546	28.03	28.1831	-1.49203	1.47586	0.930411	0.999951	0.982456	-0.0255351	-1.01786	27.6887	28.1831	-1.51429	1.46163	0.0552806	0.999997	1.48024	0.565829	1.48024	28.03	18.9362	-1.0089	2.2106	0.0650092	0.324123	1.46221	0.548153	1.46221	27.6887	18.9362	-1.02391	2.1892	0.951499	0.992021	1.01233
ENSG00000092445.12	TYRO3	0.0790245	0.387413	0.672053	-0.573352	-1.48798	32.8489	48.8785	-2.31846	1.04714	0.57008	0.90837	0.880299	-0.183934	-1.13598	43.0277	48.8785	-1.76382	1.36683	0.0361292	0.999951	0.620778	-0.68785	-1.61088	30.3427	48.8785	-2.51615	-1.03131	0.232701	0.999997	1.30986	0.389418	1.30986	43.0277	32.8489	-1.18931	2.04055	0.729135	0.899392	0.923704	-0.114498	-1.0826	30.3427	32.8489	-1.69651	1.44752	0.124592	0.610698	1.41806
ENSG00000064218.5	DMRT3	0.189479	0.565117	0.672054	-0.57335	-1.48798	9.97214	14.8383	-2.69407	1.2168	0.043453	0.433976	0.53911	-0.891347	-1.85491	7.99948	14.8383	-3.37875	-1.01833	0.662834	0.999951	0.877293	-0.188869	-1.13987	13.0175	14.8383	-2.05323	1.58026	0.477103	0.999997	0.802183	-0.317997	-1.2466	7.99948	9.97214	-2.28888	1.47289	0.381306	0.712593	1.30539	0.384482	1.30539	13.0175	9.97214	-1.39114	2.37056	0.113273	0.594389	0.614516
ENSG00000159231.6	CBR3	0.133947	0.483268	0.672068	-0.573321	-1.48794	18.1475	27.0024	-2.50201	1.1301	0.389188	0.837908	0.797221	-0.326948	-1.25436	21.5269	27.0024	-2.10108	1.33537	0.20489	0.999951	0.714211	-0.485578	-1.40015	19.2854	27.0024	-2.35593	1.20175	0.520532	0.999997	1.18622	0.246373	1.18622	21.5269	18.1475	-1.41929	1.99711	0.820521	0.937652	1.06271	0.0877428	1.06271	19.2854	18.1475	-1.59137	1.79721	0.679478	0.930759	1.11623
ENSG00000127990.19	SGCE	0.0162415	0.178337	0.672083	-0.573288	-1.48791	97.7574	145.454	-2.05736	-1.07608	0.197246	0.701332	0.808653	-0.306408	-1.23663	117.622	145.454	-1.70782	1.11678	0.52367	0.999951	0.900236	-0.151624	-1.11082	130.943	145.454	-1.53437	1.24349	0.263634	0.999997	1.2032	0.26688	1.2032	117.622	97.7574	-1.14954	1.66418	0.0775421	0.352585	1.33947	0.421664	1.33947	130.943	97.7574	-1.03279	1.85301	0.515445	0.877612	0.898267
ENSG00000173436.15	MICOS10	0.000112676	0.0148584	0.672156	-0.573131	-1.48775	1258.54	1872.38	-1.8201	-1.21608	0.00164092	0.121058	0.723411	-0.467112	-1.38234	1354.5	1872.38	-1.69101	-1.13001	0.554285	0.999951	0.941022	-0.0876994	-1.06267	1761.96	1872.38	-1.29987	1.15107	0.47525	0.999997	1.07625	0.106019	1.07625	1354.5	1258.54	-1.13684	1.31683	0.00107517	0.0397575	1.4	0.485432	1.4	1761.96	1258.54	1.14432	1.71282	0.0105595	0.288085	0.768751
ENSG00000106077.19	ABHD11	0.00295889	0.0759542	0.672407	-0.572593	-1.48719	119.914	178.335	-1.93214	-1.14471	0.0131694	0.286746	0.71872	-0.476498	-1.39136	128.173	178.335	-1.80651	-1.07162	0.716162	0.999951	0.952838	-0.0696974	-1.0495	169.925	178.335	-1.3617	1.23629	0.619137	0.999997	1.06888	0.0960953	1.06888	128.173	119.914	-1.21656	1.38992	0.00910431	0.122627	1.41705	0.502896	1.41705	169.925	119.914	1.09049	1.84141	0.0344463	0.425965	0.754294
ENSG00000089472.18	HEPH	0.152395	0.508628	0.673309	-0.57066	-1.4852	15.7586	23.4047	-2.55301	1.15739	0.872977	0.981489	1.04445	0.0627491	1.04445	24.4451	23.4047	-1.63185	1.78016	0.787929	0.999951	1.07616	0.105899	1.07616	25.1873	23.4047	-1.58634	1.83719	0.110282	0.999997	1.55123	0.633409	1.55123	24.4451	15.7586	-1.10496	2.65888	0.0890103	0.379457	1.59832	0.676559	1.59832	25.1873	15.7586	-1.07413	2.74401	0.912247	0.983175	0.970534
ENSG00000234975.6	FTH1P2	0.0450271	0.299612	0.673531	-0.570183	-1.48471	235.463	349.594	-2.18514	-1.0088	0.0902079	0.558262	0.716127	-0.481714	-1.3964	250.354	349.594	-2.05475	1.05375	0.976327	0.999951	1.00586	0.0084295	1.00586	351.643	349.594	-1.46241	1.4796	0.755991	0.999997	1.06324	0.0884695	1.06324	250.354	235.463	-1.38466	1.56533	0.0419465	0.26142	1.49341	0.578612	1.49341	351.643	235.463	1.01472	2.19794	0.0847141	0.558827	0.711955
ENSG00000226632.1	UBE2V1P1	0.140931	0.493013	0.673633	-0.569966	-1.48449	8.19292	12.1623	-2.51177	1.13979	0.153844	0.656751	0.683318	-0.549372	-1.46345	8.31071	12.1623	-2.46983	1.15322	0.32719	0.999951	0.76969	-0.377651	-1.29923	9.36119	12.1623	-2.19331	1.29936	0.958243	0.999997	1.01438	0.0205941	1.01438	8.31071	8.19292	-1.68217	1.73089	0.625066	0.857297	1.1426	0.192315	1.1426	9.36119	8.19292	-1.49382	1.95022	0.661082	0.923817	0.887783
ENSG00000115252.18	PDE1A	0.0613227	0.345602	0.673735	-0.569746	-1.48426	26.7498	39.7037	-2.24472	1.01892	0.965167	0.995327	0.990958	-0.0131047	-1.00912	39.3446	39.7037	-1.51704	1.48973	0.647204	0.999951	1.09998	0.137473	1.09998	43.6731	39.7037	-1.36726	1.65431	0.0664465	0.999997	1.47084	0.556642	1.47084	39.3446	26.7498	-1.02653	2.22077	0.0198311	0.179694	1.63265	0.70722	1.63265	43.6731	26.7498	1.08087	2.46612	0.614735	0.910784	0.900889
ENSG00000178700.9	DHFR2	0.00532683	0.100835	0.673812	-0.569582	-1.48409	31.14	46.2146	-1.95911	-1.12425	0.207964	0.713808	0.839351	-0.252653	-1.1914	38.7903	46.2146	-1.56474	1.10237	0.454029	0.999951	0.900757	-0.15079	-1.11018	41.6282	46.2146	-1.45955	1.18423	0.12163	0.999997	1.24568	0.316929	1.24568	38.7903	31.14	-1.06021	1.64514	0.0415333	0.261239	1.33681	0.418792	1.33681	41.6282	31.14	1.0112	1.76726	0.613616	0.9105	0.931829
ENSG00000286651.2	PRSS43P	0.277166	0.650085	0.67405	-0.569072	-1.48357	60.8771	90.3154	-3.02188	1.37297	0.347085	0.811082	0.710987	-0.492105	-1.4065	64.2131	90.3154	-2.86374	1.44763	0.818892	0.999951	1.08649	0.119677	1.08649	98.1269	90.3154	-1.87222	2.21009	0.883263	0.999997	1.0548	0.0769672	1.0548	64.2131	60.8771	-1.93243	2.15002	0.188273	0.532623	1.61188	0.688748	1.61188	98.1269	60.8771	-1.26336	3.28242	0.24227	0.725223	0.654388
ENSG00000226564.1	FTH1P20	0.0023573	0.0676002	0.674181	-0.568793	-1.48328	408.903	606.518	-1.91238	-1.15046	0.0219739	0.349447	0.74326	-0.428061	-1.34542	450.801	606.518	-1.73423	-1.04379	0.283487	0.999951	0.87031	-0.200399	-1.14902	527.859	606.518	-1.48105	1.1218	0.452172	0.999997	1.10246	0.140732	1.10246	450.801	408.903	-1.16972	1.42171	0.0490613	0.28425	1.29092	0.368394	1.29092	527.859	408.903	1.00105	1.66471	0.223461	0.70734	0.854018
ENSG00000075303.13	SLC25A40	0.00948336	0.133715	0.674348	-0.568435	-1.48291	73.0575	108.338	-1.9971	-1.10111	0.0495678	0.459073	0.742961	-0.428642	-1.34597	80.4909	108.338	-1.81061	-1.00056	0.728284	0.999951	1.05371	0.0754742	1.05371	114.157	108.338	-1.27485	1.41547	0.524947	0.999997	1.10175	0.139794	1.10175	80.4909	73.0575	-1.22365	1.48532	0.00326112	0.0716774	1.56256	0.643909	1.56256	114.157	73.0575	1.16066	2.10363	0.0207691	0.366891	0.705092
ENSG00000137936.18	BCAR3	0.00802398	0.123806	0.674387	-0.568351	-1.48283	279.749	414.819	-1.98417	-1.10816	0.00130803	0.110867	0.620146	-0.689319	-1.61252	257.249	414.819	-2.15793	-1.20497	0.0317911	0.999951	0.72678	-0.460409	-1.37593	301.482	414.819	-1.84127	-1.0282	0.573467	0.999997	0.91957	-0.120969	-1.08746	257.249	279.749	-1.45613	1.23131	0.615411	0.851729	1.07769	0.107941	1.07769	301.482	279.749	-1.24245	1.443	0.286875	0.757046	0.853279
ENSG00000173915.16	ATP5MK	0.00109308	0.0477656	0.674462	-0.568192	-1.48266	1427.18	2116.02	-1.87804	-1.17053	0.00594769	0.204581	0.71772	-0.478507	-1.3933	1518.71	2116.02	-1.76475	-1.10004	0.816927	0.999951	1.0283	0.0402549	1.0283	2175.9	2116.02	-1.23162	1.30231	0.606379	0.999997	1.06414	0.0896851	1.06414	1518.71	1427.18	-1.19042	1.34802	0.000470737	0.0251844	1.52462	0.608447	1.52462	2175.9	1427.18	1.20366	1.93116	0.00286218	0.168022	0.697971
ENSG00000132763.15	MMACHC	0.000184245	0.0198551	0.674747	-0.567582	-1.48204	170.543	252.751	-1.82139	-1.20591	0.00926689	0.24528	0.761358	-0.393354	-1.31344	192.434	252.751	-1.61288	-1.0696	0.758404	0.999951	0.968349	-0.0464012	-1.03269	244.751	252.751	-1.26759	1.18862	0.252202	0.999997	1.12836	0.174228	1.12836	192.434	170.543	-1.08976	1.38748	0.000599176	0.0287891	1.43513	0.521181	1.43513	244.751	170.543	1.1676	1.76396	0.0218039	0.369198	0.786243
ENSG00000213842.2	SUGT1P2	0.198959	0.576314	0.67486	-0.56734	-1.48179	4.82571	7.15068	-2.70009	1.22972	0.0729174	0.524189	0.57342	-0.802337	-1.74392	4.10034	7.15068	-3.20254	1.05303	0.435452	0.999951	0.789228	-0.341487	-1.26706	5.64351	7.15068	-2.2969	1.43069	0.60878	0.999997	0.849687	-0.234997	-1.1769	4.10034	4.82571	-2.19605	1.58548	0.615632	0.851801	1.16947	0.225853	1.16947	5.64351	4.82571	-1.57556	2.15483	0.311639	0.776069	0.726558
ENSG00000132423.12	COQ3	0.00164769	0.057743	0.674904	-0.567245	-1.48169	300.408	445.112	-1.89275	-1.1599	0.0137011	0.289604	0.735245	-0.443703	-1.36009	327.266	445.112	-1.73688	-1.06504	0.829626	0.999951	1.02717	0.0386717	1.02717	457.205	445.112	-1.24278	1.31122	0.49363	0.999997	1.08941	0.123542	1.08941	327.266	300.408	-1.17298	1.3921	0.000772321	0.0335567	1.52195	0.605917	1.52195	457.205	300.408	1.19147	1.94408	0.00735444	0.24934	0.715798
ENSG00000215841.4	ENSG00000215841	0.229023	0.605655	0.675026	-0.566984	-1.48142	6.20458	9.19161	-2.81051	1.28064	0.546166	0.900539	0.823655	-0.279887	-1.2141	7.57072	9.19161	-2.27971	1.54658	0.677831	0.999951	1.14127	0.190637	1.14127	10.4901	9.19161	-1.63443	2.12883	0.54353	0.999997	1.22018	0.287097	1.22018	7.57072	6.20458	-1.55746	2.31881	0.105353	0.409337	1.6907	0.757621	1.6907	10.4901	6.20458	-1.11675	3.1922	0.306552	0.772658	0.721702
ENSG00000069998.12	HDHD5	0.00432474	0.0902452	0.675084	-0.566862	-1.4813	550.471	815.412	-1.94022	-1.13092	0.038201	0.417166	0.75185	-0.411483	-1.33005	613.067	815.412	-1.74181	-1.01563	0.53868	0.999951	0.918893	-0.122031	-1.08827	749.276	815.412	-1.42509	1.2033	0.434363	0.999997	1.11371	0.155379	1.11371	613.067	550.471	-1.17624	1.45896	0.0251909	0.20024	1.36115	0.444831	1.36115	749.276	550.471	1.03911	1.78301	0.144968	0.63754	0.818213
ENSG00000158258.16	CLSTN2	0.0930775	0.416766	0.675122	-0.566781	-1.48121	59.092	87.5279	-2.34284	1.06784	0.490918	0.879684	1.17356	0.230889	1.17356	102.719	87.5279	-1.34356	1.8504	0.63121	0.999951	0.89403	-0.161606	-1.11853	78.2525	87.5279	-1.76719	1.41249	0.0177567	0.999997	1.73829	0.797669	1.73829	102.719	59.092	1.10052	2.74565	0.230557	0.579831	1.32425	0.405175	1.32425	78.2525	59.092	-1.19515	2.09586	0.242246	0.725223	1.31266
ENSG00000134072.11	CAMK1	0.0284813	0.241268	0.675196	-0.566621	-1.48105	46.4785	68.837	-2.10466	-1.04222	0.217289	0.723193	0.802693	-0.317079	-1.24581	55.255	68.837	-1.76638	1.13811	0.196124	0.999951	0.793514	-0.333673	-1.26022	54.6231	68.837	-1.78955	1.12681	0.335561	0.999997	1.18883	0.249542	1.18883	55.255	46.4785	-1.19612	1.6905	0.370745	0.703396	1.17523	0.232948	1.17523	54.6231	46.4785	-1.21179	1.6737	0.948837	0.991722	1.01157
ENSG00000125398.8	SOX9	0.0627673	0.350227	0.675245	-0.566518	-1.48094	31.797	47.0896	-2.23956	1.02114	0.49426	0.881708	0.866782	-0.206259	-1.15369	40.8164	47.0896	-1.7383	1.306	0.320992	0.999951	0.811546	-0.301255	-1.23222	38.2154	47.0896	-1.86118	1.22579	0.236623	0.999997	1.28366	0.360258	1.28366	40.8164	31.797	-1.17803	1.94112	0.386323	0.717665	1.20185	0.265263	1.20185	38.2154	31.797	-1.26127	1.82185	0.754298	0.949766	1.06806
ENSG00000120875.9	DUSP4	0.265221	0.639834	0.675387	-0.566214	-1.48063	37.5904	55.6576	-2.95323	1.34711	0.500461	0.883401	1.26632	0.340642	1.26632	70.4803	55.6576	-1.56948	2.51676	0.66273	0.999951	0.857755	-0.221362	-1.16583	47.7406	55.6576	-2.32323	1.7093	0.0736278	0.999997	1.87495	0.906856	1.87495	70.4803	37.5904	-1.06195	3.73322	0.497984	0.79235	1.27002	0.344852	1.27002	47.7406	37.5904	-1.57194	2.53546	0.26695	0.742973	1.47632
ENSG00000135540.12	NHSL1	0.141495	0.49384	0.675462	-0.566054	-1.48047	25.5047	37.7588	-2.49779	1.13962	0.600868	0.919249	0.870543	-0.200012	-1.14871	32.8707	37.7588	-1.93101	1.4634	0.136812	0.999951	0.67153	-0.574477	-1.48914	25.3562	37.7588	-2.51627	1.13472	0.34165	0.999997	1.28881	0.366042	1.28881	32.8707	25.5047	-1.30897	2.17424	0.982712	0.995509	0.994178	-0.00842326	-1.00586	25.3562	25.5047	-1.70564	1.68584	0.332072	0.790856	1.29636
ENSG00000149294.17	NCAM1	0.18238	0.554693	0.675567	-0.565828	-1.48024	273.199	404.399	-2.63446	1.20234	0.295402	0.782432	1.35991	0.44351	1.35991	549.946	404.399	-1.30791	2.41878	0.39495	0.999951	0.778656	-0.360942	-1.28426	314.888	404.399	-2.28559	1.38576	0.0173127	0.999997	2.01299	1.00934	2.01299	549.946	273.199	1.13142	3.58144	0.62936	0.859454	1.1526	0.204886	1.1526	314.888	273.199	-1.54453	2.05187	0.0578256	0.492944	1.74648
ENSG00000260401.1	ENSG00000260401	0.156414	0.514018	0.675857	-0.565211	-1.4796	129.152	191.093	-2.5436	1.16187	0.464637	0.869538	0.817153	-0.291321	-1.22376	156.152	191.093	-2.1026	1.40399	0.334899	0.999951	0.766024	-0.384538	-1.30544	146.382	191.093	-2.2441	1.31682	0.492321	0.999997	1.20906	0.27389	1.20906	156.152	129.152	-1.42201	2.07875	0.650905	0.868584	1.13341	0.180673	1.13341	146.382	129.152	-1.51771	1.94968	0.815212	0.963577	1.06675
ENSG00000266094.8	RASSF5	0.172089	0.541756	0.676063	-0.56477	-1.47915	77.7196	114.959	-2.5944	1.1858	0.361334	0.82041	0.769997	-0.377076	-1.29871	88.5181	114.959	-2.27634	1.34963	0.133492	0.999951	0.650069	-0.621335	-1.5383	74.7314	114.959	-2.69997	1.14098	0.650189	0.999997	1.13894	0.187695	1.13894	88.5181	77.7196	-1.54061	1.99846	0.891554	0.964024	0.961551	-0.0565642	-1.03999	74.7314	77.7196	-1.82732	1.6895	0.555554	0.890622	1.18448
ENSG00000177570.15	SAMD12	0.22272	0.598856	0.67611	-0.564671	-1.47905	7.01614	10.3772	-2.77471	1.26839	0.952656	0.99323	0.981559	-0.026853	-1.01879	10.1859	10.3772	-1.88339	1.81457	0.761038	0.999951	0.908125	-0.139037	-1.10117	9.42382	10.3772	-2.04926	1.69001	0.242615	0.999997	1.45178	0.537818	1.45178	10.1859	7.01614	-1.28726	2.7131	0.360094	0.694358	1.34316	0.425634	1.34316	9.42382	7.01614	-1.40047	2.52657	0.804963	0.960982	1.08086
ENSG00000235847.2	LDHAP7	0.0712994	0.368514	0.676581	-0.563666	-1.47802	197.66	292.145	-2.25983	1.03446	0.306604	0.788748	0.801517	-0.319195	-1.24763	234.159	292.145	-1.90676	1.22496	0.955173	0.999951	0.987912	-0.0175456	-1.01224	288.614	292.145	-1.54684	1.50967	0.434214	0.999997	1.18466	0.24447	1.18466	234.159	197.66	-1.2908	1.81152	0.0805828	0.360734	1.46015	0.54612	1.46015	288.614	197.66	-1.04715	2.23257	0.333987	0.792149	0.811324
ENSG00000182492.16	BGN	0.163832	0.527515	0.67718	-0.562389	-1.47671	290.351	428.765	-2.55634	1.17227	0.740554	0.956791	0.911513	-0.133665	-1.09708	390.824	428.765	-1.8985	1.57738	0.825032	0.999951	1.06381	0.0892433	1.06381	456.125	428.765	-1.6267	1.84093	0.288471	0.999997	1.34604	0.428724	1.34604	390.824	290.351	-1.286	2.33002	0.106662	0.412142	1.57094	0.651632	1.57094	456.125	290.351	-1.10189	2.71933	0.580779	0.899033	0.856837
ENSG00000131143.10	COX4I1	4.92615e-05	0.00932327	0.677283	-0.56217	-1.47649	6996.07	10329.6	-1.78214	-1.22326	0.000122461	0.0369514	0.691616	-0.531956	-1.44589	7144.13	10329.6	-1.74519	-1.19792	0.512594	0.999951	0.939086	-0.0906706	-1.06487	9700.39	10329.6	-1.28527	1.13346	0.827327	0.999997	1.02116	0.0302134	1.02116	7144.13	6996.07	-1.18203	1.23259	0.000663273	0.0305085	1.38655	0.471499	1.38655	9700.39	6996.07	1.14874	1.67359	0.00144085	0.124218	0.736478
ENSG00000152767.17	FARP1	0.00818632	0.124629	0.677554	-0.561591	-1.4759	308.524	455.35	-1.96952	-1.10599	0.0892278	0.557439	0.7789	-0.360489	-1.28386	354.672	455.35	-1.71265	1.03904	0.698589	0.999951	1.05853	0.0820634	1.05853	482.002	455.35	-1.2599	1.4117	0.34397	0.999997	1.14958	0.201102	1.14958	354.672	308.524	-1.16102	1.53432	0.00243302	0.0609751	1.56228	0.643655	1.56228	482.002	308.524	1.17082	2.08462	0.0368916	0.429498	0.735832
ENSG00000108352.13	RAPGEFL1	0.000506258	0.0319578	0.677663	-0.561361	-1.47566	179.506	264.889	-1.83751	-1.18507	0.00605521	0.205228	0.736146	-0.441937	-1.35843	194.997	264.889	-1.69057	-1.09154	0.278989	0.999951	0.886276	-0.174172	-1.12832	234.765	264.889	-1.40396	1.10279	0.460683	0.999997	1.0863	0.119424	1.0863	194.997	179.506	-1.147	1.35351	0.0166847	0.164977	1.30784	0.387189	1.30784	234.765	179.506	1.04982	1.62928	0.0969943	0.573965	0.830605
ENSG00000151883.19	PARP8	0.152115	0.508568	0.677804	-0.561059	-1.47535	12.382	18.2678	-2.51215	1.15413	0.149143	0.652267	0.676479	-0.563884	-1.47824	12.3577	18.2678	-2.51406	1.15049	0.418689	0.999951	0.80357	-0.315504	-1.24445	14.6794	18.2678	-2.11428	1.36524	0.99431	0.999997	0.998044	-0.00282474	-1.00196	12.3577	12.382	-1.71613	1.70942	0.534531	0.811829	1.18555	0.245555	1.18555	14.6794	12.382	-1.44326	2.02853	0.528928	0.882346	0.841841
ENSG00000137094.16	DNAJB5	0.00660932	0.112039	0.677889	-0.560878	-1.47517	2336.02	3446.02	-1.95293	-1.11429	0.0177467	0.323561	0.712236	-0.489573	-1.40403	2454.38	3446.02	-1.8587	-1.06058	0.0305888	0.999951	0.733782	-0.446577	-1.3628	2528.62	3446.02	-1.80419	-1.0294	0.729924	0.999997	1.05067	0.071305	1.05067	2454.38	2336.02	-1.26008	1.39101	0.580039	0.834567	1.08245	0.114301	1.08245	2528.62	2336.02	-1.22313	1.43314	0.835102	0.96887	0.970637
ENSG00000124172.10	ATP5F1E	0.000209243	0.0205557	0.678155	-0.560313	-1.47459	1159.07	1709.15	-1.81065	-1.2009	0.01769	0.323561	0.780116	-0.358239	-1.28186	1333.33	1709.15	-1.57379	-1.04408	0.859514	0.999951	1.01869	0.0267206	1.01869	1741.1	1709.15	-1.20512	1.2506	0.181304	0.999997	1.15035	0.202074	1.15035	1333.33	1159.07	-1.06748	1.41261	0.000102522	0.0118315	1.50215	0.587033	1.50215	1741.1	1159.07	1.22336	1.84448	0.010801	0.289782	0.765801
ENSG00000278259.5	MYO19	0.000400226	0.0291701	0.678266	-0.560077	-1.47435	251.272	370.463	-1.82788	-1.18919	0.00054589	0.0728835	0.684667	-0.546526	-1.46056	253.644	370.463	-1.81047	-1.17829	0.283295	0.999951	0.889257	-0.169328	-1.12453	329.437	370.463	-1.39343	1.1019	0.931962	0.999997	1.00944	0.0135507	1.00944	253.644	251.272	-1.22904	1.25234	0.0136634	0.150247	1.31107	0.390749	1.31107	329.437	251.272	1.05715	1.62598	0.0171978	0.350794	0.769932
ENSG00000170906.16	NDUFA3	0.00138103	0.0532881	0.67833	-0.55994	-1.47421	673.249	992.509	-1.87001	-1.16218	0.0113518	0.26594	0.735638	-0.442932	-1.35936	730.127	992.509	-1.72409	-1.07179	0.816655	0.999951	0.97229	-0.0405413	-1.0285	965.006	992.509	-1.30429	1.23301	0.504147	0.999997	1.08448	0.117008	1.08448	730.127	673.249	-1.16984	1.37586	0.00301064	0.0687815	1.43336	0.519399	1.43336	965.006	673.249	1.12995	1.81824	0.0214663	0.367552	0.756604
ENSG00000286214.1	COPG2IT1	0.199019	0.576314	0.678483	-0.559615	-1.47388	25.1752	37.1051	-2.66403	1.22636	0.692871	0.945049	1.12547	0.170528	1.12547	41.7607	37.1051	-1.59738	2.02338	0.458112	0.999951	0.799482	-0.322862	-1.25081	29.6649	37.1051	-2.2591	1.44395	0.0925591	0.999997	1.6588	0.730144	1.6588	41.7607	25.1752	-1.08722	2.99162	0.588361	0.838546	1.17834	0.236753	1.17834	29.6649	25.1752	-1.53756	2.13486	0.255064	0.73396	1.40775
ENSG00000111452.13	ADGRD1	0.0205527	0.203865	0.678643	-0.559274	-1.47353	70.9863	104.6	-2.04564	-1.06142	0.251377	0.754582	0.826161	-0.275506	-1.21042	86.4166	104.6	-1.67746	1.14494	0.499304	0.999951	0.893483	-0.162488	-1.11922	93.4585	104.6	-1.55175	1.23878	0.240317	0.999997	1.21737	0.283769	1.21737	86.4166	70.9863	-1.14068	1.69049	0.101072	0.401537	1.31657	0.396786	1.31657	93.4585	70.9863	-1.05519	1.82903	0.638708	0.91698	0.924652
ENSG00000231528.3	FAM225A	0.360526	0.723112	0.678855	-0.558824	-1.47307	11.4646	16.8881	-3.37922	1.55729	0.404213	0.845	0.702773	-0.508869	-1.42293	11.8685	16.8881	-3.25936	1.60976	0.944252	0.999951	0.970967	-0.0425053	-1.0299	16.3978	16.8881	-2.35201	2.21742	0.935119	0.999997	1.03523	0.0499556	1.03523	11.8685	11.4646	-2.22347	2.3829	0.398449	0.72611	1.4303	0.516319	1.4303	16.3978	11.4646	-1.60452	3.28247	0.444829	0.850602	0.723787
ENSG00000121957.15	GPSM2	0.0822034	0.396231	0.678856	-0.558822	-1.47307	139.685	205.765	-2.27995	1.0507	0.259987	0.761272	1.28423	0.3609	1.28423	264.249	205.765	-1.20336	1.98462	0.436397	0.999951	1.18887	0.249591	1.18887	244.628	205.765	-1.3004	1.838	0.00416346	0.999997	1.89175	0.919722	1.89175	264.249	139.685	1.22319	2.92572	0.0118561	0.139854	1.75128	0.808414	1.75128	244.628	139.685	1.13191	2.70957	0.728064	0.942615	1.08021
ENSG00000167536.14	DHRS13	0.0602373	0.343203	0.678993	-0.558531	-1.47277	16.739	24.6527	-2.20551	1.01681	0.173323	0.675683	0.757483	-0.400715	-1.32016	18.674	24.6527	-1.96909	1.12982	0.196074	0.999951	0.766684	-0.383295	-1.30432	18.9009	24.6527	-1.95124	1.14695	0.598085	0.999997	1.1156	0.157816	1.1156	18.674	16.739	-1.34625	1.67549	0.561123	0.8249	1.12915	0.175236	1.12915	18.9009	16.739	-1.33398	1.70079	0.953483	0.99263	0.987998
ENSG00000277954.1	ENSG00000277954	0.133782	0.483093	0.679088	-0.558331	-1.47256	41.92	61.7299	-2.44221	1.12625	0.31672	0.795674	0.772821	-0.371794	-1.29396	47.7061	61.7299	-2.14297	1.2799	0.733436	0.999951	0.916102	-0.12642	-1.09158	56.5509	61.7299	-1.80749	1.51692	0.616964	0.999997	1.13803	0.186536	1.13803	47.7061	41.92	-1.45846	1.88887	0.246672	0.597151	1.34902	0.431911	1.34902	56.5509	41.92	-1.23014	2.23868	0.509267	0.873909	0.843597
ENSG00000164405.11	UQCRQ	0.000153708	0.0187016	0.679148	-0.558203	-1.47243	2241.8	3300.91	-1.79906	-1.20511	0.00492905	0.192156	0.750263	-0.414531	-1.33287	2476.55	3300.91	-1.62844	-1.09094	0.988165	0.999951	0.998486	-0.0021865	-1.00152	3295.91	3300.91	-1.22356	1.21986	0.33006	0.999997	1.10471	0.143672	1.10471	2476.55	2241.8	-1.10607	1.34984	0.000163157	0.0143692	1.4702	0.556016	1.4702	3295.91	2241.8	1.20328	1.79634	0.00516152	0.219411	0.751401
ENSG00000106823.13	ECM2	0.0442653	0.296983	0.679247	-0.557992	-1.47222	76.6232	112.806	-2.14603	-1.00997	0.230528	0.734814	0.794686	-0.331542	-1.25836	89.6454	112.806	-1.83211	1.15703	0.819443	0.999951	0.957216	-0.063083	-1.0447	107.98	112.806	-1.52072	1.39338	0.414818	0.999997	1.16995	0.22645	1.16995	89.6454	76.6232	-1.24646	1.70614	0.0745665	0.345016	1.40923	0.494909	1.40923	107.98	76.6232	-1.03461	2.05466	0.331899	0.790856	0.830206
ENSG00000170545.17	SMAGP	0.0459684	0.303074	0.679488	-0.55748	-1.4717	19.9306	29.3317	-2.15096	-1.00694	0.248423	0.751001	0.801969	-0.318381	-1.24693	23.5231	29.3317	-1.81383	1.16657	0.249123	0.999951	0.800885	-0.320333	-1.24862	23.4913	29.3317	-1.82148	1.16833	0.393802	0.999997	1.18026	0.239099	1.18026	23.5231	19.9306	-1.2401	1.72746	0.401142	0.728139	1.17866	0.237147	1.17866	23.4913	19.9306	-1.24528	1.72998	0.994417	0.999781	1.00135
ENSG00000083857.15	FAT1	0.0864242	0.403803	0.679555	-0.557338	-1.47155	52.3072	76.9727	-2.28857	1.05685	0.995712	0.998371	1.0012	0.00173562	1.0012	77.0654	76.9727	-1.54889	1.55262	0.371137	0.999951	1.2215	0.288651	1.2215	94.022	76.9727	-1.26921	1.89374	0.0848469	0.999997	1.47332	0.559074	1.47332	77.0654	52.3072	-1.05468	2.28937	0.00907726	0.122627	1.7975	0.845989	1.7975	94.022	52.3072	1.15708	2.79236	0.373085	0.816106	0.819653
ENSG00000214110.3	LDHAP4	0.0598398	0.342649	0.6798	-0.556818	-1.47102	1122.54	1651.27	-2.19879	1.01612	0.213087	0.719533	0.774678	-0.368331	-1.29086	1279.21	1651.27	-1.92937	1.15787	0.944316	0.999951	0.985781	-0.0206603	-1.01442	1627.8	1651.27	-1.51615	1.47334	0.524118	0.999997	1.13957	0.188487	1.13957	1279.21	1122.54	-1.31172	1.70342	0.0699682	0.336084	1.45011	0.536158	1.45011	1627.8	1122.54	-1.03079	2.16754	0.239889	0.72184	0.785852
ENSG00000123080.12	CDKN2C	0.00418873	0.0892165	0.679881	-0.556645	-1.47084	182.547	268.498	-1.91538	-1.12948	0.0102513	0.256621	0.70787	-0.498444	-1.41269	190.061	268.498	-1.83908	-1.08516	0.190492	0.999951	0.838513	-0.254095	-1.19259	225.139	268.498	-1.55242	1.09151	0.765184	0.999997	1.04117	0.0582008	1.04117	190.061	182.547	-1.25155	1.35672	0.120398	0.432589	1.23332	0.30255	1.23332	225.139	182.547	-1.05647	1.60699	0.20918	0.696801	0.844197
ENSG00000144644.15	GADL1	0.196356	0.573124	0.679923	-0.556557	-1.47075	238.986	351.49	-2.64058	1.22073	0.421991	0.85151	0.786894	-0.345758	-1.27082	276.586	351.49	-2.28109	1.41246	0.72137	0.999951	1.11227	0.153511	1.11227	390.953	351.49	-1.61347	1.99611	0.624649	0.999997	1.15733	0.210799	1.15733	276.586	238.986	-1.55148	2.07806	0.0992209	0.398336	1.63588	0.710068	1.63588	390.953	238.986	-1.0974	2.93676	0.246182	0.727356	0.707465
ENSG00000272667.1	ENSG00000272667	0.0338861	0.26407	0.679971	-0.556454	-1.47065	23.851	35.0765	-2.10024	-1.02979	0.896301	0.984296	1.02342	0.0334053	1.02342	35.8981	35.0765	-1.38409	1.4497	0.495886	0.999951	0.884643	-0.176832	-1.1304	31.0302	35.0765	-1.60858	1.25887	0.02349	0.999997	1.5051	0.58986	1.5051	35.8981	23.851	1.05667	2.14384	0.149981	0.482156	1.301	0.379622	1.301	31.0302	23.851	-1.09979	1.8615	0.414663	0.837066	1.15688
ENSG00000130957.5	FBP2	0.0376287	0.277335	0.680058	-0.55627	-1.47046	5436.8	7994.61	-2.11509	-1.0223	0.182816	0.685235	0.781091	-0.356437	-1.28026	6244.52	7994.61	-1.84148	1.12349	0.787296	0.999951	0.951189	-0.0721955	-1.05132	7604.39	7994.61	-1.51217	1.36815	0.455184	0.999997	1.14857	0.199833	1.14857	6244.52	5436.8	-1.25234	1.65209	0.0704426	0.336487	1.39869	0.484075	1.39869	7604.39	5436.8	-1.02839	2.01186	0.288098	0.757537	0.821173
ENSG00000163563.8	MNDA	0.139517	0.490424	0.680199	-0.555971	-1.47016	11.8431	17.4112	-2.45113	1.13407	0.593888	0.917237	0.872053	-0.197512	-1.14672	15.1835	17.4112	-1.89675	1.44243	0.358143	0.999951	0.787562	-0.344534	-1.26974	13.7124	17.4112	-2.11316	1.3107	0.340536	0.999997	1.28206	0.358459	1.28206	15.1835	11.8431	-1.30015	2.13702	0.578472	0.834441	1.15784	0.211438	1.15784	13.7124	11.8431	-1.44836	1.94167	0.694833	0.934185	1.10728
ENSG00000110955.9	ATP5F1B	0.000655735	0.0370527	0.680248	-0.555867	-1.47005	22042.9	32404.2	-1.83477	-1.17784	0.00371103	0.165157	0.720287	-0.473357	-1.38834	23340.3	32404.2	-1.73277	-1.11237	0.591631	0.999951	1.06253	0.0875098	1.06253	34430.6	32404.2	-1.17463	1.32613	0.613008	0.999997	1.05886	0.08251	1.05886	23340.3	22042.9	-1.17872	1.32156	8.01774e-05	0.0108003	1.56198	0.643377	1.56198	34430.6	22042.9	1.25149	1.9495	0.000585648	0.0898911	0.677895
ENSG00000137267.7	TUBB2A	0.0253702	0.227698	0.680252	-0.55586	-1.47004	174.183	256.057	-2.06073	-1.04867	0.153874	0.656751	0.782428	-0.353971	-1.27807	200.346	256.057	-1.79066	1.09623	0.159893	0.999951	0.784962	-0.349305	-1.27395	200.995	256.057	-1.78563	1.10025	0.417122	0.999997	1.1502	0.201889	1.1502	200.346	174.183	-1.21906	1.61278	0.40702	0.73296	1.15393	0.206555	1.15393	200.995	174.183	-1.21563	1.61868	0.985033	0.998269	0.996771
ENSG00000262050.1	ENSG00000262050	0.262842	0.637925	0.680497	-0.55534	-1.46952	10.7508	15.7985	-2.88273	1.33492	0.775938	0.964962	1.10108	0.13892	1.10108	17.3954	15.7985	-1.76264	2.13698	0.869481	0.999951	1.05744	0.0805783	1.05744	16.706	15.7985	-1.84109	2.05868	0.158931	0.999997	1.61805	0.69426	1.61805	17.3954	10.7508	-1.20723	3.16066	0.199005	0.543418	1.55393	0.635918	1.55393	16.706	10.7508	-1.26093	3.04475	0.904686	0.981342	1.04127
ENSG00000131828.14	PDHA1	5.49472e-05	0.00986891	0.680657	-0.555	-1.46917	3018.54	4434.74	-1.77114	-1.21868	0.000819696	0.0841275	0.726826	-0.460317	-1.37584	3223.29	4434.74	-1.65858	-1.14131	0.981203	0.999951	1.00225	0.00324038	1.00225	4444.72	4434.74	-1.20274	1.20815	0.49147	0.999997	1.06783	0.0946834	1.06783	3223.29	3018.54	-1.12901	1.28737	4.96954e-05	0.00823906	1.47247	0.558241	1.47247	4444.72	3018.54	1.22142	1.77512	0.000752779	0.0954384	0.725196
ENSG00000006652.15	IFRD1	0.0375461	0.277201	0.680718	-0.554871	-1.46904	267.977	393.668	-2.11078	-1.0224	0.399371	0.843027	0.855862	-0.22455	-1.16841	336.926	393.668	-1.67805	1.22917	0.0765721	0.999951	0.720663	-0.472604	-1.38761	283.702	393.668	-1.99399	1.03559	0.215686	0.999997	1.25729	0.330321	1.25729	336.926	267.977	-1.14282	1.80656	0.758184	0.912483	1.05868	0.0822664	1.05868	283.702	267.977	-1.35799	1.52204	0.352641	0.807574	1.1876
ENSG00000152642.11	GPD1L	0.0180973	0.188821	0.680725	-0.554855	-1.46902	1679.62	2467.39	-2.02083	-1.06789	0.022404	0.351686	0.689679	-0.536002	-1.44995	1701.71	2467.39	-1.99456	-1.05404	0.41512	0.999951	1.14173	0.191227	1.14173	2817.11	2467.39	-1.20472	1.57042	0.936003	0.999997	1.01315	0.0188526	1.01315	1701.71	1679.62	-1.35786	1.39382	0.00148035	0.048447	1.67723	0.746082	1.67723	2817.11	1679.62	1.21928	2.30718	0.00194582	0.13718	0.604063
ENSG00000236090.2	LDHAP3	0.0802539	0.390326	0.680792	-0.554714	-1.46888	126.171	185.33	-2.2599	1.04742	0.152938	0.655296	0.7306	-0.452847	-1.36874	135.402	185.33	-2.10505	1.12363	0.91055	0.999951	1.02495	0.0355518	1.02495	189.954	185.33	-1.49972	1.57548	0.748308	0.999997	1.07316	0.101867	1.07316	135.402	126.171	-1.43432	1.65187	0.0626645	0.317468	1.50552	0.590266	1.50552	189.954	126.171	-1.02186	2.31616	0.123162	0.608308	0.712816
ENSG00000164932.13	CTHRC1	0.194395	0.570703	0.680834	-0.554625	-1.46879	27.3316	40.1443	-2.62499	1.21677	0.971587	0.995879	0.989577	-0.0151161	-1.01053	39.7259	40.1443	-1.79867	1.76137	0.672754	0.999951	1.13232	0.179284	1.13232	45.4563	40.1443	-1.57207	2.01564	0.205935	0.999997	1.45348	0.539509	1.45348	39.7259	27.3316	-1.22818	2.59464	0.0853816	0.371547	1.66314	0.733909	1.66314	45.4563	27.3316	-1.07345	2.9692	0.646303	0.919064	0.873936
ENSG00000139146.14	SINHCAF	0.0500694	0.31718	0.681088	-0.554087	-1.46824	17.2764	25.366	-2.15598	1.00012	0.35032	0.814121	0.835208	-0.259792	-1.19731	21.1859	25.366	-1.74712	1.21874	0.841115	0.999951	0.962109	-0.0557279	-1.03938	24.4048	25.366	-1.51633	1.4036	0.298915	0.999997	1.22629	0.294295	1.22629	21.1859	17.2764	-1.1983	1.80198	0.0783973	0.355	1.41261	0.498359	1.41261	24.4048	17.2764	-1.04001	2.0753	0.463767	0.858614	0.868101
ENSG00000277969.1	ENSG00000277969	0.00562584	0.103131	0.681141	-0.553974	-1.46812	89.6377	131.599	-1.92667	-1.11871	0.00312763	0.151798	0.663927	-0.590904	-1.50619	87.3723	131.599	-1.97635	-1.14788	0.243629	0.999951	0.851157	-0.232502	-1.17487	112.012	131.599	-1.54043	1.116	0.85448	0.999997	0.974727	-0.0369301	-1.02593	87.3723	89.6377	-1.34872	1.28141	0.109388	0.415282	1.2496	0.321472	1.2496	112.012	89.6377	-1.05124	1.64152	0.074137	0.534505	0.780028
ENSG00000224940.9	PRRT4	0.227185	0.603971	0.681239	-0.553767	-1.46791	129.85	190.608	-2.73685	1.27014	0.436356	0.857423	0.780949	-0.356699	-1.28049	148.855	190.608	-2.3865	1.45548	0.960567	0.999951	0.984421	-0.0226522	-1.01583	187.639	190.608	-1.89295	1.83443	0.667462	0.999997	1.14637	0.197068	1.14637	148.855	129.85	-1.6267	2.13774	0.246792	0.597151	1.44505	0.531115	1.44505	187.639	129.85	-1.29028	2.69431	0.466068	0.859046	0.793308
ENSG00000156467.10	UQCRB	0.00292377	0.0759542	0.681295	-0.553648	-1.46779	4833.54	7094.63	-1.88991	-1.13996	0.0104798	0.257677	0.718865	-0.476206	-1.39108	5100.09	7094.63	-1.79111	-1.0804	0.721366	0.999951	1.04706	0.0663427	1.04706	7428.5	7094.63	-1.22966	1.34812	0.677274	0.999997	1.05514	0.0774411	1.05514	5100.09	4833.54	-1.22032	1.35862	0.000861468	0.0352221	1.53686	0.61999	1.53686	7428.5	4833.54	1.19361	1.97883	0.0035431	0.181438	0.686557
ENSG00000135185.12	TMEM243	0.0476767	0.310122	0.681337	-0.553559	-1.4677	21.3403	31.3212	-2.1457	-1.00394	0.202956	0.707937	0.783374	-0.352227	-1.27653	24.5362	31.3212	-1.85891	1.14077	0.339118	0.999951	0.831924	-0.265477	-1.20203	26.0568	31.3212	-1.75298	1.21323	0.473452	0.999997	1.14976	0.201332	1.14976	24.5362	21.3403	-1.27379	1.68388	0.306818	0.652798	1.22102	0.288082	1.22102	26.0568	21.3403	-1.20117	1.7908	0.755885	0.949772	0.941642
ENSG00000106853.20	PTGR1	0.00539912	0.101077	0.681493	-0.553229	-1.46737	124.205	182.254	-1.92246	-1.12	0.210838	0.718512	0.842275	-0.247636	-1.18726	153.508	182.254	-1.55351	1.1021	0.368976	0.999951	1.13085	0.177401	1.13085	206.101	182.254	-1.15639	1.4788	0.124476	0.999997	1.23593	0.305593	1.23593	153.508	124.205	-1.06016	1.61941	0.000232288	0.0173725	1.65936	0.73063	1.65936	206.101	124.205	1.26718	2.17293	0.0314289	0.411604	0.744819
ENSG00000072682.20	P4HA2	0.000569595	0.0341011	0.681495	-0.553226	-1.46736	144.482	212.008	-1.82501	-1.17981	0.389269	0.837908	0.909313	-0.137151	-1.09973	192.782	212.008	-1.36545	1.12903	0.646583	0.999951	1.05193	0.0730408	1.05193	223.018	212.008	-1.18032	1.3061	0.00948027	0.999997	1.33429	0.416075	1.33429	192.782	144.482	1.07306	1.65912	9.4309e-05	0.0112924	1.54357	0.626267	1.54357	223.018	144.482	1.24137	1.91933	0.186539	0.676357	0.864422
ENSG00000135537.17	AFG1L	0.00708139	0.116127	0.681601	-0.553001	-1.46713	40.5524	59.4959	-1.93922	-1.10998	0.00147906	0.11485	0.635641	-0.653716	-1.57322	37.818	59.4959	-2.08028	-1.18975	0.934998	0.999951	0.988627	-0.0165011	-1.0115	58.8193	59.4959	-1.3315	1.30139	0.629252	0.999997	0.932571	-0.100715	-1.0723	37.818	40.5524	-1.42365	1.23813	0.00898319	0.12188	1.45045	0.5365	1.45045	58.8193	40.5524	1.09736	1.91715	0.00194443	0.13718	0.642953
ENSG00000227051.7	C14orf132	0.156134	0.513889	0.681607	-0.552989	-1.46712	67.5548	99.1111	-2.49187	1.15769	0.823956	0.973492	0.94182	-0.0864769	-1.06177	93.3448	99.1111	-1.80048	1.59707	0.578831	0.999951	0.860838	-0.216186	-1.16166	85.3186	99.1111	-1.97181	1.46119	0.231239	0.999997	1.38176	0.466512	1.38176	93.3448	67.5548	-1.2288	2.34611	0.388302	0.71872	1.26295	0.336803	1.26295	85.3186	67.5548	-1.34572	2.1465	0.738937	0.945582	1.09407
ENSG00000168772.11	CXXC4	0.198829	0.576314	0.681612	-0.552977	-1.46711	13.0677	19.1718	-2.63259	1.22309	0.13168	0.624144	0.637544	-0.649402	-1.56852	12.2229	19.1718	-2.81613	1.14465	0.0288718	0.999951	0.514816	-0.957871	-1.94244	9.86996	19.1718	-3.52347	-1.07084	0.824644	0.999997	0.935348	-0.0964254	-1.06912	12.2229	13.0677	-1.93103	1.68941	0.360361	0.694617	0.755292	-0.404894	-1.32399	9.86996	13.0677	-2.4158	1.37813	0.486291	0.864629	1.23839
ENSG00000212747.5	RTL8B	0.0128263	0.157479	0.681628	-0.552943	-1.46708	56.2967	82.5914	-1.98403	-1.08482	0.357112	0.818559	0.868904	-0.202732	-1.15088	71.764	82.5914	-1.5521	1.17183	0.175449	0.999951	0.81214	-0.3002	-1.23132	67.0758	82.5914	-1.66378	1.09738	0.114923	0.999997	1.27475	0.350211	1.27475	71.764	56.2967	-1.06084	1.72384	0.258237	0.607899	1.19147	0.252743	1.19147	67.0758	56.2967	-1.13715	1.61429	0.659946	0.923817	1.06989
ENSG00000119723.17	COQ6	0.00147457	0.0551241	0.681654	-0.552889	-1.46702	516.503	757.72	-1.85792	-1.15836	0.00168759	0.121821	0.68497	-0.545887	-1.45992	519.016	757.72	-1.84879	-1.15284	0.489043	0.999951	1.08678	0.120058	1.08678	823.474	757.72	-1.16479	1.37572	0.96792	0.999997	1.00487	0.00700207	1.00487	519.016	516.503	-1.26071	1.27301	0.000108161	0.0118548	1.59433	0.672947	1.59433	823.474	516.503	1.259	2.01897	0.000126899	0.0533775	0.630276
ENSG00000241837.7	ATP5PO	0.00212279	0.0648889	0.681702	-0.552787	-1.46692	4500.27	6601.53	-1.87308	-1.14883	0.00147159	0.11485	0.672609	-0.57216	-1.48675	4440.25	6601.53	-1.89839	-1.16437	0.569595	0.999951	1.07347	0.102285	1.07347	7086.56	6601.53	-1.18943	1.37063	0.914262	0.999997	0.986661	-0.0193729	-1.01352	4440.25	4500.27	-1.29419	1.25989	0.000271476	0.0188745	1.57469	0.655072	1.57469	7086.56	4500.27	1.23325	2.01068	0.000177649	0.0533775	0.626573
[truncated: 14,195 more rows]
[truncated: 6 more columns]

## Sheet: Atrophy v Base._381_FDR.05
381 DEGs (141 UP/240 DOWN) after atrophy (A1) vs baseline (B). -1.2 to 1.2 FC, FDR<0.05
[truncated: 382 more rows]

[truncated: 5 more sheets: Recov. v Base._10_p<0.001, Rep.Atrophy v Base._103_FDR.05 , Recov. v Atrophy_536_FDR.05, Rep.Atroph v Atrophy_12_p<0.001, Rep.Atrophy v Recov._82_FDR.05]
