# Supplementary material for: Repeated Disuse Atrophy Imprints a Molecular Memory in Skeletal Muscle: Transcriptional Resilience in Young Adults and Susceptibility in Aged Muscle
Source: Adv Sci (Weinh). 2026 Feb 25;13(23):e22726. doi: 10.1002/advs.202522726 (PMC13104094; doi:10.1002/advs.202522726)
Supplement: Supplementary file 10 — Supporting File 10: advs74388‐sup‐0010‐DataS2.xlsx. [file ADVS-13-e22726-s007.xlsx]

## Sheet: All 11,284 detected
Detected genes post-normalisation (DESeq2) for pooled control limb vs. experimental/TTX limb for each conditions (atrophy/recovery/repeated atrophy. Excl. Sham group & QMUL controls. 11,284 genes after 28 genes (true duplicates) filtered out
	TTX vs. Control									Recovery vs. Control									RTTX vs. Control									Recovery vs. TTX									RTTX vs. TTX									RTTX vs. Recovery
Feature ID	P-value (Atrophy vs Control)	FDR step up (Atrophy vs Control)	Ratio (Atrophy vs Control)	Log2(Ratio) (Atrophy vs Control)	Fold change (Atrophy vs Control)	LSMean(Atrophy) (Atrophy vs Control)	LSMean(Control) (Atrophy vs Control)	FC 95% lower limit (Atrophy vs Control)	FC 95% upper limit (Atrophy vs Control)	P-value (Recovery vs Control)	FDR step up (Recovery vs Control)	Ratio (Recovery vs Control)	Log2(Ratio) (Recovery vs Control)	Fold change (Recovery vs Control)	LSMean(Recovery) (Recovery vs Control)	LSMean(Control) (Recovery vs Control)	FC 95% lower limit (Recovery vs Control)	FC 95% upper limit (Recovery vs Control)	P-value (Repeated Atrophy vs Control)	FDR step up (Repeated Atrophy vs Control)	Ratio (Repeated Atrophy vs Control)	Log2(Ratio) (Repeated Atrophy vs Control)	Fold change (Repeated Atrophy vs Control)	LSMean(Repeated Atrophy) (Repeated Atrophy vs Control)	LSMean(Control) (Repeated Atrophy vs Control)	FC 95% lower limit (Repeated Atrophy vs Control)	FC 95% upper limit (Repeated Atrophy vs Control)	P-value (Recovery vs Atrophy)	FDR step up (Recovery vs Atrophy)	Ratio (Recovery vs Atrophy)	Log2(Ratio) (Recovery vs Atrophy)	Fold change (Recovery vs Atrophy)	LSMean(Recovery) (Recovery vs Atrophy)	LSMean(Atrophy) (Recovery vs Atrophy)	FC 95% lower limit (Recovery vs Atrophy)	FC 95% upper limit (Recovery vs Atrophy)	P-value (Repeated Atrophy vs Atrophy)	FDR step up (Repeated Atrophy vs Atrophy)	Ratio (Repeated Atrophy vs Atrophy)	Log2(Ratio) (Repeated Atrophy vs Atrophy)	Fold change (Repeated Atrophy vs Atrophy)	LSMean(Repeated Atrophy) (Repeated Atrophy vs Atrophy)	LSMean(Atrophy) (Repeated Atrophy vs Atrophy)	FC 95% lower limit (Repeated Atrophy vs Atrophy)	FC 95% upper limit (Repeated Atrophy vs Atrophy)	P-value (Repeated Atrophy vs Recovery)	FDR step up (Repeated Atrophy vs Recovery)	Ratio (Repeated Atrophy vs Recovery)	Log2(Ratio) (Repeated Atrophy vs Recovery)
Cldn2	8.12414e-07	9.98915e-05	17.8704	4.1595	17.8704	342.286	19.1538	5.68331	56.1911	0.92345	0.960735	1.05899	0.0826903	1.05899	20.2837	19.1538	-3.03984	3.40906	0.640185	0.750442	1.31771	0.398028	1.31771	25.2391	19.1538	-2.41313	4.19003	8.94951e-05	0.00213238	0.0592595	-4.07681	-16.8749	20.2837	342.286	-69.3803	-4.10439	0.000271998	0.042247	0.0737367	-3.76147	-13.5618	25.2391	342.286	-55.1948	-3.33222	0.76335	0.852518	1.2443	0.315338
Emb	5.60122e-07	7.92013e-05	15.1116	3.91758	15.1116	2499.94	165.432	5.21756	43.7675	0.151499	0.319313	2.17971	1.12414	2.17971	360.594	165.432	-1.33057	6.32171	3.11378e-09	9.49408e-08	24.9071	4.63848	24.9071	4120.43	165.432	8.60001	72.135	0.00357215	0.0264971	0.144241	-2.79345	-6.93284	360.594	2499.94	-25.5017	-1.88475	0.451686	0.995301	1.64821	0.720902	1.64821	4120.43	2499.94	-2.22918	6.05578	0.000246717	0.00227455	11.4268	3.51435
Bspry	2.09978e-05	0.000888714	14.9019	3.89742	14.9019	223.015	14.9656	4.29248	51.7337	0.104528	0.252978	2.82584	1.49868	2.82584	42.2903	14.9656	-1.24043	9.90525	1.34407e-05	0.000127551	15.867	3.98796	15.867	237.459	14.9656	4.57048	55.0846	0.0322776	0.117555	0.18963	-2.39874	-5.27344	42.2903	223.015	-24.1625	-1.15092	0.935257	0.996194	1.06477	0.090539	1.06477	237.459	223.015	-4.26923	4.84016	0.0262997	0.0793019	5.61499	2.48928
Mymk	2.63298e-05	0.00100118	12.7589	3.67343	12.7589	1160.39	90.9472	3.89201	41.8266	0.128708	0.287374	2.51369	1.32981	2.51369	228.613	90.9472	-1.30659	8.25586	1.40777e-06	1.83043e-05	18.5822	4.21585	18.5822	1690	90.9472	5.66871	60.9128	0.0285349	0.108609	0.197015	-2.34362	-5.07576	228.613	1160.39	-21.7239	-1.18594	0.611887	0.995301	1.45641	0.542415	1.45641	1690	1160.39	-2.93405	6.2235	0.00700181	0.0290979	7.39238	2.88604
Tnnt2	4.75249e-08	1.31122e-05	11.7516	3.55478	11.7516	695.336	59.1697	4.85304	28.4562	0.00185758	0.0171535	4.08641	2.03084	4.08641	241.792	59.1697	1.68396	9.91636	0.000510812	0.00283807	4.80456	2.2644	4.80456	284.284	59.1697	1.98243	11.6442	0.055539	0.169387	0.347734	-1.52395	-2.87576	241.792	695.336	-8.47945	1.02532	0.10464	0.765642	0.408844	-1.29038	-2.44592	284.284	695.336	-7.20446	1.20425	0.769324	0.856343	1.17574	0.233568
Ankrd1	9.99219e-07	0.000114173	11.3235	3.50125	11.3235	79358.1	7008.28	4.28262	29.9399	0.425182	0.613874	1.48532	0.570773	1.48532	10409.5	7008.28	-1.78022	3.92747	4.38562e-08	9.48568e-07	15.1204	3.91842	15.1204	105968	7008.28	5.71864	39.9791	0.000828567	0.00990616	0.131172	-2.93047	-7.6236	10409.5	79358.1	-25.0808	-2.31729	0.634115	0.995301	1.33531	0.417176	1.33531	105968	79358.1	-2.46365	4.39283	0.000134019	0.00145915	10.1799	3.34765
Scn5a	0.001458	0.0140725	9.8293	3.29709	9.8293	2735.52	278.302	2.40636	40.15	0.305928	0.499491	0.478723	-1.06274	-2.08889	133.23	278.302	-8.55782	1.96125	0.000855506	0.00437594	10.957	3.45378	10.957	3049.36	278.302	2.68245	44.7562	0.000597788	0.00789052	0.0487037	-4.35982	-20.5323	133.23	2735.52	-115.293	-3.65657	0.901675	0.996194	1.11473	0.156693	1.11473	3049.36	2735.52	-5.02509	6.24428	0.000376568	0.00313447	22.888	4.51652
Krt8	5.36598e-06	0.000391612	9.27936	3.21403	9.27936	498.046	53.6724	3.55436	24.2256	0.303725	0.497661	1.65978	0.730996	1.65978	89.0847	53.6724	-1.58235	4.35919	1.28136e-08	3.31687e-07	16.1932	4.01731	16.1932	869.127	53.6724	6.20427	42.2643	0.00414521	0.0295474	0.178868	-2.48303	-5.5907	89.0847	498.046	-18.133	-1.72371	0.351572	0.971704	1.74507	0.803289	1.74507	869.127	498.046	-1.84912	5.6311	0.000147639	0.00156522	9.75619	3.28632
Scn5a	0.000623132	0.00805585	8.36746	3.06479	8.36746	1201.08	143.542	2.4779	28.2556	0.290917	0.485019	0.517362	-0.950755	-1.93288	74.2629	143.542	-6.56687	1.75771	1.52439e-05	0.000142159	14.6638	3.87419	14.6638	2104.86	143.542	4.34284	49.513	0.00026177	0.00438688	0.0618302	-4.01555	-16.1733	74.2629	1201.08	-72.0774	-3.62911	0.460318	0.995301	1.75248	0.809396	1.75248	2104.86	1201.08	-2.5302	7.7707	1.15236e-05	0.000213696	28.3434	4.82494
LOC498675	0.000258627	0.00477257	7.86688	2.97579	7.86688	234.489	29.8071	2.6017	23.7874	0.864608	0.927402	1.10242	0.140677	1.10242	32.86	29.8071	-2.78248	3.38165	1.09814e-05	0.000107644	11.9593	3.58006	11.9593	356.473	29.8071	3.95663	36.1483	0.00466989	0.0323094	0.140135	-2.83511	-7.13599	32.86	234.489	-27.8445	-1.82882	0.542934	0.995301	1.52021	0.604273	1.52021	356.473	234.489	-2.53585	5.86046	0.000597688	0.00445099	10.8482	3.43939
Rdh16	2.28903e-07	4.38873e-05	7.85985	2.9745	7.85985	183.763	23.3799	3.5996	17.1623	0.287895	0.481058	0.63888	-0.646383	-1.56524	14.937	23.3799	-3.57631	1.45974	3.39914e-07	5.39267e-06	7.63498	2.93262	7.63498	178.505	23.3799	3.49581	16.6751	5.80942e-07	7.91761e-05	0.081284	-3.62089	-12.3025	14.937	183.763	-32.9201	-4.59758	0.952079	0.996194	0.971389	-0.0418786	-1.02945	178.505	183.763	-2.65314	2.5035	7.86278e-07	2.54853e-05	11.9506	3.57901
Mt1	1.086e-05	0.000577117	7.57902	2.92201	7.57902	710.908	93.7995	3.07429	18.6844	0.464909	0.648544	1.40218	0.487676	1.40218	131.524	93.7995	-1.76574	3.47166	8.08643e-11	4.02081e-09	19.9099	4.31542	19.9099	1867.54	93.7995	8.07856	49.0688	0.00280036	0.0224823	0.185009	-2.43433	-5.40515	131.524	710.908	-16.3436	-1.78759	0.0860395	0.720703	2.62698	1.39341	2.62698	1867.54	710.908	-1.1467	7.91339	2.59471e-06	6.50806e-05	14.1992	3.82774
Adra1b	0.000291051	0.00506154	7.47653	2.90237	7.47653	458.349	61.3051	2.51812	22.1985	0.85157	0.920569	0.900563	-0.151102	-1.11042	55.2091	61.3051	-3.32613	2.69754	4.81212e-07	7.20036e-06	16.3494	4.03116	16.3494	1002.3	61.3051	5.50838	48.5266	0.00192358	0.0174356	0.120452	-3.05347	-8.30206	55.2091	458.349	-31.6224	-2.1796	0.24885	0.93963	2.18676	1.1288	2.18676	1002.3	458.349	-1.72882	8.26712	2.14517e-05	0.000348758	18.1546	4.18227
Myf5	3.57456e-10	4.04354e-07	7.39069	2.88571	7.39069	627.385	84.8886	3.95577	13.8083	0.00398647	0.02887	2.51749	1.33198	2.51749	213.706	84.8886	1.34283	4.71968	6.67954e-10	2.48079e-08	7.16501	2.84097	7.16501	608.228	84.8886	3.83465	13.3878	0.00579125	0.0372643	0.34063	-1.55372	-2.93574	213.706	627.385	-6.30857	-1.36617	0.936441	0.996194	0.969465	-0.044739	-1.0315	608.228	627.385	-2.21049	2.07755	0.00736937	0.0302695	2.8461	1.50899
Prrg4	5.65266e-05	0.00172353	7.36933	2.88153	7.36933	43.6352	5.9212	2.78769	19.481	0.10741	0.256551	2.2871	1.19352	2.2871	13.5424	5.9212	-1.19705	6.2616	6.13041e-07	9.00613e-06	11.7885	3.55931	11.7885	69.8022	5.9212	4.47083	31.0836	0.053697	0.16571	0.310354	-1.68801	-3.22212	13.5424	43.6352	-10.5771	1.01879	0.426107	0.995301	1.59968	0.677779	1.59968	69.8022	43.6352	-1.98808	5.08743	0.00675537	0.0283936	5.15435	2.36579
MGC105649	3.41708e-09	1.757e-06	7.18935	2.84586	7.18935	389.353	54.1569	3.73777	13.8282	0.000478982	0.0066892	3.22879	1.69099	3.22879	174.861	54.1569	1.67246	6.23338	2.54435e-18	1.06599e-15	18.3706	4.19933	18.3706	994.894	54.1569	9.55808	35.3082	0.0496005	0.157784	0.449107	-1.15487	-2.22664	174.861	389.353	-4.951	-1.0014	0.0207999	0.454425	2.55525	1.35346	2.55525	994.894	389.353	1.1534	5.66093	1.97645e-05	0.000326865	5.68962	2.50833
Gadd45a	1.69389e-07	3.48386e-05	7.14248	2.83642	7.14248	16302.5	2282.47	3.41895	14.9213	0.34092	0.534658	1.43057	0.516594	1.43057	3265.25	2282.47	-1.46062	2.98922	1.78607e-10	7.68215e-09	10.9997	3.45939	10.9997	25106.5	2282.47	5.26536	22.9791	0.000478513	0.00685182	0.200291	-2.31983	-4.99274	3265.25	16302.5	-12.3093	-2.02509	0.348199	0.970153	1.54004	0.622967	1.54004	25106.5	16302.5	-1.6006	3.79619	9.40877e-06	0.000180088	7.68901	2.9428
Dok3	0.000489351	0.00682557	6.99628	2.80659	6.99628	687.379	98.2492	2.34386	20.8835	0.40229	0.594387	0.624534	-0.679148	-1.60119	61.3599	98.2492	-4.81811	1.87927	0.00024491	0.00153594	7.73963	2.95226	7.73963	760.412	98.2492	2.59293	23.102	0.000427282	0.00627098	0.0892666	-3.48574	-11.2024	61.3599	687.379	-42.9662	-2.92076	0.882383	0.996194	1.10625	0.145676	1.10625	760.412	687.379	-3.44426	4.21504	0.000242669	0.00225227	12.3926	3.63141
Chrna1	1.13455e-06	0.000123839	6.99372	2.80606	6.99372	6441.1	920.983	3.1955	15.3065	0.0280663	0.108062	2.40617	1.26674	2.40617	2216.05	920.983	1.09911	5.26758	4.19511e-12	3.25035e-10	15.9559	3.99602	15.9559	14695.1	920.983	7.29066	34.9201	0.0292566	0.110846	0.344048	-1.53932	-2.90657	2216.05	6441.1	-7.58556	-1.11371	0.0918577	0.734511	2.28146	1.18996	2.28146	14695.1	6441.1	-1.14364	5.9527	0.000110967	0.00125652	6.63123	2.72928
Aif1l	3.29834e-07	5.74012e-05	6.96014	2.79912	6.96014	3658.67	525.661	3.30495	14.6579	0.374015	0.56714	1.40245	0.487953	1.40245	737.215	525.661	-1.50302	2.95625	1.57678e-10	6.88667e-09	11.3727	3.5075	11.3727	5978.18	525.661	5.40042	23.9497	0.000579625	0.00776863	0.201498	-2.31116	-4.96283	737.215	3658.67	-12.3597	-1.99275	0.291143	0.968385	1.63398	0.708386	1.63398	5978.18	3658.67	-1.52297	4.06613	6.9333e-06	0.00014106	8.10915	3.01955
Ppp1r14c	4.72877e-06	0.000361431	6.84223	2.77447	6.84223	2557.19	373.737	3.00278	15.5909	0.0537162	0.165904	2.25077	1.17042	2.25077	841.196	373.737	-1.01306	5.13211	6.78922e-10	2.4986e-08	13.3701	3.74093	13.3701	4996.88	373.737	5.86799	30.4633	0.0307338	0.113779	0.328953	-1.60405	-3.03995	841.196	2557.19	-8.33512	-1.10872	0.192735	0.894631	1.95405	0.966467	1.95405	4996.88	2557.19	-1.40232	5.3545	0.000535424	0.00409515	5.94021	2.57051
Krt18	0.000282784	0.00498264	6.51147	2.70298	6.51147	206.791	31.758	2.36824	17.9033	0.950354	0.973416	0.967868	-0.0471172	-1.0332	30.7375	31.758	-2.88854	2.7059	3.17747e-07	5.10562e-06	13.9629	3.80353	13.9629	443.433	31.758	5.08233	38.3608	0.00273316	0.0221155	0.14864	-2.7501	-6.72764	30.7375	206.791	-23.4095	-1.93345	0.225115	0.925683	2.14435	1.10054	2.14435	443.433	206.791	-1.59955	7.35513	2.70045e-05	0.000412991	14.4264	3.85064
Rab15	2.25866e-05	0.000925722	6.50646	2.70187	6.50646	419.95	64.5435	2.73638	15.4708	0.0502148	0.158523	2.38387	1.25331	2.38387	153.863	64.5435	-1.00081	5.68748	4.33537e-08	9.41299e-07	11.2398	3.49054	11.2398	725.453	64.5435	4.72866	26.7163	0.0634806	0.184628	0.366385	-1.44857	-2.72937	153.863	419.95	-7.88129	1.05797	0.310911	0.968385	1.72748	0.788666	1.72748	725.453	419.95	-1.66647	4.97304	0.00414484	0.0196589	4.71492	2.23723
Asns	6.26268e-06	0.000438552	6.20092	2.63248	6.20092	166.306	26.8195	2.80958	13.6858	0.00117352	0.0124764	3.73822	1.90235	3.73822	100.257	26.8195	1.68581	8.28934	3.10178e-09	9.48306e-08	10.9232	3.44932	10.9232	292.955	26.8195	4.95405	24.0846	0.304067	0.511086	0.602849	-0.730131	-1.65879	100.257	166.306	-4.35457	1.58257	0.247923	0.93826	1.76155	0.816842	1.76155	292.955	166.306	-1.4833	4.60274	0.0293058	0.0858826	2.92203	1.54697
Myog	1.61655e-06	0.000159013	6.16483	2.62406	6.16483	6431.14	1043.2	2.93184	12.9629	0.930527	0.964195	1.03364	0.0477366	1.03364	1078.29	1043.2	-2.03559	2.17486	1.81396e-07	3.17696e-06	7.23257	2.85451	7.23257	7545	1043.2	3.43965	15.208	0.000121191	0.00267775	0.167668	-2.57632	-5.96418	1078.29	6431.14	-14.8254	-2.39937	0.730829	0.995301	1.1732	0.230446	1.1732	7545	6431.14	-2.11764	2.91471	2.82035e-05	0.000427092	6.99717	2.80677
Slc51a	0.000341289	0.00560329	6.12755	2.61531	6.12755	852.435	139.115	2.27242	16.5229	0.0232705	0.0953754	3.15634	1.65825	3.15634	439.095	139.115	1.16945	8.51893	2.59107e-07	4.30399e-06	13.5526	3.7605	13.5526	1885.37	139.115	5.02702	36.5373	0.284309	0.490933	0.515106	-0.957058	-1.94135	439.095	852.435	-6.53879	1.73497	0.199798	0.900086	2.21175	1.14519	2.21175	1885.37	852.435	-1.52145	7.44271	0.0186658	0.0609725	4.29377	2.10225
Cidea	4.18978e-05	0.00137376	6.02575	2.59114	6.02575	360.956	59.9022	2.55183	14.2289	0.155176	0.323498	1.87141	0.904125	1.87141	112.102	59.9022	-1.26795	4.44059	1.53415e-07	2.77226e-06	9.97413	3.31819	9.97413	597.473	59.9022	4.2255	23.5436	0.0295026	0.111478	0.310569	-1.68702	-3.2199	112.102	360.956	-9.22819	-1.12349	0.346223	0.970041	1.65525	0.72705	1.65525	597.473	360.956	-1.72403	4.7236	0.00183534	0.0104119	5.32975	2.41407
Runx1	9.10653e-06	0.000530995	6.0192	2.58957	6.0192	926.745	153.965	2.72417	13.2997	0.554499	0.71891	1.2713	0.346305	1.2713	195.736	153.965	-1.74365	2.8181	2.51131e-07	4.17764e-06	8.05097	3.00916	8.05097	1239.57	153.965	3.64404	17.7875	0.00171991	0.016055	0.211208	-2.24327	-4.73468	195.736	926.745	-12.517	-1.79094	0.556532	0.995301	1.33755	0.419592	1.33755	1239.57	926.745	-1.97115	3.52646	0.00019816	0.00195601	6.33286	2.66286
Tgfb2	3.20353e-15	3.62384e-11	5.99458	2.58366	5.99458	2794.73	466.209	3.84065	9.3565	0.00684638	0.0416551	1.85145	0.888656	1.85145	863.163	466.209	1.18475	2.89333	9.18594e-19	4.72324e-16	7.45809	2.89881	7.45809	3477.03	466.209	4.77847	11.6403	2.42434e-05	0.000901124	0.308854	-1.695	-3.23778	863.163	2794.73	-5.58629	-1.87659	0.431604	0.995301	1.24414	0.315146	1.24414	3477.03	2794.73	-1.38536	2.14436	5.53285e-07	1.92697e-05	4.02824	2.01015
Tp63	0.00370989	0.0263112	5.99263	2.58319	5.99263	38.0806	6.35458	1.78814	20.0832	0.478977	0.658426	0.621458	-0.686271	-1.60912	3.94911	6.35458	-6.0053	2.31931	0.00560769	0.0203706	5.53279	2.46801	5.53279	35.1586	6.35458	1.64908	18.5629	0.00412888	0.0294674	0.103704	-3.26946	-9.64285	3.94911	38.0806	-45.3692	-2.04951	0.914598	0.996194	0.923267	-0.11518	-1.08311	35.1586	38.0806	-4.65981	3.97213	0.00568282	0.0249067	8.90293	3.15428
Tp63	0.00130971	0.0130074	5.97843	2.57977	5.97843	28.0976	4.69982	2.00906	17.7902	0.325221	0.51852	1.77346	0.826568	1.77346	8.33495	4.69982	-1.76564	5.55322	0.0045174	0.0171249	4.87782	2.28624	4.87782	22.9249	4.69982	1.63379	14.5632	0.0763795	0.209863	0.296643	-1.7532	-3.37105	8.33495	28.0976	-12.9266	1.13751	0.75972	0.995301	0.815903	-0.293531	-1.22564	22.9249	28.0976	-4.51453	3.00531	0.140897	0.276705	2.75045	1.45967
Csrp3	2.39302e-06	0.000218033	5.9262	2.56711	5.9262	18217.7	3074.09	2.82942	12.4124	0.957681	0.977116	1.02022	0.0288854	1.02022	3136.26	3074.09	-2.05343	2.13733	0.000367347	0.00215698	3.8338	1.93878	3.8338	11785.5	3074.09	1.83039	8.03002	0.00014024	0.00290549	0.172155	-2.53822	-5.80873	3136.26	18217.7	-14.367	-2.34853	0.34578	0.970041	0.646924	-0.628331	-1.54578	11785.5	18217.7	-3.8226	1.5998	0.00416812	0.0197362	3.75781	1.90989
Nsmf	0.00188584	0.0167446	5.87105	2.55362	5.87105	38.5943	6.57365	1.92265	17.928	0.947524	0.972543	0.960911	-0.0575257	-1.04068	6.3167	6.57365	-3.41201	3.15047	0.00219686	0.00951777	5.72766	2.51795	5.72766	37.6517	6.57365	1.87433	17.5028	0.0114521	0.058554	0.163669	-2.61114	-6.10988	6.3167	38.5943	-24.8485	-1.50233	0.971233	0.996194	0.975577	-0.0356719	-1.02503	37.6517	38.5943	-3.92974	3.74013	0.0126662	0.0458789	5.96066	2.57547
Sln	2.31497e-05	0.000935703	5.8287	2.54317	5.8287	709.828	121.781	2.57653	13.1858	0.0126097	0.0636222	2.83178	1.50171	2.83178	344.858	121.781	1.24993	6.4155	6.3235e-08	1.31211e-06	9.51329	3.24994	9.51329	1158.54	121.781	4.2061	21.517	0.156794	0.335729	0.485833	-1.04147	-2.05832	344.858	709.828	-5.59095	1.31965	0.335947	0.968385	1.63215	0.70677	1.63215	1158.54	709.828	-1.66197	4.42733	0.0174452	0.0580754	3.35948	1.74824
Fhl1	0.0636457	0.183621	5.81985	2.54098	5.81985	5006.64	860.27	-1.10518	37.4332	0.120832	0.276703	4.36325	2.1254	4.36325	3753.57	860.27	-1.4742	28.0657	0.0941064	0.185653	4.90296	2.29365	4.90296	4217.87	860.27	-1.31187	31.536	0.804384	0.898741	0.749719	-0.415579	-1.33383	3753.57	5006.64	-13.0343	7.3263	0.882812	0.996194	0.842455	-0.247329	-1.18701	4217.87	5006.64	-11.5992	8.23228	0.920127	0.950112	1.12369	0.168249
Chrnd	1.05036e-05	0.000576779	5.7796	2.53097	5.7796	6252.11	1081.76	2.64868	12.6115	0.0805612	0.2149	2.00552	1.00398	2.00552	2169.49	1081.76	-1.08832	4.37736	2.14735e-10	8.93045e-09	12.5316	3.6475	12.5316	13556.1	1081.76	5.7432	27.3438	0.0299495	0.112442	0.347	-1.52699	-2.88184	2169.49	6252.11	-7.49381	-1.10825	0.112361	0.779912	2.16825	1.11653	2.16825	13556.1	6252.11	-1.19899	5.63681	0.000171259	0.00175478	6.24855	2.64352
Myom3	2.20141e-05	0.000913842	5.59179	2.48331	5.59179	2837.62	507.462	2.52512	12.3828	0.2689	0.459833	1.56656	0.647603	1.56656	794.972	507.462	-1.41466	3.47174	1.25596e-08	3.28116e-07	10.0623	3.33089	10.0623	5106.23	507.462	4.54416	22.2813	0.010444	0.0553474	0.280154	-1.83571	-3.56946	794.972	2837.62	-9.45261	-1.34789	0.236739	0.929567	1.79947	0.847576	1.79947	5106.23	2837.62	-1.47066	4.76216	0.000181666	0.00183441	6.42316	2.68328
Tubb6	2.32437e-05	0.000935703	5.47916	2.45395	5.47916	5730.35	1045.84	2.49196	12.0472	0.639799	0.783353	0.828364	-0.271663	-1.2072	866.34	1045.84	-2.65633	1.82274	1.14233e-05	0.000111562	5.83639	2.54508	5.83639	6103.96	1045.84	2.65444	12.8327	0.000125252	0.00273523	0.151185	-2.72562	-6.61443	866.34	5730.35	-17.3678	-2.51907	0.897896	0.996194	1.0652	0.0911231	1.0652	6103.96	5730.35	-2.46349	2.7952	7.37556e-05	0.000919872	7.04569	2.81674
Mt2A	0.00112127	0.011777	5.4442	2.44472	5.4442	1553.57	285.362	1.96444	15.0879	0.751688	0.86107	0.847978	-0.237901	-1.17928	241.981	285.362	-3.2751	2.35502	1.61389e-05	0.000149031	9.41951	3.23565	9.41951	2687.97	285.362	3.39913	26.1029	0.00353917	0.0263479	0.155758	-2.68262	-6.42021	241.981	1553.57	-22.3989	-1.84023	0.389154	0.986661	1.73019	0.790931	1.73019	2687.97	1553.57	-2.01283	6.02553	0.000158982	0.00165611	11.1082	3.47355
Lmnb2	4.35376e-08	1.23124e-05	5.40539	2.4344	5.40539	1091.75	201.973	2.95492	9.88801	0.699565	0.825439	0.887056	-0.172903	-1.12732	179.162	201.973	-2.07205	1.63043	7.11327e-14	9.24889e-12	10.0352	3.32699	10.0352	2026.84	201.973	5.48699	18.3533	1.8183e-06	0.000169674	0.164106	-2.6073	-6.09363	179.162	1091.75	-12.7992	-2.90114	0.100386	0.752028	1.85651	0.892593	1.85651	2026.84	1091.75	-1.12678	3.8836	1.47726e-10	2.61107e-08	11.3129	3.49989
Serpina12	3.71333e-07	6.00075e-05	5.37847	2.42719	5.37847	210.016	39.0476	2.81153	10.289	0.584876	0.742217	0.828964	-0.27062	-1.20633	32.369	39.0476	-2.36456	1.62488	2.36474e-08	5.50409e-07	6.34223	2.66499	6.34223	247.648	39.0476	3.31607	12.13	5.70454e-06	0.000352622	0.154126	-2.69781	-6.48818	32.369	210.016	-14.5525	-2.89273	0.681609	0.995301	1.17919	0.237795	1.17919	247.648	210.016	-1.86377	2.59155	7.89192e-07	2.54895e-05	7.65079	2.93561
Cthrc1	0.00754932	0.0432833	5.31692	2.41059	5.31692	13.2	2.48264	1.56062	18.1144	9.50998e-07	7.1243e-05	20.8543	4.38228	20.8543	51.7739	2.48264	6.19038	70.2547	0.922091	0.951166	1.06755	0.094297	1.06755	2.65033	2.48264	-3.47133	3.95611	0.0618324	0.18189	3.92226	1.97169	3.92226	51.7739	13.2	-1.07001	16.4612	0.0379098	0.575618	0.200783	-2.31629	-4.98051	2.65033	13.2	-22.6792	-1.09375	0.00011069	0.0012559	0.0511905	-4.28798
Fabp5	6.99687e-10	6.34826e-07	5.26505	2.39645	5.26505	918.354	174.425	3.10541	8.92662	0.140627	0.304489	1.49109	0.57637	1.49109	260.083	174.425	-1.14101	2.53687	2.70207e-14	3.8691e-12	7.7673	2.95741	7.7673	1354.81	174.425	4.58212	13.1666	0.000134413	0.00285805	0.283206	-1.82008	-3.531	260.083	918.354	-6.74739	-1.84782	0.237075	0.929567	1.47526	0.560965	1.47526	1354.81	918.354	-1.29142	2.81062	5.85069e-07	2.00555e-05	5.20913	2.38104
Ampd3	0.00131534	0.0130357	5.24008	2.38959	5.24008	5437.09	1037.6	1.9076	14.3942	0.350128	0.543356	0.617484	-0.695526	-1.61947	640.7	1037.6	-4.45226	1.69759	0.00066983	0.00357243	5.77649	2.53019	5.77649	5993.67	1037.6	2.10288	15.8677	0.000711324	0.00892098	0.117839	-3.08511	-8.48617	640.7	5437.09	-29.2692	-2.46044	0.87732	0.996194	1.10237	0.140604	1.10237	5993.67	5437.09	-3.12666	3.79956	0.00040096	0.00330106	9.35488	3.22572
Pvr	1.92804e-09	1.1479e-06	5.19506	2.37714	5.19506	1672.26	321.894	3.03389	8.89572	0.99902	0.99955	1.00034	0.000488897	1.00034	322.003	321.894	-1.71678	1.71794	4.25627e-06	4.73421e-05	3.53414	1.82136	3.53414	1137.62	321.894	2.0635	6.05292	1.00439e-06	0.000115935	0.192556	-2.37665	-5.1933	322.003	1672.26	-10.0494	-2.68378	0.251116	0.940294	0.680289	-0.555781	-1.46996	1137.62	1672.26	-2.83816	1.31348	0.000179534	0.00181557	3.53295	1.82087
Cfap300	3.36388e-05	0.00118174	5.18266	2.37369	5.18266	24.3865	4.70539	2.38164	11.2779	0.00268148	0.022345	3.433	1.77947	3.433	16.1536	4.70539	1.53445	7.68061	2.28657e-08	5.33312e-07	9.00963	3.17147	9.00963	42.3938	4.70539	4.16791	19.4758	0.384561	0.589366	0.662402	-0.594222	-1.50966	16.1536	24.3865	-3.8202	1.67621	0.227855	0.925683	1.73842	0.797774	1.73842	42.3938	24.3865	-1.4131	4.27052	0.0404465	0.110222	2.62442	1.392
Thrsp	0.000705045	0.00865018	5.0639	2.34025	5.0639	3863.64	762.978	1.98107	12.944	0.365345	0.558485	1.54288	0.625622	1.54288	1177.18	762.978	-1.65745	3.94549	0.00117241	0.00568954	4.73087	2.24211	4.73087	3609.55	762.978	1.85076	12.0929	0.0427253	0.143118	0.304682	-1.71463	-3.28212	1177.18	3863.64	-10.3607	-1.03973	0.907636	0.996194	0.934236	-0.0981417	-1.07039	3609.55	3863.64	-3.37778	2.94812	0.0560839	0.140328	3.06627	1.61648
Apoe	0.0288027	0.107318	5.03265	2.33132	5.03265	5.30074	1.05327	1.182	21.4277	0.244883	0.433907	2.51062	1.32804	2.51062	2.64436	1.05327	-1.87948	11.8467	0.105909	0.203575	3.37296	1.75401	3.37296	3.55263	1.05327	-1.29434	14.7255	0.436071	0.637139	0.498866	-1.00327	-2.00455	2.64436	5.30074	-11.5357	2.87087	0.640908	0.995301	0.670214	-0.577305	-1.49206	3.55263	5.30074	-8.01775	3.60147	0.74382	0.839646	1.34348	0.42597
Sec1	2.11051e-05	0.000888714	5.02704	2.32971	5.02704	186.525	37.1042	2.38847	10.5805	0.0340606	0.122844	2.25252	1.17154	2.25252	83.5782	37.1042	1.06298	4.77326	5.84202e-07	8.60481e-06	6.6593	2.73537	6.6593	247.088	37.1042	3.16543	14.0096	0.0840799	0.224107	0.448081	-1.15817	-2.23174	83.5782	186.525	-5.54889	1.11409	0.542479	0.995301	1.3247	0.405661	1.3247	247.088	186.525	-1.86575	3.27405	0.019622	0.063269	2.95638	1.56383
RGD1564664	0.00101474	0.010974	4.98207	2.31674	4.98207	692.233	138.945	1.91202	12.9816	0.326212	0.519579	0.616966	-0.696738	-1.62084	85.7243	138.945	-4.25065	1.618	0.036543	0.089786	2.77907	1.4746	2.77907	386.137	138.945	1.06607	7.24457	0.000504254	0.00709786	0.123837	-3.01348	-8.07511	85.7243	692.233	-26.1983	-2.48899	0.328971	0.968385	0.557814	-0.842145	-1.79271	386.137	692.233	-5.7877	1.80088	0.0122228	0.0447603	4.50441	2.17134
Fhl1	0.0199374	0.0829181	4.91977	2.29859	4.91977	8005	1627.11	1.2861	18.8199	0.0327045	0.119765	4.31448	2.10919	4.31448	7020.13	1627.11	1.12783	16.5049	0.058012	0.128926	3.66053	1.87205	3.66053	5956.08	1627.11	-1.04504	14.003	0.875559	0.938887	0.876968	-0.189404	-1.14029	7020.13	8005	-5.89681	4.53508	0.724336	0.995301	0.744045	-0.426538	-1.344	5956.08	8005	-6.95017	3.84764	0.844561	0.905218	0.84843	-0.237133
Fhdc1	0.00593558	0.0365903	4.91428	2.29698	4.91428	137.24	27.9267	1.58084	15.2768	0.675886	0.808718	0.781635	-0.355433	-1.27937	21.8285	27.9267	-4.06063	2.48086	0.0150749	0.0444312	4.08481	2.03027	4.08481	114.075	27.9267	1.31322	12.7059	0.0100995	0.0541638	0.159054	-2.65241	-6.28717	21.8285	137.24	-25.5158	-1.54918	0.793499	0.995301	0.831213	-0.26671	-1.20306	114.075	137.24	-4.80215	3.31788	0.0207258	0.0657276	5.22598	2.3857
Slc12a3	0.00026188	0.0047974	4.88648	2.28879	4.88648	79.4956	16.2685	2.08481	11.4532	0.961023	0.979201	1.02235	0.0318915	1.02235	16.6321	16.2685	-2.37372	2.48102	0.00252092	0.0106128	3.72789	1.89836	3.72789	60.6471	16.2685	1.58742	8.75454	0.00381509	0.0277533	0.209221	-2.2569	-4.77964	16.6321	79.4956	-13.7931	-1.65627	0.607436	0.995301	0.762899	-0.390437	-1.31079	60.6471	79.4956	-3.68077	2.14226	0.0168908	0.056798	3.64638	1.86647
Plekhh2	9.64157e-05	0.00249008	4.77789	2.25637	4.77789	34.5828	7.23809	2.17692	10.4865	0.0249949	0.100086	2.5345	1.3417	2.5345	18.3449	7.23809	1.1239	5.71553	1.21227e-05	0.000117407	5.76526	2.52739	5.76526	41.7295	7.23809	2.63039	12.6362	0.193465	0.384754	0.530464	-0.914673	-1.88514	18.3449	34.5828	-4.9017	1.3793	0.69264	0.995301	1.20665	0.271013	1.20665	41.7295	34.5828	-2.10353	3.06277	0.0914733	0.20357	2.27471	1.18569
Scd	0.00620218	0.0377605	4.7666	2.25296	4.7666	1454.8	305.207	1.55787	14.5843	4.76739e-09	1.01752e-06	28.2369	4.81951	28.2369	8618.11	305.207	9.22997	86.3841	2.27052e-06	2.75581e-05	14.8404	3.89145	14.8404	4529.38	305.207	4.85091	45.401	0.0108698	0.0566613	5.92391	2.56655	5.92391	8618.11	1454.8	1.50675	23.2903	0.103965	0.764545	3.11341	1.63849	3.11341	4529.38	1454.8	-1.2628	12.2407	0.357039	0.527262	0.525566	-0.928057
Bcat1	0.000109878	0.00276337	4.68724	2.22874	4.68724	75.8329	16.1786	2.14257	10.2541	0.00150585	0.014761	3.59282	1.84512	3.59282	58.1267	16.1786	1.63083	7.91521	0.329575	0.473596	1.48566	0.5711	1.48566	24.0358	16.1786	-1.49172	3.29249	0.583741	0.754575	0.76651	-0.383624	-1.30461	58.1267	75.8329	-3.37732	1.9843	0.0185056	0.435339	0.316957	-1.65764	-3.155	24.0358	75.8329	-8.20791	-1.21274	0.0719494	0.169844	0.413507	-1.27402
Cdkn1a	5.86557e-07	8.09162e-05	4.68602	2.22836	4.68602	8820.68	1882.34	2.55644	8.5896	0.295387	0.4898	1.38219	0.466958	1.38219	2601.75	1882.34	-1.32657	2.53436	3.25253e-11	1.83963e-09	7.77871	2.95953	7.77871	14642.2	1882.34	4.24374	14.2583	0.00126485	0.0132114	0.294961	-1.76141	-3.39028	2601.75	8820.68	-7.12185	-1.61391	0.180657	0.88007	1.65998	0.731167	1.65998	14642.2	8820.68	-1.26514	3.48615	5.06545e-06	0.000111263	5.62781	2.49257
Myom3	0.000357641	0.00573848	4.62125	2.20828	4.62125	3176.38	687.344	1.99415	10.7093	0.622751	0.771752	1.23506	0.304584	1.23506	848.913	687.344	-1.87761	2.86407	3.82964e-07	5.98354e-06	8.82095	3.14093	8.82095	6063.02	687.344	3.80661	20.4405	0.012008	0.0604719	0.267258	-1.9037	-3.74171	848.913	3176.38	-10.4765	-1.33636	0.218191	0.921939	1.90878	0.932652	1.90878	6063.02	3176.38	-1.46599	5.34124	0.000182111	0.00183441	7.1421	2.83635
Ankrd2	0.000788133	0.00930575	4.57537	2.19389	4.57537	3260.55	712.631	1.88295	11.1176	0.549826	0.716656	0.762447	-0.391291	-1.31157	543.343	712.631	-3.19038	1.85465	0.873532	0.918535	0.930398	-0.10408	-1.07481	663.03	712.631	-2.61292	2.26185	0.00124668	0.013082	0.166642	-2.58518	-6.0009	543.343	3260.55	-17.8125	-2.02165	0.00409642	0.203119	0.203349	-2.29797	-4.91764	663.03	3260.55	-14.5901	-1.65751	0.719965	0.823066	1.22028	0.287212
Wdr62	5.40831e-06	0.000392172	4.53796	2.18204	4.53796	555.966	122.515	2.36492	8.70772	0.0524456	0.163479	0.518113	-0.948661	-1.93008	63.4764	122.515	-3.7512	1.00698	2.68728e-07	4.41839e-06	5.53093	2.46752	5.53093	677.62	122.515	2.88272	10.6119	1.34421e-07	2.4136e-05	0.114173	-3.1307	-8.75862	63.4764	555.966	-19.6216	-3.90963	0.626094	0.995301	1.21882	0.28548	1.21882	677.62	555.966	-1.81871	2.70172	8.7114e-09	6.93967e-07	10.6751	3.41618
Gpnmb	0.00256472	0.020724	4.52635	2.17835	4.52635	7046.25	1556.72	1.69651	12.0765	0.976302	0.987412	1.01499	0.0214643	1.01499	1580.05	1556.72	-2.62948	2.7089	2.45207e-05	0.000214026	8.26927	3.04776	8.26927	12872.9	1556.72	3.09944	22.0623	0.0147821	0.0699643	0.22424	-2.15688	-4.4595	1580.05	7046.25	-14.8364	-1.34043	0.325687	0.968385	1.82692	0.869414	1.82692	12872.9	7046.25	-1.82055	6.07633	0.000625592	0.00460722	8.14715	3.0263
Sat1	6.97731e-05	0.00202045	4.50482	2.17147	4.50482	3486.47	773.942	2.14557	9.45827	0.889423	0.941868	1.05409	0.0759931	1.05409	815.802	773.942	-1.99348	2.21496	2.5465e-05	0.000220567	4.92119	2.29901	4.92119	3808.71	773.942	2.34389	10.3324	0.00173403	0.0161443	0.233991	-2.09548	-4.27367	815.802	3486.47	-10.6046	-1.72229	0.84869	0.995454	1.09243	0.127537	1.09243	3808.71	3486.47	-2.26993	2.70892	0.000890517	0.00598217	4.66868	2.22301
Nuf2	9.42915e-05	0.00244079	4.40751	2.13996	4.40751	27.4724	6.23307	2.09344	9.27954	6.7629e-06	0.000313532	5.60416	2.4865	5.60416	34.9312	6.23307	2.64598	11.8696	0.00391132	0.0152358	3.03112	1.59985	3.03112	18.8932	6.23307	1.42708	6.43809	0.592813	0.760565	1.2715	0.346534	1.2715	34.9312	27.4724	-1.89679	3.06658	0.405853	0.990666	0.687716	-0.540115	-1.45409	18.8932	27.4724	-3.51541	1.66262	0.174856	0.322145	0.540869	-0.886649
Nav3	0.000198166	0.0040175	4.38175	2.13151	4.38175	32.5501	7.42856	2.01239	9.54075	0.179945	0.355118	1.75293	0.809766	1.75293	13.0217	7.42856	-1.29579	3.98165	0.0141048	0.042221	2.68178	1.42319	2.68178	19.9218	7.42856	1.21992	5.89541	0.061334	0.180727	0.400052	-1.32174	-2.49967	13.0217	32.5501	-6.52632	1.04448	0.301774	0.968385	0.612035	-0.708313	-1.63389	19.9218	32.5501	-4.14886	1.55411	0.389014	0.557642	1.52989	0.613427
Dio2	0.00691526	0.0407212	4.34788	2.12031	4.34788	58.0824	13.3588	1.49659	12.6315	0.826098	0.905067	1.13076	0.17729	1.13076	15.1055	13.3588	-2.64685	3.3843	0.114664	0.216432	2.36908	1.24433	2.36908	31.648	13.3588	-1.23253	6.9176	0.0453736	0.148448	0.260071	-1.94302	-3.84511	15.1055	58.0824	-14.3804	-1.02812	0.359448	0.980723	0.544881	-0.875987	-1.83526	31.648	58.0824	-6.72483	1.99657	0.273266	0.436546	2.09513	1.06704
Cxcr6	0.00113824	0.0118818	4.22338	2.0784	4.22338	44.1757	10.4598	1.7734	10.058	0.00438947	0.0308984	3.57635	1.83849	3.57635	37.4079	10.4598	1.48823	8.59431	0.000173718	0.00114401	5.25903	2.3948	5.25903	55.0083	10.4598	2.21094	12.5093	0.75667	0.868979	0.846799	-0.239908	-1.18092	37.4079	44.1757	-3.38097	2.42438	0.680353	0.995301	1.24522	0.316398	1.24522	55.0083	44.1757	-2.27971	3.53485	0.472027	0.634724	1.4705	0.556307
Tlcd1	0.00011716	0.00284488	4.21294	2.07483	4.21294	43.4822	10.3211	2.02672	8.75743	0.34914	0.542509	1.44637	0.532435	1.44637	14.9281	10.3211	-1.4971	3.13191	0.0121769	0.0377728	2.57476	1.36444	2.57476	26.5744	10.3211	1.2292	5.39327	0.0210888	0.0884199	0.343316	-1.54239	-2.91277	14.9281	43.4822	-7.22556	-1.1742	0.273025	0.953817	0.611156	-0.710387	-1.63624	26.5744	43.4822	-3.94666	1.47412	0.216556	0.372666	1.78016	0.832005
Neurl3	2.98921e-06	0.000257795	4.19619	2.06908	4.19619	108.497	25.8561	2.29904	7.65886	0.611659	0.762501	0.847487	-0.238736	-1.17996	21.9127	25.8561	-2.23515	1.60536	0.0448002	0.105163	1.86478	0.899002	1.86478	48.2159	25.8561	1.01457	3.42747	3.47096e-05	0.00115822	0.201966	-2.30782	-4.95133	21.9127	108.497	-10.5584	-2.32192	0.029889	0.532222	0.444397	-1.17008	-2.25024	48.2159	108.497	-4.67882	-1.08223	0.0427418	0.114763	2.20036	1.13774
Depdc7	0.000405532	0.0061165	4.17227	2.06083	4.17227	63.5294	15.2266	1.89042	9.20842	0.0119881	0.0616558	2.79588	1.4833	2.79588	42.5717	15.2266	1.25371	6.23503	1.39161e-08	3.52958e-07	9.79497	3.29204	9.79497	149.144	15.2266	4.45381	21.5415	0.415886	0.620595	0.670109	-0.577531	-1.49229	42.5717	63.5294	-3.91457	1.75782	0.0791833	0.710833	2.34764	1.23121	2.34764	149.144	63.5294	-1.10454	6.08757	0.0105979	0.0398152	3.50337	1.80874
Abhd2	3.19978e-05	0.00113112	4.16996	2.06003	4.16996	371.75	89.1497	2.12756	8.17299	0.382884	0.574961	0.737333	-0.439612	-1.35624	65.733	89.1497	-2.68896	1.46188	0.000607356	0.00328748	3.24768	1.69941	3.24768	289.53	89.1497	1.6562	6.36846	4.36856e-05	0.0013502	0.17682	-2.49964	-5.65546	65.733	371.75	-12.9809	-2.46395	0.551067	0.995301	0.778828	-0.360623	-1.28398	289.53	371.75	-2.92053	1.77152	0.000472627	0.00374133	4.40463	2.13902
Mboat2	0.000620168	0.0080267	4.14879	2.05269	4.14879	33.9579	8.18501	1.83687	9.37055	0.033217	0.120963	2.48311	1.31215	2.48311	20.3243	8.18501	1.07508	5.73526	0.00385563	0.0150604	3.34328	1.74126	3.34328	27.3648	8.18501	1.47454	7.58034	0.310333	0.517924	0.598514	-0.740542	-1.6708	20.3243	33.9579	-4.50401	1.61343	0.664684	0.995301	0.805845	-0.311426	-1.24093	27.3648	33.9579	-3.29349	2.13875	0.55787	0.70565	1.34641	0.429116
Igf2bp2	0.00121951	0.0124168	4.11325	2.04028	4.11325	133.351	32.4199	1.74581	9.69111	0.0718791	0.199582	0.437574	-1.1924	-2.28533	14.1861	32.4199	-5.62111	1.07628	0.00361841	0.0142867	3.5724	1.8369	3.5724	115.817	32.4199	1.51525	8.4224	4.71934e-05	0.00140487	0.106382	-3.23268	-9.40012	14.1861	133.351	-27.6597	-3.19463	0.791306	0.995301	0.868512	-0.203383	-1.1514	115.817	133.351	-3.27121	2.46752	0.000138256	0.00149089	8.16411	3.0293
Postn	1.63557e-05	0.000762281	4.10371	2.03693	4.10371	535.427	130.474	2.15933	7.79892	2.72507e-13	3.85324e-10	10.9461	3.45234	10.9461	1428.18	130.474	5.76162	20.7957	0.240311	0.37698	1.47079	0.556595	1.47079	191.9	130.474	-1.29456	2.80045	0.0141996	0.0681355	2.66736	1.41541	2.66736	1428.18	535.427	1.21766	5.84301	0.0105054	0.345458	0.358405	-1.48034	-2.79014	191.9	535.427	-6.12305	-1.2714	5.5363e-07	1.92697e-05	0.134367	-2.89575
Myh3	0.00360472	0.0258361	4.09502	2.03387	4.09502	2007.38	490.199	1.58492	10.5805	0.00014058	0.00281567	6.32145	2.66026	6.32145	3098.77	490.199	2.44657	16.3334	0.000423395	0.00241647	5.51354	2.46298	5.51354	2702.73	490.199	2.13401	14.2451	0.464054	0.659876	1.54369	0.626383	1.54369	3098.77	2007.38	-2.07107	4.93531	0.615942	0.995301	1.3464	0.429108	1.3464	2702.73	2007.38	-2.37443	4.30435	0.817623	0.887445	0.872196	-0.197275
Nsg2	0.009415	0.0502133	4.05887	2.02108	4.05887	27.6495	6.81213	1.40985	11.6852	0.524612	0.696383	1.42953	0.515536	1.42953	9.73811	6.81213	-2.10319	4.29795	1.69179e-07	3.00905e-06	16.4437	4.03946	16.4437	112.016	6.81213	5.75912	46.9505	0.117981	0.280575	0.352198	-1.50554	-2.83931	9.73811	27.6495	-10.5056	1.30316	0.0302138	0.532222	4.05129	2.01838	4.05129	112.016	27.6495	1.1432	14.3571	0.000235274	0.00219589	11.5029	3.52392
Akip1	6.71075e-13	2.6553e-09	4.03894	2.01398	4.03894	1521.36	376.672	2.76001	5.9105	0.16768	0.339502	0.762401	-0.391378	-1.31165	287.175	376.672	-1.92835	1.12086	1.57658e-16	4.1475e-14	4.96653	2.31224	4.96653	1870.75	376.672	3.39413	7.26737	3.23237e-12	1.82823e-08	0.188763	-2.40536	-5.29766	287.175	1521.36	-8.46749	-3.31447	0.383646	0.98448	1.22966	0.29826	1.22966	1870.75	1521.36	-1.29482	1.95785	4.80521e-15	2.86087e-12	6.51433	2.70362
Htra1	4.84727e-09	2.19329e-06	4.03888	2.01395	4.03888	4230.08	1047.34	2.53068	6.4459	0.91741	0.957426	0.975517	-0.0357604	-1.0251	1021.7	1047.34	-1.6377	1.55849	1.24627e-10	5.68883e-09	4.63949	2.21397	4.63949	4859.13	1047.34	2.90705	7.40437	1.17922e-06	0.000124538	0.241532	-2.04971	-4.14024	1021.7	4230.08	-7.34339	-2.33429	0.63487	0.995301	1.14871	0.200011	1.14871	4859.13	4230.08	-1.54274	2.03569	9.64591e-08	4.6235e-06	4.75592	2.24973
Errfi1	0.00092546	0.0103345	4.03646	2.01309	4.03646	4130.56	1023.31	1.76774	9.21685	0.591553	0.74667	0.797519	-0.326409	-1.25389	816.111	1023.31	-2.86528	1.82243	0.0570772	0.127273	2.22919	1.15652	2.22919	2281.16	1023.31	-1.02441	5.09059	0.00167992	0.015836	0.197579	-2.3395	-5.06127	816.111	4130.56	-13.9192	-1.84037	0.24977	0.940272	0.552264	-0.85657	-1.81073	2281.16	4130.56	-4.97706	1.51798	0.0464504	0.121829	2.79515	1.48293
Piezo1	6.73394e-06	0.000456134	4.03293	2.01183	4.03293	1538.86	381.574	2.1977	7.40071	0.198585	0.378054	1.49042	0.575714	1.49042	568.703	381.574	-1.23285	2.73858	2.02696e-12	1.77744e-10	8.82775	3.14205	8.82775	3368.44	381.574	4.81144	16.1966	0.0087221	0.048965	0.369561	-1.43611	-2.70591	568.703	1538.86	-5.69344	-1.28603	0.0386883	0.581198	2.18892	1.13022	2.18892	3368.44	1538.86	1.04158	4.60007	2.76417e-06	6.84207e-05	5.92301	2.56633
Rcan1	7.04199e-13	2.6553e-09	4.02814	2.01011	4.02814	7905.39	1962.54	2.75368	5.89245	0.830576	0.907687	0.959255	-0.0600135	-1.04248	1882.58	1962.54	-1.526	1.40418	6.99085e-14	9.19541e-12	4.27755	2.09679	4.27755	8394.87	1962.54	2.92418	6.25729	1.61834e-09	1.14417e-06	0.238138	-2.07013	-4.19924	1882.58	7905.39	-6.69323	-2.63454	0.800363	0.995301	1.06192	0.0866711	1.06192	8394.87	7905.39	-1.50014	1.69165	3.28697e-10	5.09345e-08	4.45924	2.1568
Manba	1.89734e-09	1.1479e-06	3.97736	1.99181	3.97736	1306.5	328.485	2.53486	6.24073	0.489409	0.66764	1.17332	0.230597	1.17332	385.418	328.485	-1.34094	1.84604	1.79576e-07	3.1543e-06	3.32044	1.73138	3.32044	1090.72	328.485	2.11586	5.2108	1.50618e-05	0.000670785	0.295	-1.76121	-3.38983	385.418	1306.5	-5.89218	-1.9502	0.520593	0.995301	0.834837	-0.260433	-1.19784	1090.72	1306.5	-2.07769	1.44806	0.00022689	0.00213882	2.82996	1.50078
Klk1	1.08875e-05	0.000577117	3.97572	1.99122	3.97572	500.75	125.952	2.14953	7.3534	1.97368e-09	5.58156e-07	6.57241	2.71642	6.57241	827.809	125.952	3.55325	12.1569	4.87852e-12	3.72877e-10	8.72422	3.12503	8.72422	1098.83	125.952	4.71944	16.1273	0.189613	0.379226	1.65314	0.725206	1.65314	827.809	500.75	-1.282	3.50352	0.0401568	0.588432	2.19438	1.13381	2.19438	1098.83	500.75	1.03593	4.64828	0.459598	0.623427	1.3274	0.408604
Tmem176b	0.115587	0.2724	3.84634	1.94349	3.84634	57.5941	14.9737	-1.39208	20.5948	0.259008	0.449716	0.368119	-1.44176	-2.71652	5.51211	14.9737	-15.4044	2.08747	0.00588787	0.0211931	0.0740532	-3.75529	-13.5038	1.10885	14.9737	-86.0958	-2.11802	0.0282072	0.107943	0.0957062	-3.38524	-10.4486	5.51211	57.5941	-84.9671	-1.2849	0.000417178	0.0568569	0.0192529	-5.69878	-51.9402	1.10885	57.5941	-465.866	-5.79091	0.160199	0.303976	0.201167	-2.31354
Nrip3	0.00428873	0.0292689	3.8397	1.94099	3.8397	74.9992	19.5326	1.52523	9.66626	0.939406	0.967888	1.03748	0.0530837	1.03748	20.2647	19.5326	-2.48906	2.67914	0.000377557	0.00220645	5.32708	2.41335	5.32708	104.052	19.5326	2.11836	13.3961	0.0248035	0.0987949	0.270199	-1.88791	-3.70098	20.2647	74.9992	-11.6037	-1.18042	0.566946	0.995301	1.38737	0.472353	1.38737	104.052	74.9992	-2.21087	4.25547	0.00498283	0.0225193	5.13463	2.36026
Chrng	0.0355653	0.123447	3.80219	1.92683	3.80219	418.184	109.985	1.09436	13.2102	0.198064	0.377379	2.26741	1.18104	2.26741	249.381	109.985	-1.53416	7.88734	7.90963e-05	0.000588256	12.2721	3.61731	12.2721	1349.74	109.985	3.53367	42.6197	0.506473	0.69552	0.596342	-0.745788	-1.67689	249.381	418.184	-7.70642	2.74059	0.131767	0.814127	3.22763	1.69048	3.22763	1349.74	418.184	-1.42195	14.8133	0.0299565	0.0873597	5.41238	2.43626
Tuba1b	7.29556e-10	6.34826e-07	3.76768	1.91368	3.76768	5003.23	1327.93	2.47049	5.74598	0.180706	0.356062	1.33463	0.416439	1.33463	1772.3	1327.93	-1.14339	2.03665	1.20424e-10	5.56015e-09	4.00127	2.00046	4.00127	5313.42	1327.93	2.62365	6.10224	8.37317e-05	0.00202363	0.354231	-1.49724	-2.82301	1772.3	5003.23	-4.73465	-1.68321	0.819476	0.995301	1.062	0.0867827	1.062	5313.42	5003.23	-1.57846	1.78026	3.16267e-05	0.000462224	2.99804	1.58402
Pnmt	0.0058202	0.0361748	3.75842	1.91013	3.75842	144.505	38.4483	1.46671	9.63085	0.0614697	0.181247	0.393319	-1.34623	-2.54246	15.1225	38.4483	-6.76057	1.04586	0.290054	0.43195	1.66491	0.735447	1.66491	64.0131	38.4483	-1.54434	4.2808	0.00017418	0.00330592	0.10465	-3.25635	-9.55564	15.1225	144.505	-31.0505	-2.9407	0.165503	0.86978	0.442983	-1.17468	-2.25742	64.0131	144.505	-7.13472	1.40007	0.0166562	0.0563778	4.23298	2.08167
Bex1	6.34297e-09	2.75968e-06	3.75032	1.90701	3.75032	1077.46	287.297	2.40071	5.85864	0.0146965	0.0700282	1.74649	0.804456	1.74649	501.76	287.297	1.1159	2.73341	1.71008e-16	4.39646e-14	6.51928	2.70471	6.51928	1872.97	287.297	4.17431	10.1815	0.00613734	0.0384383	0.46569	-1.10256	-2.14735	501.76	1077.46	-3.70925	-1.24314	0.0467007	0.61201	1.73833	0.797698	1.73833	1872.97	1077.46	1.00811	2.99748	2.30493e-06	5.93927e-05	3.73279	1.90026
Sirpa	4.46562e-07	7.01599e-05	3.73303	1.90035	3.73303	1117.48	299.349	2.23851	6.22535	0.00266703	0.0222817	2.19348	1.13322	2.19348	656.616	299.349	1.31384	3.66206	2.05932e-13	2.42657e-11	6.79261	2.76397	6.79261	2033.36	299.349	4.07416	11.3249	0.0960602	0.244737	0.587587	-0.767125	-1.70187	656.616	1117.48	-3.18337	1.09909	0.0605256	0.653614	1.8196	0.863619	1.8196	2033.36	1117.48	-1.02683	3.39977	0.000401844	0.00330593	3.09673	1.63074
Ninj1	7.05541e-09	2.87476e-06	3.7151	1.8934	3.7151	1336.94	359.867	2.38249	5.79307	0.949235	0.972886	0.985574	-0.0209634	-1.01464	354.675	359.867	-1.58701	1.54156	1.94354e-10	8.26517e-09	4.23304	2.08169	4.23304	1523.33	359.867	2.71474	6.60049	1.87418e-06	0.000169674	0.265289	-1.91436	-3.76948	354.675	1336.94	-6.50477	-2.18439	0.637608	0.995301	1.13942	0.188293	1.13942	1523.33	1336.94	-1.51066	1.96124	1.64476e-07	7.04741e-06	4.295	2.10266
Serpine1	0.0286193	0.106951	3.6721	1.8766	3.6721	679.907	185.155	1.14561	11.7704	0.646934	0.788761	1.31335	0.393251	1.31335	243.173	185.155	-2.44452	4.21651	0.0641611	0.138801	3.00483	1.58728	3.00483	556.359	185.155	-1.06687	9.63277	0.157942	0.337032	0.357657	-1.48335	-2.79598	243.173	679.907	-11.6506	1.49032	0.782821	0.995301	0.818287	-0.289322	-1.22207	556.359	679.907	-5.0861	3.40562	0.255732	0.417436	2.28791	1.19403
Mgst2	5.10233e-06	0.000379721	3.65242	1.86885	3.65242	346.962	94.995	2.09321	6.37308	0.0374997	0.130921	1.81371	0.858943	1.81371	172.293	94.995	1.03504	3.17819	1.96314e-18	8.8828e-16	11.9806	3.58262	11.9806	1138.09	94.995	6.87394	20.8809	0.0443223	0.146301	0.496577	-1.00991	-2.01379	172.293	346.962	-3.98389	-1.01793	0.00059293	0.0702604	3.28017	1.71377	3.28017	1138.09	346.962	1.66542	6.46053	5.61251e-08	3.0495e-06	6.60556	2.72368
Musk	3.02346e-05	0.00109198	3.63638	1.8625	3.63638	72.8033	20.0208	1.98272	6.66923	0.0300641	0.112586	1.9917	0.994	1.9917	39.8755	20.0208	1.06873	3.71175	4.69312e-06	5.15423e-05	4.11972	2.04255	4.11972	82.4802	20.0208	2.2472	7.55256	0.112212	0.27117	0.547715	-0.868501	-1.82577	39.8755	72.8033	-3.83764	1.15126	0.737281	0.995301	1.13292	0.180044	1.13292	82.4802	72.8033	-1.83008	2.34892	0.055052	0.138389	2.06844	1.04855
Traf3ip3	1.03793e-09	7.7167e-07	3.63411	1.8616	3.63411	97.3291	26.7821	2.40135	5.4997	5.37567e-05	0.00143937	2.41241	1.27047	2.41241	64.6094	26.7821	1.57345	3.69869	3.94081e-12	3.16763e-10	4.32412	2.11241	4.32412	115.809	26.7821	2.85964	6.53858	0.11094	0.269245	0.663824	-0.591128	-1.50642	64.6094	97.3291	-2.49317	1.09865	0.488711	0.995301	1.18987	0.250805	1.18987	115.809	97.3291	-1.37477	1.94639	0.0230079	0.0715801	1.79245	0.841933
Myl12a	3.53219e-10	4.04354e-07	3.62424	1.85768	3.62424	23675.1	6532.44	2.42393	5.41893	0.25252	0.442061	1.26481	0.338918	1.26481	8262.28	6532.44	-1.18231	1.89139	7.08796e-10	2.58642e-08	3.54386	1.82532	3.54386	23150	6532.44	2.37016	5.29877	2.82035e-05	0.000993887	0.348986	-1.51876	-2.86545	8262.28	23675.1	-4.69001	-1.7507	0.928891	0.996194	0.977821	-0.0323577	-1.02268	23150	23675.1	-1.67369	1.60027	4.16237e-05	0.000582979	2.80189	1.4864
Park7	0.073281	0.201007	3.62394	1.85756	3.62394	15.9806	4.40974	-1.12909	14.8283	0.00280012	0.0228865	0.0392865	-4.66982	-25.454	0.173244	4.40974	-212.606	-3.04745	0.215868	0.346861	2.44733	1.29121	2.44733	10.7921	4.40974	-1.68609	10.0987	0.000137378	0.0028672	0.0108408	-6.52738	-92.2438	0.173244	15.9806	-944	-9.01368	0.652105	0.995301	0.675323	-0.566351	-1.48077	10.7921	15.9806	-8.15962	3.72129	0.000512017	0.00396437	62.2944	5.96103
Adap2	3.85925e-06	0.000311828	3.60446	1.84978	3.60446	472.783	131.166	2.09199	6.21043	0.0208151	0.0890208	1.90605	0.93059	1.90605	250.01	131.166	1.10303	3.29371	3.73733e-15	6.93061e-13	8.84813	3.14537	8.84813	1160.57	131.166	5.13905	15.2342	0.0609723	0.180036	0.528804	-0.919194	-1.89106	250.01	472.783	-3.68256	1.02977	0.00798285	0.295532	2.45477	1.29559	2.45477	1160.57	472.783	1.26433	4.76607	6.23016e-06	0.000129313	4.64212	2.21478
Tph1	8.10265e-05	0.00223554	3.60392	1.84957	3.60392	72.7053	20.1739	1.90506	6.81776	0.00279401	0.0228552	2.68262	1.42364	2.68262	54.119	20.1739	1.40474	5.12297	2.36546e-12	2.02877e-10	9.63611	3.26845	9.63611	194.398	20.1739	5.1154	18.152	0.455912	0.652625	0.744361	-0.425926	-1.34343	54.119	72.7053	-2.9192	1.61745	0.0117129	0.360023	2.67379	1.41888	2.67379	194.398	72.7053	1.24456	5.74433	0.00117913	0.00747247	3.59206	1.84481
Rnd1	4.172e-05	0.00137376	3.59505	1.84601	3.59505	373.461	103.882	1.94948	6.62967	0.0867907	0.225075	0.578726	-0.789047	-1.72793	60.1192	103.882	-3.23121	1.08221	2.95445e-06	3.48132e-05	4.30226	2.1051	4.30226	446.928	103.882	2.33333	7.93264	2.36315e-06	0.000195459	0.160979	-2.63506	-6.212	60.1192	373.461	-13.2627	-2.90959	0.637453	0.995301	1.19672	0.259084	1.19672	446.928	373.461	-1.76351	2.52558	2.1669e-07	8.72311e-06	7.43402	2.89414
Hbegf	7.92544e-06	0.000500852	3.58596	1.84236	3.58596	340.583	94.9769	2.04778	6.27953	0.659411	0.797782	1.13622	0.184248	1.13622	107.915	94.9769	-1.55308	2.00503	3.38698e-06	3.87789e-05	3.77412	1.91614	3.77412	358.454	94.9769	2.15517	6.6092	0.00108668	0.011981	0.316853	-1.65811	-3.15603	107.915	340.583	-6.28897	-1.58381	0.883359	0.996194	1.05247	0.0737788	1.05247	358.454	340.583	-1.88146	2.08408	0.000644122	0.00468874	3.32163	1.73189
Faahl	0.00127062	0.0127876	3.57757	1.83898	3.57757	95.0644	26.5723	1.64778	7.76744	0.00232983	0.0200768	3.35428	1.746	3.35428	89.131	26.5723	1.53904	7.31051	6.04666e-11	3.12328e-09	13.1657	3.71871	13.1657	349.843	26.5723	6.08308	28.4946	0.893647	0.94929	0.937585	-0.0929785	-1.06657	89.131	95.0644	-2.74364	2.41184	0.00654213	0.259665	3.68006	1.87973	3.68006	349.843	95.0644	1.43884	9.41234	0.00445178	0.0206472	3.92504	1.97271
Faah	0.00127062	0.0127876	3.57757	1.83898	3.57757	95.0644	26.5723	1.64778	7.76744	0.00232983	0.0200768	3.35428	1.746	3.35428	89.131	26.5723	1.53904	7.31051	6.04666e-11	3.12328e-09	13.1657	3.71871	13.1657	349.843	26.5723	6.08308	28.4946	0.893647	0.94929	0.937585	-0.0929785	-1.06657	89.131	95.0644	-2.74364	2.41184	0.00654213	0.259665	3.68006	1.87973	3.68006	349.843	95.0644	1.43884	9.41234	0.00445178	0.0206472	3.92504	1.97271
Plin2	2.92361e-10	4.04354e-07	3.57613	1.8384	3.57613	4147.88	1159.88	2.40622	5.31486	0.0382248	0.132435	1.52138	0.605379	1.52138	1764.62	1159.88	1.02303	2.26248	6.11378e-21	5.31993e-18	6.67168	2.73805	6.67168	7738.35	1159.88	4.48945	9.91464	0.000559129	0.00758377	0.425426	-1.23302	-2.35059	1764.62	4147.88	-3.81941	-1.44663	0.0117102	0.360023	1.86561	0.899651	1.86561	7738.35	4147.88	1.14882	3.02965	2.38794e-09	2.4782e-07	4.38529	2.13267
Prc1	0.000370035	0.00583799	3.55964	1.83173	3.55964	61.4829	17.2722	1.76964	7.16023	0.000145059	0.00288084	3.90986	1.96712	3.90986	67.532	17.2722	1.93506	7.90002	0.00024215	0.00152145	3.7033	1.88881	3.7033	63.9643	17.2722	1.84067	7.45079	0.827957	0.912139	1.09839	0.135386	1.09839	67.532	61.4829	-2.1223	2.56046	0.926688	0.996194	1.04036	0.0570815	1.04036	63.9643	61.4829	-2.23275	2.41661	0.899994	0.938082	0.94717	-0.0783047
Tgif1	0.000128035	0.00297399	3.52199	1.81639	3.52199	522.365	148.315	1.84926	6.70779	0.221735	0.406328	0.665905	-0.586611	-1.50172	98.7637	148.315	-2.88293	1.27838	0.000147621	0.00099457	3.48204	1.79993	3.48204	516.439	148.315	1.82814	6.63222	3.92183e-05	0.00126753	0.18907	-2.403	-5.28903	98.7637	522.365	-11.6992	-2.3911	0.977345	0.996438	0.988656	-0.016459	-1.01147	516.439	522.365	-2.22294	2.1728	4.43537e-05	0.000612612	5.22904	2.38654
Gpx2	0.00261251	0.0209296	3.5163	1.81406	3.5163	37.9499	10.7926	1.55062	7.97383	0.0115952	0.0604446	2.91361	1.54281	2.91361	31.4454	10.7926	1.27005	6.68409	4.73191e-06	5.19179e-05	6.69262	2.74257	6.69262	72.2305	10.7926	2.96499	15.1067	0.710904	0.841363	0.828601	-0.271251	-1.20685	31.4454	37.9499	-3.26175	2.23945	0.19838	0.899077	1.90331	0.928511	1.90331	72.2305	37.9499	-1.40096	5.07512	0.0998342	0.216927	2.29702	1.19976
Mustn1	0.0174082	0.0755647	3.50105	1.80779	3.50105	16027.3	4577.86	1.24642	9.83407	0.511824	0.686432	1.41297	0.498731	1.41297	6468.38	4577.86	-1.98807	3.96914	0.0050221	0.0186323	4.38597	2.1329	4.38597	20078.4	4577.86	1.56146	12.3197	0.15974	0.339587	0.403585	-1.30906	-2.47779	6468.38	16027.3	-8.77839	1.42983	0.726947	0.995301	1.25276	0.325109	1.25276	20078.4	16027.3	-2.82786	4.43806	0.0792393	0.182967	3.10408	1.63416
Uck2	7.35126e-05	0.00209993	3.48122	1.79959	3.48122	414.261	118.999	1.879	6.44964	0.129606	0.288546	0.615349	-0.700524	-1.62509	73.2257	118.999	-3.04492	1.15297	0.00335761	0.0134304	2.51856	1.3326	2.51856	299.705	118.999	1.35857	4.66898	8.37446e-06	0.000461753	0.176762	-2.50012	-5.65731	73.2257	414.261	-12.1249	-2.63963	0.399831	0.988812	0.723471	-0.466994	-1.38223	299.705	414.261	-2.9366	1.53704	0.000293606	0.00259678	4.0929	2.03312
Rrm2	0.00622818	0.0378373	3.44307	1.7837	3.44307	35.9453	10.4399	1.41983	8.34945	0.0546138	0.167832	2.41931	1.27459	2.41931	25.2573	10.4399	-1.01763	5.95626	0.0126351	0.0387896	3.0945	1.62971	3.0945	32.3062	10.4399	1.27361	7.51877	0.521999	0.707252	0.702659	-0.509103	-1.42317	25.2573	35.9453	-4.19178	2.06961	0.844883	0.995454	0.898761	-0.15399	-1.11264	32.3062	35.9453	-3.24141	2.61832	0.655637	0.776441	1.27909	0.355113
Nudt5	2.59428e-07	4.89108e-05	3.44273	1.78355	3.44273	168.734	49.0118	2.15086	5.51052	0.0131632	0.0653938	1.83455	0.875429	1.83455	89.9147	49.0118	1.13555	2.96385	7.7462e-10	2.78175e-08	4.36717	2.1267	4.36717	214.043	49.0118	2.73018	6.98568	0.0324736	0.118078	0.532878	-0.908123	-1.8766	89.9147	168.734	-3.34131	-1.05397	0.412336	0.992856	1.26852	0.343147	1.26852	214.043	168.734	-1.3921	2.24009	0.0031852	0.0159996	2.38051	1.25127
Car1	0.0291582	0.108179	3.43849	1.78178	3.43849	18.1121	5.26747	1.13354	10.4304	0.766052	0.869551	1.19497	0.256975	1.19497	6.29447	5.26747	-2.70528	3.86302	0.14299	0.255974	2.30821	1.20678	2.30821	12.1584	5.26747	-1.32685	7.06925	0.1348	0.303878	0.347528	-1.5248	-2.87747	6.29447	18.1121	-11.4976	1.38862	0.559847	0.995301	0.671286	-0.575	-1.48968	12.1584	18.1121	-5.68775	2.56304	0.354255	0.524793	1.93161	0.949801
Armcx2	0.000208406	0.00414791	3.4279	1.77733	3.4279	124.08	36.197	1.78763	6.57323	0.0003009	0.00485681	3.34207	1.74074	3.34207	120.973	36.197	1.73731	6.42916	2.28152e-05	0.000201158	4.07987	2.02852	4.07987	147.679	36.197	2.1285	7.8202	0.950041	0.976455	0.97496	-0.0365847	-1.02568	120.973	124.08	-2.26737	2.15524	0.665869	0.995301	1.19019	0.251197	1.19019	147.679	124.08	-1.85182	2.62323	0.621962	0.753119	1.22076	0.287782
Ca6	4.92272e-05	0.00155114	3.42405	1.7757	3.42405	36.4615	10.6486	1.88996	6.20337	0.058215	0.174868	1.83375	0.874796	1.83375	19.5269	10.6486	-1.02132	3.43432	0.00140076	0.00658513	2.65864	1.41069	2.65864	28.3108	10.6486	1.4592	4.84397	0.0939659	0.241358	0.535549	-0.900908	-1.86724	19.5269	36.4615	-3.87767	1.11217	0.483215	0.995301	0.776459	-0.365018	-1.2879	28.3108	36.4615	-2.61244	1.57501	0.322166	0.489503	1.44984	0.53589
Vash2	4.44427e-09	2.09473e-06	3.3968	1.76418	3.3968	3870.87	1139.56	2.25769	5.11065	0.0671232	0.191299	1.46546	0.551357	1.46546	1669.99	1139.56	-1.02732	2.20625	2.77436e-09	8.59823e-08	3.45236	1.78758	3.45236	3934.19	1139.56	2.29459	5.1943	0.000994237	0.0113375	0.431425	-1.21282	-2.3179	1669.99	3870.87	-3.82339	-1.40521	0.949284	0.996194	1.01636	0.023408	1.01636	3934.19	3870.87	-1.62214	1.67564	0.000791843	0.00547849	2.35582	1.23623
Dclk1	0.00193929	0.017085	3.38804	1.76045	3.38804	435.693	128.598	1.56613	7.3294	0.0138929	0.0676797	2.63805	1.39947	2.63805	339.247	128.598	1.21797	5.71384	3.3027e-09	9.98935e-08	10.2507	3.35765	10.2507	1318.22	128.598	4.7414	22.1616	0.603587	0.768288	0.778636	-0.360979	-1.2843	339.247	435.693	-3.30247	2.0022	0.0213844	0.459015	3.02556	1.5972	3.02556	1318.22	435.693	1.17838	7.7683	0.00482903	0.0219646	3.88572	1.95818
Slc30a2	0.0944203	0.237616	3.38164	1.75772	3.38164	1527.01	451.559	-1.23292	14.0991	0.029372	0.1109	0.203604	-2.29616	-4.9115	91.9391	451.559	-20.5636	-1.17308	0.0698139	0.148502	3.7463	1.90547	3.7463	1691.68	451.559	-1.1129	15.6194	0.00166785	0.0157881	0.0602086	-4.05389	-16.6089	91.9391	1527.01	-95.751	-2.88097	0.908601	0.996194	1.10784	0.147745	1.10784	1691.68	1527.01	-5.18603	6.36483	0.00112062	0.00719739	18.4	4.20163
Tnfrsf12a	0.0031288	0.0235953	3.37571	1.75519	3.37571	1034.51	306.458	1.50625	7.56544	0.0834715	0.22004	0.488465	-1.03367	-2.04723	149.694	306.458	-4.60802	1.09947	0.018973	0.0535353	2.62776	1.39384	2.62776	805.3	306.458	1.17234	5.89005	0.000132302	0.00282627	0.1447	-2.78886	-6.91084	149.694	1034.51	-18.622	-2.5647	0.619212	0.995301	0.778434	-0.361354	-1.28463	805.3	1034.51	-3.44975	2.09041	0.000879352	0.00592449	5.37963	2.42751
Cenpf	0.0101948	0.053171	3.36706	1.75149	3.36706	19.5575	5.80847	1.33359	8.50116	0.000649772	0.00828659	5.03624	2.33235	5.03624	29.2529	5.80847	1.98865	12.7543	0.365521	0.509297	1.5503	0.632546	1.5503	9.00487	5.80847	-1.66732	4.00728	0.476041	0.66909	1.49574	0.58086	1.49574	29.2529	19.5575	-2.02312	4.52621	0.176424	0.874973	0.460431	-1.11894	-2.17188	9.00487	19.5575	-6.68643	1.4175	0.0404586	0.110228	0.307828	-1.6998
Dusp29	0.00326577	0.0243077	3.36351	1.74997	3.36351	1493.73	444.099	1.49897	7.54732	0.0536623	0.165809	2.21689	1.14854	2.21689	984.52	444.099	-1.01263	4.97667	1.684e-06	2.12842e-05	7.20056	2.84811	7.20056	3197.76	444.099	3.20941	16.155	0.409078	0.61426	0.6591	-0.60143	-1.51722	984.52	1493.73	-4.08226	1.77339	0.13155	0.814127	2.14079	1.09814	2.14079	3197.76	1493.73	-1.25624	5.7573	0.0196455	0.0632907	3.24804	1.69957
Kif22	0.0145442	0.0672348	3.36059	1.74871	3.36059	20.6428	6.1426	1.2711	8.88489	0.129797	0.288857	2.16561	1.11477	2.16561	13.3025	6.1426	-1.25485	5.88508	0.980092	0.987953	1.01298	0.0186014	1.01298	6.22231	6.1426	-2.71788	2.78888	0.46817	0.663027	0.644414	-0.63394	-1.5518	13.3025	20.6428	-5.08645	2.11225	0.049797	0.615502	0.301428	-1.73011	-3.31754	6.22231	20.6428	-10.9944	-1.00106	0.222428	0.380133	0.467756	-1.09617
Slc30a2	0.0752213	0.204347	3.34898	1.74372	3.34898	729.779	217.911	-1.13073	12.6819	0.00726907	0.0434607	0.158811	-2.65462	-6.2968	34.6066	217.911	-24.1328	-1.64298	0.0358899	0.0885467	4.15938	2.05637	4.15938	906.374	217.911	1.09844	15.75	0.000269172	0.00446463	0.0474207	-4.39834	-21.0879	34.6066	729.779	-108.717	-4.0904	0.794439	0.995301	1.24198	0.312647	1.24198	906.374	729.779	-4.11024	6.34015	9.52672e-05	0.00111865	26.1908	4.71099
Trim43a	0.0218159	0.0883256	3.33964	1.73969	3.33964	7.78793	2.33197	1.19172	9.35895	0.832891	0.908931	1.13628	0.184312	1.13628	2.64976	2.33197	-2.88347	3.72291	0.129314	0.236928	2.26027	1.1765	2.26027	5.27088	2.33197	-1.26903	6.48327	0.112759	0.272026	0.340239	-1.55538	-2.93911	2.64976	7.78793	-11.1395	1.28954	0.52901	0.995301	0.676801	-0.563197	-1.47754	5.27088	7.78793	-4.98187	2.28199	0.31822	0.484874	1.98919	0.992184
Ankrd39	4.70431e-07	7.0502e-05	3.33901	1.73942	3.33901	375.137	112.35	2.08892	5.33719	0.578912	0.738375	0.87305	-0.195864	-1.14541	98.087	112.35	-1.85008	1.41016	0.000236237	0.00148875	2.41462	1.2718	2.41462	271.282	112.35	1.50927	3.86305	5.82771e-06	0.00035779	0.26147	-1.93528	-3.82453	98.087	375.137	-6.83103	-2.14126	0.266862	0.949216	0.723156	-0.467622	-1.38283	271.282	375.137	-2.45052	1.28151	0.000596569	0.00444558	2.76573	1.46766
Tnfrsf9	0.000512538	0.00705332	3.32221	1.73214	3.32221	27.8312	8.37732	1.68758	6.5402	0.000920252	0.0105474	3.21747	1.68593	3.21747	26.9538	8.37732	1.61195	6.42211	0.00020301	0.00130554	3.60913	1.85165	3.60913	30.2348	8.37732	1.83381	7.10315	0.938456	0.972768	0.968472	-0.046218	-1.03255	26.9538	27.8312	-2.3286	2.18408	0.839435	0.995454	1.08636	0.119506	1.08636	30.2348	27.8312	-2.05128	2.42089	0.781835	0.864782	1.12173	0.165724
Fst	6.91776e-07	8.89246e-05	3.32053	1.73141	3.32053	496.365	149.484	2.06735	5.33338	0.570962	0.731949	1.14868	0.199975	1.14868	171.709	149.484	-1.40614	1.85534	2.61674e-12	2.2256e-10	5.42011	2.43832	5.42011	810.218	149.484	3.37615	8.70151	0.000356657	0.00552604	0.345932	-1.53144	-2.89074	171.709	496.365	-5.17708	-1.61411	0.0964548	0.742242	1.6323	0.706908	1.6323	810.218	496.365	-1.09171	2.90877	1.77421e-07	7.48129e-06	4.71856	2.23835
Polr1a	0.00209408	0.0179321	3.27185	1.7101	3.27185	3809.17	1164.23	1.53759	6.96217	0.123172	0.280262	0.551683	-0.858089	-1.81264	642.284	1164.23	-3.86122	1.17518	3.86549e-06	4.33794e-05	5.9262	2.56711	5.9262	6899.44	1164.23	2.78512	12.6098	0.000163512	0.00320684	0.168615	-2.56819	-5.93067	642.284	3809.17	-14.9644	-2.35043	0.207965	0.909769	1.81127	0.857002	1.81127	6899.44	3809.17	-1.39181	4.56611	4.96731e-07	1.76699e-05	10.742	3.4252
Rnase17	0.0140096	0.0655134	3.26391	1.7066	3.26391	24.5347	7.51696	1.27037	8.38582	0.550087	0.716774	1.35156	0.434624	1.35156	10.1596	7.51696	-1.98724	3.63011	0.000484748	0.00270655	5.31836	2.41098	5.31836	39.9778	7.51696	2.08009	13.5979	0.139915	0.310749	0.414092	-1.27198	-2.41492	10.1596	24.5347	-7.78614	1.3351	0.396839	0.987185	1.62944	0.704378	1.62944	39.9778	24.5347	-1.89872	5.04127	0.0213801	0.0673536	3.93498	1.97636
Mis18bp1	0.0121935	0.059757	3.26198	1.70575	3.26198	16.9311	5.19043	1.29409	8.22238	0.101158	0.247672	2.22563	1.15422	2.22563	11.552	5.19043	-1.16943	5.79273	0.0465568	0.108521	2.57618	1.36523	2.57618	13.3715	5.19043	1.01453	6.54161	0.505934	0.694976	0.682296	-0.551531	-1.46564	11.552	16.9311	-4.52098	2.10464	0.675623	0.995301	0.789758	-0.340517	-1.26621	13.3715	16.9311	-3.82508	2.38577	0.80016	0.876304	1.1575	0.211014
Katnal1	0.00012022	0.0028812	3.25748	1.70376	3.25748	109.905	33.7395	1.78442	5.94657	0.260959	0.451691	0.694186	-0.526605	-1.44054	23.4215	33.7395	-2.72219	1.31181	0.00957612	0.0313259	2.2239	1.15309	2.2239	75.0331	33.7395	1.21484	4.0711	6.42957e-05	0.00167971	0.213106	-2.23036	-4.69251	23.4215	109.905	-10.0154	-2.19858	0.306575	0.968385	0.682706	-0.550664	-1.46476	75.0331	109.905	-3.04464	1.41907	0.00269065	0.0139553	3.2036	1.6797
Btg2	8.54718e-06	0.000514455	3.221	1.68751	3.221	2874.33	892.372	1.92446	5.39102	0.0294737	0.111062	0.563096	-0.828547	-1.7759	502.491	892.372	-2.97824	-1.05895	0.00227054	0.00976963	2.23067	1.15748	2.23067	1990.59	892.372	1.33261	3.73395	6.39176e-08	1.47558e-05	0.17482	-2.51605	-5.72016	502.491	2874.33	-10.7626	-3.04018	0.253469	0.940294	0.692541	-0.530028	-1.44396	1990.59	2874.33	-2.7127	1.30105	1.97406e-05	0.000326865	3.96144	1.98603
Dclk1	0.0140871	0.0657142	3.18621	1.67184	3.18621	2168.93	680.724	1.26325	8.03636	0.00407193	0.0292455	3.8807	1.95632	3.8807	2641.68	680.724	1.53849	9.7887	3.26295e-09	9.89556e-08	16.3323	4.02966	16.3323	11117.8	680.724	6.4762	41.1886	0.732996	0.853577	1.21797	0.284473	1.21797	2641.68	2168.93	-2.54898	3.78126	0.00468586	0.219035	5.12594	2.35782	5.12594	11117.8	2168.93	1.65137	15.9113	0.0128981	0.0464597	4.20861	2.07334
Lmo2	4.10355e-06	0.000326897	3.18551	1.67152	3.18551	116.046	36.4292	1.9457	5.21533	1.01298e-06	7.44078e-05	3.45052	1.78681	3.45052	125.7	36.4292	2.10022	5.66895	3.5327e-08	7.88204e-07	3.99223	1.9972	3.99223	145.434	36.4292	2.4405	6.53061	0.793379	0.89281	1.08319	0.115287	1.08319	125.7	116.046	-1.67877	1.9697	0.45665	0.995301	1.25325	0.325671	1.25325	145.434	116.046	-1.44577	2.27077	0.632271	0.759907	1.157	0.210384
Pask	0.00336746	0.0247336	3.18466	1.67114	3.18466	13.5621	4.25859	1.46821	6.90778	0.18505	0.36116	1.76321	0.818202	1.76321	7.50877	4.25859	-1.312	4.07888	0.061347	0.134072	2.13111	1.0916	2.13111	9.07551	4.25859	-1.03664	4.70803	0.225605	0.424281	0.553657	-0.852936	-1.80617	7.50877	13.5621	-4.69958	1.44059	0.390118	0.986661	0.66918	-0.579533	-1.49437	9.07551	13.5621	-3.73532	1.67269	0.702117	0.810775	1.20866	0.273403
Hspb7	3.19395e-06	0.000271654	3.17838	1.66829	3.17838	27889.4	8774.74	1.95388	5.17028	0.754654	0.862863	1.08068	0.111945	1.08068	9482.72	8774.74	-1.5054	1.75813	4.55746e-07	6.91073e-06	3.49817	1.8066	3.49817	30695.5	8774.74	2.15047	5.69048	0.000388461	0.0058874	0.340011	-1.55635	-2.94108	9482.72	27889.4	-5.33734	-1.62065	0.752502	0.995301	1.10062	0.13831	1.10062	30695.5	27889.4	-1.64872	1.99718	0.000111971	0.00126661	3.237	1.69466
Sytl3	0.00626011	0.0380109	3.14577	1.65341	3.14577	22.3928	7.11837	1.38323	7.15415	0.0925242	0.233866	2.0749	1.05304	2.0749	14.7699	7.11837	-1.12807	4.85658	5.09006e-07	7.58577e-06	7.99837	2.99971	7.99837	56.9354	7.11837	3.55356	18.0028	0.416483	0.620838	0.659584	-0.600372	-1.51611	14.7699	22.3928	-4.13696	1.79979	0.0595854	0.651866	2.54258	1.34629	2.54258	56.9354	22.3928	-1.03842	6.71312	0.00788578	0.0319384	3.85482	1.94666
Lmln	0.00142609	0.0138115	3.14268	1.652	3.14268	34.3032	10.9153	1.55487	6.35194	0.0270145	0.10553	2.26024	1.17648	2.26024	24.6712	10.9153	1.09712	4.65645	5.52637e-05	0.000432027	4.22911	2.08035	4.22911	46.1618	10.9153	2.09822	8.52407	0.451239	0.649748	0.719209	-0.475518	-1.39042	24.6712	34.3032	-3.27766	1.6954	0.488007	0.995301	1.3457	0.428357	1.3457	46.1618	34.3032	-1.71988	3.11454	0.151059	0.291751	1.87108	0.903875
Trpm3	0.0108732	0.0554295	3.13289	1.6475	3.13289	11.6849	3.72976	1.30098	7.54432	0.795076	0.886885	0.872075	-0.197476	-1.14669	3.25263	3.72976	-3.22143	2.44995	0.0151445	0.0446034	2.98597	1.5782	2.98597	11.137	3.72976	1.23517	7.2185	0.0311258	0.114725	0.278361	-1.84497	-3.59246	3.25263	11.6849	-11.4924	-1.12299	0.927298	0.996194	0.953105	-0.0692933	-1.0492	11.137	11.6849	-2.94392	2.67428	0.0385196	0.106251	3.42399	1.77568
Trpm3	0.0116079	0.0580499	3.13172	1.64695	3.13172	11.1881	3.57252	1.29054	7.59967	0.797139	0.888486	0.871841	-0.197864	-1.147	3.11467	3.57252	-3.2638	2.48083	0.0161101	0.0467396	2.98442	1.57745	2.98442	10.6619	3.57252	1.2249	7.27143	0.0329606	0.11916	0.27839	-1.84482	-3.59208	3.11467	11.1881	-11.6344	-1.10904	0.927625	0.996194	0.952965	-0.0695047	-1.04936	10.6619	11.1881	-2.96754	2.69495	0.0406654	0.110658	3.42312	1.77531
Rpl3	5.11124e-07	7.31878e-05	3.12524	1.64397	3.12524	7642.36	2445.37	2.00335	4.87541	0.443372	0.630553	1.19011	0.251095	1.19011	2910.26	2445.37	-1.31126	1.85722	3.24583e-10	1.31132e-08	4.16372	2.05787	4.16372	10181.8	2445.37	2.66909	6.49532	0.000513828	0.00714935	0.380806	-1.39287	-2.62601	2910.26	7642.36	-4.52781	-1.52302	0.301716	0.968385	1.33229	0.413906	1.33229	10181.8	7642.36	-1.29379	2.29647	6.61716e-06	0.000135604	3.4986	1.80678
Tmem9	0.195532	0.38011	3.11802	1.64063	3.11802	19.2801	6.18344	-1.79456	17.4467	0.494808	0.672506	1.83399	0.874989	1.83399	11.3404	6.18344	-3.11041	10.462	0.00580621	0.0209706	11.1766	3.4824	11.1766	69.1096	6.18344	2.01132	62.1062	0.622081	0.782843	0.588193	-0.765639	-1.70012	11.3404	19.2801	-14.0269	4.8529	0.230937	0.925683	3.58451	1.84178	3.58451	69.1096	19.2801	-2.25257	28.9426	0.0923559	0.20509	6.09411	2.60742
Abca5	2.96287e-05	0.00107768	3.11777	1.64052	3.11777	92.9545	29.8144	1.82847	5.31619	0.10166	0.248357	1.58235	0.662066	1.58235	47.1767	29.8144	-1.09482	2.74122	2.05922e-07	3.5134e-06	4.09989	2.03558	4.09989	122.236	29.8144	2.40741	6.98221	0.0430493	0.143619	0.507525	-0.978449	-1.97035	47.1767	92.9545	-3.8008	-1.02143	0.403713	0.990513	1.31501	0.395069	1.31501	122.236	92.9545	-1.44619	2.50082	0.00444872	0.0206472	2.59102	1.37352
Slc6a9	2.25292e-05	0.000925722	3.11225	1.63796	3.11225	132.816	42.6754	1.84103	5.26123	0.479448	0.6589	0.81977	-0.286708	-1.21985	34.984	42.6754	-2.11597	1.42198	6.56593e-06	6.87084e-05	3.34469	1.74187	3.34469	142.736	42.6754	1.97858	5.65405	6.99094e-05	0.00176916	0.263402	-1.92466	-3.79649	34.984	132.816	-7.32717	-1.9671	0.824349	0.995348	1.07469	0.103918	1.07469	142.736	132.816	-1.75775	2.03013	2.77232e-05	0.000421512	4.08004	2.02858
Vmp1	9.5668e-12	2.70549e-08	3.1088	1.63636	3.1088	2665.4	857.372	2.24335	4.30814	0.0284221	0.109172	1.4419	0.527968	1.4419	1236.24	857.372	1.03941	2.00024	1.24661e-15	2.51814e-13	3.7875	1.92125	3.7875	3247.3	857.372	2.73323	5.24843	0.000166275	0.0032318	0.463811	-1.10839	-2.15605	1236.24	2665.4	-3.2161	-1.4454	0.332048	0.968385	1.21831	0.284887	1.21831	3247.3	2665.4	-1.22328	1.8157	2.20602e-06	5.72351e-05	2.62675	1.39328
Mical1	0.000280387	0.00496665	3.10848	1.63621	3.10848	176.408	56.7506	1.68583	5.73169	0.0823086	0.217998	1.73	0.790772	1.73	98.1785	56.7506	-1.07272	3.21055	6.79258e-11	3.49262e-09	7.62605	2.93094	7.62605	432.783	56.7506	4.14295	14.0375	0.125781	0.291685	0.556542	-0.845438	-1.79681	98.1785	176.408	-3.80473	1.17847	0.0179971	0.431321	2.45331	1.29473	2.45331	432.783	176.408	1.16639	5.16012	0.000103348	0.00119115	4.40812	2.14017
Slc22a4	0.000986599	0.010814	3.07936	1.62263	3.07936	321.115	104.28	1.57708	6.01266	0.460375	0.644886	0.774592	-0.368492	-1.291	80.7742	104.28	-2.54353	1.5261	0.00705476	0.0244346	2.51053	1.32799	2.51053	261.797	104.28	1.28515	4.9043	0.00103811	0.0116153	0.251543	-1.99112	-3.97547	80.7742	321.115	-9.06875	-1.74272	0.624472	0.995301	0.815275	-0.294641	-1.22658	261.797	321.115	-2.77857	1.84684	0.0052166	0.0233334	3.2411	1.69648
Ppp1r27	6.64661e-10	6.34826e-07	3.06873	1.61764	3.06873	8665.36	2823.76	2.14977	4.38052	0.792951	0.886151	0.953393	-0.0688571	-1.04889	2692.15	2823.76	-1.49799	1.36161	1.20677e-17	4.13666e-15	4.72615	2.24066	4.72615	13345.5	2823.76	3.31096	6.74622	1.49617e-07	2.62238e-05	0.31068	-1.6865	-3.21875	2692.15	8665.36	-4.97851	-2.08101	0.0520675	0.621591	1.5401	0.623022	1.5401	13345.5	8665.36	-1.00387	2.38109	6.31088e-13	2.2309e-10	4.95719	2.30952
Eef1a1	2.69394e-08	8.88112e-06	3.04651	1.60716	3.04651	39648.1	13014.3	2.0572	4.51159	0.000956833	0.0108454	1.93822	0.954732	1.93822	25224.5	13014.3	1.30876	2.87042	4.80882e-16	1.08795e-13	5.08451	2.34611	5.08451	66171.3	13014.3	3.43341	7.52962	0.0653131	0.188187	0.63621	-0.652426	-1.57181	25224.5	39648.1	-2.54244	1.02909	0.0368248	0.570633	1.66896	0.738953	1.66896	66171.3	39648.1	1.03184	2.6995	8.47376e-05	0.00102739	2.62329	1.39138
Sptlc2	8.25331e-09	3.21936e-06	3.04018	1.60416	3.04018	488.901	160.813	2.08298	4.43724	0.178334	0.352827	1.3013	0.379956	1.3013	209.266	160.813	-1.12768	1.9096	0.000111866	0.000788516	2.11109	1.07799	2.11109	339.491	160.813	1.44504	3.08415	0.000348326	0.00544636	0.428035	-1.2242	-2.33626	209.266	488.901	-3.71941	-1.46746	0.121279	0.799717	0.694398	-0.526166	-1.4401	339.491	488.901	-2.28429	1.10146	0.0417591	0.112821	1.62229	0.698034
Tmem9	0.0222632	0.0895652	3.03914	1.60366	3.03914	132.452	43.5821	1.17172	7.88272	0.221002	0.405314	1.81891	0.863077	1.81891	79.2722	43.5821	-1.43307	4.74123	0.000217407	0.00138553	6.02555	2.59109	6.02555	262.606	43.5821	2.32589	15.61	0.388875	0.593571	0.598496	-0.740586	-1.67085	79.2722	132.452	-5.37091	1.92385	0.248567	0.939141	1.98265	0.987429	1.98265	262.606	132.452	-1.61314	6.3411	0.0442011	0.117703	3.31272	1.72802
Serpinf2	0.0119076	0.0590265	3.03493	1.60166	3.03493	25.5026	8.40302	1.27758	7.20956	0.231767	0.418962	0.548222	-0.867167	-1.82408	4.60672	8.40302	-4.88539	1.46829	4.87974e-06	5.31276e-05	7.37451	2.88255	7.37451	61.9681	8.40302	3.13033	17.3731	0.00326814	0.0249286	0.180638	-2.46883	-5.53595	4.60672	25.5026	-17.3147	-1.76998	0.091599	0.734511	2.42988	1.28088	2.42988	61.9681	25.5026	-1.15447	6.81637	7.05369e-06	0.000142739	13.4517	3.74971
Sh3bp2	0.000103352	0.00263316	3.02828	1.5985	3.02828	75.3643	24.8869	1.73097	5.29786	0.00202967	0.0182562	2.4466	1.29078	2.4466	60.8882	24.8869	1.38603	4.3187	4.53177e-08	9.76445e-07	4.72976	2.24177	4.72976	117.709	24.8869	2.71018	8.2543	0.539513	0.720455	0.807918	-0.30772	-1.23775	60.8882	75.3643	-2.44652	1.59692	0.193373	0.895308	1.56186	0.643269	1.56186	117.709	75.3643	-1.2536	3.05805	0.0572066	0.142506	1.9332	0.950989
Dusp13	3.82929e-09	1.88335e-06	3.02055	1.59481	3.02055	684.673	226.672	2.09114	4.36304	0.113403	0.266063	0.738305	-0.437711	-1.35445	167.353	226.672	-1.97196	1.0749	2.29542e-16	5.52463e-14	4.65579	2.21903	4.65579	1055.34	226.672	3.22451	6.7224	1.29665e-09	1.03775e-06	0.244427	-2.03252	-4.0912	167.353	684.673	-6.44863	-2.59557	0.0584857	0.647164	1.54137	0.624216	1.54137	1055.34	684.673	-1.01565	2.41302	2.08104e-15	1.56939e-12	6.30606	2.65674
Spg21	4.08957e-08	1.18619e-05	3.01808	1.59363	3.01808	1042.68	345.478	2.03413	4.47797	0.0038822	0.0283875	1.79241	0.841898	1.79241	619.237	345.478	1.20619	2.66352	2.11228e-14	3.10314e-12	4.65504	2.21879	4.65504	1608.22	345.478	3.13819	6.90508	0.0346144	0.123364	0.59389	-0.751732	-1.68381	619.237	1042.68	-2.73032	-1.03842	0.0779947	0.707194	1.54239	0.625165	1.54239	1608.22	1042.68	-1.04976	2.49735	0.000108193	0.00123375	2.59709	1.3769
Lrmda	4.72798e-07	7.0502e-05	3.00792	1.58876	3.00792	81.8577	27.2141	1.95965	4.61694	0.0134031	0.0659773	1.75688	0.813018	1.75688	47.812	27.2141	1.124	2.74613	3.0274e-05	0.000255376	2.50328	1.32382	2.50328	68.1245	27.2141	1.62657	3.85253	0.0454642	0.148631	0.584086	-0.775747	-1.71208	47.812	81.8577	-2.89957	-1.01091	0.483549	0.995301	0.83223	-0.264945	-1.20159	68.1245	81.8577	-2.00854	1.39113	0.189589	0.340634	1.42484	0.510801
Litaf	3.41244e-05	0.00119509	2.99221	1.58121	2.99221	1680.96	561.778	1.78186	5.02469	0.783853	0.880181	1.07546	0.104951	1.07546	604.169	561.778	-1.5637	1.80859	7.9456e-05	0.000590543	2.8398	1.50579	2.8398	1595.34	561.778	1.69103	4.76899	0.00160058	0.015398	0.35942	-1.47626	-2.78226	604.169	1680.96	-5.25285	-1.47367	0.871686	0.996194	0.949067	-0.0754186	-1.05367	1595.34	1680.96	-1.98702	1.78977	0.00274982	0.0142271	2.64055	1.40084
Cd247	0.158674	0.330431	2.99052	1.5804	2.99052	14.8106	4.95252	-1.53384	13.7174	0.17232	0.345068	2.91145	1.54174	2.91145	14.419	4.95252	-1.59367	13.5088	0.108522	0.20761	3.47743	1.79802	3.47743	17.222	4.95252	-1.31753	15.9322	0.977408	0.990294	0.973558	-0.0386608	-1.02716	14.419	14.8106	-6.56326	6.22076	0.872635	0.996194	1.16282	0.217625	1.16282	17.222	14.8106	-5.43793	7.35288	0.851013	0.909978	1.1944	0.256286
Mroh7	0.00290842	0.0225497	2.97551	1.57314	2.97551	73.4814	24.6954	1.45149	6.09971	0.45779	0.642896	0.751656	-0.411856	-1.3304	18.5625	24.6954	-2.82656	1.59697	0.562811	0.688347	1.23959	0.309859	1.23959	30.6121	24.6954	-1.66977	2.56572	0.0027395	0.022151	0.252614	-1.98499	-3.95861	18.5625	73.4814	-9.73878	-1.60909	0.0507438	0.619886	0.416596	-1.26328	-2.40041	30.6121	73.4814	-5.7783	1.00284	0.280178	0.444824	1.64914	0.721715
Sdf2l1	2.84196e-08	8.93006e-06	2.97523	1.573	2.97523	236.225	79.3972	2.02459	4.37225	0.258042	0.448864	0.791839	-0.33672	-1.26288	62.8698	79.3972	-1.89241	1.18656	9.04544e-07	1.26168e-05	2.62892	1.39447	2.62892	208.729	79.3972	1.78758	3.86623	7.66767e-08	1.66801e-05	0.266144	-1.90972	-3.75737	62.8698	236.225	-6.08846	-2.31878	0.603561	0.995301	0.8836	-0.178534	-1.13173	208.729	236.225	-1.80549	1.40963	1.13704e-06	3.4027e-05	3.32001	1.73119
Ncam1	0.00344175	0.0250535	2.96898	1.56997	2.96898	1419.89	478.242	1.43205	6.15541	0.0968806	0.241147	1.85534	0.891682	1.85534	887.301	478.242	-1.11808	3.84875	1.64648e-09	5.49411e-08	9.41653	3.2352	9.41653	4503.38	478.242	4.54289	19.5187	0.302122	0.50861	0.624908	-0.678284	-1.60024	887.301	1419.89	-3.9085	1.52631	0.0112405	0.359189	3.17164	1.66523	3.17164	4503.38	1419.89	1.29937	7.74167	0.000362696	0.00304364	5.07537	2.34351
Rab31	2.37512e-06	0.000218033	2.9644	1.56774	2.9644	915.888	308.962	1.88763	4.65541	0.00311317	0.0242888	1.97929	0.984986	1.97929	611.527	308.962	1.25874	3.11233	1.49739e-15	2.87093e-13	6.26963	2.64838	6.26963	1937.08	308.962	3.99385	9.84221	0.152055	0.32888	0.667687	-0.582755	-1.49771	611.527	915.888	-2.60304	1.16045	0.00775465	0.291431	2.11497	1.08064	2.11497	1937.08	915.888	1.21855	3.67084	4.30343e-05	0.000598742	3.16761	1.66339
LOC288978	0.0196265	0.0820795	2.95534	1.56333	2.95534	24.0055	8.12275	1.18938	7.34339	0.0179695	0.0805033	3.03869	1.60345	3.03869	24.6826	8.12275	1.21026	7.62949	0.0256547	0.0683007	2.82431	1.4979	2.82431	22.9411	8.12275	1.13462	7.03027	0.960571	0.98228	1.0282	0.040126	1.0282	24.6826	24.0055	-2.92962	3.0972	0.93533	0.996194	0.955661	-0.0654292	-1.0464	22.9411	24.0055	-3.1294	2.85805	0.896665	0.936005	0.929447	-0.105555
Cd5	0.026939	0.102415	2.95504	1.56318	2.95504	23.0038	7.78459	1.1316	7.71673	0.00813394	0.0467827	3.68437	1.88142	3.68437	28.6813	7.78459	1.40255	9.67852	0.000524101	0.00290192	5.40656	2.43471	5.40656	42.0879	7.78459	2.08319	14.0318	0.709368	0.840688	1.24681	0.318243	1.24681	28.6813	23.0038	-2.55856	3.97737	0.303196	0.968385	1.82961	0.871535	1.82961	42.0879	23.0038	-1.72613	5.77815	0.51515	0.672208	1.46743	0.553292
Arrdc3	0.00502966	0.0327362	2.95474	1.56303	2.95474	206.298	69.8192	1.38601	6.299	0.608535	0.759685	0.818165	-0.289537	-1.22225	57.1236	69.8192	-2.63454	1.76354	0.336767	0.480619	1.45092	0.536967	1.45092	101.302	69.8192	-1.47292	3.10073	0.00700309	0.0421826	0.276899	-1.85257	-3.61143	57.1236	206.298	-9.18327	-1.42024	0.132332	0.814127	0.491048	-1.02606	-2.03646	101.302	206.298	-5.14204	1.23989	0.229925	0.388951	1.77338	0.826504
Abhd15	0.0020352	0.0175742	2.94466	1.5581	2.94466	40.3714	13.7101	1.48271	5.84808	0.841605	0.91444	1.07719	0.107278	1.07719	14.7684	13.7101	-1.92502	2.23368	1.13507e-08	2.99997e-07	7.23733	2.85546	7.23733	99.2243	13.7101	3.66866	14.2774	0.0219633	0.0907408	0.365813	-1.45082	-2.73364	14.7684	40.3714	-6.46209	-1.1564	0.0312864	0.532222	2.45779	1.29736	2.45779	99.2243	40.3714	1.08414	5.57191	1.26212e-05	0.000229905	6.71869	2.74818
Tceal7	5.67844e-05	0.00172673	2.93773	1.5547	2.93773	1659.74	564.972	1.73847	4.9643	6.07034e-11	3.81487e-08	5.76131	2.5264	5.76131	3254.98	564.972	3.40952	9.73529	6.4414e-05	0.000494336	2.91459	1.54329	2.91459	1646.66	564.972	1.72472	4.92534	0.0397612	0.136132	1.96114	0.971692	1.96114	3254.98	1659.74	1.03203	3.72669	0.98074	0.997674	0.992123	-0.0114088	-1.00794	1646.66	1659.74	-1.91547	1.88541	0.0374993	0.104031	0.505891	-0.983101
Alg8	0.00304301	0.0231862	2.92101	1.54647	2.92101	35.2925	12.0823	1.43758	5.93515	0.073547	0.202967	1.94707	0.961308	1.94707	23.5252	12.0823	-1.06557	4.03967	0.0611886	0.133878	1.98243	0.987272	1.98243	23.9524	12.0823	-1.03263	4.05827	0.359702	0.565709	0.666576	-0.585158	-1.5002	23.5252	35.2925	-3.57345	1.58777	0.3752	0.983194	0.678682	-0.559193	-1.47345	23.9524	35.2925	-3.47049	1.59854	0.967808	0.980024	1.01816	0.0259644
Enc1	0.00043699	0.0063983	2.91846	1.54521	2.91846	778.442	266.731	1.60662	5.30144	0.335121	0.528641	0.744111	-0.42641	-1.34389	198.477	266.731	-2.45124	1.35725	0.00143611	0.00672682	2.64043	1.40077	2.64043	704.283	266.731	1.45338	4.79701	0.000260509	0.00437296	0.254967	-1.97162	-3.92208	198.477	778.442	-8.16703	-1.88351	0.788148	0.995301	0.904733	-0.144436	-1.1053	704.283	778.442	-2.29411	1.87782	0.000715102	0.00508998	3.54843	1.82718
Tspan11	0.00119432	0.0122375	2.91591	1.54394	2.91591	355.1	121.78	1.52632	5.57061	0.076263	0.207876	1.80012	0.848096	1.80012	219.22	121.78	-1.06403	3.44794	1.87226e-07	3.26177e-06	5.58273	2.48097	5.58273	679.867	121.78	2.92409	10.6587	0.23322	0.434126	0.617346	-0.695849	-1.61984	219.22	355.1	-3.57989	1.36435	0.107257	0.773091	1.91458	0.937027	1.91458	679.867	355.1	-1.15127	4.22011	0.00512365	0.0229995	3.1013	1.63288
Hip1r	0.001044	0.011226	2.91494	1.54347	2.91494	519.956	178.376	1.53766	5.52587	0.109965	0.260509	0.589979	-0.761265	-1.69498	105.238	178.376	-3.23724	1.1268	0.0611025	0.133801	1.84371	0.882612	1.84371	328.874	178.376	-1.0289	3.4975	7.10514e-05	0.00179005	0.202398	-2.30473	-4.94076	105.238	519.956	-10.866	-2.24656	0.25127	0.940294	0.632503	-0.660855	-1.58102	328.874	519.956	-3.45779	1.38332	0.00463047	0.0212495	3.12504	1.64388
Ltbp2	0.00414188	0.0284994	2.90837	1.54021	2.90837	59.7158	20.5324	1.40186	6.03383	0.00701585	0.0423545	2.75271	1.46085	2.75271	56.5199	20.5324	1.31848	5.7471	0.181453	0.3054	1.65211	0.72431	1.65211	33.9219	20.5324	-1.26405	3.45018	0.903465	0.954604	0.946481	-0.0793546	-1.05655	56.5199	59.7158	-2.56993	2.30221	0.212504	0.914899	0.568055	-0.815898	-1.76039	33.9219	59.7158	-4.2829	1.38203	0.263175	0.425351	0.600176	-0.736543
Cd82	8.13829e-06	0.000505826	2.90063	1.53637	2.90063	627.83	216.446	1.81688	4.63083	0.516986	0.690454	1.16869	0.224898	1.16869	252.96	216.446	-1.37111	1.87273	0.00175594	0.00791045	2.11193	1.07856	2.11193	457.12	216.446	1.32217	3.37344	0.00192645	0.0174476	0.402911	-1.31147	-2.48194	252.96	627.83	-4.40844	-1.39733	0.27679	0.958975	0.728095	-0.457801	-1.37345	457.12	627.83	-2.43318	1.28988	0.0436666	0.116601	1.80709	0.853666
Slc29a1	2.46124e-05	0.00096672	2.89213	1.53213	2.89213	2706.98	935.981	1.76575	4.73704	0.741854	0.853958	0.92025	-0.119902	-1.08666	861.336	935.981	-1.7818	1.50894	3.62753e-13	3.98394e-11	6.23183	2.63966	6.23183	5832.88	935.981	3.80523	10.2059	0.00020699	0.00371661	0.318191	-1.65204	-3.14277	861.336	2706.98	-5.75452	-1.71639	0.0127183	0.377626	2.15475	1.10752	2.15475	5832.88	2706.98	1.17797	3.94149	5.70472e-10	7.5037e-08	6.77189	2.75956
Tcp11l1	0.000653393	0.0083047	2.88801	1.53008	2.88801	59.3637	20.5552	1.56943	5.3144	0.388807	0.581693	0.748238	-0.41843	-1.33647	15.3802	20.5552	-2.58484	1.44715	0.000109799	0.000777741	3.3276	1.73448	3.3276	68.3997	20.5552	1.8095	6.11934	0.000653003	0.00839406	0.259084	-1.94851	-3.85974	15.3802	59.3637	-8.39127	-1.77537	0.705273	0.995301	1.15221	0.204407	1.15221	68.3997	59.3637	-1.8086	2.40109	0.000164158	0.00169585	4.44725	2.15291
Prrt4	0.0314453	0.113175	2.87882	1.52548	2.87882	231.692	80.4816	1.09865	7.54341	0.376026	0.568817	0.644319	-0.634152	-1.55203	51.8559	80.4816	-4.10734	1.70515	4.20216e-05	0.000341486	7.47394	2.90187	7.47394	601.515	80.4816	2.85477	19.5672	0.0133655	0.0652525	0.223814	-2.15963	-4.468	51.8559	231.692	-14.6275	-1.36476	0.112169	0.779644	2.59618	1.37639	2.59618	601.515	231.692	-1.24993	8.42475	5.05987e-05	0.000677364	11.5997	3.53602
Adamts6	1.66165e-07	3.48085e-05	2.87709	1.52461	2.87709	283.49	98.5337	1.93682	4.27383	0.139476	0.302773	1.35562	0.43895	1.35562	133.574	98.5337	-1.10438	2.02952	7.15689e-09	1.98916e-07	3.21616	1.68534	3.21616	316.9	98.5337	2.16535	4.77689	0.00246918	0.0207052	0.471177	-1.08566	-2.12235	133.574	283.49	-3.45476	-1.30381	0.649633	0.995301	1.11785	0.160728	1.11785	316.9	283.49	-1.44668	1.80775	0.00050904	0.00395417	2.37247	1.24639
Ctsl	0.00291298	0.0225696	2.85739	1.5147	2.85739	13319.2	4661.32	1.43138	5.70406	0.201741	0.382199	0.637367	-0.649804	-1.56895	2970.97	4661.32	-3.13279	1.27265	0.000401787	0.00231315	3.48398	1.80074	3.48398	16239.9	4661.32	1.74527	6.95487	0.000515499	0.00715919	0.223059	-2.1645	-4.48311	2970.97	13319.2	-10.4552	-1.92233	0.646216	0.995301	1.21929	0.28604	1.21929	16239.9	13319.2	-1.91231	2.84296	8.4433e-05	0.00102479	5.46621	2.45054
Hsf2bp	0.00880922	0.048024	2.85444	1.51321	2.85444	23.4802	8.22587	1.3022	6.25698	0.118285	0.272735	1.91137	0.934605	1.91137	15.7227	8.22587	-1.17945	4.30891	0.70693	0.802165	1.16873	0.224946	1.16873	9.61385	8.22587	-1.92878	2.6346	0.413509	0.618502	0.669613	-0.578601	-1.4934	15.7227	23.4802	-3.90525	1.75104	0.0686417	0.682316	0.409445	-1.28826	-2.44233	9.61385	23.4802	-6.38641	1.07065	0.327314	0.495726	0.611465	-0.709659
Slc15a4	6.59555e-05	0.00194097	2.85289	1.51242	2.85289	1121.88	393.244	1.70479	4.77417	0.0793563	0.212972	0.628516	-0.669979	-1.59105	247.16	393.244	-2.67298	1.05591	0.0102453	0.0330186	1.96382	0.973661	1.96382	772.259	393.244	1.17314	3.28739	2.82443e-06	0.000221875	0.220309	-2.1824	-4.53908	247.16	1121.88	-8.54877	-2.41009	0.245406	0.935635	0.688362	-0.538761	-1.45272	772.259	1121.88	-2.72798	1.29263	0.00042231	0.00343681	3.12453	1.64364
Dynlt1	1.37003e-07	2.9241e-05	2.8469	1.50939	2.8469	293.432	103.071	1.92918	4.20119	0.410439	0.601489	1.18203	0.24127	1.18203	121.833	103.071	-1.25983	1.76024	4.23265e-11	2.27999e-09	3.69859	1.88698	3.69859	381.217	103.071	2.50759	5.45527	0.000334949	0.00526242	0.4152	-1.26812	-2.40848	121.833	293.432	-3.89355	-1.48984	0.277543	0.959976	1.29916	0.377584	1.29916	381.217	293.432	-1.23453	2.08367	3.18573e-06	7.68379e-05	3.12901	1.64571
Cdkn2b	0.00047192	0.00663891	2.83356	1.50261	2.83356	262.921	92.7883	1.58038	5.08046	0.133928	0.295147	1.56829	0.649188	1.56829	145.519	92.7883	-1.1485	2.82477	9.17561e-08	1.80512e-06	4.90054	2.29294	4.90054	454.713	92.7883	2.73544	8.77932	0.105412	0.260071	0.553469	-0.853427	-1.80679	145.519	262.921	-3.69734	1.1326	0.131359	0.814127	1.72947	0.790326	1.72947	454.713	262.921	-1.17801	3.52349	0.00179965	0.0102506	3.12478	1.64375
Bgn	0.000122033	0.00290995	2.83181	1.50173	2.83181	1734.3	612.435	1.66515	4.81588	4.25232e-07	3.81764e-05	3.93712	1.97714	3.93712	2411.23	612.435	2.31488	6.69621	9.97901e-08	1.9429e-06	4.23359	2.08188	4.23359	2592.8	612.435	2.48967	7.19905	0.320354	0.528797	1.39032	0.475415	1.39032	2411.23	1734.3	-1.3777	2.66308	0.225147	0.925683	1.49501	0.580155	1.49501	2592.8	1734.3	-1.28103	2.86316	0.82668	0.89393	1.0753	0.104741
Rtn1	9.24864e-07	0.000111299	2.81625	1.49377	2.81625	412.657	146.527	1.86239	4.25863	0.73697	0.850241	0.930289	-0.10425	-1.07494	136.313	146.527	-1.63876	1.41824	0.000400443	0.0023076	2.11354	1.07966	2.11354	309.691	146.527	1.39655	3.19862	2.12961e-05	0.000838023	0.330329	-1.59802	-3.02728	136.313	412.657	-5.04483	-1.8166	0.264947	0.948144	0.750482	-0.414112	-1.33248	309.691	412.657	-2.20717	1.24313	0.0016592	0.00965974	2.27192	1.18391
Pde7a	9.63678e-06	0.000542344	2.8112	1.49118	2.8112	492.57	175.217	1.7786	4.44328	0.206972	0.38782	1.34609	0.428778	1.34609	235.859	175.217	-1.17869	2.13574	5.76191e-10	2.18678e-08	4.24673	2.08635	4.24673	744.1	175.217	2.68798	6.70938	0.0102139	0.0545771	0.478833	-1.06241	-2.08841	235.859	492.57	-3.66318	-1.19062	0.147649	0.838033	1.51065	0.595167	1.51065	744.1	492.57	-1.15709	2.64054	6.0779e-05	0.000786185	3.15485	1.65757
Rras2	2.43807e-10	4.04354e-07	2.80708	1.48907	2.80708	834.637	297.333	2.03935	3.86381	0.00807533	0.04663	1.5456	0.628165	1.5456	459.557	297.333	1.11991	2.1331	9.00135e-13	8.93186e-11	3.2047	1.68019	3.2047	952.864	297.333	2.32841	4.41079	0.00284313	0.0227272	0.550608	-0.860903	-1.81617	459.557	834.637	-2.6876	-1.2273	0.505202	0.995301	1.14165	0.191123	1.14165	952.864	834.637	-1.2933	1.68565	0.000265048	0.00238144	2.07344	1.05203
Lipg	0.000771446	0.00917623	2.80485	1.48793	2.80485	61.652	21.9805	1.53766	5.11636	0.00761134	0.0448668	2.2979	1.20031	2.2979	50.5088	21.9805	1.24731	4.23336	1.05937e-06	1.44207e-05	4.43557	2.14912	4.43557	97.4959	21.9805	2.43861	8.06785	0.593998	0.761464	0.819257	-0.287611	-1.22062	50.5088	61.652	-2.54053	1.70516	0.213707	0.915648	1.58139	0.661195	1.58139	97.4959	61.652	-1.30226	3.25669	0.0777114	0.180099	1.93027	0.948806
Sdc4	2.73482e-05	0.001021	2.79874	1.48478	2.79874	1959.58	700.163	1.73028	4.52698	0.0763305	0.207876	0.646025	-0.630339	-1.54793	452.323	700.163	-2.50948	1.04733	0.00571805	0.0206984	1.97053	0.978583	1.97053	1379.69	700.163	1.21803	3.18791	1.13324e-06	0.000121103	0.230827	-2.11512	-4.33226	452.323	1959.58	-7.81828	-2.40059	0.242713	0.933919	0.704076	-0.506196	-1.4203	1379.69	1959.58	-2.55878	1.26845	0.000214444	0.00206488	3.05024	1.60892
LOC689574	0.330915	0.531007	2.79113	1.48085	2.79113	15.3511	5.49997	-2.83698	22.1012	0.32489	0.518358	2.83777	1.50476	2.83777	15.6076	5.49997	-2.81102	22.6369	0.0851932	0.173017	6.1263	2.61502	6.1263	33.6945	5.49997	-1.2857	48.2544	0.989746	0.996765	1.01671	0.023907	1.01671	15.6076	15.3511	-12.3115	12.7263	0.540378	0.995301	2.19492	1.13417	2.19492	33.6945	15.3511	-5.6438	27.1899	0.549911	0.699257	2.15884	1.11026
Hspb8	2.59276e-10	4.04354e-07	2.77824	1.47417	2.77824	34485.5	12412.7	2.0239	3.81374	0.0615586	0.181247	1.35288	0.436035	1.35288	16792.9	12412.7	-1.01474	1.85726	1.1233e-18	5.52468e-16	4.16264	2.0575	4.16264	51669.7	12412.7	3.03244	5.71407	0.000278272	0.00455544	0.486956	-1.03814	-2.05358	16792.9	34485.5	-3.02707	-1.39315	0.0410765	0.589519	1.4983	0.583326	1.4983	51669.7	34485.5	1.01652	2.20841	1.37154e-08	9.88211e-07	3.07687	1.62146
Eny2	1.29077e-08	4.86705e-06	2.76984	1.4698	2.76984	1633.51	589.751	1.94978	3.9348	0.0654915	0.188283	1.3927	0.477885	1.3927	821.347	589.751	-1.02146	1.98124	8.93798e-08	1.76451e-06	2.60661	1.38217	2.60661	1537.25	589.751	1.83474	3.70321	0.00174287	0.0161867	0.50281	-0.991915	-1.98882	821.347	1633.51	-3.05857	-1.29323	0.781557	0.995301	0.94107	-0.0876261	-1.06262	1537.25	1633.51	-1.6324	1.44568	0.00431883	0.0202032	1.87162	0.904289
Fah	0.00655541	0.03907	2.76362	1.46656	2.76362	81.4046	29.4558	1.32801	5.75114	0.58726	0.743907	1.23042	0.299146	1.23042	36.2429	29.4558	-1.71834	2.60143	0.338031	0.481625	1.43484	0.520893	1.43484	42.2645	29.4558	-1.45875	3.00324	0.0792675	0.215443	0.44522	-1.16741	-2.24608	36.2429	81.4046	-5.54505	1.09914	0.151337	0.841889	0.519191	-0.945664	-1.92608	42.2645	81.4046	-4.7156	1.27113	0.740169	0.837257	1.16614	0.221747
Scn3b	0.000353557	0.00571168	2.75753	1.46338	2.75753	91.0274	33.0105	1.58069	4.81053	0.00425046	0.0303102	2.27544	1.18615	2.27544	75.1134	33.0105	1.29503	3.99807	0.229587	0.363635	1.41252	0.498273	1.41252	46.628	33.0105	-1.24367	2.48138	0.579289	0.750965	0.825174	-0.277229	-1.21186	75.1134	91.0274	-2.39045	1.62769	0.0535403	0.630974	0.512242	-0.965102	-1.9522	46.628	91.0274	-3.85015	1.01025	0.172513	0.31965	0.620768	-0.687873
Myf6	1.90543e-09	1.1479e-06	2.75539	1.46226	2.75539	8648.11	3138.61	1.97943	3.83554	0.00504049	0.0338694	1.60575	0.683245	1.60575	5039.82	3138.61	1.15328	2.23573	2.09021e-09	6.75555e-08	2.74848	1.45863	2.74848	8626.41	3138.61	1.97445	3.82595	0.00899367	0.0497732	0.582766	-0.779012	-1.71596	5039.82	8648.11	-2.57307	-1.14436	0.990297	0.999061	0.997491	-0.00362487	-1.00252	8626.41	8648.11	-1.503	1.49546	0.00931975	0.0362659	1.71165	0.775387
Mttp	0.00183363	0.0164228	2.73981	1.45407	2.73981	36.8828	13.4618	1.45342	5.16473	0.000135509	0.00276012	3.47192	1.79574	3.47192	46.7384	13.4618	1.83209	6.5795	7.33661e-09	2.03411e-07	6.34957	2.66666	6.34957	85.4768	13.4618	3.39392	11.8792	0.543121	0.723013	1.26722	0.341662	1.26722	46.7384	36.8828	-1.69297	2.71863	0.0286015	0.523528	2.31753	1.21259	2.31753	85.4768	36.8828	1.0919	4.91887	0.11807	0.2452	1.82883	0.870924
Tubg2	0.00269315	0.021349	2.73625	1.4522	2.73625	57.4816	21.0074	1.41784	5.28062	0.921845	0.959948	1.03504	0.0496869	1.03504	21.7435	21.0074	-1.92243	2.05951	0.000453082	0.00255752	3.23797	1.69509	3.23797	68.0215	21.0074	1.67922	6.24367	0.0201276	0.0857373	0.378269	-1.40251	-2.64362	21.7435	57.4816	-6.00162	-1.16447	0.677596	0.995301	1.18336	0.24289	1.18336	68.0215	57.4816	-1.86889	2.61709	0.00635962	0.0271462	3.12836	1.6454
Ccn1	0.00524406	0.0336095	2.72655	1.44708	2.72655	3183.37	1167.55	1.34828	5.51375	0.95384	0.974759	0.979401	-0.0300291	-1.02103	1143.49	1167.55	-2.06594	1.9817	0.0403744	0.0969466	2.08878	1.06266	2.08878	2438.75	1167.55	1.03284	4.22427	0.0200222	0.0854685	0.359208	-1.47711	-2.7839	1143.49	3183.37	-6.59694	-1.1748	0.544768	0.995301	0.766089	-0.384415	-1.30533	2438.75	3183.37	-3.09194	1.81464	0.0853368	0.193372	2.13272	1.09269
Adam19	1.38628e-05	0.000681808	2.72061	1.44393	2.72061	1268.93	466.413	1.7324	4.27251	0.117034	0.271037	1.43618	0.522235	1.43618	669.853	466.413	-1.09492	2.25839	1.44279e-09	4.84297e-08	4.02685	2.00965	4.02685	1878.18	466.413	2.56458	6.32287	0.0235951	0.0955974	0.527889	-0.921694	-1.89434	669.853	1268.93	-3.29375	-1.08949	0.163785	0.86978	1.48013	0.565723	1.48013	1878.18	1268.93	-1.1733	2.57044	0.000258344	0.00233418	2.80386	1.48742
Fkbp2	0.0181847	0.077749	2.71625	1.44162	2.71625	86.9772	32.021	1.18534	6.2244	0.0989383	0.244624	0.481378	-1.05476	-2.07737	15.4142	32.021	-4.95073	1.14721	0.39621	0.539276	1.43469	0.520737	1.43469	45.9402	32.021	-1.60465	3.3029	0.00114045	0.0123808	0.177222	-2.49637	-5.64265	15.4142	86.9772	-16.003	-1.9896	0.217186	0.920779	0.528187	-0.92088	-1.89327	45.9402	86.9772	-5.21791	1.4557	0.0407524	0.110842	2.98037	1.57549
Chi3l1	0.0242016	0.0951245	2.71601	1.44149	2.71601	110.504	40.6861	1.13918	6.47542	0.0202676	0.087607	2.80623	1.48863	2.80623	114.175	40.6861	1.17426	6.70626	0.676495	0.779516	1.20441	0.268321	1.20441	49.0026	40.6861	-1.98905	2.8853	0.9519	0.977396	1.03322	0.0471466	1.03322	114.175	110.504	-2.79872	2.98775	0.134094	0.814581	0.443447	-1.17317	-2.25506	49.0026	110.504	-6.53403	1.28489	0.119815	0.247777	0.42919	-1.22031
Epn3	0.00178201	0.0161911	2.71464	1.44076	2.71464	64.2971	23.6853	1.45091	5.07908	0.00050313	0.00691545	3.06461	1.6157	3.06461	72.5861	23.6853	1.63072	5.75932	1.90829e-06	2.38e-05	4.55078	2.18611	4.55078	107.786	23.6853	2.43945	8.48944	0.754774	0.868213	1.12892	0.17494	1.12892	72.5861	64.2971	-1.89579	2.41609	0.179739	0.878782	1.67638	0.74535	1.67638	107.786	64.2971	-1.2689	3.56594	0.306921	0.473009	1.48495	0.570411
P2rx5	8.77514e-06	0.000523586	2.71161	1.43915	2.71161	828.172	305.417	1.74672	4.20951	0.574663	0.735221	0.880691	-0.183292	-1.13547	268.978	305.417	-1.76962	1.37255	5.13753e-06	5.56132e-05	2.78197	1.47611	2.78197	849.66	305.417	1.79198	4.31889	4.58149e-05	0.00138202	0.324785	-1.62244	-3.07896	268.978	828.172	-5.28746	-1.79292	0.925591	0.996194	1.02595	0.0369553	1.02595	849.66	828.172	-1.66855	1.75626	3.06465e-05	0.000450811	3.15885	1.6594
Hip1r	0.0648918	0.185649	2.71155	1.43912	2.71155	596.639	220.037	-1.06352	7.8195	0.0256862	0.101845	0.296918	-1.75186	-3.36794	65.3327	220.037	-9.78757	-1.15892	0.119098	0.222757	2.3217	1.21518	2.3217	510.859	220.037	-1.24226	6.69614	0.000876426	0.0102631	0.109501	-3.19098	-9.13232	65.3327	596.639	-33.6031	-2.48189	0.814493	0.995301	0.856228	-0.223932	-1.16791	510.859	596.639	-4.27086	3.13108	0.00197671	0.0110641	7.81935	2.96705
Spire1	6.19883e-07	8.34775e-05	2.70109	1.43354	2.70109	354.389	131.202	1.82758	3.99211	0.0141228	0.0683013	1.63998	0.713678	1.63998	215.169	131.202	1.10474	2.43454	8.91658e-15	1.4833e-12	4.67462	2.22485	4.67462	613.319	131.202	3.16574	6.90267	0.0412654	0.139633	0.607154	-0.719865	-1.64703	215.169	354.389	-2.65958	-1.01997	0.0235717	0.485003	1.73064	0.791306	1.73064	613.319	354.389	1.07645	2.78241	1.78116e-05	0.000301174	2.85041	1.51117
Ppfia4	9.43073e-06	0.000536083	2.70021	1.43307	2.70021	629.216	233.025	1.73994	4.19045	0.14474	0.310316	1.38972	0.474797	1.38972	323.84	233.025	-1.11985	2.1628	1.52409e-10	6.68237e-09	4.19814	2.06975	4.19814	978.272	233.025	2.70617	6.51267	0.0157438	0.0729892	0.514672	-0.958274	-1.94298	323.84	629.216	-3.33122	-1.13328	0.106911	0.772362	1.55475	0.636679	1.55475	978.272	629.216	-1.09986	2.65863	5.78667e-05	0.000755004	3.02085	1.59495
Gstt4	0.00192856	0.017017	2.69658	1.43113	2.69658	97.4206	36.1274	1.44055	5.04779	0.190436	0.366999	1.5314	0.614848	1.5314	55.3254	36.1274	-1.2359	2.89841	3.35401e-06	3.85967e-05	4.40376	2.13874	4.40376	159.096	36.1274	2.3569	8.22823	0.150026	0.326026	0.567902	-0.816285	-1.76087	55.3254	97.4206	-3.80463	1.22704	0.205788	0.907039	1.63309	0.707602	1.63309	159.096	97.4206	-1.30907	3.49126	0.00709277	0.0294219	2.87565	1.52389
Zfp458	0.00480015	0.0316984	2.69152	1.42842	2.69152	21.5011	7.98845	1.35257	5.35596	0.808898	0.895941	1.09792	0.134778	1.09792	8.77071	7.98845	-1.94192	2.34086	0.560019	0.686045	1.23751	0.307445	1.23751	9.88582	7.98845	-1.6546	2.53392	0.0444799	0.146736	0.407919	-1.29364	-2.45147	8.77071	21.5011	-5.8782	-1.02237	0.0697704	0.683295	0.459782	-1.12098	-2.17494	9.88582	21.5011	-5.03698	1.06482	0.793743	0.872238	1.12714	0.172667
Pdk3	1.6375e-05	0.000762281	2.69122	1.42826	2.69122	59.7935	22.218	1.71557	4.22174	4.03486e-05	0.00114968	2.62002	1.38958	2.62002	58.2114	22.218	1.65429	4.14951	1.37082e-05	0.000129547	2.71981	1.44351	2.71981	60.4287	22.218	1.73256	4.26962	0.923113	0.964214	0.97354	-0.0386874	-1.02718	58.2114	59.7935	-1.77073	1.67827	0.969241	0.996194	1.01062	0.0152453	1.01062	60.4287	59.7935	-1.6931	1.72926	0.893085	0.934214	1.03809	0.0539327
Nsmf	0.176018	0.354607	2.68936	1.42726	2.68936	8.29537	3.08451	-1.55845	11.2718	0.712763	0.834788	1.32577	0.406828	1.32577	4.08935	3.08451	-3.38484	5.9494	0.565114	0.690565	1.53354	0.616869	1.53354	4.73023	3.08451	-2.79892	6.58238	0.435733	0.636987	0.492967	-1.02044	-2.02853	4.08935	8.29537	-12.0127	2.9193	0.527205	0.995301	0.570226	-0.810395	-1.75369	4.73023	8.29537	-10.0041	3.2529	0.873894	0.924309	1.15672	0.210041
Tubb2a	1.52467e-06	0.000152069	2.68429	1.42454	2.68429	817.113	304.406	1.79484	4.01451	0.522559	0.694909	1.14146	0.190886	1.14146	347.468	304.406	-1.31425	1.71239	6.08566e-07	8.95201e-06	2.78589	1.47814	2.78589	848.04	304.406	1.86272	4.16658	0.000697106	0.00880096	0.425239	-1.23365	-2.35162	347.468	817.113	-3.85503	-1.43452	0.882292	0.996194	1.03785	0.0535969	1.03785	848.04	817.113	-1.57558	1.69711	0.000403408	0.00331639	2.44063	1.28725
Crabp2	0.00468954	0.0311498	2.68423	1.42451	2.68423	38.7223	14.4258	1.3539	5.32174	0.000505653	0.00694169	3.3965	1.76405	3.3965	48.9973	14.4258	1.70515	6.76552	0.55765	0.684564	0.807405	-0.308635	-1.23854	11.6475	14.4258	-2.5321	1.65068	0.577027	0.748633	1.26535	0.339539	1.26535	48.9973	38.7223	-1.80709	2.89336	0.00554203	0.240908	0.300795	-1.73315	-3.32452	11.6475	38.7223	-7.76944	-1.42255	0.000958734	0.00634765	0.237717	-2.07269
Angptl4	0.179469	0.359383	2.67841	1.42138	2.67841	460.293	171.853	-1.57344	11.2876	0.0553289	0.16934	0.242872	-2.04173	-4.1174	41.7383	171.853	-17.5088	1.03278	0.839151	0.89594	0.861491	-0.215093	-1.16078	148.05	171.853	-4.8975	3.63476	0.00780825	0.0455001	0.0906776	-3.46311	-11.0281	41.7383	460.293	-64.6495	-1.8812	0.207065	0.907809	0.321643	-1.63647	-3.10904	148.05	460.293	-18.1094	1.87349	0.160783	0.30455	3.5471	1.82664
Maff	0.0296194	0.109103	2.67447	1.41926	2.67447	403.394	150.831	1.10221	6.48949	0.235311	0.422783	0.582387	-0.77995	-1.71707	87.8421	150.831	-4.19315	1.42221	0.014503	0.0431052	3.02086	1.59496	3.02086	455.64	150.831	1.24503	7.32963	0.00611517	0.0383878	0.217758	-2.19921	-4.59226	87.8421	403.394	-13.6557	-1.54433	0.825789	0.995452	1.12952	0.175706	1.12952	455.64	403.394	-2.6188	3.34109	0.00306964	0.0155455	5.18704	2.37491
Haus7	2.74787e-08	8.88112e-06	2.67386	1.41893	2.67386	495.663	185.373	1.89013	3.78258	0.0737352	0.203289	1.37797	0.462542	1.37797	255.439	185.373	-1.03126	1.95816	7.92468e-11	3.96655e-09	3.15901	1.65947	3.15901	585.596	185.373	2.23348	4.46808	0.00230283	0.0196304	0.515347	-0.956383	-1.94044	255.439	495.663	-2.9718	-1.26701	0.439118	0.995301	1.18144	0.240547	1.18144	585.596	495.663	-1.29131	1.80241	0.000135612	0.00147222	2.29251	1.19693
Ppp1r36	4.7367e-07	7.0502e-05	2.67131	1.41755	2.67131	194.025	72.6329	1.82255	3.91534	0.00840647	0.0479304	1.68947	0.75657	1.68947	122.711	72.6329	1.14384	2.49537	1.2472e-10	5.68883e-09	3.4989	1.8069	3.4989	254.135	72.6329	2.38912	5.1242	0.0556936	0.169539	0.63245	-0.660977	-1.58115	122.711	194.025	-2.52806	1.01121	0.252501	0.940294	1.30981	0.389356	1.30981	254.135	194.025	-1.21213	2.07953	0.00232845	0.0125204	2.07101	1.05033
Gng12	2.86118e-07	5.30584e-05	2.66423	1.41372	2.66423	208.642	78.3125	1.83258	3.87329	0.00519199	0.0345684	1.72231	0.784344	1.72231	134.878	78.3125	1.17635	2.52166	4.79893e-06	5.24497e-05	2.39889	1.26237	2.39889	187.863	78.3125	1.64877	3.49028	0.0625383	0.183225	0.646458	-0.629372	-1.54689	134.878	208.642	-2.44815	1.0231	0.65054	0.995301	0.900408	-0.151349	-1.11061	187.863	208.642	-1.74856	1.41762	0.157767	0.300803	1.39283	0.478023
Arpp19	0.000140962	0.00313889	2.66409	1.41364	2.66409	1631.17	612.281	1.60856	4.41224	0.304872	0.49864	1.30297	0.381808	1.30297	797.786	612.281	-1.27238	2.16018	0.00228754	0.00983155	2.19314	1.133	2.19314	1342.82	612.281	1.32405	3.63269	0.0233724	0.0949673	0.489088	-1.03183	-2.04462	797.786	1631.17	-3.79422	-1.1018	0.536962	0.995301	0.823224	-0.280644	-1.21474	1342.82	1631.17	-2.25253	1.52653	0.0988668	0.215508	1.68318	0.75119
Slc30a3	0.000103624	0.00263414	2.66298	1.41304	2.66298	178.221	66.9255	1.62409	4.36643	0.387022	0.57979	1.2494	0.321231	1.2494	83.6165	66.9255	-1.32557	2.0692	8.82545e-09	2.38836e-07	4.25334	2.0886	4.25334	284.657	66.9255	2.5972	6.96554	0.014938	0.0705251	0.469173	-1.09181	-2.13141	83.6165	178.221	-3.92046	-1.15877	0.12621	0.804333	1.59721	0.675555	1.59721	284.657	178.221	-1.14099	2.91077	7.94026e-05	0.00097467	3.40432	1.76736
Rad51c	0.000898565	0.010157	2.65999	1.41142	2.65999	24.1428	9.07627	1.49312	4.73877	0.0300373	0.112548	1.96174	0.972131	1.96174	17.8052	9.07627	1.06728	3.60583	0.0162105	0.0469586	2.05299	1.03773	2.05299	18.6335	9.07627	1.14213	3.69026	0.397634	0.603092	0.737498	-0.439288	-1.35593	17.8052	24.1428	-2.74573	1.49341	0.459518	0.995301	0.771804	-0.373693	-1.29567	18.6335	24.1428	-2.57388	1.53321	0.90052	0.938346	1.04652	0.0655952
Plpp1	7.93325e-08	1.95089e-05	2.65952	1.41116	2.65952	2908.36	1093.57	1.86092	3.80083	0.0474817	0.152459	1.43591	0.521963	1.43591	1570.26	1093.57	1.00403	2.05356	2.87389e-11	1.65865e-09	3.36024	1.74856	3.36024	3674.64	1093.57	2.35134	4.80203	0.00576222	0.0371409	0.539913	-0.889201	-1.85215	1570.26	2908.36	-2.86873	-1.19581	0.294117	0.968385	1.26348	0.337399	1.26348	3674.64	2908.36	-1.22512	1.95575	0.000139567	0.00150217	2.34015	1.2266
Samd8	6.72377e-06	0.000456134	2.65637	1.40946	2.65637	762.327	286.981	1.73616	4.06431	0.906529	0.951444	1.02602	0.0370622	1.02602	294.448	286.981	-1.4965	1.5754	2.71199e-06	3.22926e-05	2.76792	1.4688	2.76792	794.339	286.981	1.80902	4.23509	0.000359866	0.00555363	0.386249	-1.3724	-2.589	294.448	762.327	-4.36591	-1.53529	0.87671	0.996194	1.04199	0.0593448	1.04199	794.339	762.327	-1.61372	1.75209	0.000197643	0.0019526	2.69772	1.43174
Thoc7	0.0640131	0.184347	2.65591	1.4092	2.65591	44.7493	16.849	-1.05854	7.46679	0.0122452	0.0624756	3.75565	1.90906	3.75565	63.2788	16.849	1.33365	10.5762	0.0880762	0.177029	2.46081	1.29913	2.46081	41.4621	16.849	-1.14371	6.92583	0.589587	0.758302	1.41407	0.499858	1.41407	63.2788	44.7493	-2.49031	4.97964	0.905411	0.996194	0.926543	-0.11007	-1.07928	41.4621	44.7493	-3.79887	3.26127	0.510697	0.668867	0.655229	-0.609928
Kif20a	0.115562	0.272399	2.65581	1.40915	2.65581	14.8871	5.60547	-1.27095	8.96446	0.0349259	0.12475	3.72086	1.89564	3.72086	20.8572	5.60547	1.09744	12.6155	0.152871	0.268437	0.379701	-1.39706	-2.63365	2.1284	5.60547	-9.9356	1.43245	0.653422	0.803466	1.40102	0.486482	1.40102	20.8572	14.8871	-3.11029	6.10509	0.0146364	0.400553	0.14297	-2.80622	-6.99448	2.1284	14.8871	-33.3399	-1.46739	0.00426198	0.0200214	0.102047	-3.2927
Clec4a3	0.00481582	0.0317648	2.63069	1.39544	2.63069	40.2188	15.2883	1.34283	5.15369	9.30002e-07	7.06053e-05	5.36022	2.42229	5.36022	81.9486	15.2883	2.74082	10.483	0.391384	0.535219	1.34951	0.432431	1.34951	20.6316	15.2883	-1.47062	2.67823	0.0841844	0.22428	2.03757	1.02685	2.03757	81.9486	40.2188	-1.10082	4.57027	0.110621	0.779167	0.512985	-0.963012	-1.94937	20.6316	40.2188	-4.42623	1.16478	0.000959369	0.00634765	0.251763	-1.98986
Dbnl	0.218909	0.409775	2.62986	1.39499	2.62986	103.083	39.1971	-1.77635	12.2855	0.637946	0.782172	1.44943	0.535481	1.44943	56.8132	39.1971	-3.23743	6.80131	0.56243	0.688179	1.5778	0.657918	1.5778	61.8453	39.1971	-2.96556	7.38265	0.536508	0.717797	0.551141	-0.859506	-1.81442	56.8132	103.083	-12.0001	3.6451	0.595621	0.995301	0.599957	-0.737069	-1.66679	61.8453	103.083	-10.998	3.95871	0.929887	0.956522	1.08857	0.122436
Ppia	7.11575e-09	2.87476e-06	2.61178	1.38503	2.61178	4249.88	1627.2	1.88697	3.61498	0.0062047	0.0388155	1.57541	0.655731	1.57541	2563.52	1627.2	1.1377	2.18152	1.38639e-10	6.17437e-09	2.89905	1.53558	2.89905	4717.34	1627.2	2.09454	4.01257	0.0128414	0.0634056	0.603197	-0.7293	-1.65783	2563.52	4249.88	-2.46875	-1.11328	0.60717	0.995301	1.10999	0.15055	1.10999	4717.34	4249.88	-1.34108	1.65232	0.00268391	0.0139332	1.84018	0.879849
P2ry10	0.0369833	0.126621	2.61095	1.38457	2.61095	12.6878	4.85946	1.05968	6.43312	8.98855e-05	0.00203765	5.98007	2.58016	5.98007	29.0599	4.85946	2.4435	14.6352	0.55547	0.682764	1.3239	0.404798	1.3239	6.43345	4.85946	-1.91972	3.36472	0.127229	0.293822	2.29038	1.19559	2.29038	29.0599	12.6878	-1.26654	6.64408	0.224957	0.925683	0.507059	-0.979774	-1.97216	6.43345	12.6878	-5.90654	1.51862	0.00677249	0.028432	0.221386	-2.17536
Txn1	7.4176e-05	0.00210824	2.60386	1.38065	2.60386	959.643	368.547	1.62198	4.18012	0.447065	0.633199	1.20249	0.266027	1.20249	443.174	368.547	-1.3377	1.93429	1.02506e-07	1.99234e-06	3.61461	1.85384	3.61461	1332.15	368.547	2.25197	5.80177	0.00909586	0.0500693	0.461811	-1.11462	-2.16539	443.174	959.643	-3.86949	-1.21176	0.266675	0.949216	1.38817	0.473188	1.38817	1332.15	959.643	-1.28501	2.47624	0.000201939	0.00197606	3.00593	1.58781
Cd101	0.00806757	0.0452456	2.59359	1.37495	2.59359	26.9435	10.3885	1.28141	5.24945	0.865117	0.927402	0.935582	-0.0960634	-1.06885	9.7193	10.3885	-2.30457	2.01722	0.00560444	0.0203654	2.71038	1.4385	2.71038	28.1568	10.3885	1.33857	5.48806	0.0258841	0.101809	0.360728	-1.47102	-2.77217	9.7193	26.9435	-6.79791	-1.13048	0.918511	0.996194	1.04503	0.0635445	1.04503	28.1568	26.9435	-2.22499	2.42988	0.0201598	0.0644566	2.897	1.53456
Mthfd2	0.000824393	0.00959417	2.59025	1.37309	2.59025	31.5668	12.1868	1.48291	4.52447	4.85431e-05	0.00133932	3.22701	1.6902	3.22701	39.3269	12.1868	1.83374	5.67888	0.00121306	0.00585664	2.51905	1.33288	2.51905	30.6991	12.1868	1.43948	4.40825	0.518792	0.70468	1.24583	0.317107	1.24583	39.3269	31.5668	-1.56502	2.42906	0.934325	0.996194	0.972511	-0.0402129	-1.02827	30.6991	31.5668	-1.9954	1.8872	0.468238	0.631237	0.780613	-0.35732
Tp63	0.0434793	0.142109	2.58622	1.37084	2.58622	74.5042	28.8082	1.02821	6.505	0.411257	0.601985	1.47812	0.563761	1.47812	42.5819	28.8082	-1.71831	3.75421	0.0674897	0.144537	2.36602	1.24246	2.36602	68.1607	28.8082	-1.06393	5.95592	0.332815	0.54079	0.571537	-0.807082	-1.74967	42.5819	74.5042	-5.42815	1.77313	0.876775	0.996194	0.914857	-0.128383	-1.09307	68.1607	74.5042	-3.36631	2.81748	0.415681	0.582963	1.6007	0.678699
Dusp2	0.00298638	0.0229341	2.58531	1.37034	2.58531	34.5661	13.3702	1.38106	4.83965	0.644494	0.786673	0.850285	-0.233982	-1.17608	11.3685	13.3702	-2.34219	1.69337	0.0712769	0.150933	1.79401	0.84319	1.79401	23.9863	13.3702	-1.05194	3.38564	0.00663194	0.0406262	0.328891	-1.60432	-3.04052	11.3685	34.5661	-6.78601	-1.36233	0.344225	0.968385	0.693926	-0.527147	-1.44108	23.9863	34.5661	-3.07268	1.47959	0.0705272	0.167149	2.1099	1.07717
Gk	2.42483e-05	0.000957614	2.58503	1.37018	2.58503	253.927	98.2298	1.66334	4.01745	0.0132892	0.0657314	1.7555	0.811883	1.7555	172.443	98.2298	1.12443	2.74075	1.95961e-09	6.42523e-08	3.84813	1.94416	3.84813	378.001	98.2298	2.47812	5.97554	0.160443	0.340513	0.679103	-0.558298	-1.47253	172.443	253.927	-2.52785	1.16579	0.145684	0.836538	1.48862	0.573978	1.48862	378.001	253.927	-1.14809	2.54416	0.00437074	0.0203965	2.19204	1.13228
Adamts4	0.0593374	0.175438	2.57996	1.36735	2.57996	14.2118	5.50855	-1.03804	6.90939	0.675055	0.808579	1.25023	0.322197	1.25023	6.88698	5.50855	-2.27233	3.55184	0.813398	0.878393	0.882988	-0.179534	-1.13252	4.86399	5.50855	-3.18279	2.48152	0.248029	0.450933	0.484594	-1.04515	-2.06358	6.88698	14.2118	-7.05423	1.65656	0.0849711	0.718533	0.342249	-1.54688	-2.92185	4.86399	14.2118	-9.8969	1.15927	0.590921	0.729932	0.706259	-0.501732
Fbxo30	1.03152e-07	2.48268e-05	2.57305	1.36348	2.57305	863.067	335.426	1.81666	3.64438	0.00485869	0.033046	1.65344	0.725471	1.65344	554.606	335.426	1.16521	2.34625	7.55413e-09	2.0893e-07	2.79054	1.48054	2.79054	936.018	335.426	1.97024	3.95236	0.0421771	0.141996	0.642599	-0.638009	-1.55618	554.606	863.067	-2.38414	-1.01575	0.708292	0.995301	1.08453	0.117064	1.08453	936.018	863.067	-1.41047	1.65898	0.0161891	0.0550704	1.68772	0.755073
RGD1565498	0.00713517	0.0416654	2.57022	1.36189	2.57022	87.1189	33.8955	1.29216	5.1124	0.425186	0.613874	1.32979	0.411201	1.32979	45.074	33.8955	-1.51513	2.67928	0.444381	0.585007	1.31084	0.390489	1.31084	44.4315	33.8955	-1.52648	2.62294	0.127098	0.293646	0.517385	-0.950691	-1.9328	45.074	87.1189	-4.50656	1.20635	0.116545	0.788961	0.51001	-0.971403	-1.96075	44.4315	87.1189	-4.54576	1.1824	0.973636	0.982866	0.985746	-0.0207119
Reep2	0.0239142	0.0943554	2.56876	1.36107	2.56876	10.5954	4.12472	1.13282	5.82488	0.172249	0.345068	1.83485	0.875665	1.83485	7.56826	4.12472	-1.30285	4.38629	0.000315119	0.00189105	4.38825	2.13365	4.38825	18.1003	4.12472	1.96273	9.81119	0.511492	0.698707	0.714295	-0.485408	-1.39998	7.56826	10.5954	-3.8226	1.95036	0.267718	0.950412	1.70831	0.772572	1.70831	18.1003	10.5954	-1.50906	4.40393	0.0852368	0.193226	2.39161	1.25798
Ehd4	1.73842e-07	3.51162e-05	2.55881	1.35547	2.55881	953.482	372.627	1.79886	3.63981	0.00291877	0.0232277	1.71169	0.775422	1.71169	637.822	372.627	1.20145	2.43863	4.80671e-06	5.2484e-05	2.27665	1.18691	2.27665	848.34	372.627	1.60018	3.23908	0.0679804	0.193458	0.66894	-0.58005	-1.4949	637.822	953.482	-2.3021	1.03015	0.594885	0.995301	0.889729	-0.168563	-1.12394	848.34	953.482	-1.72889	1.36862	0.19557	0.347584	1.33006	0.411488
Asb5	1.05309e-06	0.000119125	2.55248	1.3519	2.55248	2778.68	1088.62	1.75215	3.7184	0.155589	0.32389	1.31407	0.394043	1.31407	1430.52	1088.62	-1.10943	1.91574	2.37308e-05	0.000207934	2.25124	1.17072	2.25124	2450.73	1088.62	1.54525	3.27976	0.00476495	0.0327431	0.51482	-0.957859	-1.94243	1430.52	2778.68	-3.08014	-1.22495	0.59296	0.995301	0.881978	-0.181185	-1.13381	2450.73	2778.68	-1.79691	1.39779	0.0221166	0.0693219	1.71318	0.776674
Rgcc	1.78261e-07	3.5377e-05	2.55098	1.35105	2.55098	566.133	221.928	1.79485	3.62565	0.601903	0.754847	1.09954	0.136904	1.09954	244.019	221.928	-1.29906	1.57056	1.71267e-10	7.39454e-09	3.14145	1.65143	3.14145	697.174	221.928	2.21078	4.46389	0.000138335	0.00288186	0.431028	-1.21415	-2.32004	244.019	566.133	-3.57647	-1.505	0.340948	0.968385	1.23147	0.300377	1.23147	697.174	566.133	-1.24647	1.89028	1.97634e-06	5.19521e-05	2.85705	1.51453
Map1a	0.0309471	0.112095	2.54523	1.3478	2.54523	4785.87	1880.33	1.08941	5.94652	0.470844	0.651746	1.36653	0.450516	1.36653	2569.52	1880.33	-1.71	3.19326	6.1078e-05	0.000471936	5.67195	2.50384	5.67195	10665.1	1880.33	2.42781	13.251	0.240859	0.442521	0.536898	-0.897281	-1.86255	2569.52	4785.87	-5.26618	1.51803	0.130702	0.814127	2.22846	1.15605	2.22846	10665.1	4785.87	-1.26854	6.2996	0.0072754	0.0300144	4.15062	2.05333
Tuft1	2.64229e-05	0.00100118	2.54395	1.34707	2.54395	51.6113	20.2879	1.64583	3.93217	0.222275	0.406923	1.33834	0.42044	1.33834	27.152	20.2879	-1.19312	2.13704	2.29756e-12	1.99923e-10	4.65133	2.21764	4.65133	94.3656	20.2879	3.02749	7.14613	0.0207697	0.0875148	0.526086	-0.92663	-1.90083	27.152	51.6113	-3.27641	-1.10278	0.020809	0.454425	1.82839	0.870572	1.82839	94.3656	51.6113	1.0961	3.04991	6.05688e-06	0.000126646	3.47546	1.7972
Tspan13	3.13263e-07	5.53693e-05	2.53774	1.34355	2.53774	5610.98	2211.01	1.77619	3.62582	0.338851	0.532594	1.19045	0.251509	1.19045	2632.1	2211.01	-1.20072	1.70162	1.03536e-08	2.76226e-07	2.83557	1.50364	2.83557	6269.48	2211.01	1.98466	4.05132	0.000690073	0.00875124	0.469098	-1.09204	-2.13175	2632.1	5610.98	-3.30065	-1.37681	0.618538	0.995301	1.11736	0.160094	1.11736	6269.48	5610.98	-1.38519	1.7294	9.98324e-05	0.00115826	2.38193	1.25213
Kcnn3	2.11337e-05	0.000888714	2.53651	1.34285	2.53651	821.917	324.034	1.65171	3.89529	0.385734	0.578396	0.825616	-0.276458	-1.21122	267.528	324.034	-1.86756	1.27301	1.0463e-12	1.02032e-10	4.74942	2.24775	4.74942	1538.97	324.034	3.09394	7.29071	3.05777e-05	0.00105135	0.325492	-1.6193	-3.07227	267.528	821.917	-5.20731	-1.81261	0.0189759	0.435396	1.87242	0.904904	1.87242	1538.97	821.917	1.10873	3.16214	7.89923e-11	1.59148e-08	5.75258	2.52421
Pmepa1	0.0112449	0.0567868	2.53579	1.34243	2.53579	108.383	42.7415	1.23501	5.20661	0.950181	0.973416	0.97687	-0.0337611	-1.02368	41.7529	42.7415	-2.13294	2.03541	1.41837e-05	0.000133483	4.90038	2.29289	4.90038	209.45	42.7415	2.39113	10.0429	0.0353522	0.125087	0.385234	-1.37619	-2.59583	41.7529	108.383	-6.31153	-1.06762	0.139953	0.825006	1.93249	0.950462	1.93249	209.45	108.383	-1.24115	4.63511	0.000365739	0.00306462	5.01641	2.32666
Aldh3b1	0.015329	0.0695832	2.53244	1.34053	2.53244	30.3246	11.9744	1.19487	5.36733	0.356887	0.549864	1.44304	0.529116	1.44304	17.2796	11.9744	-1.51206	3.14867	0.359682	0.504284	1.429	0.515009	1.429	17.1115	11.9744	-1.50212	3.0674	0.234923	0.435648	0.569823	-0.811415	-1.75493	17.2796	30.3246	-4.43937	1.44145	0.219991	0.924859	0.564278	-0.825521	-1.77218	17.1115	30.3246	-4.4219	1.40798	0.983706	0.989392	0.99027	-0.0141064
Atp13a3	0.000890803	0.0101152	2.53176	1.34014	2.53176	140.037	55.3121	1.46378	4.37893	0.694284	0.822037	0.892973	-0.163312	-1.11986	49.3922	55.3121	-1.96931	1.57033	0.000149716	0.00100613	2.88468	1.52841	2.88468	159.558	55.3121	1.66827	4.98804	0.0026656	0.0216618	0.352709	-1.50345	-2.8352	49.3922	140.037	-5.59603	-1.43644	0.700947	0.995301	1.1394	0.188273	1.1394	159.558	140.037	-1.70834	2.21781	0.000722008	0.00511419	3.23042	1.69172
Tmem144	0.000867797	0.00994582	2.5278	1.33788	2.5278	72.6087	28.7241	1.46459	4.36284	0.188015	0.364209	1.45885	0.544832	1.45885	41.9041	28.7241	-1.20273	2.55971	0.000925942	0.00467601	2.51767	1.33209	2.51767	72.3178	28.7241	1.45784	4.348	0.109328	0.266306	0.577122	-0.793052	-1.73274	41.9041	72.6087	-3.39588	1.13107	0.990482	0.999061	0.995993	-0.0057923	-1.00402	72.3178	72.6087	-1.94192	1.92639	0.112204	0.236053	1.72579	0.78726
Fhl1	0.0134861	0.0640982	2.51748	1.33198	2.51748	6625.37	2631.75	1.21028	5.23657	0.0104389	0.056295	2.60401	1.38073	2.60401	6853.11	2631.75	1.25182	5.41681	0.0362621	0.0892702	2.18694	1.12892	2.18694	5755.5	2631.75	1.05136	4.5491	0.941133	0.973963	1.03437	0.0487559	1.03437	6853.11	6625.37	-2.37069	2.53647	0.758413	0.995301	0.868705	-0.203062	-1.15114	5755.5	6625.37	-2.82273	2.13017	0.702909	0.811524	0.839837	-0.251818
Copz2	4.35517e-06	0.00033841	2.51439	1.33021	2.51439	1025.71	407.935	1.69664	3.72629	0.0855817	0.223613	1.41418	0.499963	1.41418	576.892	407.935	-1.04973	2.09936	3.90404e-14	5.38566e-12	4.55904	2.18873	4.55904	1859.79	407.935	3.07733	6.75418	0.019351	0.0832316	0.562433	-0.830247	-1.77799	576.892	1025.71	-2.87994	-1.09768	0.015236	0.402686	1.81318	0.858519	1.81318	1859.79	1025.71	1.12127	2.93204	1.94062e-06	5.12613e-05	3.22381	1.68877
Septin10	6.93881e-05	0.00202045	2.50796	1.32651	2.50796	71.5945	28.5469	1.59441	3.94495	0.00533534	0.0352461	1.93811	0.954652	1.93811	55.3271	28.5469	1.21678	3.08706	3.2563e-06	3.7741e-05	2.92599	1.54893	2.92599	83.528	28.5469	1.86173	4.59865	0.361849	0.568031	0.772785	-0.371861	-1.29402	55.3271	71.5945	-2.25193	1.34484	0.577784	0.995301	1.16668	0.222412	1.16668	83.528	71.5945	-1.47503	2.00773	0.144557	0.282521	1.50971	0.594273
Cdv3	0.000269203	0.00484909	2.50585	1.3253	2.50585	2066.44	824.646	1.52874	4.10748	0.204466	0.384959	0.725433	-0.463086	-1.37849	598.226	824.646	-2.2632	1.19101	1.44379e-07	2.63423e-06	3.76585	1.91298	3.76585	3105.5	824.646	2.29765	6.17225	6.13025e-05	0.00162589	0.289496	-1.78839	-3.45428	598.226	2066.44	-6.33331	-1.88402	0.186819	0.887893	1.50282	0.587676	1.50282	3105.5	2066.44	-1.21832	2.75155	1.00836e-07	4.79268e-06	5.19118	2.37606
Kif5b	2.14649e-06	0.000204043	2.50301	1.32366	2.50301	2068.38	826.358	1.71268	3.65802	0.00921843	0.0513436	1.65697	0.728547	1.65697	1369.25	826.358	1.13301	2.42323	1.67797e-08	4.07321e-07	2.98097	1.57578	2.98097	2463.35	826.358	2.03982	4.35636	0.08196	0.220435	0.661992	-0.595114	-1.51059	1369.25	2068.38	-2.40441	1.05369	0.460601	0.995301	1.19096	0.252122	1.19096	2463.35	2068.38	-1.3357	1.89452	0.0132676	0.0473748	1.79905	0.847236
Padi2	0.0164722	0.0732442	2.50222	1.32321	2.50222	3705.62	1480.93	1.1825	5.29481	0.848692	0.919171	0.929597	-0.105323	-1.07574	1376.67	1480.93	-2.2773	1.96793	0.000366338	0.00215273	3.9065	1.96588	3.9065	5785.26	1480.93	1.8462	8.26602	0.0345545	0.123228	0.371509	-1.42853	-2.69173	1376.67	3705.62	-6.74239	-1.0746	0.341478	0.968385	1.56121	0.642668	1.56121	5785.26	3705.62	-1.60381	3.90911	0.00218074	0.0118827	4.20236	2.0712
Otulin	3.44161e-07	5.89871e-05	2.50187	1.32301	2.50187	1985.85	793.745	1.7585	3.55949	0.774566	0.87444	1.0531	0.0746391	1.0531	835.891	793.745	-1.35298	1.50048	1.69715e-10	7.35562e-09	3.15422	1.65729	3.15422	2503.65	793.745	2.21718	4.48729	8.81214e-05	0.00211193	0.420924	-1.24837	-2.37573	835.891	1985.85	-3.66126	-1.54157	0.292307	0.968385	1.26074	0.334276	1.26074	2503.65	1985.85	-1.22084	1.9405	6.63726e-07	2.22132e-05	2.99519	1.58265
Acsl4	0.00108099	0.0114927	2.50158	1.32284	2.50158	1798.63	718.995	1.44355	4.33509	0.457195	0.642219	1.2323	0.30135	1.2323	886.015	718.995	-1.40745	2.13729	0.000101587	0.000726848	2.97516	1.57297	2.97516	2139.13	718.995	1.71689	5.15559	0.0394128	0.135266	0.492607	-1.02149	-2.03002	886.015	1798.63	-3.98188	-1.03493	0.613613	0.995301	1.18931	0.250126	1.18931	2139.13	1798.63	-1.64809	2.33116	0.0103377	0.0390062	2.41432	1.27162
Zbed5	0.0554414	0.168409	2.49775	1.32063	2.49775	11.2595	4.50785	-1.02153	6.37305	0.141902	0.305927	0.406796	-1.29762	-2.45823	1.83378	4.50785	-8.1638	1.35097	0.0490746	0.113131	2.56461	1.35874	2.56461	11.5609	4.50785	1.00383	6.55215	0.0080466	0.0462393	0.162865	-2.61825	-6.14006	1.83378	11.2595	-23.5008	-1.60421	0.962926	0.996194	1.02677	0.0381096	1.02677	11.5609	11.2595	-2.96669	3.12764	0.00721262	0.0298097	6.30441	2.65636
Ltbp1	1.34608e-05	0.000667847	2.48744	1.31466	2.48744	1581.83	635.925	1.65024	3.74936	0.124324	0.281772	0.723449	-0.467037	-1.38227	460.059	635.925	-2.08876	1.09321	0.00107181	0.00528522	1.98396	0.988385	1.98396	1261.65	635.925	1.316	2.99097	1.57218e-06	0.000153314	0.290841	-1.7817	-3.43831	460.059	1581.83	-5.69186	-2.077	0.37737	0.983194	0.797592	-0.326277	-1.25377	1261.65	1581.83	-2.07155	1.31782	8.80067e-05	0.00105604	2.74237	1.45542
Unc93b1	3.92523e-05	0.00131946	2.48632	1.31401	2.48632	264.682	106.455	1.6107	3.83794	0.0364582	0.128242	1.59763	0.675932	1.59763	170.076	106.455	1.02997	2.47816	5.71516e-05	0.000444941	2.43983	1.28678	2.43983	259.733	106.455	1.58018	3.76713	0.103599	0.256977	0.642569	-0.638078	-1.55625	170.076	264.682	-2.65081	1.0945	0.944225	0.996194	0.981302	-0.027231	-1.01905	259.733	264.682	-1.72921	1.66515	0.119332	0.247187	1.52716	0.610847
Tp53inp1	0.0139018	0.0651976	2.48042	1.31059	2.48042	53.0741	21.3972	1.20273	5.11544	0.677699	0.810116	0.851555	-0.231828	-1.17432	18.2209	21.3972	-2.50554	1.81689	0.00477234	0.0178742	2.83325	1.50246	2.83325	60.6235	21.3972	1.37456	5.8399	0.0206534	0.0871435	0.34331	-1.54242	-2.91282	18.2209	53.0741	-7.20348	-1.17784	0.76623	0.995301	1.14224	0.19187	1.14224	60.6235	53.0741	-2.10382	2.7449	0.00923082	0.0360438	3.32715	1.73429
C3	0.0635583	0.183505	2.47785	1.30909	2.47785	53.1423	21.4469	-1.05254	6.46233	0.0718232	0.199573	2.42323	1.27693	2.42323	51.9708	21.4469	-1.0817	6.35177	0.98545	0.991403	0.991022	-0.0130114	-1.00906	21.2544	21.4469	-2.65991	2.61236	0.970242	0.986374	0.977956	-0.0321589	-1.02254	51.9708	53.1423	-3.29849	3.15466	0.126621	0.80604	0.399952	-1.3221	-2.5003	21.2544	53.1423	-8.10295	1.29616	0.137485	0.272369	0.408968	-1.28994
Kif3a	2.42203e-06	0.000218033	2.47742	1.30884	2.47742	165.031	66.614	1.69907	3.61232	0.0581894	0.174868	1.45411	0.540131	1.45411	96.8637	66.614	-1.01307	2.14206	4.83616e-09	1.39203e-07	3.07737	1.6217	3.07737	204.996	66.614	2.11208	4.48382	0.0246075	0.0983256	0.586944	-0.768704	-1.70374	96.8637	165.031	-2.71144	-1.07055	0.350807	0.970939	1.24217	0.31286	1.24217	204.996	165.031	-1.26958	1.95894	0.00154423	0.00916014	2.11633	1.08156
Chrd	0.00168402	0.0155889	2.47389	1.30678	2.47389	296.483	119.845	1.40577	4.3536	0.240224	0.428153	1.40648	0.49209	1.40648	168.559	119.845	-1.25627	2.48514	1.88868e-11	1.14864e-09	6.90567	2.78778	6.90567	827.608	119.845	3.92882	12.1381	0.110456	0.268366	0.56853	-0.814692	-1.75892	168.559	296.483	-3.5188	1.13737	0.00350474	0.193393	2.79142	1.481	2.79142	827.608	296.483	1.40133	5.56044	6.67146e-06	0.000136469	4.90989	2.29569
Apoe	0.0731818	0.200882	2.47362	1.30662	2.47362	41.175	16.6456	-1.08878	6.66203	0.55602	0.720166	1.3537	0.436911	1.3537	22.5332	16.6456	-2.02448	3.70989	0.753975	0.836605	1.17353	0.230857	1.17353	19.5342	16.6456	-2.31802	3.19233	0.332422	0.540359	0.547256	-0.869713	-1.8273	22.5332	41.175	-6.18347	1.85188	0.228225	0.925683	0.474419	-1.07577	-2.10784	19.5342	41.175	-7.08919	1.59559	0.819558	0.888916	0.866905	-0.206054
Rnase3	0.0239803	0.0944516	2.46775	1.3032	2.46775	106.869	43.3063	1.12641	5.40635	0.279805	0.471368	0.641082	-0.641418	-1.55986	27.7629	43.3063	-3.49343	1.43575	0.00209344	0.00916801	3.42026	1.77411	3.42026	148.119	43.3063	1.56259	7.48643	0.00670552	0.040869	0.259784	-1.94461	-3.84935	27.7629	106.869	-10.1995	-1.45276	0.503171	0.995301	1.38598	0.470911	1.38598	148.119	106.869	-1.87602	3.60375	0.000751384	0.00527929	5.33514	2.41553
Ino80d	0.0339266	0.119445	2.46719	1.30287	2.46719	14.8398	6.01487	1.07095	5.68378	0.34602	0.539206	0.624985	-0.678106	-1.60004	3.7592	6.01487	-4.25308	1.66128	0.276208	0.416651	1.60472	0.682326	1.60472	9.65221	6.01487	-1.45989	3.75942	0.0159052	0.0735264	0.253318	-1.98098	-3.9476	3.7592	14.8398	-12.0528	-1.29294	0.402683	0.990465	0.650426	-0.620544	-1.53745	9.65221	14.8398	-4.21033	1.7812	0.101559	0.219666	2.56762	1.36043
Sqle	0.0120118	0.0592558	2.4657	1.302	2.4657	28.1585	11.4201	1.2193	4.98621	0.0104722	0.0563568	2.54602	1.34824	2.54602	29.0758	11.4201	1.24483	5.2073	0.0148493	0.0438464	2.40424	1.26558	2.40424	27.4567	11.4201	1.18701	4.86968	0.94135	0.973963	1.03258	0.0462482	1.03258	29.0758	28.1585	-2.2749	2.42553	0.953359	0.996194	0.975074	-0.0364163	-1.02556	27.4567	28.1585	-2.38952	2.27188	0.895536	0.935736	0.944312	-0.0826645
Trim63	0.0508694	0.158872	2.46314	1.3005	2.46314	18828.6	7644.14	-1.00342	6.08778	0.0480534	0.15351	0.401378	-1.31697	-2.49142	3068.19	7644.14	-6.15882	-1.00785	0.235754	0.370963	1.72872	0.789707	1.72872	13214.6	7644.14	-1.42971	4.27268	0.00133521	0.0136967	0.162954	-2.61747	-6.13671	3068.19	18828.6	-18.5901	-2.02577	0.531191	0.995301	0.701837	-0.510792	-1.42483	13214.6	18828.6	-4.31565	2.12578	0.00981686	0.0376435	4.30697	2.10667
Rab30	4.77159e-06	0.000362256	2.46008	1.29871	2.46008	87.7422	35.6663	1.67285	3.61779	0.0565404	0.171701	1.48095	0.566522	1.48095	52.82	35.6663	-1.011	2.21733	0.00911062	0.0300815	1.6826	0.750691	1.6826	60.0121	35.6663	1.13801	2.48781	0.0370208	0.129207	0.601991	-0.732186	-1.66115	52.82	87.7422	-2.67638	-1.03103	0.110405	0.778614	0.68396	-0.548016	-1.46207	60.0121	87.7422	-2.33084	1.09037	0.603187	0.738207	1.13616	0.184169
Wwox	0.000704662	0.00865018	2.45559	1.29607	2.45559	47.8999	19.5065	1.46029	4.12927	0.878916	0.93593	0.957141	-0.063196	-1.04478	18.6705	19.5065	-1.8356	1.68163	0.0016553	0.00754424	2.30973	1.20772	2.30973	45.0546	19.5065	1.37108	3.89097	0.00510156	0.0341752	0.389781	-1.35927	-2.56554	18.6705	47.8999	-4.96068	-1.32684	0.847428	0.995454	0.9406	-0.0883469	-1.06315	45.0546	47.8999	-1.98389	1.75521	0.00897716	0.0353831	2.41315	1.27092
Ttc25	0.0272387	0.10319	2.45299	1.29454	2.45299	13.9993	5.70702	1.10609	5.44004	0.843251	0.915136	1.09261	0.127778	1.09261	6.23555	5.70702	-2.20193	2.62865	0.0135626	0.0409338	2.72337	1.44539	2.72337	15.5423	5.70702	1.2293	6.0333	0.117765	0.280329	0.445419	-1.16676	-2.24508	6.23555	13.9993	-6.18477	1.22705	0.827917	0.995454	1.11022	0.150851	1.11022	15.5423	13.9993	-2.31228	2.85011	0.0770767	0.17885	2.49254	1.31762
Cfi	0.00246396	0.0201389	2.44981	1.29267	2.44981	82.9573	33.8627	1.37163	4.37553	0.0198913	0.0864758	2.00994	1.00715	2.00994	68.0619	33.8627	1.1168	3.61735	1.92059e-06	2.3927e-05	4.06854	2.02451	4.06854	137.772	33.8627	2.28346	7.24907	0.5845	0.754719	0.820445	-0.285521	-1.21885	68.0619	82.9573	-2.47756	1.66772	0.156136	0.855028	1.66075	0.731837	1.66075	137.772	82.9573	-1.21384	3.3479	0.0507181	0.130007	2.02421	1.01736
Scx	0.00513478	0.0332863	2.44275	1.28851	2.44275	491.831	201.343	1.30684	4.56602	0.381695	0.573948	0.754742	-0.405945	-1.32496	151.962	201.343	-2.48886	1.41774	0.000288753	0.0017618	3.17924	1.66868	3.17924	640.117	201.343	1.70117	5.94154	0.00275834	0.0222556	0.308972	-1.69445	-3.23654	151.962	491.831	-6.98316	-1.50007	0.499476	0.995301	1.3015	0.380172	1.3015	640.117	491.831	-1.65085	2.79637	0.000246589	0.00227455	4.21235	2.07463
Lmod2	0.00179659	0.0162218	2.44162	1.28784	2.44162	11904.9	4875.8	1.39411	4.27621	0.626158	0.773771	1.14949	0.200994	1.14949	5604.69	4875.8	-1.52382	2.01347	0.000147492	0.00099457	2.95998	1.56559	2.95998	14432.3	4875.8	1.69009	5.18403	0.0314701	0.115544	0.47079	-1.08684	-2.12409	5604.69	11904.9	-4.21965	-1.06922	0.582446	0.995301	1.2123	0.277748	1.2123	14432.3	11904.9	-1.63849	2.40805	0.00691738	0.0288743	2.57504	1.36459
Mrnip	0.0362629	0.125216	2.43816	1.2858	2.43816	19.9733	8.19196	1.05869	5.61508	0.598588	0.751738	1.26641	0.340739	1.26641	10.3743	8.19196	-1.90248	3.05116	0.00103202	0.00512474	3.99618	1.99862	3.99618	32.7365	8.19196	1.74711	9.14053	0.216384	0.413469	0.519409	-0.945056	-1.92526	10.3743	19.9733	-5.43933	1.46745	0.330406	0.968385	1.63901	0.712826	1.63901	32.7365	19.9733	-1.65019	4.433	0.0292493	0.0857839	3.15553	1.65788
Dapk2	1.86347e-05	0.000833186	2.4361	1.28457	2.4361	428.066	175.718	1.62049	3.6622	0.896744	0.944944	1.02776	0.0395003	1.02776	180.595	175.718	-1.47128	1.55409	1.24609e-05	0.000119885	2.48198	1.31149	2.48198	436.128	175.718	1.65086	3.73152	0.000754965	0.00932333	0.421887	-1.24507	-2.3703	180.595	428.066	-3.91616	-1.43465	0.941381	0.996194	1.01884	0.0269208	1.01884	436.128	428.066	-1.61399	1.67536	0.00057931	0.00434961	2.41495	1.27199
Igf1r	0.0160612	0.0720111	2.4343	1.28351	2.4343	115.363	47.3905	1.17985	5.0225	0.385298	0.577897	0.719488	-0.474958	-1.38988	34.0968	47.3905	-2.92253	1.51288	0.127474	0.234545	1.75887	0.814651	1.75887	83.3538	47.3905	-1.17524	3.63575	0.007842	0.0456018	0.295562	-1.75847	-3.38338	34.0968	115.363	-8.30931	-1.37764	0.471395	0.995301	0.722538	-0.468856	-1.38401	83.3538	115.363	-3.35148	1.74967	0.0515792	0.13147	2.44462	1.28961
Ptgs1	0.0438912	0.142959	2.43336	1.28295	2.43336	291.239	119.686	1.02464	5.77882	0.692942	0.821136	0.839196	-0.252921	-1.19162	100.44	119.686	-2.84482	2.00346	0.00378022	0.0148221	3.58751	1.84298	3.58751	429.375	119.686	1.51118	8.5167	0.0494971	0.1575	0.344872	-1.53587	-2.89963	100.44	291.239	-8.38819	-1.00234	0.471912	0.995301	1.47431	0.560036	1.47431	429.375	291.239	-1.95317	4.24538	0.00733481	0.0301714	4.27494	2.0959
Sox4	1.27152e-06	0.00013318	2.42994	1.28092	2.42994	436.742	179.733	1.69664	3.48019	0.395523	0.588544	1.17125	0.228051	1.17125	210.513	179.733	-1.22946	1.68661	2.9486e-08	6.72472e-07	2.76183	1.46562	2.76183	496.393	179.733	1.92861	3.95503	0.00121809	0.0128656	0.482007	-1.05287	-2.07466	210.513	436.742	-3.22843	-1.33322	0.566395	0.995301	1.13658	0.184701	1.13658	496.393	436.742	-1.36289	1.76061	0.000143029	0.00153359	2.35802	1.23757
Myh8	0.000414125	0.00617255	2.41474	1.27187	2.41474	746.627	309.196	1.4803	3.93905	1.44277e-26	1.63207e-22	14.3063	3.83858	14.3063	4423.45	309.196	8.77567	23.3224	1.51135e-08	3.79078e-07	4.1056	2.03759	4.1056	1269.43	309.196	2.51767	6.69505	5.47923e-09	2.64656e-06	5.92457	2.56671	5.92457	4423.45	746.627	3.25841	10.7723	0.0819895	0.712237	1.70023	0.765726	1.70023	1269.43	746.627	-1.06967	3.09217	4.23759e-05	0.000591068	0.286978	-1.80099
Tmem107	0.000672668	0.00841199	2.4119	1.27017	2.4119	58.6507	24.3172	1.45205	4.00626	0.116584	0.270412	0.635697	-0.653589	-1.57308	15.4584	24.3172	-2.77003	1.1194	5.02896e-06	5.45423e-05	3.24251	1.69711	3.24251	78.8488	24.3172	1.95649	5.37385	7.36613e-05	0.00183942	0.263567	-1.92376	-3.79411	15.4584	58.6507	-7.33544	-1.96242	0.340118	0.968385	1.34438	0.426941	1.34438	78.8488	58.6507	-1.36629	2.46937	1.19461e-06	3.50595e-05	5.10072	2.3507
Cgref1	0.00332454	0.0245364	2.39913	1.26251	2.39913	67.7811	28.2523	1.33767	4.30289	0.663138	0.800225	1.14411	0.194222	1.14411	32.3237	28.2523	-1.60182	2.09675	0.0274729	0.0720884	1.93508	0.952395	1.93508	54.6706	28.2523	1.07604	3.47992	0.0452386	0.148273	0.476883	-1.06829	-2.09695	32.3237	67.7811	-4.32868	-1.01583	0.552386	0.995301	0.806576	-0.310118	-1.23981	54.6706	67.7811	-2.51938	1.63902	0.156507	0.299157	1.69135	0.758174
Dnal1	0.00289895	0.0225067	2.39155	1.25795	2.39155	36.7391	15.362	1.34734	4.24505	0.124711	0.282034	1.59789	0.676169	1.59789	24.5468	15.362	-1.13842	2.90668	1.23391e-05	0.00011906	3.56129	1.8324	3.56129	54.7087	15.362	2.01514	6.29378	0.263733	0.468651	0.66814	-0.581778	-1.49669	24.5468	36.7391	-3.03575	1.35519	0.253139	0.940294	1.48911	0.574455	1.48911	54.7087	36.7391	-1.32943	2.94797	0.025594	0.0777649	2.22875	1.15623
Dennd2c	0.000504774	0.00699639	2.39023	1.25715	2.39023	751.27	314.309	1.46283	3.90557	0.663559	0.800225	1.11574	0.157998	1.11574	350.686	314.309	-1.46803	1.82751	0.00250963	0.0105771	2.13273	1.0927	2.13273	670.337	314.309	1.30501	3.48544	0.0131874	0.0645783	0.466792	-1.09915	-2.14228	350.686	751.27	-3.913	-1.17285	0.709911	0.995301	0.892273	-0.164443	-1.12073	670.337	751.27	-2.04332	1.62679	0.0350878	0.0984896	1.9115	0.934705
Catsper2	0.00176283	0.0160686	2.38951	1.25671	2.38951	118.357	49.5319	1.38431	4.12462	0.410811	0.601671	0.78819	-0.343384	-1.26873	39.0406	49.5319	-2.23719	1.38984	0.00030134	0.00182384	2.73469	1.45137	2.73469	135.454	49.5319	1.58481	4.71887	0.00141205	0.0142237	0.329855	-1.6001	-3.03164	39.0406	118.357	-5.98988	-1.53439	0.690001	0.995301	1.14445	0.194661	1.14445	135.454	118.357	-1.69573	2.22103	0.000341103	0.00291652	3.46957	1.79476
Myc	0.00461608	0.0307521	2.38933	1.2566	2.38933	458.428	191.865	1.30781	4.36523	0.409863	0.600986	0.774466	-0.368727	-1.29121	148.593	191.865	-2.37124	1.42226	0.0119553	0.0372249	2.16653	1.11539	2.16653	415.681	191.865	1.18561	3.95902	0.00288836	0.022916	0.324136	-1.62533	-3.08513	148.593	458.428	-6.47343	-1.47032	0.794634	0.995301	0.906753	-0.141218	-1.10284	415.681	458.428	-2.30466	1.8949	0.00653039	0.0276466	2.79745	1.48411
Uchl1	0.0128409	0.0619696	2.38683	1.2551	2.38683	159.376	66.7729	1.20283	4.73628	0.834328	0.909613	0.928453	-0.107099	-1.07706	61.9955	66.7729	-2.15954	1.86158	0.000324098	0.00193569	3.50985	1.81141	3.50985	234.363	66.7729	1.77022	6.95903	0.0284678	0.108484	0.38899	-1.3622	-2.57076	61.9955	159.376	-5.98301	-1.1046	0.365703	0.981229	1.4705	0.556311	1.4705	234.363	159.376	-1.56819	3.39103	0.00201598	0.011221	3.78032	1.91851
Atoh8	0.00246264	0.0201389	2.38494	1.25396	2.38494	177.43	74.3959	1.35875	4.18618	0.102876	0.250554	0.616538	-0.697739	-1.62196	45.8679	74.3959	-2.90025	1.10244	0.00313756	0.0126486	2.33589	1.22397	2.33589	173.781	74.3959	1.3304	4.10131	0.000155274	0.00309235	0.258512	-1.95169	-3.86829	45.8679	177.43	-7.79731	-1.91908	0.952647	0.996194	0.979433	-0.0299813	-1.021	173.781	177.43	-2.02728	1.94475	0.000196791	0.00194759	3.78873	1.92171
Ucp3	0.0651432	0.185992	2.38333	1.25298	2.38333	7732.27	3244.32	-1.05599	5.99831	0.227985	0.414291	0.566716	-0.819302	-1.76455	1838.61	3244.32	-4.44228	1.42671	0.078784	0.162956	2.28822	1.19422	2.28822	7423.71	3244.32	-1.09989	5.75897	0.0127724	0.0631475	0.237784	-2.07228	-4.20551	1838.61	7732.27	-13.0267	-1.3577	0.943705	0.996194	0.960093	-0.0587534	-1.04157	7423.71	7732.27	-3.22553	2.97322	0.0155441	0.0535988	4.03768	2.01353
Zfp367	8.84061e-06	0.000523586	2.38296	1.25275	2.38296	352.817	148.059	1.62477	3.49495	0.000768185	0.00924438	1.93883	0.955189	1.93883	287.061	148.059	1.3183	2.85145	0.000151648	0.00101701	2.09859	1.06942	2.09859	310.713	148.059	1.43014	3.07947	0.388532	0.593207	0.813625	-0.297563	-1.22907	287.061	352.817	-1.96418	1.30026	0.593775	0.995301	0.880665	-0.183335	-1.13551	310.713	352.817	-1.81131	1.4048	0.74086	0.837553	1.0824	0.114228
Apobec1	0.00517433	0.0334323	2.38167	1.25198	2.38167	33.5616	14.0916	1.29626	4.37594	2.95335e-06	0.000160198	4.26268	2.09176	4.26268	60.0679	14.0916	2.32086	7.82917	0.168326	0.288939	0.631109	-0.664039	-1.58451	8.89333	14.0916	-3.04997	1.2148	0.117138	0.279336	1.78978	0.839786	1.78978	60.0679	33.5616	-1.15722	3.70697	0.000697607	0.077366	0.264986	-1.91601	-3.77379	8.89333	33.5616	-8.13187	-1.75132	1.07035e-06	3.25478e-05	0.148054	-2.7558
Csrnp1	0.00113862	0.0118818	2.38149	1.25186	2.38149	213.122	89.4911	1.41207	4.01644	0.0658727	0.188933	0.602608	-0.730707	-1.65945	53.9281	89.4911	-2.84683	1.03379	0.0257622	0.0684892	1.81479	0.859802	1.81479	162.408	89.4911	1.07478	3.06431	3.53187e-05	0.0011682	0.253039	-1.98257	-3.95197	53.9281	213.122	-7.57899	-2.0607	0.403858	0.990513	0.76204	-0.392061	-1.31227	162.408	213.122	-2.48391	1.44242	0.000921589	0.00615045	3.01156	1.59051
Fbxo15	0.00289215	0.0224697	2.37662	1.24891	2.37662	18.5397	7.80087	1.34464	4.20061	0.00895026	0.050196	2.21443	1.14693	2.21443	17.2745	7.80087	1.22007	4.01921	0.535988	0.665032	1.20953	0.274446	1.20953	9.43538	7.80087	-1.51016	2.20931	0.840443	0.919941	0.931756	-0.101976	-1.07324	17.2745	18.5397	-2.13575	1.85419	0.0563224	0.639272	0.508929	-0.974465	-1.96491	9.43538	18.5397	-3.9318	1.01837	0.0976423	0.213601	0.546204	-0.872488
Me2	3.7129e-05	0.00126711	2.37544	1.24819	2.37544	266.793	112.313	1.57472	3.58331	0.00523681	0.0347844	1.80604	0.852831	1.80604	202.842	112.313	1.19265	2.7349	4.47446e-09	1.30116e-07	3.41483	1.77181	3.41483	383.531	112.313	2.26548	5.14728	0.286169	0.492266	0.760299	-0.395362	-1.31527	202.842	266.793	-2.17634	1.25804	0.154651	0.851709	1.43756	0.523622	1.43756	383.531	266.793	-1.14666	2.36967	0.0130582	0.0467895	1.89078	0.918984
Pter	0.00378996	0.0266776	2.37461	1.24769	2.37461	41.314	17.3983	1.32228	4.26441	0.000406578	0.00603302	2.90553	1.5388	2.90553	50.5512	17.3983	1.60862	5.24804	0.0639424	0.138487	1.74914	0.806646	1.74914	30.432	17.3983	-1.03294	3.16027	0.576379	0.748326	1.22359	0.291114	1.22359	50.5512	41.314	-1.65885	2.48356	0.397488	0.987185	0.736602	-0.441043	-1.35759	30.432	41.314	-2.75623	1.49548	0.162958	0.307583	0.602003	-0.732157
Mphosph9	0.00102824	0.0110882	2.3744	1.24756	2.3744	70.5385	29.708	1.41687	3.97904	0.0989785	0.244624	1.56348	0.644761	1.56348	46.4478	29.708	-1.08764	2.65871	0.00102543	0.00509652	2.37731	1.24933	2.37731	70.625	29.708	1.41774	3.98635	0.197347	0.390163	0.658475	-0.6028	-1.51866	46.4478	70.5385	-2.86647	1.24287	0.996926	0.999409	1.00123	0.00176868	1.00123	70.625	70.5385	-1.86331	1.86789	0.196385	0.34869	1.52052	0.604568
Hsp90aa1	1.4277e-05	0.000692955	2.37365	1.24711	2.37365	6528.44	2750.37	1.60645	3.50727	0.235609	0.422981	1.26671	0.341085	1.26671	3483.92	2750.37	-1.16681	1.87221	3.01678e-06	3.54739e-05	2.53501	1.34199	2.53501	6972.22	2750.37	1.71565	3.74568	0.0100628	0.0540247	0.533653	-0.906025	-1.87388	3483.92	6528.44	-3.02304	-1.16155	0.787426	0.995301	1.06798	0.0948798	1.06798	6972.22	6528.44	-1.51021	1.72251	0.00446672	0.0206995	2.00126	1.00091
Acot9	1.28437e-05	0.000648607	2.37067	1.24529	2.37067	1575.89	664.747	1.60867	3.49361	0.00745517	0.0442692	1.69968	0.765262	1.69968	1129.86	664.747	1.15247	2.50671	5.232e-12	3.97211e-10	3.91348	1.96845	3.91348	2601.47	664.747	2.65608	5.76614	0.169765	0.352221	0.716963	-0.48003	-1.39477	1129.86	1575.89	-2.2428	1.15288	0.0382887	0.580592	1.65079	0.72316	1.65079	2601.47	1575.89	1.02742	2.6524	0.0005767	0.00433644	2.30248	1.20319
Timp1	0.0100414	0.0526113	2.36946	1.24456	2.36946	69.4029	29.2906	1.22863	4.56959	2.04215e-05	0.000717415	4.16828	2.05945	4.16828	122.091	29.2906	2.16147	8.03829	0.896096	0.934003	0.956437	-0.0642583	-1.04555	28.0146	29.2906	-2.04012	1.86624	0.164797	0.346106	1.75917	0.814895	1.75917	122.091	69.4029	-1.26127	3.90324	0.0275103	0.510561	0.403653	-1.30881	-2.47738	28.0146	69.4029	-5.55044	-1.10575	0.000347979	0.0029618	0.229456	-2.12371
Lamc2	0.000725391	0.0088518	2.36789	1.2436	2.36789	47.7118	20.1495	1.43639	3.90347	0.108751	0.258498	1.53365	0.616972	1.53365	30.9024	20.1495	-1.09962	2.5864	0.000237226	0.00149415	2.55299	1.35219	2.55299	51.4415	20.1495	1.54883	4.20817	0.167826	0.349751	0.647688	-0.626629	-1.54395	30.9024	47.7118	-2.86218	1.20068	0.805152	0.995301	1.07817	0.108586	1.07817	51.4415	47.7118	-1.68665	1.96065	0.105566	0.225655	1.66465	0.735215
Fam111a	0.0914731	0.232631	2.36391	1.24118	2.36391	25.7632	10.8985	-1.1489	6.42015	0.0301952	0.113027	3.03434	1.60138	3.03434	33.0698	10.8985	1.11215	8.27877	0.87864	0.922144	0.923546	-0.114744	-1.08278	10.0653	10.8985	-3.00548	2.56349	0.686988	0.826435	1.28361	0.360204	1.28361	33.0698	25.7632	-2.6242	4.32376	0.13382	0.814581	0.390685	-1.35592	-2.5596	10.0653	25.7632	-8.74568	1.3349	0.0585267	0.14506	0.304365	-1.71613
Eif4a1	5.97809e-08	1.53691e-05	2.35997	1.23877	2.35997	4917.23	2083.6	1.73002	3.21929	0.270032	0.461211	1.19129	0.252529	1.19129	2482.18	2083.6	-1.14568	1.62593	4.57541e-09	1.32371e-07	2.53137	1.33992	2.53137	5274.36	2083.6	1.85567	3.4531	0.00042976	0.00627098	0.504792	-0.986238	-1.98101	2482.18	4917.23	-2.89829	-1.35405	0.717685	0.995301	1.07263	0.101151	1.07263	5274.36	4917.23	-1.36338	1.56862	0.000103509	0.00119115	2.12489	1.08739
Mthfd1l	0.015697	0.070743	2.35989	1.23872	2.35989	114.692	48.6005	1.17591	4.736	0.498009	0.674918	1.2763	0.351964	1.2763	62.0287	48.6005	-1.58674	2.58469	0.034781	0.0865851	2.11924	1.08355	2.11924	102.996	48.6005	1.05517	4.25636	0.15952	0.339317	0.540828	-0.886757	-1.84902	62.0287	114.692	-4.35387	1.27349	0.804035	0.995301	0.898026	-0.155171	-1.11355	102.996	114.692	-2.60427	2.10021	0.24618	0.407132	1.66046	0.731586
Nat1	0.452148	0.645226	2.35824	1.23771	2.35824	26.257	11.1341	-3.96935	22.0748	0.774895	0.874462	1.38808	0.473092	1.38808	15.4551	11.1341	-6.81774	13.1362	0.790121	0.86256	1.35575	0.439091	1.35575	15.0951	11.1341	-6.93754	12.7516	0.704853	0.837971	0.588608	-0.764621	-1.69892	15.4551	26.257	-26.3758	9.13814	0.691847	0.995301	0.574898	-0.798622	-1.73944	15.0951	26.257	-26.8691	8.88046	0.986581	0.991049	0.976708	-0.0340007
Disp2	0.00839104	0.0463701	2.35731	1.23714	2.35731	163.691	69.4399	1.24596	4.45994	0.894107	0.944059	1.0449	0.0633688	1.0449	72.5579	69.4399	-1.8273	1.99508	0.0370887	0.0907218	1.9722	0.979803	1.9722	136.949	69.4399	1.0415	3.73457	0.042282	0.14218	0.44326	-1.17377	-2.25601	72.5579	163.691	-4.9473	-1.02876	0.653349	0.995301	0.83663	-0.257339	-1.19527	136.949	163.691	-2.60339	1.82224	0.113172	0.237382	1.88744	0.916435
Cdk1	0.103008	0.251343	2.3563	1.23652	2.3563	10.6398	4.51546	-1.18913	6.60225	0.0106455	0.0569912	3.84018	1.94117	3.84018	17.3402	4.51546	1.36754	10.7836	0.0398291	0.095963	0.268588	-1.89653	-3.72317	1.2128	4.51546	-13.0402	-1.06302	0.437588	0.638051	1.62975	0.704651	1.62975	17.3402	10.6398	-2.10598	5.59368	0.00278633	0.166767	0.113987	-3.13305	-8.7729	1.2128	10.6398	-36.4161	-2.11345	0.000253377	0.00231197	0.0699416	-3.83771
Cryab	6.34744e-06	0.000438552	2.35589	1.23627	2.35589	47184.1	20028.2	1.62401	3.41759	0.0475623	0.152501	0.686498	-0.542673	-1.45667	13749.3	20028.2	-2.11332	-1.00405	1.16383e-09	4.06335e-08	3.17432	1.66645	3.17432	63575.8	20028.2	2.1882	4.60483	1.13719e-07	2.28413e-05	0.291396	-1.77894	-3.43175	13749.3	47184.1	-5.41273	-2.17578	0.199587	0.900022	1.3474	0.430176	1.3474	63575.8	47184.1	-1.1705	2.12501	4.53268e-11	1.0464e-08	4.62393	2.20912
Chchd6	0.00120357	0.0122989	2.35491	1.23567	2.35491	173.441	73.6508	1.40224	3.9548	0.243385	0.431803	1.36736	0.451394	1.36736	100.707	73.6508	-1.23714	2.31304	5.53667e-06	5.95916e-05	3.31935	1.7309	3.31935	244.473	73.6508	1.97826	5.56956	0.0945071	0.242253	0.580643	-0.784277	-1.72223	100.707	173.441	-3.25709	1.09811	0.285952	0.967311	1.40954	0.495229	1.40954	244.473	173.441	-1.33276	2.64796	0.00631513	0.026998	2.42756	1.27951
Tctex1d2	0.00120324	0.0122989	2.35341	1.23475	2.35341	67.2481	28.5748	1.40191	3.95071	0.593961	0.748766	1.15866	0.212452	1.15866	33.1083	28.5748	-1.48312	1.99106	0.000148659	0.00100038	2.72169	1.4445	2.72169	77.7716	28.5748	1.62243	4.56572	0.0311458	0.114725	0.492331	-1.0223	-2.03116	33.1083	67.2481	-3.86907	-1.0663	0.648081	0.995301	1.15649	0.209748	1.15649	77.7716	67.2481	-1.61434	2.15912	0.00933139	0.0362862	2.349	1.23205
Slain2	6.48866e-08	1.6311e-05	2.35316	1.2346	2.35316	10587.3	4499.2	1.72538	3.20934	0.829525	0.907133	1.03471	0.049226	1.03471	4655.37	4499.2	-1.31848	1.4116	6.31113e-12	4.72059e-10	2.96872	1.56984	2.96872	13356.9	4499.2	2.17676	4.04882	2.27958e-05	0.000866515	0.439711	-1.18537	-2.27422	4655.37	10587.3	-3.32618	-1.55496	0.230622	0.925683	1.26159	0.335246	1.26159	13356.9	10587.3	-1.159	1.84469	5.52557e-08	3.01958e-06	2.86914	1.52062
Fhit	0.000190957	0.00392035	2.34362	1.22874	2.34362	44.8351	19.1307	1.49819	3.66612	0.00145848	0.0144595	2.11893	1.08333	2.11893	40.5367	19.1307	1.33444	3.3646	0.117301	0.220224	1.44336	0.529427	1.44336	27.6125	19.1307	-1.09665	2.28463	0.716558	0.845401	0.904128	-0.145402	-1.10604	40.5367	44.8351	-1.90574	1.55784	0.0792918	0.710833	0.615867	-0.69931	-1.62373	27.6125	44.8351	-2.79022	1.05831	0.174224	0.321661	0.681173	-0.553908
Cstb	1.09147e-09	7.7167e-07	2.33438	1.22304	2.33438	587.857	251.826	1.77745	3.06581	0.00262797	0.0220041	1.52737	0.611048	1.52737	384.631	251.826	1.15904	2.01274	2.56781e-11	1.51287e-09	2.52819	1.33811	2.52819	636.665	251.826	1.92508	3.32027	0.0129529	0.0637209	0.654294	-0.611989	-1.52836	384.631	587.857	-2.13563	-1.09378	0.637481	0.995301	1.08303	0.115071	1.08303	636.665	587.857	-1.28659	1.5091	0.00315221	0.0158903	1.65526	0.72706
Fndc3c1	0.0315178	0.113292	2.3212	1.21487	2.3212	18.2846	7.87724	1.07745	5.00064	2.6824e-09	6.74296e-07	9.85696	3.30114	9.85696	77.6456	7.87724	4.63896	20.9443	3.14247e-06	3.6647e-05	6.00526	2.58623	6.00526	47.3049	7.87724	2.82613	12.7606	0.00174001	0.0161734	4.2465	2.08627	4.2465	77.6456	18.2846	1.71768	10.4983	0.0395648	0.586213	2.58714	1.37136	2.58714	47.3049	18.2846	1.04644	6.39623	0.277023	0.441426	0.609241	-0.714915
Zfp365	0.0170067	0.0743658	2.31973	1.21396	2.31973	163.377	70.4293	1.16231	4.6297	0.127215	0.28513	1.71737	0.780205	1.71737	120.954	70.4293	-1.16669	3.441	1.30446e-05	0.000124629	4.637	2.21319	4.637	326.581	70.4293	2.32653	9.242	0.486438	0.677987	0.740332	-0.433755	-1.35074	120.954	163.377	-3.14981	1.72638	0.10706	0.772362	1.99894	0.999233	1.99894	326.581	163.377	-1.16154	4.64121	0.0213196	0.0672525	2.70005	1.43299
LOC691995	0.0583868	0.1739	2.31249	1.20944	2.31249	23.7469	10.269	-1.0302	5.5091	0.0108227	0.0576397	3.11071	1.63724	3.11071	31.9438	10.269	1.29958	7.44591	0.302144	0.444455	1.58667	0.666003	1.58667	16.2935	10.269	-1.51473	3.81337	0.580397	0.751626	1.34518	0.4278	1.34518	31.9438	23.7469	-2.12723	3.84924	0.483934	0.995301	0.686132	-0.543441	-1.45744	16.2935	23.7469	-4.18458	1.97001	0.212613	0.368538	0.510067	-0.971241
Rhoc	3.60868e-07	6.00075e-05	2.31165	1.20892	2.31165	852.319	368.706	1.674	3.19218	0.330042	0.523183	1.17565	0.23346	1.17565	433.47	368.706	-1.17798	1.62815	1.02827e-12	1.01146e-10	3.23055	1.69178	3.23055	1191.12	368.706	2.34009	4.45985	0.000830253	0.00990616	0.508577	-0.975462	-1.96627	433.47	852.319	-2.92298	-1.3227	0.0958173	0.741163	1.39751	0.482858	1.39751	1191.12	852.319	-1.06097	2.0721	5.74019e-07	1.97966e-05	2.74788	1.45832
Avpi1	2.80219e-05	0.00103929	2.30531	1.20496	2.30531	530.665	230.192	1.55962	3.40754	0.811861	0.89694	0.953067	-0.0693508	-1.04924	219.388	230.192	-1.55877	1.41589	1.88002e-06	2.35252e-05	2.58592	1.37068	2.58592	595.258	230.192	1.74959	3.82202	0.000321065	0.00509381	0.413422	-1.27431	-2.41884	219.388	530.665	-3.91368	-1.49496	0.636932	0.995301	1.12172	0.165714	1.12172	595.258	530.665	-1.43637	1.80732	4.7826e-05	0.000651032	2.71326	1.44003
Ier5	0.000378135	0.00592446	2.30499	1.20476	2.30499	383.618	166.429	1.45452	3.65275	0.407519	0.598653	1.21696	0.283287	1.21696	202.539	166.429	-1.30774	1.93676	1.59014e-06	2.02564e-05	3.08507	1.6253	3.08507	513.447	166.429	1.9475	4.88713	0.0268593	0.10441	0.52797	-0.921473	-1.89405	202.539	383.618	-3.33428	-1.07592	0.309122	0.968385	1.33843	0.420545	1.33843	513.447	383.618	-1.31029	2.34725	0.00125764	0.00786008	2.53506	1.34202
Ugt1a7c	0.139005	0.304853	2.30115	1.20236	2.30115	46.1346	20.0485	-1.31082	6.94118	0.0869583	0.225303	2.63043	1.3953	2.63043	52.7361	20.0485	-1.15062	7.9613	0.968569	0.980092	0.977858	-0.0323028	-1.02264	19.6046	20.0485	-3.11471	2.97831	0.845897	0.922382	1.14309	0.192939	1.14309	52.7361	46.1346	-3.37002	4.40346	0.215359	0.919118	0.424942	-1.23466	-2.35326	19.6046	46.1346	-9.11238	1.64548	0.152815	0.294138	0.371749	-1.4276
Mpp6	9.69807e-07	0.000113097	2.29834	1.20059	2.29834	1926.98	838.425	1.64736	3.20655	0.485479	0.663975	1.12634	0.171646	1.12634	944.354	838.425	-1.24028	1.57348	2.83523e-06	3.35482e-05	2.21608	1.14801	2.21608	1858.01	838.425	1.58831	3.09196	0.000620346	0.00809384	0.490069	-1.02894	-2.04053	944.354	1926.98	-3.06985	-1.35634	0.860806	0.996194	0.964209	-0.0525825	-1.03712	1858.01	1926.98	-1.55869	1.44911	0.00116503	0.00738725	1.9675	0.976362
Tspan15	0.000213603	0.00419493	2.29603	1.19914	2.29603	661.793	288.233	1.47872	3.56507	0.900619	0.947623	0.972138	-0.0407666	-1.02866	280.203	288.233	-1.60281	1.51474	2.9302e-08	6.69625e-07	3.46982	1.79486	3.46982	1000.12	288.233	2.23542	5.38585	0.00183591	0.0168884	0.4234	-1.23991	-2.36184	280.203	661.793	-4.05558	-1.37546	0.132159	0.814127	1.51123	0.595719	1.51123	1000.12	661.793	-1.13269	2.58685	3.93841e-06	9.11313e-05	3.56926	1.83563
Dnajb14	0.000271379	0.00487214	2.29597	1.1991	2.29597	73.5994	32.0559	1.46782	3.59137	0.0398605	0.136224	1.62287	0.698548	1.62287	52.0226	32.0559	1.02269	2.57528	2.30557e-05	0.000202962	2.62449	1.39204	2.62449	84.1305	32.0559	1.67891	4.10263	0.216443	0.413512	0.706835	-0.500555	-1.41476	52.0226	73.5994	-2.45254	1.22533	0.625878	0.995301	1.14309	0.192934	1.14309	84.1305	73.5994	-1.49764	1.95689	0.0865157	0.195304	1.61719	0.69349
Wdr31	0.00314344	0.0236742	2.29261	1.19699	2.29261	65.7621	28.6844	1.32191	3.9761	0.699459	0.825439	0.891822	-0.165172	-1.1213	25.5814	28.6844	-2.0052	1.59483	0.00193729	0.00858051	2.38971	1.25683	2.38971	68.5474	28.6844	1.37758	4.14547	0.00741106	0.0439154	0.388999	-1.36216	-2.5707	25.5814	65.7621	-5.13074	-1.28802	0.902795	0.996194	1.04235	0.0598444	1.04235	68.5474	65.7621	-1.86678	2.02825	0.00519525	0.0232471	2.67958	1.42201
Cd63	0.000166022	0.0035038	2.28742	1.19372	2.28742	10900.5	4765.4	1.48704	3.51858	0.0274659	0.106546	0.615779	-0.699515	-1.62396	2934.43	4765.4	-2.49898	-1.05533	4.31547e-07	6.60577e-06	3.0361	1.60222	3.0361	14468.2	4765.4	1.97379	4.67017	1.09264e-06	0.000119999	0.269203	-1.89324	-3.71467	2934.43	10900.5	-6.29624	-2.19159	0.292619	0.968385	1.3273	0.408499	1.3273	14468.2	10900.5	-1.27658	2.24901	3.1074e-09	3.0634e-07	4.9305	2.30173
Lyplal1	5.9984e-06	0.000430403	2.28697	1.19344	2.28697	209.29	91.5141	1.59848	3.27202	0.00550971	0.0358378	1.67486	0.744037	1.67486	153.273	91.5141	1.16364	2.41065	2.0696e-11	1.25194e-09	3.38909	1.7609	3.38909	310.149	91.5141	2.37168	4.84294	0.16466	0.346022	0.732346	-0.449402	-1.36547	153.273	209.29	-2.11885	1.1364	0.075288	0.701937	1.48191	0.567458	1.48191	310.149	209.29	-1.0409	2.28587	0.00162596	0.0095152	2.02351	1.01686
Mad2l2	1.32973e-07	2.89266e-05	2.28466	1.19198	2.28466	427.043	186.918	1.68073	3.10558	0.269193	0.460195	0.836707	-0.257206	-1.19516	156.395	186.918	-1.63972	1.14794	4.40454e-09	1.28413e-07	2.50681	1.32585	2.50681	468.566	186.918	1.84428	3.40734	2.41146e-07	3.73678e-05	0.366229	-1.44918	-2.73053	156.395	427.043	-3.99759	-1.86508	0.626293	0.995301	1.09724	0.133873	1.09724	468.566	427.043	-1.32406	1.59407	1.67869e-08	1.17946e-06	2.99604	1.58306
Relt	0.00242385	0.0199844	2.28111	1.18973	2.28111	1428.71	626.322	1.33871	3.88691	0.0484702	0.154711	0.583287	-0.777722	-1.71442	365.325	626.322	-2.92861	-1.00363	0.049415	0.11373	1.70661	0.77113	1.70661	1068.88	626.322	1.00137	2.90852	4.4155e-05	0.00136098	0.255703	-1.96746	-3.91078	365.325	1428.71	-7.52399	-2.03273	0.383421	0.98448	0.748148	-0.418605	-1.33663	1068.88	1428.71	-2.5667	1.43665	0.00130514	0.00806761	2.92584	1.54885
Impdh1	0.000254627	0.00472962	2.28022	1.18917	2.28022	581.857	255.176	1.46607	3.5465	0.802982	0.891922	0.944838	-0.0818614	-1.05838	241.1	255.176	-1.65286	1.47554	3.37747e-07	5.37356e-06	3.15461	1.65746	3.15461	804.981	255.176	2.02884	4.90505	0.00147464	0.0145814	0.414362	-1.27104	-2.41335	241.1	581.857	-4.15401	-1.40208	0.238294	0.930759	1.38347	0.468288	1.38347	804.981	581.857	-1.23973	2.37282	1.34353e-05	0.000239716	3.33879	1.73932
Ca13	0.119984	0.27769	2.27496	1.18584	2.27496	10.6092	4.66348	-1.23884	6.41153	0.161825	0.332347	2.13331	1.09309	2.13331	9.94864	4.66348	-1.35506	6.16687	0.949535	0.969592	0.965721	-0.0503217	-1.0355	4.50362	4.66348	-3.04972	2.84422	0.920426	0.962635	0.937733	-0.0927502	-1.0664	9.94864	10.6092	-3.76462	3.3104	0.188507	0.888854	0.4245	-1.23616	-2.35571	4.50362	10.6092	-8.44807	1.52234	0.231321	0.390436	0.452687	-1.14341
Eef1akmt1	0.00114884	0.0119336	2.26835	1.18165	2.26835	117.823	51.942	1.38447	3.71655	0.02528	0.100835	1.77082	0.824415	1.77082	91.9798	51.942	1.07336	2.92148	0.000178517	0.00117202	2.56895	1.36118	2.56895	133.437	51.942	1.56843	4.20774	0.422439	0.625067	0.780661	-0.357231	-1.28096	91.9798	117.823	-2.34574	1.42957	0.683878	0.995301	1.13252	0.179535	1.13252	133.437	117.823	-1.60734	2.06157	0.227869	0.386513	1.45072	0.536766
Mcmdc2	0.0336319	0.118666	2.26834	1.18164	2.26834	11.364	5.00985	1.06547	4.8292	0.75961	0.865329	1.14093	0.190205	1.14093	5.71586	5.00985	-2.03937	2.65467	0.39346	0.536912	0.692242	-0.530651	-1.44458	3.46803	5.00985	-3.36228	1.6112	0.162821	0.343188	0.502978	-0.991433	-1.98816	5.71586	11.364	-5.21892	1.32032	0.0159668	0.413311	0.305175	-1.71229	-3.2768	3.46803	11.364	-8.60404	-1.24795	0.344689	0.51399	0.606737	-0.720856
Ngfr	0.0314214	0.113175	2.26668	1.18058	2.26668	45.9517	20.2727	1.07564	4.77652	0.305654	0.49943	1.48851	0.573873	1.48851	30.1762	20.2727	-1.43807	3.18629	0.331898	0.475726	0.683294	-0.549421	-1.4635	13.8522	20.2727	-3.1585	1.47467	0.368573	0.574718	0.656694	-0.606707	-1.52278	30.1762	45.9517	-3.80848	1.6424	0.0109293	0.353478	0.301452	-1.73	-3.31728	13.8522	45.9517	-8.35323	-1.31738	0.103094	0.221922	0.459044	-1.12329
Fcgr3a	0.0253938	0.0983412	2.2653	1.1797	2.2653	13.9013	6.13664	1.10599	4.63979	0.190462	0.366999	1.66242	0.733287	1.66242	10.2017	6.13664	-1.28743	3.558	0.174064	0.29618	0.567769	-0.816625	-1.76128	3.48419	6.13664	-3.98381	1.28423	0.492579	0.68352	0.733865	-0.446414	-1.36265	10.2017	13.9013	-3.29773	1.77602	0.00360843	0.195304	0.250637	-1.99633	-3.98983	3.48419	13.9013	-10.1307	-1.57134	0.0292858	0.0858685	0.341531	-1.54991
Bri3bp	0.000139739	0.00311913	2.25873	1.17551	2.25873	91.3531	40.4444	1.48514	3.43528	0.237964	0.425522	1.30044	0.378995	1.30044	52.5954	40.4444	-1.18959	2.01176	0.00969545	0.0316157	1.74652	0.804483	1.74652	70.6371	40.4444	1.14463	2.66491	0.0372657	0.129827	0.575738	-0.796517	-1.7369	52.5954	91.3531	-2.92015	-1.03311	0.321104	0.968385	0.773231	-0.371028	-1.29327	70.6371	91.3531	-2.14943	1.28512	0.268278	0.430952	1.34303	0.425489
Pbdc1	1.53252e-06	0.000152069	2.25821	1.17518	2.25821	440.28	194.969	1.62005	3.14775	0.000314199	0.00503423	1.85008	0.887587	1.85008	360.707	194.969	1.32391	2.58536	4.92882e-08	1.05e-06	2.51923	1.33298	2.51923	491.171	194.969	1.80748	3.51126	0.336693	0.544485	0.819267	-0.287594	-1.2206	360.707	440.28	-1.83314	1.2304	0.596149	0.995301	1.11559	0.157802	1.11559	491.171	440.28	-1.34334	1.67183	0.136715	0.27152	1.36169	0.445396
Eif5b	0.000124453	0.00292078	2.24653	1.1677	2.24653	14675.6	6532.55	1.48584	3.39667	0.458003	0.64304	0.855038	-0.225939	-1.16954	5585.58	6532.55	-1.76864	1.29304	0.000101579	0.000726848	2.27018	1.1828	2.27018	14830	6532.55	1.50147	3.43243	0.000185135	0.00343988	0.380604	-1.39364	-2.6274	5585.58	14675.6	-4.35979	-1.58339	0.967667	0.996194	1.01053	0.0151053	1.01053	14830	14675.6	-1.64181	1.67656	0.000157472	0.00164328	2.65506	1.40874
Pih1d2	0.000649371	0.00826562	2.24216	1.16489	2.24216	40.3389	17.9911	1.40969	3.56622	0.49307	0.671066	1.19207	0.253467	1.19207	21.4466	17.9911	-1.38637	1.97007	0.0015574	0.00717023	2.12284	1.086	2.12284	38.1922	17.9911	1.33166	3.38408	0.0340767	0.121986	0.531661	-0.911422	-1.8809	21.4466	40.3389	-3.3738	-1.0486	0.846485	0.995454	0.946785	-0.078892	-1.05621	38.1922	40.3389	-1.83727	1.64693	0.0536314	0.135571	1.78081	0.83253
LOC498276	0.000471924	0.00663891	2.23716	1.16167	2.23716	116.736	52.1806	1.4245	3.51343	0.000110776	0.00238232	2.45355	1.29487	2.45355	128.028	52.1806	1.55657	3.86743	0.314768	0.458087	0.788292	-0.343199	-1.26857	41.1335	52.1806	-2.01717	1.25348	0.742127	0.859796	1.09673	0.133206	1.09673	128.028	116.736	-1.58037	1.90089	0.000243843	0.0417933	0.352363	-1.50487	-2.83798	41.1335	116.736	-4.95477	-1.62553	7.12242e-05	0.000896205	0.321286	-1.63807
Sowahc	0.0118556	0.0588723	2.23639	1.16117	2.23639	37.9613	16.9744	1.1948	4.186	0.0393519	0.134975	1.96056	0.971262	1.96056	33.2792	16.9744	1.03339	3.71958	0.0204	0.0566988	2.10414	1.07323	2.10414	35.7165	16.9744	1.12204	3.94584	0.736254	0.855961	0.87666	-0.18991	-1.14069	33.2792	37.9613	-2.4538	1.88583	0.874481	0.996194	0.940864	-0.0879416	-1.06285	35.7165	37.9613	-2.2643	2.00441	0.85677	0.913733	1.07324	0.101968
Skp2	0.0196057	0.0820494	2.23291	1.15893	2.23291	15.5469	6.96261	1.13733	4.38388	0.0141376	0.0683145	2.38483	1.25389	2.38483	16.6047	6.96261	1.19113	4.7748	0.0389654	0.0943846	2.04641	1.0331	2.04641	14.2483	6.96261	1.03694	4.0386	0.873961	0.937707	1.06804	0.0949598	1.06804	16.6047	15.5469	-2.11161	2.40871	0.830998	0.995454	0.916475	-0.125833	-1.09114	14.2483	15.5469	-2.4308	2.04169	0.713702	0.819258	0.858094	-0.220793
B4galt5	6.06279e-07	8.26292e-05	2.23161	1.15809	2.23161	344.992	154.593	1.62807	3.05889	0.271374	0.462526	1.19808	0.260719	1.19808	185.214	154.593	-1.15178	1.65325	2.65522e-16	6.12977e-14	3.7174	1.89429	3.7174	574.684	154.593	2.71496	5.08998	0.00171984	0.016055	0.536865	-0.897368	-1.86266	185.214	344.992	-2.74808	-1.26253	0.00892342	0.315443	1.66579	0.736208	1.66579	574.684	344.992	1.13635	2.4419	1.07089e-08	8.13312e-07	3.10281	1.63358
Clec4a	0.103227	0.25158	2.23069	1.15749	2.23069	12.6792	5.68397	-1.17676	5.85556	0.0133552	0.0658848	3.39825	1.76479	3.39825	19.3155	5.68397	1.28947	8.9557	0.457241	0.59616	0.676608	-0.563607	-1.47796	3.84582	5.68397	-4.13981	1.8952	0.476937	0.6697	1.5234	0.607298	1.5234	19.3155	12.6792	-2.09399	4.85964	0.0535881	0.630974	0.303318	-1.7211	-3.29688	3.84582	12.6792	-11.0715	1.0186	0.00920291	0.0359782	0.199105	-2.3284
Hdhd3	0.000150768	0.00324348	2.22962	1.1568	2.22962	189.357	84.9281	1.47279	3.37536	0.535051	0.704845	1.14382	0.193856	1.14382	97.1422	84.9281	-1.33669	1.74881	6.37824e-07	9.28579e-06	2.86274	1.51739	2.86274	243.127	84.9281	1.89232	4.33079	0.0106352	0.0559042	0.51301	-0.962941	-1.94928	97.1422	189.357	-3.25301	-1.16806	0.330445	0.968385	1.28396	0.360597	1.28396	243.127	189.357	-1.28843	2.12404	0.000439982	0.00354998	2.50279	1.32354
Park7	0.0690477	0.193621	2.22719	1.15523	2.22719	64.3807	28.9067	-1.06447	5.28018	0.162276	0.33297	1.85901	0.894532	1.85901	53.7377	28.9067	-1.28349	4.43562	0.0594281	0.131222	2.29429	1.19805	2.29429	66.3203	28.9067	-1.03357	5.44046	0.737565	0.857005	0.834687	-0.260693	-1.19805	53.7377	64.3807	-3.44754	2.40191	0.955895	0.996194	1.03013	0.0428212	1.03013	66.3203	64.3807	-2.7793	2.94928	0.696498	0.8063	1.23415	0.303514
Zfand2a	0.00749301	0.043004	2.22674	1.15494	2.22674	1120.2	503.068	1.23837	4.00397	0.198292	0.377664	0.679327	-0.557822	-1.47205	341.747	503.068	-2.65315	1.22439	0.00502044	0.0186323	2.31628	1.21181	2.31628	1165.25	503.068	1.28815	4.16503	0.00123188	0.0129749	0.305076	-1.71276	-3.27787	341.747	1120.2	-6.73461	-1.5954	0.914318	0.996194	1.04021	0.0568764	1.04021	1165.25	1120.2	-1.97138	2.13311	0.000841891	0.00572668	3.40967	1.76963
Idi1	4.2234e-05	0.00138078	2.22321	1.15264	2.22321	397.535	178.811	1.51673	3.25875	0.000620077	0.00802553	1.95712	0.96873	1.95712	349.955	178.811	1.33238	2.87478	5.78011e-10	2.18678e-08	3.34361	1.7414	3.34361	597.875	178.811	2.28252	4.89797	0.593466	0.761063	0.880312	-0.183913	-1.13596	349.955	397.535	-1.81399	1.40575	0.0859529	0.720703	1.50396	0.588762	1.50396	597.875	397.535	-1.05941	2.39626	0.0247581	0.0758773	1.70843	0.772675
Fam110a	0.445068	0.638019	2.22273	1.15233	2.22273	21.5347	9.68838	-3.49475	17.2659	0.448846	0.634826	2.21285	1.1459	2.21285	21.4389	9.68838	-3.53	17.2853	0.697911	0.796326	1.50203	0.586918	1.50203	14.5523	9.68838	-5.1939	11.718	0.997222	0.998876	0.995554	-0.00642918	-1.00447	21.4389	21.5347	-12.3397	12.2302	0.759329	0.995301	0.675761	-0.565416	-1.47981	14.5523	21.5347	-18.1603	8.29294	0.762402	0.851866	0.678779	-0.558987
Slc31a2	1.27861e-07	2.89266e-05	2.22239	1.15211	2.22239	558.693	251.393	1.65247	2.98888	0.412612	0.602952	0.881046	-0.182711	-1.13501	221.489	251.393	-1.53666	1.19282	0.000974463	0.00488181	1.6488	0.721413	1.6488	414.496	251.393	1.2249	2.21938	7.5314e-07	9.68128e-05	0.396441	-1.33482	-2.52244	221.489	558.693	-3.63922	-1.74838	0.105798	0.77013	0.741902	-0.430699	-1.34789	414.496	558.693	-1.9354	1.06528	0.000824112	0.00566364	1.87141	0.904124
Mybph	0.00015082	0.00324348	2.2214	1.15147	2.2214	11106.9	4999.94	1.47016	3.35654	0.650543	0.791871	1.10015	0.137698	1.10015	5500.68	4999.94	-1.3737	1.66262	2.59884e-09	8.14352e-08	3.50498	1.8094	3.50498	17524.7	4999.94	2.3197	5.29589	0.00645208	0.0398612	0.495249	-1.01377	-2.01919	5500.68	11106.9	-3.34784	-1.21784	0.0769979	0.706407	1.57782	0.657933	1.57782	17524.7	11106.9	-1.05065	2.61561	7.06646e-06	0.000142742	3.18591	1.67171
Slc30a4	7.30911e-07	9.18674e-05	2.22047	1.15087	2.22047	978.76	440.79	1.61942	3.04461	0.00849319	0.0482789	1.53117	0.614633	1.53117	674.923	440.79	1.11489	2.10287	1.60502e-08	3.94696e-07	2.48396	1.31264	2.48396	1094.9	440.79	1.81167	3.40573	0.0597342	0.177446	0.689569	-0.536233	-1.45018	674.923	978.76	-2.13533	1.01536	0.56866	0.995301	1.11866	0.161777	1.11866	1094.9	978.76	-1.31447	1.64494	0.0142464	0.050126	1.62227	0.69801
Esd	0.36318	0.563088	2.21133	1.14491	2.21133	12.6401	5.71609	-2.50162	12.2328	0.922906	0.960257	0.91684	-0.125258	-1.0907	5.24074	5.71609	-6.32978	5.32078	0.374322	0.518342	2.17264	1.11945	2.17264	12.419	5.71609	-2.54956	12.0348	0.415769	0.620595	0.414611	-1.27017	-2.4119	5.24074	12.6401	-20.1031	3.45577	0.986743	0.999061	0.982504	-0.0254649	-1.01781	12.419	12.6401	-8.16329	7.88014	0.425414	0.592354	2.3697	1.24471
Slc9a7	0.00829681	0.0460744	2.20412	1.1402	2.20412	41.1008	18.6473	1.22572	3.96349	0.467837	0.650464	1.25545	0.328209	1.25545	23.4108	18.6473	-1.47208	2.32023	0.0567216	0.12658	1.7767	0.829201	1.7767	33.1307	18.6473	-1.01658	3.209	0.130228	0.297764	0.569595	-0.811991	-1.75563	23.4108	41.1008	-3.63945	1.18078	0.551653	0.995301	0.806083	-0.310999	-1.24057	33.1307	41.1008	-2.5227	1.63917	0.35283	0.523345	1.41519	0.500992
Bfsp1	0.00338221	0.0247772	2.2031	1.13954	2.2031	43.7989	19.8806	1.29905	3.73632	0.484422	0.662922	1.22019	0.287101	1.22019	24.258	19.8806	-1.43166	2.13153	0.000177891	0.00116926	2.73615	1.45215	2.73615	54.3963	19.8806	1.61652	4.63127	0.0787311	0.214294	0.553849	-0.852435	-1.80555	24.258	43.7989	-3.48884	1.0702	0.501724	0.995301	1.24196	0.312614	1.24196	54.3963	43.7989	-1.51516	2.33706	0.0160154	0.0546152	2.24241	1.16505
Sdk2	0.081657	0.215316	2.20052	1.13785	2.20052	19.9269	9.05555	-1.1042	5.34685	0.0860034	0.224267	2.20268	1.13926	2.20268	19.9465	9.05555	-1.11831	5.42582	0.000240068	0.00151037	5.1793	2.37276	5.1793	46.9014	9.05555	2.15326	12.4579	0.99858	0.999375	1.00098	0.00141681	1.00098	19.9465	19.9269	-2.94654	2.95233	0.114117	0.782357	2.35367	1.23491	2.35367	46.9014	19.9269	-1.22861	6.80616	0.118455	0.245685	2.35136	1.23349
Med11	0.0033028	0.024422	2.19611	1.13495	2.19611	56.9962	25.9533	1.29939	3.71166	0.10635	0.255268	1.56097	0.642447	1.56097	40.5124	25.9533	-1.09986	2.67996	0.00280663	0.0115752	2.22779	1.15561	2.22779	57.8183	25.9533	1.31735	3.76742	0.300118	0.506253	0.71079	-0.492504	-1.40688	40.5124	56.9962	-2.68346	1.35575	0.964641	0.996194	1.01442	0.0206598	1.01442	57.8183	56.9962	-1.85673	1.91068	0.280658	0.44543	1.42718	0.513164
Thg1l	0.000660496	0.00835742	2.19367	1.13335	2.19367	179.203	81.691	1.39579	3.44766	0.152319	0.320444	0.709707	-0.494705	-1.40903	57.9767	81.691	-2.25339	1.13499	0.00455945	0.0172555	1.92633	0.945854	1.92633	157.364	81.691	1.22461	3.03015	8.90754e-05	0.00213028	0.323524	-1.62805	-3.09096	57.9767	179.203	-5.43522	-1.7578	0.643717	0.995301	0.878129	-0.187495	-1.13878	157.364	179.203	-1.97526	1.52315	0.000534173	0.00408834	2.71426	1.44056
Bcar3	4.32306e-05	0.00140524	2.19285	1.13281	2.19285	279.939	127.66	1.50515	3.19477	0.306667	0.500147	1.22103	0.288102	1.22103	155.877	127.66	-1.20104	1.79066	2.17456e-16	5.46637e-14	4.80796	2.26542	4.80796	613.782	127.66	3.3054	6.99356	0.0132814	0.0648983	0.556824	-0.844708	-1.7959	155.877	279.939	-2.85467	-1.12982	0.000754572	0.0812925	2.19256	1.13261	2.19256	613.782	279.939	1.38867	3.46182	6.17156e-09	5.09582e-07	3.93762	1.97732
Ttc8	0.128397	0.28956	2.18934	1.1305	2.18934	14.229	6.49924	-1.25422	6.01175	0.244891	0.433907	1.84704	0.885216	1.84704	12.0044	6.49924	-1.52289	5.19544	0.194281	0.320739	1.95796	0.969349	1.95796	12.7252	6.49924	-1.40868	5.40031	0.787519	0.888886	0.843653	-0.245279	-1.18532	12.0044	14.229	-4.08089	2.90457	0.857577	0.996194	0.894314	-0.161146	-1.11817	12.7252	14.229	-3.78716	3.02896	0.926553	0.954656	1.06005	0.0841328
Rpl39	0.00761435	0.0434579	2.18786	1.12952	2.18786	2250.83	1028.78	1.23113	3.8881	0.00370905	0.0274946	2.34334	1.22857	2.34334	2410.78	1028.78	1.3184	4.16506	0.0187973	0.0531056	1.99239	0.994502	1.99239	2049.74	1028.78	1.12109	3.54088	0.848451	0.923378	1.07106	0.0990423	1.07106	2410.78	2250.83	-1.88791	2.16576	0.794441	0.995301	0.910657	-0.135021	-1.09811	2049.74	2250.83	-2.22024	1.84124	0.651567	0.774215	0.850237	-0.234063
Ntf3	0.373328	0.573493	2.18654	1.12865	2.18654	11.85	5.41952	-2.56005	12.2395	0.635086	0.78054	0.646848	-0.628502	-1.54596	3.50561	5.41952	-9.3448	3.90998	0.674088	0.777297	1.45013	0.536182	1.45013	7.85901	5.41952	-3.89801	8.19703	0.268727	0.472832	0.295832	-1.75715	-3.38029	3.50561	11.85	-29.2639	2.56108	0.70189	0.995301	0.663208	-0.592466	-1.50782	7.85901	11.85	-12.3479	5.43116	0.465119	0.628336	2.24184	1.16468
Ripk3	0.0305936	0.111161	2.18539	1.12789	2.18539	74.0988	33.9065	1.07591	4.43897	0.117762	0.272149	1.77051	0.824168	1.77051	60.0318	33.9065	-1.15549	3.62213	0.00833585	0.028014	2.5935	1.3749	2.5935	87.9364	33.9065	1.27762	5.26468	0.634559	0.790979	0.81016	-0.303722	-1.23432	60.0318	74.0988	-2.94062	1.9301	0.69695	0.995301	1.18675	0.24701	1.18675	87.9364	74.0988	-1.99466	2.80921	0.388475	0.557315	1.46483	0.550732
Mrln	1.18704e-05	0.000615955	2.18495	1.1276	2.18495	1138.33	520.987	1.54011	3.09978	0.107756	0.256971	1.33409	0.415854	1.33409	695.042	520.987	-1.06504	1.89555	1.01337e-09	3.58225e-08	2.97229	1.57157	2.97229	1548.52	520.987	2.09546	4.21603	0.0241473	0.0970922	0.610581	-0.711746	-1.63778	695.042	1138.33	-2.51477	-1.06663	0.15822	0.857092	1.36035	0.443975	1.36035	1548.52	1138.33	-1.12717	2.08587	0.000249845	0.00229031	2.22796	1.15572
Mtss1	3.08361e-07	5.53679e-05	2.18308	1.12637	2.18308	634.804	290.783	1.61896	2.94378	0.00133169	0.0135104	1.63759	0.711571	1.63759	476.183	290.783	1.21166	2.21325	3.54054e-12	2.9234e-10	2.88554	1.52884	2.88554	839.065	290.783	2.1406	3.88972	0.124097	0.289023	0.750126	-0.414795	-1.33311	476.183	634.804	-1.92314	1.08213	0.133383	0.814369	1.32177	0.402473	1.32177	839.065	634.804	-1.08908	1.9027	0.00242864	0.0129284	1.76207	0.817268
Aig1	0.000314587	0.00530344	2.183	1.12631	2.183	791.371	362.516	1.42764	3.33801	0.0960499	0.239849	1.43617	0.522228	1.43617	520.635	362.516	-1.06642	2.19958	2.994e-05	0.000253125	2.47022	1.30464	2.47022	895.493	362.516	1.61556	3.777	0.114899	0.275485	0.65789	-0.604081	-1.52001	520.635	791.371	-2.55811	1.1072	0.640767	0.995301	1.13157	0.178328	1.13157	895.493	791.371	-1.48525	1.90179	0.0411397	0.11156	1.72	0.782409
Rhbdd2	0.00245001	0.0200976	2.18054	1.12469	2.18054	196.696	90.2052	1.31682	3.61079	0.00960024	0.0528519	0.499211	-1.00228	-2.00316	45.0314	90.2052	-3.38879	-1.1841	0.00984423	0.0319994	1.94468	0.959531	1.94468	175.42	90.2052	1.17361	3.22233	4.89526e-06	0.000323832	0.228939	-2.12696	-4.36798	45.0314	196.696	-8.22083	-2.32084	0.715343	0.995301	0.891833	-0.165155	-1.12129	175.42	196.696	-2.07449	1.64998	2.54253e-05	0.000395614	3.89551	1.96181
Hmgn2	7.29806e-07	9.18674e-05	2.18039	1.12458	2.18039	2912.21	1335.64	1.60172	2.96812	0.00201621	0.0182167	1.62692	0.702143	1.62692	2172.98	1335.64	1.19455	2.21578	2.23731e-13	2.60912e-11	3.17039	1.66466	3.17039	4234.5	1335.64	2.3292	4.31538	0.128754	0.29591	0.74616	-0.422442	-1.34019	2172.98	2912.21	-1.95546	1.08871	0.0518385	0.620945	1.45405	0.540075	1.45405	4234.5	2912.21	-1.00299	2.12057	0.000536791	0.00410282	1.94871	0.962517
Arfgap3	0.000157162	0.00334338	2.17932	1.12388	2.17932	628.033	288.178	1.45505	3.2641	0.990833	0.994927	1.00239	0.00344676	1.00239	288.867	288.178	-1.49956	1.50674	1.43178e-08	3.62332e-07	3.21432	1.68451	3.21432	926.296	288.178	2.14684	4.81257	0.00217285	0.0188636	0.459956	-1.12043	-2.17412	288.867	628.033	-3.57211	-1.32325	0.122591	0.800428	1.47492	0.560633	1.47492	926.296	628.033	-1.11037	2.41549	4.18498e-06	9.60254e-05	3.20665	1.68107
Trmt10a	0.000149171	0.00323882	2.17823	1.12316	2.17823	105.939	48.6353	1.45671	3.25712	0.390842	0.583891	1.20115	0.264413	1.20115	58.4182	48.6353	-1.26535	1.82559	0.0101002	0.0326254	1.70189	0.767138	1.70189	82.772	48.6353	1.13496	2.55202	0.0194726	0.0835955	0.551433	-0.858743	-1.81346	58.4182	105.939	-2.98791	-1.10064	0.321716	0.968385	0.781318	-0.356018	-1.27989	82.772	105.939	-2.0852	1.27293	0.173332	0.320853	1.41689	0.502726
Hoga1	0.00180062	0.0162294	2.17819	1.12313	2.17819	339.915	156.054	1.33597	3.55137	0.226589	0.412683	0.735941	-0.442339	-1.35881	114.846	156.054	-2.23353	1.2097	0.200535	0.328618	1.37732	0.461863	1.37732	214.936	156.054	-1.18537	2.24866	0.000426028	0.00626688	0.337867	-1.56547	-2.95974	114.846	339.915	-5.41243	-1.61851	0.133039	0.814369	0.632321	-0.66127	-1.58147	214.936	339.915	-2.87595	1.14989	0.0422115	0.113618	1.87151	0.904202
Med7	3.73231e-05	0.00126787	2.17671	1.12215	2.17671	319.087	146.592	1.50398	3.15035	0.00676171	0.0412874	1.67483	0.744015	1.67483	245.516	146.592	1.15316	2.43249	4.36586e-07	6.65916e-06	2.59168	1.37389	2.59168	379.919	146.592	1.79121	3.74988	0.256942	0.461134	0.769433	-0.378132	-1.29966	245.516	319.087	-2.0447	1.21052	0.447282	0.995301	1.19064	0.251743	1.19064	379.919	319.087	-1.31724	1.86737	0.0588476	0.1456	1.54743	0.629875
Cenpn	0.000733638	0.00888581	2.17342	1.11996	2.17342	86.8956	39.9811	1.38502	3.4106	0.834523	0.909629	1.05158	0.0725595	1.05158	42.0434	39.9811	-1.52437	1.68568	0.000539837	0.00297595	2.21711	1.14868	2.21711	88.6426	39.9811	1.41229	3.48057	0.0113465	0.0583153	0.483838	-1.04741	-2.06681	42.0434	86.8956	-3.62561	-1.1782	0.942891	0.996194	1.0201	0.028717	1.0201	88.6426	86.8956	-1.68994	1.75858	0.00932893	0.0362862	2.10836	1.07612
Lnc134	0.0592707	0.175292	2.17286	1.1196	2.17286	63.7279	29.329	-1.03082	4.86686	0.00097116	0.0109834	3.88456	1.95775	3.88456	113.93	29.329	1.73456	8.69951	0.402769	0.545056	1.41338	0.49915	1.41338	41.4531	29.329	-1.59122	3.1787	0.246113	0.44857	1.78776	0.838154	1.78776	113.93	63.7279	-1.493	4.77176	0.392248	0.987185	0.65047	-0.620446	-1.53735	41.4531	63.7279	-4.11767	1.74223	0.0442699	0.117808	0.363846	-1.4586
Slc4a3	0.00330319	0.024422	2.16742	1.11598	2.16742	263.717	121.673	1.29371	3.63121	0.656314	0.795651	1.12574	0.170879	1.12574	136.973	121.673	-1.49665	1.8967	7.65753e-05	0.000572315	2.83036	1.50098	2.83036	344.378	121.673	1.69014	4.73978	0.0430022	0.143619	0.519393	-0.945103	-1.92533	136.973	263.717	-3.63119	-1.02084	0.406016	0.990666	1.30586	0.385001	1.30586	344.378	263.717	-1.43708	2.45061	0.00437698	0.0204003	2.51421	1.3301
Sstr3	0.152092	0.321461	2.1667	1.1155	2.1667	19.3504	8.93082	-1.32969	6.24235	0.363053	0.555882	1.64964	0.722148	1.64964	14.7326	8.93082	-1.78259	4.85097	0.273558	0.413923	1.8105	0.856388	1.8105	16.1692	8.93082	-1.59839	5.23939	0.68067	0.822062	0.761358	-0.393353	-1.31344	14.7326	19.3504	-4.81212	2.78943	0.784161	0.995301	0.835601	-0.259113	-1.19674	16.1692	19.3504	-4.32673	3.02105	0.888614	0.932241	1.09751	0.13424
Fhl1	0.00515111	0.0333349	2.16588	1.11495	2.16588	23379.5	10794.5	1.26032	3.72208	0.0015118	0.0147741	2.40235	1.26445	2.40235	25932.1	10794.5	1.3979	4.12853	0.0174566	0.0499796	1.92835	0.947365	1.92835	20815.5	10794.5	1.1221	3.31391	0.759401	0.870695	1.10918	0.149495	1.10918	25932.1	23379.5	-1.74983	2.15278	0.731349	0.995301	0.890332	-0.167585	-1.12318	20815.5	23379.5	-2.17993	1.72801	0.515957	0.673107	0.802693	-0.31708
Cntd1	0.00176966	0.0161106	2.16479	1.11423	2.16479	24.9362	11.519	1.33396	3.51309	0.223186	0.407931	1.38905	0.474097	1.38905	16.0004	11.519	-1.22158	2.35698	2.22666e-05	0.000196781	2.82139	1.4964	2.82139	32.4995	11.519	1.74696	4.55661	0.15178	0.328537	0.641654	-0.640133	-1.55847	16.0004	24.9362	-2.85898	1.1771	0.357461	0.97806	1.3033	0.382174	1.3033	32.4995	24.9362	-1.34894	2.29131	0.0212492	0.0671053	2.03116	1.02231
Odf2	0.00359915	0.0258171	2.16468	1.11416	2.16468	202.869	93.7176	1.28707	3.64072	0.594593	0.749336	0.865908	-0.207714	-1.15486	81.1509	93.7176	-1.9625	1.47148	0.319175	0.463183	1.30403	0.382977	1.30403	122.211	93.7176	-1.29284	2.19847	0.00518704	0.0345163	0.400016	-1.32187	-2.4999	81.1509	202.869	-4.7527	-1.31494	0.118279	0.790708	0.602411	-0.731179	-1.66	122.211	202.869	-3.13535	1.13782	0.213017	0.368992	1.50597	0.59069
Hipk2	0.00159865	0.0150074	2.15999	1.11103	2.15999	504.813	233.71	1.33894	3.48453	0.408474	0.599463	1.22491	0.292676	1.22491	286.274	233.71	-1.32071	1.9816	3.68078e-06	4.15539e-05	3.09137	1.62825	3.09137	722.486	233.71	1.91694	4.98533	0.0581377	0.173779	0.567089	-0.818352	-1.76339	286.274	504.813	-3.17094	1.01974	0.229063	0.925683	1.4312	0.517221	1.4312	722.486	504.813	-1.2532	2.56695	0.00197769	0.0110641	2.52376	1.33557
Ywhah	1.14966e-07	2.70937e-05	2.15725	1.1092	2.15725	4069.59	1886.47	1.62353	2.86643	0.225889	0.411673	1.19243	0.253908	1.19243	2249.49	1886.47	-1.11499	1.5854	7.09376e-11	3.63098e-09	2.57363	1.36381	2.57363	4855.08	1886.47	1.93696	3.41959	0.000851598	0.0100599	0.552755	-0.855287	-1.80912	2249.49	4069.59	-2.56304	-1.27696	0.320003	0.968385	1.19301	0.254611	1.19301	4855.08	4069.59	-1.18691	1.6893	1.50056e-05	0.000263236	2.1583	1.1099
Lrrcc1	0.00202212	0.0175742	2.1568	1.10889	2.1568	89.3853	41.4436	1.32395	3.51355	0.000111055	0.00238379	2.63458	1.39757	2.63458	109.186	41.4436	1.61204	4.30572	0.000197549	0.00127915	2.52328	1.3353	2.52328	104.574	41.4436	1.54991	4.10794	0.508814	0.69702	1.22152	0.288681	1.22152	109.186	89.3853	-1.48218	2.21158	0.602384	0.995301	1.16992	0.226413	1.16992	104.574	89.3853	-1.54262	2.11141	0.886576	0.931274	0.957757	-0.0622687
Lmo2	0.0117735	0.0586189	2.15629	1.10855	2.15629	34.737	16.1097	1.18589	3.92073	5.14796e-05	0.0013926	3.44929	1.7863	3.44929	55.5669	16.1097	1.89422	6.28099	4.44978e-06	4.92042e-05	3.99236	1.99724	3.99236	64.3156	16.1097	2.21037	7.21098	0.200535	0.394513	1.59964	0.677751	1.59964	55.5669	34.737	-1.28344	3.28415	0.0901972	0.734261	1.8515	0.888694	1.8515	64.3156	34.737	-1.10138	3.77559	0.688062	0.80074	1.15744	0.210943
Tonsl	0.0483941	0.153386	2.15506	1.10773	2.15506	22.9523	10.6504	1.00543	4.61919	0.780031	0.877457	1.12158	0.165527	1.12158	11.9453	10.6504	-1.99466	2.50915	0.359742	0.504284	1.43546	0.521516	1.43546	15.2883	10.6504	-1.51001	3.11145	0.179153	0.364296	0.520438	-0.942201	-1.92146	11.9453	22.9523	-4.98251	1.34954	0.389915	0.986661	0.666089	-0.586212	-1.5013	15.2883	22.9523	-3.79098	1.68197	0.61509	0.747944	1.27986	0.355989
Steap2	0.0162039	0.0723929	2.15413	1.10711	2.15413	30.9988	14.3904	1.15237	4.02674	0.059575	0.177364	1.85477	0.891237	1.85477	26.6908	14.3904	-1.02525	3.52701	0.52886	0.659443	1.22835	0.296716	1.22835	17.6764	14.3904	-1.5441	2.32978	0.701576	0.836057	0.861026	-0.215871	-1.16141	26.6908	30.9988	-2.4967	1.85097	0.14913	0.840268	0.570227	-0.810392	-1.75369	17.6764	30.9988	-3.76177	1.22317	0.298741	0.464777	0.662265	-0.59452
Prxl2a	0.000453394	0.00650057	2.15325	1.10652	2.15325	1048.65	487.005	1.4026	3.30564	0.139325	0.302621	0.722087	-0.469756	-1.38488	351.66	487.005	-2.13253	1.11192	8.68516e-05	0.000634258	2.3592	1.2383	2.3592	1148.94	487.005	1.53678	3.62174	4.81141e-05	0.00141736	0.335347	-1.57627	-2.98199	351.66	1048.65	-5.05018	-1.76078	0.732763	0.995301	1.09564	0.13178	1.09564	1148.94	1048.65	-1.54184	1.85089	1.06027e-05	0.000199563	3.2672	1.70806
Cahm	0.0233447	0.0926905	2.15304	1.10637	2.15304	44.7101	20.7661	1.10969	4.17735	0.608804	0.759879	1.19618	0.258439	1.19618	24.84	20.7661	-1.66015	2.37543	0.0371133	0.0907535	2.0269	1.01928	2.0269	42.0907	20.7661	1.04312	3.9385	0.160677	0.340818	0.555579	-0.847936	-1.79992	24.84	44.7101	-4.09159	1.26294	0.882864	0.996194	0.941414	-0.0870995	-1.06223	42.0907	44.7101	-2.3714	2.10168	0.208806	0.363667	1.69447	0.760836
Vopp1	3.57698e-05	0.00123362	2.14934	1.10389	2.14934	321.575	149.616	1.49531	3.08942	0.000829613	0.00974515	1.86569	0.899706	1.86569	279.136	149.616	1.29431	2.6893	5.00769e-18	1.95334e-15	4.9309	2.30185	4.9309	737.74	149.616	3.43562	7.07696	0.532298	0.715126	0.868029	-0.204186	-1.15204	279.136	321.575	-1.79629	1.35345	0.000221286	0.0414451	2.29415	1.19796	2.29415	737.74	321.575	1.47658	3.5644	1.70711e-05	0.000292146	2.64294	1.40214
Polr1h	0.0292375	0.108437	2.14509	1.10104	2.14509	50.3102	23.4536	1.08017	4.25991	0.0380525	0.132161	2.0835	1.05901	2.0835	48.8657	23.4536	1.04129	4.16885	0.302855	0.444921	1.4385	0.524562	1.4385	33.738	23.4536	-1.38828	2.87274	0.945677	0.974964	0.971287	-0.0420305	-1.02956	48.8657	50.3102	-2.38017	2.24545	0.349111	0.970306	0.670599	-0.576478	-1.4912	33.738	50.3102	-3.44192	1.54784	0.388864	0.55752	0.690423	-0.534447
Xbp1	0.195834	0.380501	2.14338	1.09988	2.14338	79.9063	37.2806	-1.48113	6.80441	0.70947	0.833128	1.24724	0.318736	1.24724	46.4977	37.2806	-2.56338	3.9876	0.162043	0.280623	2.27987	1.18895	2.27987	84.9948	37.2806	-1.39248	7.23784	0.454045	0.651577	0.581903	-0.781149	-1.7185	46.4977	79.9063	-7.09159	2.40129	0.931694	0.996194	1.06368	0.0890655	1.06368	84.9948	79.9063	-3.85721	4.36412	0.404257	0.571833	1.82793	0.870214
Grik4	0.00835821	0.046279	2.14069	1.09807	2.14069	31.0754	14.5166	1.21589	3.76889	0.722729	0.840929	0.893504	-0.162454	-1.11919	12.9706	14.5166	-2.08471	1.66433	0.759029	0.840624	1.09596	0.132195	1.09596	15.9096	14.5166	-1.63859	1.96815	0.0180191	0.0793429	0.417391	-1.26053	-2.39583	12.9706	31.0754	-4.94192	-1.1615	0.0582435	0.647164	0.511967	-0.965879	-1.95325	15.9096	31.0754	-3.9054	1.02364	0.588346	0.728079	1.22659	0.29465
Pum3	1.96622e-05	0.00086209	2.137	1.09559	2.137	278.315	130.236	1.50793	3.0285	0.390089	0.583072	1.16894	0.225202	1.16894	152.239	130.236	-1.22126	1.66875	4.20919e-05	0.000341566	2.07371	1.05221	2.07371	270.072	130.236	1.46277	2.93981	0.00597106	0.0378018	0.547001	-0.870383	-1.82815	152.239	278.315	-2.81056	-1.18913	0.889555	0.996194	0.970383	-0.0433733	-1.03052	270.072	278.315	-1.57521	1.48329	0.00903633	0.0355297	1.77401	0.82701
Zc3h12a	0.000536241	0.00727333	2.13605	1.09494	2.13605	396.112	185.442	1.38998	3.28256	0.160805	0.331042	0.731236	-0.451591	-1.36755	135.602	185.442	-2.11805	1.13254	0.0158975	0.0462514	1.69795	0.763791	1.69795	314.87	185.442	1.10416	2.61104	7.59041e-05	0.00187473	0.342332	-1.54653	-2.92114	135.602	396.112	-4.96756	-1.71776	0.391555	0.987185	0.794902	-0.331152	-1.25802	314.87	396.112	-2.12679	1.34385	0.00189253	0.0106774	2.32202	1.21538
Kcnq5	0.000751378	0.00904212	2.1349	1.09417	2.1349	1210.99	567.234	1.37348	3.31841	0.755756	0.863381	0.932123	-0.101407	-1.07282	528.732	567.234	-1.67061	1.45152	0.000151905	0.00101798	2.34532	1.22978	2.34532	1330.34	567.234	1.50888	3.64541	0.00268743	0.0218014	0.436613	-1.19557	-2.29036	528.732	1210.99	-3.93481	-1.33316	0.732789	0.995301	1.09856	0.135617	1.09856	1330.34	1210.99	-1.56149	1.88446	0.000832014	0.00569165	2.5161	1.33119
Nit1	0.266181	0.463065	2.13476	1.09407	2.13476	208.228	97.5418	-1.78321	8.12646	0.724232	0.841985	1.27256	0.347739	1.27256	124.128	97.5418	-2.99817	4.8553	0.0888382	0.178117	3.19068	1.67387	3.19068	311.225	97.5418	-1.19268	12.142	0.535915	0.717424	0.596116	-0.746335	-1.67753	124.128	208.228	-8.63082	3.067	0.630163	0.995301	1.49463	0.579791	1.49463	311.225	208.228	-3.43499	7.67351	0.271308	0.434339	2.50728	1.32613
Panx1	1.88849e-05	0.000841046	2.13365	1.09332	2.13365	248.809	116.612	1.50775	3.01936	0.0308977	0.115086	1.47503	0.560743	1.47503	172.006	116.612	1.03638	2.09934	3.86853e-09	1.1516e-07	2.83275	1.5022	2.83275	330.332	116.612	2.00325	4.00572	0.0899046	0.23417	0.691319	-0.532577	-1.44651	172.006	248.809	-2.21619	1.05916	0.187334	0.887893	1.32766	0.408881	1.32766	330.332	248.809	-1.14784	2.02327	0.00268135	0.0139263	1.92047	0.941458
Ugcg	2.20544e-05	0.000913842	2.13328	1.09307	2.13328	953.775	447.094	1.50334	3.02717	0.115291	0.268869	1.32661	0.407742	1.32661	593.119	447.094	-1.07156	1.88582	9.28578e-06	9.31212e-05	2.20713	1.14217	2.20713	986.794	447.094	1.55533	3.13207	0.0300665	0.112613	0.621864	-0.685329	-1.60807	593.119	953.775	-2.47006	-1.04689	0.876089	0.996194	1.03462	0.0490997	1.03462	986.794	953.775	-1.48254	1.58696	0.0200999	0.0643214	1.66374	0.734428
Tmem38b	2.64632e-05	0.00100118	2.13185	1.0921	2.13185	7094.51	3327.87	1.49767	3.03457	0.354365	0.547224	1.18172	0.240893	1.18172	3932.62	3327.87	-1.20489	1.68259	3.66245e-10	1.45367e-08	3.09288	1.62895	3.09288	10292.7	3327.87	2.17289	4.4024	0.00750723	0.0442954	0.554319	-0.851211	-1.80401	3932.62	7094.51	-2.78031	-1.17054	0.0915762	0.734511	1.4508	0.536848	1.4508	10292.7	7094.51	-1.06202	2.23536	1.30219e-05	0.000235309	2.61726	1.38806
Fgd4	0.0683603	0.192168	2.13054	1.09122	2.13054	13.6605	6.41178	-1.05865	4.80542	0.115329	0.268879	1.96278	0.972901	1.96278	12.5849	6.41178	-1.17939	4.54363	0.177674	0.300921	1.75998	0.815561	1.75998	11.2846	6.41178	-1.29262	4.00393	0.871279	0.936459	0.921262	-0.118316	-1.08547	12.5849	13.6605	-2.92712	2.48432	0.701588	0.995301	0.826074	-0.275657	-1.21054	11.2846	13.6605	-3.21688	2.19519	0.830583	0.895855	0.896677	-0.15734
Hnrnpa3	0.0898736	0.230116	2.12035	1.0843	2.12035	41.4335	19.5409	-1.12406	5.0536	0.632549	0.778735	1.24139	0.311955	1.24139	24.2579	19.5409	-1.9545	3.01197	0.999944	0.999944	0.999969	-4.5099e-05	-1.00003	19.5403	19.5409	-2.41085	2.4107	0.326999	0.535701	0.585465	-0.772344	-1.70804	24.2579	41.4335	-4.98205	1.70769	0.16667	0.86978	0.471607	-1.08434	-2.12041	19.5403	41.4335	-6.15212	1.36831	0.694651	0.80553	0.805524	-0.312
Thumpd3	0.0147449	0.0678259	2.11949	1.08372	2.11949	164.445	77.5869	1.15886	3.87645	8.45432e-05	0.00195174	3.35901	1.74804	3.35901	260.615	77.5869	1.83596	6.14552	0.0139709	0.0418599	2.13277	1.09273	2.13277	165.475	77.5869	1.16588	3.90152	0.22063	0.418191	1.58482	0.664315	1.58482	260.615	164.445	-1.31832	3.31115	0.986751	0.999061	1.00626	0.00900501	1.00626	165.475	164.445	-2.07607	2.10215	0.227057	0.385679	0.634939	-0.65531
Ribc1	0.00091345	0.0102306	2.11769	1.08249	2.11769	141.743	66.9329	1.35911	3.29965	0.768062	0.870573	1.07103	0.0990033	1.07103	71.6874	66.9329	-1.47322	1.68995	3.05679e-06	3.57954e-05	2.86756	1.51982	2.86756	191.934	66.9329	1.84239	4.46317	0.0149507	0.0705334	0.505757	-0.983485	-1.97724	71.6874	141.743	-3.42372	-1.14187	0.26919	0.951148	1.3541	0.437335	1.3541	191.934	141.743	-1.26438	2.31835	0.000429364	0.00347671	2.67738	1.42082
Snrpf	8.82163e-06	0.000523586	2.1168	1.08189	2.1168	558.697	263.934	1.52074	2.94649	0.00281918	0.0229035	1.66075	0.731835	1.66075	438.329	263.934	1.19053	2.31669	9.99949e-10	3.5459e-08	2.80072	1.4858	2.80072	739.206	263.934	2.01276	3.89714	0.240609	0.442348	0.784556	-0.350052	-1.27461	438.329	558.697	-1.91152	1.1766	0.173542	0.871122	1.32309	0.40391	1.32309	739.206	558.697	-1.13116	1.98016	0.0114329	0.0424169	1.68642	0.753962
Il17re	0.0542149	0.165751	2.11613	1.08143	2.11613	18.6794	8.82713	-1.01366	4.53919	0.211827	0.394239	0.571024	-0.808378	-1.75124	5.0405	8.82713	-4.22035	1.37612	0.340314	0.48399	1.45844	0.544429	1.45844	12.8739	8.82713	-1.48929	3.16781	0.0113264	0.0582675	0.269843	-1.88981	-3.70586	5.0405	18.6794	-10.2134	-1.34465	0.430319	0.995301	0.689202	-0.537001	-1.45095	12.8739	18.6794	-3.65933	1.73818	0.0724756	0.170801	2.55409	1.35281
Tbcb	3.44422e-05	0.0012025	2.11305	1.07933	2.11305	982.639	465.034	1.48309	3.0106	0.587872	0.744182	0.906036	-0.14236	-1.10371	421.337	465.034	-1.57706	1.29461	3.14577e-08	7.10278e-07	2.71558	1.44126	2.71558	1262.84	465.034	1.90629	3.86845	0.000136521	0.0028672	0.428781	-1.22169	-2.33219	421.337	982.639	-3.60354	-1.50938	0.255714	0.941381	1.28515	0.361935	1.28515	1262.84	982.639	-1.19931	1.98079	7.58422e-07	2.46531e-05	2.99721	1.58362
Hmox1	0.00509315	0.0330923	2.11225	1.07878	2.11225	308.273	145.945	1.25175	3.56429	0.0541641	0.166841	0.591949	-0.756456	-1.68934	86.392	145.945	-2.88075	1.00942	0.00241639	0.0102644	2.24757	1.16836	2.24757	328.022	145.945	1.33193	3.79266	0.000118365	0.00263994	0.280245	-1.83524	-3.5683	86.392	308.273	-6.81929	-1.86717	0.848961	0.995454	1.06406	0.0895822	1.06406	328.022	308.273	-1.7806	2.01605	5.40634e-05	0.00071195	3.79689	1.92482
Fxyd5	0.396651	0.594923	2.11003	1.07726	2.11003	19.0319	9.01976	-2.66425	11.8618	0.297994	0.492679	0.382365	-1.38698	-2.6153	3.44884	9.01976	-15.9889	2.33763	0.0437263	0.103113	0.146998	-2.76614	-6.80283	1.32588	9.01976	-43.8482	-1.05543	0.123812	0.288597	0.181213	-2.46424	-5.51836	3.44884	19.0319	-48.5904	1.59563	0.0186497	0.435339	0.0696662	-3.8434	-14.3542	1.32588	19.0319	-132.104	-1.5597	0.412312	0.579807	0.384443	-1.37916
Hist1h4b	0.000810025	0.00946198	2.1077	1.07567	2.1077	465.365	220.792	1.36247	3.26056	0.360539	0.553695	0.813697	-0.297436	-1.22896	179.658	220.792	-1.91192	1.26589	0.0017781	0.00799436	2.00565	1.00407	2.00565	442.833	220.792	1.29624	3.1033	0.000520611	0.00719945	0.386059	-1.37311	-2.59028	179.658	465.365	-4.43422	-1.51313	0.855224	0.996194	0.951582	-0.0715995	-1.05088	442.833	465.365	-1.79096	1.62173	0.00100899	0.00662046	2.46486	1.30151
Gmnn	0.000476518	0.0066878	2.1053	1.07403	2.1053	66.9177	31.7853	1.38655	3.19663	0.353884	0.546951	1.23152	0.300434	1.23152	39.1441	31.7853	-1.26114	1.91268	4.63311e-05	0.0003717	2.37909	1.25041	2.37909	75.6204	31.7853	1.56784	3.61011	0.0434074	0.144292	0.58496	-0.773591	-1.70952	39.1441	66.9177	-2.87642	-1.016	0.632311	0.995301	1.13005	0.176388	1.13005	75.6204	66.9177	-1.46018	1.86468	0.0130402	0.0467547	1.93184	0.949978
Igsf6	0.00443728	0.0298955	2.1046	1.07355	2.1046	60.2337	28.62	1.26054	3.51384	0.000493292	0.00683839	2.50931	1.32729	2.50931	71.8165	28.62	1.49558	4.21017	0.321417	0.465064	0.763758	-0.388813	-1.30932	21.8587	28.62	-2.23051	1.30111	0.57984	0.751249	1.1923	0.253745	1.1923	71.8165	60.2337	-1.5633	2.22234	0.00176812	0.125792	0.362899	-1.46236	-2.75559	21.8587	60.2337	-5.2019	-1.45971	0.000265971	0.00238783	0.304369	-1.7161
Cyrib	4.24158e-06	0.000333199	2.10398	1.07312	2.10398	1103.02	524.253	1.53243	2.8887	0.000424907	0.0062261	1.77137	0.824863	1.77137	928.643	524.253	1.28888	2.43447	3.88967e-07	6.06896e-06	2.27199	1.18395	2.27199	1191.09	524.253	1.65482	3.11933	0.38498	0.589693	0.841912	-0.248259	-1.18777	928.643	1103.02	-1.75121	1.24128	0.697514	0.995301	1.07985	0.110833	1.07985	1191.09	1103.02	-1.36421	1.59077	0.208889	0.363754	1.28262	0.359092
Taf13	0.397502	0.595838	2.1021	1.07183	2.1021	23.4863	11.1728	-2.65936	11.7513	0.742934	0.85468	1.33688	0.418872	1.33688	14.9367	11.1728	-4.24083	7.57944	0.131069	0.239253	3.75586	1.90914	3.75586	41.9633	11.1728	-1.48357	20.928	0.674525	0.817641	0.635973	-0.652962	-1.57239	14.9367	23.4863	-13.0004	5.25817	0.587713	0.995301	1.78671	0.837309	1.78671	41.9633	23.4863	-4.56214	14.564	0.337229	0.506067	2.80942	1.49027
Pdlim3	0.000607221	0.00789526	2.09954	1.07007	2.09954	42859.6	20413.8	1.37396	3.2083	0.240306	0.428153	0.775635	-0.36655	-1.28927	15833.7	20413.8	-1.97026	1.18533	1.00814e-06	1.38567e-05	2.88052	1.52633	2.88052	58802.2	20413.8	1.88504	4.40169	0.000171401	0.00326412	0.369431	-1.43662	-2.70686	15833.7	42859.6	-4.55011	-1.61032	0.23263	0.927897	1.37198	0.456254	1.37198	58802.2	42859.6	-1.22514	2.30609	7.37723e-07	2.40493e-05	3.71375	1.89288
Sugct	0.0459867	0.147953	2.09933	1.06993	2.09933	12.0393	5.7348	1.0133	4.34935	7.5775e-05	0.00178397	4.30534	2.10613	4.30534	24.6903	5.7348	2.08936	8.8716	0.00169617	0.00768407	3.1561	1.65814	3.1561	18.0996	5.7348	1.53984	6.46885	0.0997211	0.250632	2.05081	1.0362	2.05081	24.6903	12.0393	-1.14671	4.82287	0.347501	0.970153	1.50338	0.588211	1.50338	18.0996	12.0393	-1.55723	3.51958	0.471892	0.634724	0.733065	-0.447986
Tuba1c	0.000197471	0.0040175	2.0988	1.06957	2.0988	367.217	174.965	1.42049	3.10101	0.481492	0.660519	1.15254	0.204819	1.15254	201.654	174.965	-1.28832	1.71134	0.00641219	0.0226529	1.72268	0.784653	1.72268	301.408	174.965	1.16513	2.54704	0.0144247	0.0689653	0.549143	-0.864748	-1.82102	201.654	367.217	-2.94347	-1.1266	0.416798	0.995301	0.820791	-0.284913	-1.21834	301.408	367.217	-1.96243	1.32208	0.101308	0.219372	1.49468	0.579834
Map9	0.0326953	0.116451	2.09817	1.06913	2.09817	44.7769	21.3409	1.06291	4.14176	0.379539	0.572446	1.36736	0.451396	1.36736	29.1808	21.3409	-1.46959	2.74766	0.00130159	0.00620988	3.03783	1.60304	3.03783	64.83	21.3409	1.54326	5.9798	0.316831	0.52559	0.651692	-0.617738	-1.53447	29.1808	44.7769	-3.54871	1.50714	0.377157	0.983194	1.44784	0.533907	1.44784	64.83	44.7769	-1.57026	3.29166	0.0613158	0.150359	2.22167	1.15164
Bhlhb9	0.00337876	0.0247772	2.09703	1.06835	2.09703	163.516	77.9752	1.27805	3.4408	0.00844715	0.0481139	1.95448	0.966782	1.95448	152.401	77.9752	1.18699	3.2182	1.59407e-05	0.000147563	2.96866	1.56981	2.96866	231.481	77.9752	1.81107	4.86615	0.819854	0.908165	0.932022	-0.101565	-1.07294	152.401	163.516	-1.96657	1.70829	0.25792	0.941654	1.41565	0.501463	1.41565	231.481	163.516	-1.28994	2.58512	0.175755	0.323171	1.5189	0.603028
Ccdc134	0.000404881	0.0061165	2.09538	1.06721	2.09538	162.125	77.3724	1.39072	3.15709	0.266027	0.456993	1.26849	0.343112	1.26849	98.146	77.3724	-1.19873	1.92884	1.16577e-06	1.56618e-05	2.75795	1.4636	2.75795	213.389	77.3724	1.83216	4.15154	0.0516	0.161645	0.605374	-0.7241	-1.65187	98.146	162.125	-2.7382	1.00349	0.278627	0.959976	1.3162	0.396384	1.3162	213.389	162.125	-1.24894	2.16366	0.00255791	0.0134251	2.1742	1.12048
Ubxn8	0.000234753	0.00450089	2.09397	1.06624	2.09397	196.018	93.6106	1.41237	3.10451	0.986318	0.992109	0.996463	-0.00511148	-1.00355	93.2795	93.6106	-1.50454	1.49392	5.88333e-06	6.27851e-05	2.48269	1.31191	2.48269	232.406	93.6106	1.67526	3.67929	0.00285174	0.0227656	0.475872	-1.07135	-2.10141	93.2795	196.018	-3.42287	-1.29012	0.485331	0.995301	1.18564	0.245662	1.18564	232.406	196.018	-1.36075	1.91285	0.000242708	0.00225227	2.4915	1.31702
Slc7a1	0.0172999	0.0752968	2.09147	1.06451	2.09147	26.9784	12.8993	1.13916	3.83986	0.0288953	0.110018	2.00448	1.00323	2.00448	25.8563	12.8993	1.07422	3.74032	0.76636	0.845103	1.09985	0.137301	1.09985	14.1872	12.8993	-1.70334	2.06046	0.910478	0.958345	0.958407	-0.0612891	-1.0434	25.8563	26.9784	-2.18811	2.00988	0.0903949	0.734261	0.525873	-0.927213	-1.9016	14.1872	26.9784	-4.00121	1.10651	0.120278	0.248373	0.548695	-0.865924
Cd151	9.20251e-06	0.000531116	2.09029	1.0637	2.09029	2392.43	1144.54	1.50906	2.89538	0.323217	0.516781	1.17899	0.237555	1.17899	1349.41	1144.54	-1.1759	1.63453	1.41593e-06	1.83489e-05	2.22945	1.15669	2.22945	2551.7	1144.54	1.60952	3.08814	0.004953	0.03357	0.564034	-0.826147	-1.77294	1349.41	2392.43	-2.64334	-1.18915	0.751356	0.995301	1.06657	0.0929836	1.06657	2551.7	2392.43	-1.39687	1.58905	0.00177003	0.0101329	1.89098	0.91913
Klhl41	1.61411e-05	0.000762281	2.0893	1.06302	2.0893	56275.1	26934.9	1.49476	2.92033	0.887002	0.941017	1.02458	0.03503	1.02458	27596.9	26934.9	-1.36428	1.43217	6.3424e-06	6.68804e-05	2.16273	1.11285	2.16273	58252.9	26934.9	1.54729	3.02296	0.000661643	0.00845707	0.490392	-1.02799	-2.03919	27596.9	56275.1	-3.07313	-1.35311	0.868885	0.996194	1.03514	0.0498314	1.03514	58252.9	56275.1	-1.45582	1.55994	0.000356927	0.0030019	2.11085	1.07782
Rab8b	0.0030438	0.0231862	2.08637	1.06099	2.08637	75.8136	36.3376	1.28275	3.39342	0.0259125	0.102383	1.75689	0.813024	1.75689	63.8412	36.3376	1.07003	2.88464	8.32002e-05	0.000613359	2.64798	1.40489	2.64798	96.2213	36.3376	1.63032	4.30087	0.571903	0.745834	0.842082	-0.247968	-1.18753	63.8412	75.8136	-2.15515	1.52822	0.426074	0.995301	1.26918	0.3439	1.26918	96.2213	75.8136	-1.41712	2.28273	0.176452	0.324136	1.5072	0.591868
Ncs1	0.00930769	0.0498733	2.08401	1.05936	2.08401	58.3247	27.9868	1.19827	3.62446	0.812469	0.897353	1.07236	0.100787	1.07236	30.0119	27.9868	-1.66079	1.90983	0.000348152	0.00205762	2.73592	1.45203	2.73592	76.5697	27.9868	1.57607	4.74934	0.0587125	0.175147	0.514566	-0.958572	-1.94339	30.0119	58.3247	-3.87032	1.02477	0.42424	0.995301	1.31282	0.392668	1.31282	76.5697	58.3247	-1.48499	2.55938	0.00757346	0.0309393	2.55131	1.35124
Lztfl1	0.000182307	0.00375676	2.08342	1.05895	2.08342	294.536	141.371	1.4185	3.06002	0.443441	0.630573	1.16497	0.220289	1.16497	164.693	141.371	-1.26846	1.72149	9.02035e-08	1.77767e-06	2.84838	1.51014	2.84838	402.68	141.371	1.94055	4.18092	0.0160841	0.0739909	0.559161	-0.838665	-1.78839	164.693	294.536	-2.87103	-1.11401	0.190115	0.891181	1.36717	0.45119	1.36717	402.68	294.536	-1.16776	2.18271	0.00021067	0.0020412	2.44503	1.28985
Lama5	0.00403413	0.0278937	2.08124	1.05745	2.08124	998.112	479.575	1.26285	3.43	0.320674	0.514477	0.775417	-0.366957	-1.28963	371.87	479.575	-2.13051	1.28101	9.34035e-09	2.50969e-07	4.31838	2.11049	4.31838	2070.99	479.575	2.62113	7.11464	0.00160363	0.0153992	0.372573	-1.4244	-2.68403	371.87	998.112	-4.95606	-1.45358	0.0192225	0.435396	2.0749	1.05304	2.0749	2070.99	998.112	1.12621	3.82275	4.02108e-08	2.38149e-06	5.56911	2.47745
Apol3	0.127506	0.288257	2.08031	1.0568	2.08031	94.9878	45.6605	-1.23312	5.33652	0.417479	0.607242	0.6728	-0.57175	-1.48633	30.7204	45.6605	-3.8741	1.75365	0.841533	0.89772	1.10128	0.139186	1.10128	50.2851	45.6605	-2.33801	2.8356	0.0572877	0.172213	0.323414	-1.62855	-3.09201	30.7204	94.9878	-9.90056	1.03556	0.27991	0.960739	0.529385	-0.91761	-1.88898	50.2851	94.9878	-5.98802	1.67814	0.407792	0.575251	1.63687	0.710936
Rhoa	3.55171e-07	5.99657e-05	2.07936	1.05614	2.07936	1541.37	741.273	1.56874	2.75618	0.000899221	0.0103796	1.6144	0.691	1.6144	1196.71	741.273	1.21682	2.1419	6.69367e-10	2.48079e-08	2.42881	1.28025	2.42881	1800.41	741.273	1.83249	3.21917	0.150769	0.327036	0.776394	-0.365139	-1.28801	1196.71	1541.37	-1.8191	1.09653	0.376706	0.983194	1.16806	0.22411	1.16806	1800.41	1541.37	-1.20814	1.64834	0.0203935	0.06502	1.50446	0.589249
Zfp36l2	4.18703e-05	0.00137376	2.07855	1.05558	2.07855	1184.72	569.975	1.4647	2.94966	0.0380036	0.132032	1.45032	0.536372	1.45032	826.646	569.975	1.02079	2.06058	0.120901	0.225179	1.31971	0.40022	1.31971	752.201	569.975	-1.07589	1.8738	0.100121	0.251292	0.697756	-0.519206	-1.43317	826.646	1184.72	-2.20091	1.07154	0.0377101	0.575087	0.634918	-0.655358	-1.57501	752.201	1184.72	-2.41746	-1.02614	0.666658	0.784376	0.909943	-0.136152
Kcnb1	0.00119112	0.0122268	2.07415	1.05252	2.07415	495.977	239.123	1.33425	3.22437	0.145154	0.311061	0.717196	-0.479561	-1.39432	171.498	239.123	-2.18061	1.12164	3.67474e-05	0.000302097	2.53103	1.33972	2.53103	605.226	239.123	1.62845	3.93387	0.000130263	0.0028014	0.345777	-1.53208	-2.89203	171.498	495.977	-4.98267	-1.67859	0.469066	0.995301	1.22027	0.287201	1.22027	605.226	495.977	-1.40473	2.09174	5.51038e-06	0.00011873	3.52906	1.81929
Slc7a5	0.0330458	0.117404	2.07019	1.04977	2.07019	45.0243	21.7488	1.06032	4.04191	0.568439	0.729768	1.22237	0.289678	1.22237	26.585	21.7488	-1.63103	2.43705	0.00717333	0.0247846	2.49964	1.32172	2.49964	54.3642	21.7488	1.28186	4.87432	0.21215	0.408431	0.59046	-0.760088	-1.69359	26.585	45.0243	-3.87477	1.35091	0.647992	0.995301	1.20744	0.271953	1.20744	54.3642	45.0243	-1.86031	2.71217	0.089861	0.20105	2.04492	1.03204
B3gntl1	0.0151403	0.0689204	2.07001	1.04964	2.07001	28.6783	13.8542	1.15084	3.72331	0.244014	0.432714	0.672897	-0.571543	-1.48611	9.32245	13.8542	-2.89404	1.31039	0.573344	0.697159	1.18933	0.25015	1.18933	16.4772	13.8542	-1.5374	2.17467	0.00423986	0.0301265	0.325069	-1.62118	-3.07627	9.32245	28.6783	-6.645	-1.42414	0.129447	0.813953	0.574553	-0.799488	-1.74048	16.4772	28.6783	-3.56256	1.17604	0.153823	0.295425	1.76748	0.821694
Rasa2	0.122745	0.28124	2.06625	1.04702	2.06625	7.52339	3.64108	-1.21641	5.19336	0.574005	0.734851	1.33182	0.413395	1.33182	4.84925	3.64108	-2.03906	3.61676	0.0633027	0.137509	2.38691	1.25514	2.38691	8.69093	3.64108	-1.04939	5.97874	0.4561	0.652625	0.644556	-0.633622	-1.55145	4.84925	7.52339	-4.9244	2.04586	0.794558	0.995301	1.15519	0.208128	1.15519	8.69093	7.52339	-2.56407	3.42164	0.320982	0.488359	1.79222	0.841749
Vamp8	0.0134909	0.0640982	2.06442	1.04574	2.06442	131.724	63.8068	1.16161	3.66891	0.0485426	0.154811	1.79164	0.841283	1.79164	114.319	63.8068	1.00374	3.19803	0.00785984	0.0266918	2.18132	1.1252	2.18132	139.183	63.8068	1.22732	3.87687	0.693272	0.830554	0.867867	-0.204455	-1.15225	114.319	131.724	-2.33019	1.75508	0.877553	0.996194	1.05663	0.079465	1.05663	139.183	131.724	-1.90716	2.12927	0.583909	0.725206	1.2175	0.28392
Ift57	0.000231045	0.00447266	2.06115	1.04345	2.06115	217.877	105.707	1.40258	3.02893	0.766161	0.869551	1.06163	0.086285	1.06163	112.222	105.707	-1.39703	1.57455	6.3973e-07	9.30158e-06	2.65445	1.40841	2.65445	280.593	105.707	1.80751	3.89823	0.00627657	0.0390327	0.515069	-0.957162	-1.94149	112.222	217.877	-3.12442	-1.20642	0.28903	0.968342	1.28785	0.364965	1.28785	280.593	217.877	-1.23946	2.05571	0.000157306	0.00164328	2.50034	1.32213
Unc13b	0.0160872	0.0720807	2.0591	1.04202	2.0591	89.5243	43.4773	1.14354	3.70771	0.400459	0.593553	0.769584	-0.377849	-1.2994	33.4595	43.4773	-2.39272	1.41711	5.14579e-05	0.000407057	3.35552	1.74654	3.35552	145.889	43.4773	1.86751	6.02918	0.00855685	0.0483312	0.373747	-1.41987	-2.67561	33.4595	89.5243	-5.57234	-1.28472	0.17969	0.878782	1.6296	0.704521	1.6296	145.889	89.5243	-1.25236	3.32577	8.04661e-05	0.000984035	4.36018	2.12439
Cbx5	0.000672061	0.00841199	2.05543	1.03944	2.05543	211.273	102.788	1.35697	3.11341	0.000521847	0.00709174	2.09531	1.06717	2.09531	215.372	102.788	1.37963	3.18225	1.42147e-06	1.83767e-05	2.77241	1.47114	2.77241	284.969	102.788	1.83172	4.19619	0.940847	0.973908	1.0194	0.0277266	1.0194	215.372	211.273	-1.62971	1.69357	0.245311	0.93559	1.34882	0.431702	1.34882	284.969	211.273	-1.22823	2.23455	0.279025	0.443616	1.32315	0.403976
Sgk1	0.274137	0.47266	2.05386	1.03834	2.05386	14.6876	7.15121	-1.76862	7.46066	0.00285261	0.0229572	7.03197	2.81393	7.03197	50.2871	7.15121	1.95232	25.3281	0.753995	0.836605	1.23169	0.300641	1.23169	8.80809	7.15121	-2.98906	4.53459	0.121659	0.28552	3.42378	1.77559	3.42378	50.2871	14.6876	-1.38776	16.2677	0.524961	0.995301	0.599695	-0.737698	-1.66751	8.80809	14.6876	-8.06738	2.90131	0.0296018	0.0865931	0.175156	-2.51329
Tpd52l1	0.000786366	0.00929506	2.04954	1.0353	2.04954	301.765	147.236	1.34813	3.11588	0.0691231	0.194362	1.47974	0.565341	1.47974	217.87	147.236	-1.03117	2.25786	6.95509e-05	0.000528736	2.33932	1.22609	2.33932	344.432	147.236	1.53899	3.55586	0.21409	0.41089	0.721986	-0.469958	-1.38507	217.87	301.765	-2.31554	1.20701	0.611814	0.995301	1.14139	0.190793	1.14139	344.432	301.765	-1.46011	1.90219	0.0805969	0.18527	1.58091	0.660751
Clec12a	0.0314388	0.113175	2.04272	1.03049	2.04272	40.4559	19.8049	1.06565	3.91566	0.00292877	0.023282	2.70144	1.43373	2.70144	53.5019	19.8049	1.40369	5.19902	0.976098	0.985067	1.01022	0.0146646	1.01022	20.0072	19.8049	-1.92471	1.96424	0.488	0.679249	1.32247	0.403238	1.32247	53.5019	40.4559	-1.66603	2.91377	0.0839209	0.716373	0.494544	-1.01583	-2.02206	20.0072	40.4559	-4.49329	1.09894	0.0161875	0.0550704	0.373954	-1.41907
Acsl3	0.000288943	0.00505181	2.03188	1.02281	2.03188	1877.65	924.099	1.38493	2.98103	0.00161746	0.0154876	1.85384	0.890515	1.85384	1713.13	924.099	1.26305	2.72095	4.80101e-08	1.02858e-06	2.90744	1.53975	2.90744	2686.76	924.099	1.98194	4.2651	0.701806	0.836057	0.912377	-0.132298	-1.09604	1713.13	1877.65	-1.75264	1.45896	0.134281	0.814581	1.43091	0.516934	1.43091	2686.76	1877.65	-1.11704	2.28714	0.0602034	0.148209	1.56833	0.649232
Ttll13	0.144345	0.311667	2.02999	1.02147	2.02999	15.595	7.68233	-1.27455	5.25221	0.0323848	0.118825	2.83987	1.50583	2.83987	21.8168	7.68233	1.0916	7.3881	0.0250042	0.0669303	2.94602	1.55877	2.94602	22.6323	7.68233	1.14527	7.57816	0.567426	0.741964	1.39896	0.484356	1.39896	21.8168	15.595	-2.25911	4.42129	0.522458	0.995301	1.45125	0.5373	1.45125	22.6323	15.595	-2.1574	4.54378	0.949951	0.970279	1.03738	0.0529437
Sec14l1	5.33193e-05	0.00164212	2.02744	1.01966	2.02744	1608.56	793.396	1.439	2.8565	0.0142462	0.06855	0.649206	-0.623253	-1.54034	515.077	793.396	-2.17594	-1.09041	5.02526e-05	0.000398918	2.03253	1.02328	2.03253	1612.6	793.396	1.44256	2.86378	1.19373e-07	2.28413e-05	0.32021	-1.64291	-3.12295	515.077	1608.56	-4.76035	-2.04877	0.990651	0.99913	1.00251	0.00361761	1.00251	1612.6	1608.56	-1.51727	1.5249	1.12237e-07	5.16107e-06	3.13079	1.64653
Hnrnpd	0.0121034	0.0594758	2.02568	1.01841	2.02568	179.047	88.3884	1.16707	3.51595	0.00154874	0.0149866	2.44231	1.28825	2.44231	215.872	88.3884	1.40503	4.2454	0.0423653	0.10068	1.77154	0.825002	1.77154	156.583	88.3884	1.0199	3.07711	0.586416	0.756131	1.20568	0.269842	1.20568	215.872	179.047	-1.62711	2.36525	0.696327	0.995301	0.87454	-0.193404	-1.14346	156.583	179.047	-2.24182	1.71459	0.350754	0.521383	0.725352	-0.463246
LOC680254	0.00924441	0.0497499	2.02349	1.01684	2.02349	51.8035	25.6011	1.19017	3.44026	0.0331591	0.120843	1.80238	0.849906	1.80238	46.143	25.6011	1.04819	3.09923	0.653872	0.760889	1.13186	0.178698	1.13186	28.9769	25.6011	-1.51826	1.94506	0.727031	0.850808	0.890732	-0.166937	-1.12267	46.143	51.8035	-2.14986	1.70571	0.0794306	0.710833	0.559362	-0.838145	-1.78775	28.9769	51.8035	-3.4217	1.0706	0.166099	0.311853	0.62798	-0.671208
Metrnl	0.0029197	0.0225939	2.02248	1.01612	2.02248	309.511	153.036	1.27186	3.21609	0.98642	0.992121	1.00409	0.00588274	1.00409	153.661	153.036	-1.59276	1.6058	0.0611045	0.133801	1.559	0.640616	1.559	238.582	153.036	-1.0209	2.48126	0.016219	0.0742188	0.496464	-1.01024	-2.01425	153.661	309.511	-3.56498	-1.13807	0.368228	0.981479	0.770835	-0.375506	-1.29729	238.582	309.511	-2.28699	1.3589	0.13142	0.263679	1.55265	0.634734
Nnat	0.334865	0.535005	2.02003	1.01437	2.02003	6.72879	3.33104	-2.06659	8.43271	0.0690242	0.194326	3.75769	1.90985	3.75769	12.517	3.33104	-1.10868	15.6549	0.929633	0.956088	1.06815	0.0951112	1.06815	3.55805	3.33104	-4.04435	4.61436	0.479572	0.672316	1.86022	0.895475	1.86022	12.517	6.72879	-3.00431	10.3962	0.475688	0.995301	0.528779	-0.919262	-1.89115	3.55805	6.72879	-10.8931	3.04578	0.158722	0.302045	0.284256	-1.81474
Nnat	0.241831	0.436507	2.01905	1.01368	2.01905	20.3543	10.0811	-1.60638	6.54851	0.00335025	0.0256636	5.77293	2.5293	5.77293	58.1977	10.0811	1.78942	18.6243	0.461353	0.599521	1.5592	0.640807	1.5592	15.7185	10.0811	-2.09106	5.0836	0.148633	0.324076	2.85923	1.51563	2.85923	58.1977	20.3543	-1.45501	11.895	0.723945	0.995301	0.772245	-0.37287	-1.29493	15.7185	20.3543	-5.43416	3.24072	0.0727697	0.171244	0.270088	-1.8885
Gstcd	0.000118348	0.00285448	2.01736	1.01247	2.01736	72.0132	35.6967	1.41127	2.88376	0.171797	0.34463	1.30186	0.380571	1.30186	46.472	35.6967	-1.1214	1.90059	0.00135897	0.00642135	1.80049	0.84839	1.80049	64.2716	35.6967	1.2564	2.58021	0.053718	0.16571	0.645326	-0.6319	-1.5496	46.472	72.0132	-2.41816	1.00703	0.603619	0.995301	0.892497	-0.164081	-1.12045	64.2716	72.0132	-1.72128	1.37109	0.155098	0.297167	1.38302	0.467819
Mfsd9	0.00652002	0.0389776	2.01729	1.01242	2.01729	60.3795	29.9311	1.21673	3.34457	0.669223	0.804381	1.12197	0.166039	1.12197	33.5819	29.9311	-1.51122	1.90237	0.0735919	0.15485	1.59197	0.670812	1.59197	47.6493	29.9311	-1.0454	2.64941	0.0676267	0.192653	0.55618	-0.846376	-1.79798	33.5819	60.3795	-3.37318	1.04345	0.449472	0.995301	0.789164	-0.341604	-1.26716	47.6493	60.3795	-2.34061	1.45769	0.278072	0.442537	1.4189	0.504773
Tmbim1	0.000574092	0.00761276	2.01594	1.01145	2.01594	570.908	283.197	1.35264	3.0045	0.508242	0.683781	1.14533	0.195759	1.14533	324.353	283.197	-1.30513	1.71204	2.44083e-09	7.71075e-08	3.36358	1.75	3.36358	952.556	283.197	2.25803	5.01039	0.0237186	0.0958575	0.568136	-0.815692	-1.76014	324.353	570.908	-2.87303	-1.07834	0.0394223	0.586186	1.66849	0.738544	1.66849	952.556	570.908	1.02511	2.71567	1.61082e-05	0.000278617	2.93678	1.55424
Gnas	0.00428994	0.0292689	2.01446	1.01039	2.01446	60.6559	30.1103	1.24575	3.25752	0.0171856	0.0781363	1.81654	0.861195	1.81654	54.6966	30.1103	1.11172	2.9682	0.109546	0.209109	1.48659	0.572009	1.48659	44.7617	30.1103	-1.09322	2.41597	0.730387	0.852558	0.901752	-0.149197	-1.10895	54.6966	60.6559	-1.9969	1.62379	0.30755	0.968385	0.737961	-0.438383	-1.35509	44.7617	60.6559	-2.42914	1.32288	0.507116	0.665409	0.818364	-0.289186
Ttc39a	0.0897175	0.229976	2.01436	1.01032	2.01436	18.8614	9.36345	-1.11469	4.52301	0.864642	0.927402	1.0773	0.107414	1.0773	10.0872	9.36345	-2.18495	2.53578	0.0382604	0.0929757	2.34733	1.23102	2.34733	21.9791	9.36345	1.04724	5.26142	0.225836	0.424573	0.534807	-0.902909	-1.86983	10.0872	18.8614	-5.14817	1.47247	0.757673	0.995301	1.1653	0.220701	1.1653	21.9791	18.8614	-2.26781	3.07951	0.131226	0.263565	2.17891	1.12361
Chka	0.00401219	0.02781	2.01165	1.00838	2.01165	76.716	38.1359	1.24961	3.2384	0.589827	0.745405	0.870904	-0.199414	-1.14823	33.2127	38.1359	-1.89794	1.43954	0.000390499	0.00226913	2.36336	1.24084	2.36336	90.129	38.1359	1.46926	3.80155	0.00606456	0.0382186	0.432931	-1.20779	-2.30984	33.2127	76.716	-4.20001	-1.27032	0.582983	0.995301	1.17484	0.232463	1.17484	90.129	76.716	-1.51299	2.0883	0.00105315	0.00684667	2.71369	1.44026
Slc17a5	0.000213443	0.00419493	2.00991	1.00713	2.00991	98.6108	49.0622	1.38897	2.90845	0.0144707	0.0693027	1.60663	0.684034	1.60663	78.8247	49.0622	1.09869	2.34939	2.19392e-06	2.6772e-05	2.43555	1.28425	2.43555	119.494	49.0622	1.68488	3.52067	0.333685	0.541633	0.799352	-0.323098	-1.25101	78.8247	98.6108	-1.96996	1.25873	0.396949	0.987185	1.21177	0.277117	1.21177	119.494	98.6108	-1.28706	1.8899	0.0719806	0.169882	1.51594	0.600215
Rgl3	0.0155265	0.0703107	2.00729	1.00525	2.00729	31.778	15.8313	1.1416	3.52946	0.523741	0.69578	1.21465	0.280537	1.21465	19.2294	15.8313	-1.49677	2.20828	0.00123293	0.00593738	2.52421	1.33583	2.52421	39.9614	15.8313	1.43948	4.42633	0.162284	0.342433	0.605117	-0.724713	-1.65257	19.2294	31.778	-3.34305	1.22411	0.505309	0.995301	1.25752	0.33058	1.25752	39.9614	31.778	-1.56055	2.46778	0.0412353	0.111666	2.07814	1.05529
Fkbp11	0.0450977	0.145673	2.00555	1.004	2.00555	19.8059	9.87556	1.01532	3.96155	0.0579417	0.174411	1.96728	0.976201	1.96728	19.428	9.87556	-1.02304	3.95935	0.0927382	0.183626	1.80009	0.848069	1.80009	17.7769	9.87556	-1.10241	3.57218	0.963699	0.983256	0.980916	-0.0277987	-1.01946	19.428	19.8059	-2.33747	2.24911	0.795646	0.995301	0.897553	-0.155931	-1.11414	17.7769	19.8059	-2.5245	2.03374	0.834586	0.898037	0.915015	-0.128132
Polr1e	0.000233172	0.00448579	2.00513	1.00369	2.00513	254.679	127.014	1.38429	2.90439	0.207199	0.388026	1.27419	0.349577	1.27419	161.84	127.014	-1.14364	1.85677	0.000114217	0.000802498	2.07429	1.05261	2.07429	263.463	127.014	1.43187	3.00492	0.0512962	0.160961	0.635464	-0.654117	-1.57365	161.84	254.679	-2.48271	1.00256	0.882867	0.996194	1.03449	0.0489216	1.03449	263.463	254.679	-1.51768	1.62418	0.0362313	0.101197	1.62793	0.703038
Hexa	9.88359e-07	0.000114085	1.99944	0.999593	1.99944	1184.61	592.474	1.51497	2.63883	0.27814	0.470162	0.856229	-0.223931	-1.16791	507.293	592.474	-1.5461	1.13349	0.00019882	0.00128664	1.69421	0.760612	1.69421	1003.77	592.474	1.28337	2.23658	1.1348e-06	0.000121103	0.428235	-1.22352	-2.33516	507.293	1184.61	-3.28581	-1.65956	0.338553	0.968385	0.847344	-0.238981	-1.18016	1003.77	1184.61	-1.65681	1.18958	9.08621e-05	0.00108193	1.97869	0.984543
Enho	0.0227845	0.0911059	1.99828	0.998758	1.99828	67.1937	33.6258	1.1012	3.62616	0.291753	0.485982	1.38698	0.471944	1.38698	46.6382	33.6258	-1.32448	2.54791	1.78159e-05	0.000162527	3.65858	1.87129	3.65858	123.023	33.6258	2.02302	6.61645	0.329128	0.537223	0.694086	-0.526814	-1.44074	46.6382	67.1937	-2.99984	1.44519	0.0999109	0.749962	1.83087	0.872527	1.83087	123.023	67.1937	-1.12263	3.76314	0.00927061	0.0361244	2.63781	1.39934
Mx1	0.290826	0.491092	1.99767	0.998322	1.99767	9.77413	4.89275	-1.80758	7.21351	0.814244	0.898547	1.17347	0.230776	1.17347	5.74148	4.89275	-3.2363	4.45647	0.0646971	0.13964	3.32477	1.73325	3.32477	16.2673	4.89275	-1.07599	11.8941	0.512901	0.699956	0.587416	-0.767545	-1.70237	5.74148	9.77413	-8.37833	2.89101	0.517835	0.995301	1.66432	0.734931	1.66432	16.2673	9.77413	-2.81376	7.794	0.198126	0.3509	2.83329	1.50248
Nudt1	0.00820251	0.0457303	1.99732	0.998063	1.99732	40.5351	20.2948	1.19591	3.33576	0.0588998	0.176263	1.66634	0.736685	1.66634	33.8181	20.2948	-1.01939	2.83052	0.0218842	0.060159	1.82755	0.869915	1.82755	37.0898	20.2948	1.09137	3.06032	0.572825	0.746345	0.83429	-0.261379	-1.19862	33.8181	40.5351	-2.24992	1.56604	0.778076	0.995301	0.915005	-0.128149	-1.09289	37.0898	40.5351	-2.02703	1.6971	0.774535	0.859504	1.09675	0.13323
Phldb3	0.0102927	0.0534577	1.99718	0.997968	1.99718	49.1413	24.6053	1.17744	3.38764	0.541037	0.709288	1.18794	0.248465	1.18794	29.2297	24.6053	-1.46231	2.06362	0.0798839	0.164629	1.60932	0.686455	1.60932	39.5979	24.6053	-1.05831	2.74095	0.121163	0.284828	0.594809	-0.749503	-1.68121	29.2297	49.1413	-3.24294	1.14734	0.508744	0.995301	0.805796	-0.311513	-1.24101	39.5979	49.1413	-2.35461	1.52887	0.367478	0.537416	1.35472	0.43799
Nphp1	0.010782	0.0551381	1.99655	0.997512	1.99655	157.546	78.9087	1.17342	3.3971	0.276889	0.469	1.34754	0.430326	1.34754	106.333	78.9087	-1.27047	2.30699	2.35325e-05	0.000206677	3.13929	1.65044	3.13929	247.717	78.9087	1.84735	5.33476	0.237919	0.439128	0.674932	-0.567186	-1.48163	106.333	157.546	-2.84636	1.29661	0.170246	0.86978	1.57235	0.652926	1.57235	247.717	157.546	-1.21437	3.00229	0.0109983	0.0410006	2.32965	1.22011
Tm6sf1	0.00167898	0.0155587	1.99577	0.996946	1.99577	310.907	155.783	1.29687	3.07133	2.33586e-06	0.000138342	2.82913	1.50036	2.82913	440.73	155.783	1.83735	4.35626	0.00218258	0.0094704	1.96263	0.97279	1.96263	305.745	155.783	1.27506	3.02097	0.193932	0.385412	1.41756	0.503412	1.41756	440.73	310.907	-1.19427	2.39987	0.95027	0.996194	0.983396	-0.0241558	-1.01688	305.745	310.907	-1.72104	1.66436	0.17354	0.320976	0.693723	-0.527568
Inka1	0.0055715	0.0349361	1.99512	0.996477	1.99512	114.333	57.3064	1.22426	3.25135	0.587234	0.743907	0.86931	-0.202057	-1.15034	49.8171	57.3064	-1.90738	1.44141	1.2638e-05	0.000121256	2.95752	1.56439	2.95752	169.485	57.3064	1.81779	4.81186	0.00738289	0.043863	0.435718	-1.19853	-2.29506	49.8171	114.333	-4.21449	-1.24981	0.192558	0.894631	1.48238	0.567911	1.48238	169.485	114.333	-1.21952	2.67981	7.59092e-05	0.00094154	3.40214	1.76644
Usp11	6.33364e-05	0.00188048	1.99489	0.996311	1.99489	303.275	152.026	1.42222	2.79816	0.263973	0.454845	1.21677	0.283062	1.21677	184.981	152.026	-1.15958	1.7168	1.19595e-07	2.2661e-06	2.49129	1.31689	2.49129	378.74	152.026	1.77693	3.49283	0.0200599	0.0855968	0.609945	-0.713249	-1.63949	184.981	303.275	-2.48708	-1.08076	0.289877	0.968385	1.24883	0.32058	1.24883	378.74	303.275	-1.20839	1.88458	0.000742744	0.0052381	2.04745	1.03383
Tyw5	0.0401344	0.134718	1.99485	0.996277	1.99485	121.305	60.8094	1.03158	3.85759	0.0941148	0.236689	1.76241	0.817552	1.76241	107.171	60.8094	-1.10161	3.42172	0.376253	0.520315	1.34822	0.43106	1.34822	81.9847	60.8094	-1.43772	2.61336	0.763705	0.873159	0.883483	-0.178725	-1.13188	107.171	121.305	-2.53851	1.98142	0.340965	0.968385	0.675854	-0.565217	-1.47961	81.9847	121.305	-3.31399	1.51376	0.516644	0.673744	0.764987	-0.386492
Rhbdf2	0.130648	0.292884	1.99417	0.995786	1.99417	336.818	168.902	-1.22724	4.88035	0.0473857	0.152353	0.400984	-1.31838	-2.49387	67.7269	168.902	-6.15415	-1.0106	0.571582	0.695689	1.29502	0.37298	1.29502	218.732	168.902	-1.89111	3.17155	0.00433487	0.0306048	0.201078	-2.31417	-4.97319	67.7269	336.818	-14.9712	-1.65201	0.440047	0.995301	0.649407	-0.622806	-1.53987	218.732	336.818	-4.60683	1.94283	0.0371685	0.103308	3.22962	1.69136
Tmem100	0.0140538	0.0656387	1.9941	0.995737	1.9941	769.694	385.986	1.14955	3.45911	0.924137	0.961184	1.02721	0.038737	1.02721	396.49	385.986	-1.69183	1.78516	0.0932017	0.184221	1.6032	0.680955	1.6032	618.813	385.986	-1.08228	2.78173	0.0542691	0.166728	0.515127	-0.957	-1.94127	396.49	769.694	-3.81463	1.01223	0.525884	0.995301	0.803973	-0.314782	-1.24382	618.813	769.694	-2.44097	1.57777	0.196629	0.34885	1.56073	0.642218
Lcat	0.00172784	0.0158647	1.99055	0.993168	1.99055	99.7849	50.1293	1.2941	3.06182	0.638895	0.782871	0.89745	-0.156097	-1.11427	44.9885	50.1293	-1.7509	1.4102	0.00080995	0.0041703	2.08781	1.06199	2.08781	104.66	50.1293	1.35712	3.21189	0.00377549	0.0276072	0.450855	-1.14926	-2.21801	44.9885	99.7849	-3.80255	-1.29375	0.857696	0.996194	1.04886	0.0688205	1.04886	104.66	99.7849	-1.60597	1.76673	0.00214714	0.0117562	2.32638	1.21809
Dynll1	2.39157e-05	0.00095595	1.98946	0.992379	1.98946	1797.43	903.474	1.44594	2.73729	3.8818e-05	0.00113759	1.95584	0.967787	1.95584	1767.05	903.474	1.42088	2.69221	8.48847e-08	1.68164e-06	2.3916	1.25798	2.3916	2160.75	903.474	1.73833	3.29038	0.931858	0.968338	0.983098	-0.0245925	-1.01719	1767.05	1797.43	-1.50347	1.45307	0.355249	0.975857	1.20213	0.265597	1.20213	2160.75	1797.43	-1.22902	1.77609	0.312918	0.479429	1.2228	0.29019
Mx1	0.271514	0.469843	1.98779	0.991168	1.98779	15.8321	7.96465	-1.71186	6.76409	0.810368	0.896613	1.16643	0.222102	1.16643	9.29022	7.96465	-3.01484	4.10189	0.381883	0.526812	1.7299	0.790692	1.7299	13.7781	7.96465	-1.97464	5.90923	0.490025	0.681312	0.586798	-0.769065	-1.70417	9.29022	15.8321	-7.7424	2.66595	0.854923	0.996194	0.870263	-0.200476	-1.14908	13.7781	15.8321	-5.09649	3.85987	0.610552	0.744379	1.48307	0.568589
Sik1	0.0321671	0.11515	1.98606	0.989907	1.98606	94.3306	47.4964	1.06015	3.72063	0.705026	0.829426	0.883094	-0.179361	-1.13238	41.9438	47.4964	-2.15552	1.68099	0.0581051	0.129031	1.83627	0.876781	1.83627	87.2164	47.4964	-1.02109	3.443	0.0410718	0.139228	0.444647	-1.16927	-2.24898	41.9438	94.3306	-4.89435	-1.03341	0.840808	0.995454	0.924582	-0.113126	-1.08157	87.2164	94.3306	-2.32464	1.98722	0.0652537	0.157623	2.07936	1.05614
Sh3bp5	0.000898854	0.010157	1.98525	0.989324	1.98525	2930.97	1476.37	1.32442	2.97583	0.0772388	0.209319	0.693571	-0.527885	-1.44181	1023.97	1476.37	-2.16361	1.04078	4.89229e-05	0.000389455	2.31313	1.20985	2.31313	3415.04	1476.37	1.54319	3.46722	3.29692e-05	0.00111996	0.349361	-1.51721	-2.86237	1023.97	2930.97	-4.70242	-1.74233	0.545432	0.995301	1.16516	0.220524	1.16516	3415.04	2930.97	-1.40868	1.91241	1.97943e-06	5.19521e-05	3.33511	1.73773
Flrt1	0.10819	0.259674	1.98383	0.988288	1.98383	20.659	10.4137	-1.16275	4.57608	0.776968	0.875753	0.879334	-0.185517	-1.13722	9.15711	10.4137	-2.76853	2.14071	0.255826	0.394588	1.62885	0.703852	1.62885	16.9623	10.4137	-1.42424	3.77872	0.130192	0.297764	0.443251	-1.17381	-2.25606	9.15711	20.659	-6.47119	1.2714	0.702959	0.995301	0.821062	-0.284437	-1.21793	16.9623	20.659	-3.35521	2.26189	0.253566	0.4154	1.85237	0.889369
Fuca1	0.000153582	0.00328415	1.98059	0.985933	1.98059	424.824	214.493	1.39034	2.82144	0.0662316	0.189578	1.39741	0.482753	1.39741	299.735	214.493	-1.02268	1.99704	0.000632467	0.00340365	1.8543	0.890873	1.8543	397.735	214.493	1.30128	2.64234	0.11547	0.276503	0.70555	-0.503179	-1.41733	299.735	424.824	-2.18816	1.08927	0.764937	0.995301	0.936234	-0.0950594	-1.06811	397.735	424.824	-1.6451	1.44199	0.201967	0.355672	1.32696	0.40812
Herc4	5.99368e-05	0.00180801	1.98	0.985504	1.98	766.249	386.993	1.41834	2.76409	0.0444981	0.146411	1.41047	0.496174	1.41047	545.842	386.993	1.00849	1.97267	6.80311e-10	2.4986e-08	2.85584	1.51392	2.85584	1105.19	386.993	2.04641	3.98545	0.104167	0.257893	0.712356	-0.48933	-1.40379	545.842	766.249	-2.11335	1.07242	0.0779888	0.707194	1.44234	0.528414	1.44234	1105.19	766.249	-1.0419	2.16751	0.000719835	0.00510519	2.02475	1.01774
Renbp	1.38121e-08	5.04007e-06	1.97906	0.984812	1.97906	163.176	82.4515	1.56347	2.5051	0.00044026	0.00638631	1.55422	0.63619	1.55422	128.148	82.4515	1.2154	1.9875	1.41831e-15	2.76619e-13	2.59588	1.37622	2.59588	214.034	82.4515	2.05398	3.28074	0.103053	0.256093	0.785334	-0.348622	-1.27334	128.148	163.176	-1.70262	1.05009	0.0581235	0.647164	1.31167	0.39141	1.31167	214.034	163.176	-1.00938	1.73663	0.000509652	0.00395417	1.67021	0.740032
Trim37	0.00338392	0.0247772	1.97874	0.984586	1.97874	461.579	233.269	1.25361	3.12332	0.414157	0.604275	1.2109	0.276077	1.2109	282.465	233.269	-1.30727	1.91681	5.59497e-08	1.17521e-06	3.53664	1.82238	3.53664	824.987	233.269	2.242	5.57886	0.0857251	0.226624	0.611953	-0.708508	-1.63411	282.465	461.579	-2.8612	1.07148	0.0411133	0.589519	1.78731	0.837794	1.78731	824.987	461.579	1.02371	3.1205	0.000174274	0.00178084	2.92068	1.5463
Sgo2	0.22702	0.418374	1.97788	0.983956	1.97788	10.7462	5.4332	-1.52882	5.98075	0.0731106	0.202059	2.76773	1.4687	2.76773	15.0376	5.4332	-1.10003	8.42654	0.74752	0.831869	1.20336	0.267067	1.20336	6.53809	5.4332	-2.56506	3.71439	0.622885	0.783309	1.39934	0.484745	1.39934	15.0376	10.7462	-2.72688	5.33963	0.470841	0.995301	0.608408	-0.716889	-1.64363	6.53809	10.7462	-6.34401	2.3483	0.228703	0.387346	0.434783	-1.20163
RGD1563941	0.0178645	0.0768087	1.97779	0.98389	1.97779	22.2762	11.2632	1.12481	3.47761	0.588983	0.745088	1.18385	0.243482	1.18385	13.3339	11.2632	-1.55806	2.18361	0.102427	0.198624	1.61121	0.688144	1.61121	18.1473	11.2632	-1.10014	2.85595	0.157328	0.336238	0.59857	-0.740408	-1.67065	13.3339	22.2762	-3.40255	1.21909	0.553075	0.995301	0.814651	-0.295746	-1.22752	18.1473	22.2762	-2.41661	1.6038	0.399962	0.567818	1.361	0.444662
Tec	0.000403455	0.0061133	1.97677	0.983143	1.97677	175.14	88.5991	1.35518	2.88345	0.121436	0.277586	1.35568	0.439022	1.35568	120.112	88.5991	-1.08415	1.99253	7.77094e-07	1.10991e-05	2.58445	1.36986	2.58445	228.979	88.5991	1.77338	3.76646	0.111694	0.270495	0.685809	-0.544121	-1.45813	120.112	175.14	-2.32074	1.09153	0.251066	0.940294	1.30741	0.386712	1.30741	228.979	175.14	-1.20887	2.06635	0.0064232	0.0273058	1.90638	0.930833
Shkbp1	0.00158963	0.0149351	1.97561	0.982301	1.97561	95.4057	48.2916	1.2947	3.01463	0.217888	0.40149	0.753271	-0.408759	-1.32754	36.3767	48.2916	-2.08343	1.18218	0.000205533	0.00131802	2.22473	1.15363	2.22473	107.436	48.2916	1.45855	3.39338	0.000408261	0.00609469	0.381285	-1.39106	-2.62271	36.3767	95.4057	-4.47652	-1.5366	0.64865	0.995301	1.1261	0.17133	1.1261	107.436	95.4057	-1.48007	1.87686	7.11544e-05	0.000896205	2.95343	1.56239
Slc41a2	0.0434327	0.142038	1.9724	0.979951	1.9724	19.5984	9.93631	1.02024	3.81319	0.0352211	0.12539	2.06725	1.04771	2.06725	20.5408	9.93631	1.05158	4.06389	0.539647	0.668253	1.23589	0.30555	1.23589	12.2802	9.93631	-1.59201	2.43167	0.908554	0.957299	1.04809	0.0677608	1.04809	20.5408	19.5984	-2.12651	2.33595	0.253393	0.940294	0.626592	-0.674401	-1.59593	12.2802	19.5984	-3.55958	1.39755	0.21658	0.372666	0.597843	-0.742162
Abracl	0.0052009	0.0335257	1.97239	0.979944	1.97239	94.9057	48.1172	1.22485	3.17615	4.80839e-06	0.000237522	3.04609	1.60696	3.04609	146.569	48.1172	1.88982	4.9098	0.682579	0.784689	1.10601	0.145368	1.10601	53.2182	48.1172	-1.46545	1.79264	0.140961	0.312229	1.54437	0.627014	1.54437	146.569	94.9057	-1.15487	2.75444	0.0518775	0.620945	0.560748	-0.834576	-1.78333	53.2182	94.9057	-3.19528	1.00472	0.000673405	0.00483655	0.363093	-1.46159
Gngt2	0.0843161	0.22007	1.96756	0.976406	1.96756	22.1048	11.2346	-1.096	4.24292	0.762191	0.866523	1.13263	0.179675	1.13263	12.7247	11.2346	-1.97806	2.53755	0.540382	0.668943	1.27622	0.351873	1.27622	14.3378	11.2346	-1.71071	2.78629	0.258544	0.462687	0.575652	-0.79673	-1.73716	12.7247	22.1048	-4.52792	1.50044	0.364864	0.981229	0.64863	-0.624532	-1.54171	14.3378	22.1048	-3.93237	1.65443	0.809022	0.882343	1.12677	0.172198
Rhbdf2	0.178372	0.357882	1.96718	0.976127	1.96718	198.017	100.66	-1.36177	5.26976	0.0419951	0.14063	0.354373	-1.49666	-2.82189	35.6713	100.66	-7.66958	-1.03826	0.04821	0.111684	2.69886	1.43235	2.69886	271.668	100.66	1.00784	7.22715	0.00578958	0.0372643	0.180143	-2.47279	-5.55115	35.6713	198.017	-18.7539	-1.64314	0.60707	0.995301	1.37195	0.456223	1.37195	271.668	198.017	-2.43271	4.57892	0.00107791	0.00697955	7.61588	2.92901
Habp2	0.0675693	0.190895	1.96653	0.975651	1.96653	38.8154	19.738	-1.05009	4.06093	0.552871	0.717869	0.793764	-0.333218	-1.25982	15.6674	19.738	-2.7014	1.70205	0.0198105	0.055352	2.36433	1.24143	2.36433	46.6673	19.738	1.14641	4.87614	0.0507862	0.159982	0.403637	-1.30887	-2.47747	15.6674	38.8154	-6.15695	1.00311	0.680878	0.995301	1.20229	0.265781	1.20229	46.6673	38.8154	-2.00119	2.89271	0.0186452	0.0609227	2.97863	1.57465
Mtss1l	0.00769296	0.0436642	1.96455	0.974202	1.96455	608.218	309.596	1.19566	3.22791	0.0296767	0.111603	0.573009	-0.803371	-1.74517	177.401	309.596	-2.8829	-1.05645	1.22894e-06	1.62975e-05	3.41452	1.77168	3.41452	1057.12	309.596	2.079	5.60797	7.89476e-05	0.00193605	0.291674	-1.77757	-3.42849	177.401	608.218	-6.32081	-1.85966	0.0742757	0.696112	1.73806	0.797481	1.73806	1057.12	608.218	-1.05571	3.18916	1.05579e-08	8.12453e-07	5.95893	2.57505
Snx10	0.00560544	0.0351101	1.96398	0.973783	1.96398	185.869	94.6386	1.21822	3.16628	0.0217188	0.0910276	1.7566	0.812788	1.7566	166.242	94.6386	1.08578	2.84187	6.48734e-09	1.81646e-07	4.09173	2.03271	4.09173	387.235	94.6386	2.54258	6.58473	0.708455	0.839958	0.894408	-0.160995	-1.11806	166.242	185.869	-2.00674	1.60533	0.0132165	0.380421	2.08338	1.05893	2.08338	387.235	185.869	1.16581	3.72313	0.00450432	0.0208396	2.32934	1.21992
Vps37a	7.54503e-06	0.000490514	1.96334	0.973309	1.96334	474.299	241.578	1.46134	2.63778	3.53996e-05	0.00106688	1.87233	0.904837	1.87233	452.315	241.578	1.39091	2.52039	0.00580059	0.020957	1.51727	0.601481	1.51727	366.54	241.578	1.12832	2.04031	0.796889	0.895294	0.953648	-0.0684716	-1.04861	452.315	474.299	-1.50514	1.36884	0.161225	0.865168	0.772803	-0.371828	-1.29399	366.54	474.299	-1.85578	1.10831	0.255132	0.417	0.810365	-0.303357
Atp6v1h	8.50434e-06	0.000514455	1.96291	0.97299	1.96291	670.003	341.332	1.45868	2.64143	0.417123	0.606958	1.13234	0.179306	1.13234	386.504	341.332	-1.19235	1.52882	1.86642e-07	3.25818e-06	2.20203	1.13883	2.20203	751.623	341.332	1.6365	2.96298	0.00314099	0.0241707	0.576869	-0.793684	-1.7335	386.504	670.003	-2.49728	-1.20331	0.534	0.995301	1.12182	0.165841	1.12182	751.623	670.003	-1.28059	1.6116	0.000355179	0.00299886	1.94467	0.959525
Tmem158	0.156332	0.327244	1.96197	0.972306	1.96197	51.4839	26.2409	-1.29422	4.9819	0.898569	0.94625	1.06352	0.0888433	1.06352	27.9076	26.2409	-2.42372	2.7414	0.00053015	0.00292682	5.15678	2.36647	5.15678	135.318	26.2409	2.03909	13.0413	0.295937	0.502121	0.542065	-0.883463	-1.8448	27.9076	51.4839	-5.81658	1.70911	0.0944849	0.739402	2.62836	1.39416	2.62836	135.318	51.4839	-1.18093	8.15818	0.00688719	0.0287908	4.84879	2.27763
Slc15a3	0.0465063	0.149031	1.96157	0.972009	1.96157	37.5663	19.1511	1.01048	3.80785	0.354426	0.547224	1.38052	0.46521	1.38052	26.4385	19.1511	-1.43338	2.73177	0.0954133	0.187768	1.76202	0.81723	1.76202	33.7447	19.1511	-1.10445	3.42901	0.400007	0.605577	0.703782	-0.506799	-1.42089	26.4385	37.5663	-3.21999	1.59489	0.793736	0.995301	0.89827	-0.154778	-1.11325	33.7447	37.5663	-2.48808	2.00761	0.5598	0.706985	1.27635	0.35202
Sla	0.0582225	0.173502	1.95723	0.968812	1.95723	25.3769	12.9658	-1.02366	3.92136	0.0176095	0.0794887	2.34404	1.229	2.34404	30.3923	12.9658	1.16009	4.73633	0.8787	0.922144	0.945702	-0.0805427	-1.05742	12.2617	12.9658	-2.16581	1.93699	0.675248	0.817992	1.19763	0.260188	1.19763	30.3923	25.3769	-1.94132	2.78449	0.0954698	0.741163	0.483184	-1.04935	-2.0696	12.2617	25.3769	-4.86676	1.13623	0.0390224	0.107156	0.403449	-1.30954
Tmem80	0.0955961	0.239819	1.95679	0.968491	1.95679	60.6489	30.994	-1.12544	4.30935	0.641338	0.784276	0.824753	-0.277966	-1.21248	25.5624	30.994	-2.72737	1.85521	0.792952	0.864816	1.11241	0.153688	1.11241	34.478	30.994	-1.9916	2.46452	0.0837121	0.22334	0.421482	-1.24646	-2.37258	25.5624	60.6489	-6.31585	1.12199	0.252096	0.940294	0.568486	-0.814803	-1.75906	34.478	60.6489	-4.62426	1.49445	0.551169	0.700619	1.34878	0.431654
Iah1	0.000224007	0.00436138	1.95618	0.968041	1.95618	207.252	105.947	1.36975	2.79368	0.0175266	0.0792408	1.55012	0.632381	1.55012	164.231	105.947	1.07969	2.22553	1.56467e-05	0.000145317	2.19229	1.13244	2.19229	232.266	105.947	1.53539	3.13024	0.297148	0.50341	0.792422	-0.335659	-1.26195	164.231	207.252	-1.95434	1.22719	0.605877	0.995301	1.1207	0.164395	1.1207	232.266	207.252	-1.37562	1.72773	0.12024	0.248338	1.41427	0.500055
Gpr34	0.260811	0.458119	1.95015	0.963584	1.95015	14.5479	7.45988	-1.64257	6.24682	0.0396717	0.135784	3.39391	1.76295	3.39391	25.3182	7.45988	1.05943	10.8725	0.876146	0.920067	1.09849	0.135527	1.09849	8.19463	7.45988	-2.96658	3.57973	0.441495	0.641868	1.74034	0.799365	1.74034	25.3182	14.5479	-2.35582	7.13523	0.429886	0.995301	0.563287	-0.828058	-1.77529	8.19463	14.5479	-7.38221	2.34232	0.12082	0.248933	0.323666	-1.62742
Rin1	0.113702	0.269248	1.94648	0.960869	1.94648	19.769	10.1563	-1.17263	4.44283	0.306512	0.500038	1.55702	0.638786	1.55702	15.8135	10.1563	-1.50065	3.63804	0.530608	0.660958	1.30709	0.386353	1.30709	13.2751	10.1563	-1.7669	3.01871	0.666328	0.811706	0.799914	-0.322083	-1.25013	15.8135	19.769	-3.44882	2.20677	0.437408	0.995301	0.671512	-0.574515	-1.48918	13.2751	19.769	-4.06856	1.83463	0.737787	0.835816	0.83948	-0.252433
Donson	0.0167071	0.0736233	1.94356	0.958698	1.94356	28.8004	14.8184	1.12781	3.34934	0.101488	0.248117	1.60606	0.683529	1.60606	23.7993	14.8184	-1.09772	2.83151	0.000167553	0.00111035	2.81404	1.49264	2.81404	41.6996	14.8184	1.64185	4.82312	0.576675	0.748326	0.826353	-0.27517	-1.21014	23.7993	28.8004	-2.36408	1.61433	0.261428	0.945483	1.44788	0.533945	1.44788	41.6996	28.8004	-1.31762	2.76221	0.0984578	0.214762	1.75214	0.809115
Abcc6	0.218055	0.408925	1.9425	0.957915	1.9425	8.10117	4.17048	-1.48079	5.58749	0.873435	0.932247	1.09652	0.132932	1.09652	4.57302	4.17048	-2.83366	3.40707	0.027381	0.0719808	3.23428	1.69344	3.23428	13.4885	4.17048	1.1399	9.17676	0.399305	0.60492	0.564489	-0.824983	-1.77151	4.57302	8.10117	-6.69639	2.13379	0.425233	0.995301	1.66501	0.73553	1.66501	13.4885	8.10117	-2.10297	5.82998	0.107958	0.229379	2.94959	1.56051
Hmgn1	3.03113e-05	0.00109198	1.94237	0.957818	1.94237	904.106	465.465	1.42185	2.65345	0.0418606	0.140379	1.38489	0.469773	1.38489	644.619	465.465	1.01206	1.89506	0.000152684	0.00102199	1.82762	0.86997	1.82762	850.695	465.465	1.33764	2.4971	0.0830606	0.222176	0.712991	-0.488045	-1.40254	644.619	904.106	-2.05615	1.04526	0.754282	0.995301	0.940925	-0.0878488	-1.06278	850.695	904.106	-1.55612	1.3777	0.155391	0.297576	1.31969	0.400196
Tmem30a	0.000128621	0.00298147	1.94203	0.957568	1.94203	1554.92	800.667	1.38265	2.72772	0.219213	0.403209	1.23817	0.308214	1.23817	991.364	800.667	-1.13561	1.74097	3.28961e-05	0.000273217	2.05403	1.03846	2.05403	1644.59	800.667	1.46238	2.88505	0.0341653	0.122208	0.637566	-0.649354	-1.56847	991.364	1554.92	-2.37878	-1.03418	0.791467	0.995301	1.05767	0.0808886	1.05767	1644.59	1554.92	-1.43268	1.60269	0.0172223	0.0575877	1.65892	0.730243
Stk17b	0.000449219	0.00647333	1.94134	0.957049	1.94134	209.237	107.78	1.34029	2.81191	9.45567e-05	0.00211807	2.10254	1.07213	2.10254	226.612	107.78	1.44785	3.05327	1.95515e-07	3.38694e-06	2.66762	1.41555	2.66762	287.515	107.78	1.84344	3.86026	0.729781	0.852188	1.08304	0.115085	1.08304	226.612	209.237	-1.4519	1.70304	0.166057	0.86978	1.37411	0.458501	1.37411	287.515	209.237	-1.14104	2.1545	0.301851	0.467937	1.26876	0.343416
Catsperg	0.0598645	0.176562	1.93895	0.955276	1.93895	12.6002	6.49847	-1.02789	3.86438	0.0381471	0.132327	2.12325	1.08628	2.12325	13.7979	6.49847	1.04201	4.32646	0.463353	0.601711	1.30494	0.383984	1.30494	8.48011	6.49847	-1.5608	2.65784	0.831111	0.914219	1.09505	0.131002	1.09505	13.7979	12.6002	-2.10363	2.52255	0.352107	0.971704	0.673014	-0.571291	-1.48585	8.48011	12.6002	-3.4215	1.54976	0.263058	0.425224	0.614595	-0.702293
Slc11a1	0.0777287	0.208209	1.93889	0.955229	1.93889	45.1889	23.3066	-1.07632	4.04619	0.773391	0.873888	1.11736	0.160099	1.11736	26.042	23.3066	-1.90485	2.37821	0.0767497	0.159976	1.94429	0.959243	1.94429	45.3148	23.3066	-1.07403	4.06011	0.235086	0.435879	0.576291	-0.79513	-1.73523	26.042	45.1889	-4.3099	1.43137	0.995133	0.999229	1.00279	0.00401434	1.00279	45.3148	45.1889	-2.43812	2.45173	0.233002	0.39222	1.74007	0.799144
Pdzd11	0.00029688	0.00511617	1.93828	0.954775	1.93828	120.229	62.0289	1.35431	2.77404	0.0218542	0.0914932	1.53718	0.620282	1.53718	95.3493	62.0289	1.06442	2.2199	3.2236e-05	0.000268919	2.13811	1.09634	2.13811	132.625	62.0289	1.49429	3.05933	0.302534	0.508963	0.793063	-0.334492	-1.26093	95.3493	120.229	-1.95934	1.23233	0.656987	0.995301	1.1031	0.141562	1.1031	132.625	120.229	-1.39788	1.70098	0.142111	0.2788	1.39093	0.476054
Srd5a1	0.0173603	0.0754147	1.93801	0.954578	1.93801	37.7064	19.4562	1.12361	3.34271	0.000460278	0.00655702	2.66952	1.41658	2.66952	51.9388	19.4562	1.54112	4.62414	0.0200695	0.0559454	1.91218	0.935217	1.91218	37.2038	19.4562	1.10715	3.30256	0.340874	0.549204	1.37745	0.462003	1.37745	51.9388	37.7064	-1.40321	2.66242	0.968045	0.996194	0.98667	-0.0193603	-1.01351	37.2038	37.7064	-1.95418	1.90243	0.321836	0.489066	0.7163	-0.481364
Lgals1	0.000472447	0.00663891	1.93689	0.953745	1.93689	7388.21	3814.46	1.33704	2.80587	0.000334243	0.00520793	1.97093	0.978879	1.97093	7518.05	3814.46	1.36042	2.85542	1.18736e-09	4.12005e-08	3.15836	1.65918	3.15836	12047.5	3814.46	2.18031	4.57515	0.940034	0.973741	1.01757	0.0251338	1.01757	7518.05	7388.21	-1.54725	1.60211	0.0346982	0.558477	1.63063	0.705432	1.63063	12047.5	7388.21	1.0358	2.56707	0.0417195	0.112767	1.60247	0.680299
Pfkfb2	0.249921	0.446409	1.93533	0.952581	1.93533	32.1542	16.6143	-1.59126	5.96006	0.560289	0.723102	1.40215	0.487641	1.40215	23.2958	16.6143	-2.22439	4.3732	0.0230863	0.0627093	0.252321	-1.98667	-3.96321	4.19214	16.6143	-13.0004	-1.2082	0.647427	0.799356	0.724502	-0.464939	-1.38026	23.2958	32.1542	-5.49261	2.88309	0.00501346	0.225945	0.130376	-2.93925	-7.67013	4.19214	32.1542	-31.8263	-1.8485	0.01899	0.0617919	0.179953	-2.47431
Atat1	0.00529133	0.0337976	1.93392	0.95153	1.93392	67.1293	34.7115	1.21654	3.07433	0.010328	0.0558197	1.85475	0.891225	1.85475	64.3812	34.7115	1.1568	2.97382	2.70112e-05	0.000232358	2.68462	1.42472	2.68462	93.1872	34.7115	1.69285	4.25742	0.885072	0.944344	0.959062	-0.0603046	-1.04269	64.3812	67.1293	-1.83786	1.69047	0.249039	0.939984	1.38817	0.473188	1.38817	93.1872	67.1293	-1.25823	2.42465	0.199432	0.352497	1.44743	0.533493
Cyp4f17	0.00577747	0.0359883	1.9313	0.949571	1.9313	89.934	46.5666	1.21024	3.08196	0.802329	0.891372	0.939682	-0.0897552	-1.06419	43.7578	46.5666	-1.73206	1.52942	0.093104	0.184125	1.49624	0.581342	1.49624	69.6748	46.5666	-1.06968	2.39474	0.0154179	0.0721353	0.486555	-1.03933	-2.05527	43.7578	89.934	-3.68136	-1.14744	0.379236	0.984151	0.774733	-0.36823	-1.29077	69.6748	89.934	-2.27997	1.36846	0.119268	0.247098	1.59228	0.671097
Tmbim4	3.00821e-06	0.000257795	1.93073	0.949146	1.93073	863.179	447.074	1.46493	2.54463	0.708012	0.832213	1.05478	0.0769385	1.05478	471.564	447.074	-1.25327	1.39433	4.236e-09	1.24139e-07	2.28689	1.19339	2.28689	1022.41	447.074	1.7354	3.01363	0.000483766	0.00690954	0.54631	-0.872207	-1.83046	471.564	863.179	-2.57056	-1.30345	0.324792	0.968385	1.18447	0.244241	1.18447	1022.41	863.179	-1.18257	1.65911	7.89139e-06	0.000156335	2.16813	1.11645
Prim1	0.000114979	0.00280312	1.92922	0.948016	1.92922	158.708	82.2653	1.3815	2.69409	0.00348078	0.0263728	1.66064	0.731739	1.66064	136.613	82.2653	1.18171	2.33367	7.03573e-07	1.01257e-05	2.32438	1.21685	2.32438	191.216	82.2653	1.66563	3.24367	0.473078	0.666766	0.860784	-0.216277	-1.16173	136.613	158.708	-1.74968	1.29643	0.365679	0.981229	1.20483	0.26883	1.20483	191.216	158.708	-1.24284	1.80412	0.107068	0.22809	1.39969	0.485107
Ift22	0.0108489	0.0553551	1.92892	0.947795	1.92892	36.4102	18.8759	1.16361	3.19759	0.469822	0.651382	1.21849	0.285094	1.21849	23.0001	18.8759	-1.40251	2.08234	0.00191903	0.00850964	2.22131	1.15141	2.22131	41.9292	18.8759	1.34167	3.67766	0.153724	0.331038	0.631694	-0.662701	-1.58304	23.0001	36.4102	-2.97571	1.18742	0.647213	0.995301	1.15158	0.203613	1.15158	41.9292	36.4102	-1.58934	2.10768	0.0617962	0.151274	1.823	0.866315
Daam1	4.27558e-05	0.00139381	1.92831	0.947338	1.92831	460.655	238.891	1.40796	2.64097	0.000114104	0.00244458	1.86401	0.898413	1.86401	445.296	238.891	1.35855	2.55755	4.42731e-07	6.73142e-06	2.24754	1.16835	2.24754	536.916	238.891	1.64135	3.0776	0.86292	0.932316	0.966656	-0.0489248	-1.03449	445.296	460.655	-1.52025	1.42056	0.433455	0.995301	1.16555	0.221008	1.16555	536.916	460.655	-1.25876	1.71003	0.340599	0.509892	1.20575	0.269933
Cd24	0.00710473	0.0415987	1.9236	0.943812	1.9236	11407.9	5930.48	1.19468	3.09726	0.181509	0.356831	0.72263	-0.468671	-1.38383	4285.55	5930.48	-2.22865	1.16379	0.0127259	0.0389805	1.83211	0.873509	1.83211	10865.3	5930.48	1.13786	2.94997	0.00100699	0.0114139	0.375665	-1.41248	-2.66195	4285.55	11407.9	-4.77102	-1.48521	0.869942	0.996194	0.952438	-0.0703022	-1.04994	10865.3	11407.9	-1.88148	1.70676	0.00177887	0.0101727	2.53534	1.34218
Lgals3	0.00160641	0.0150552	1.92312	0.943452	1.92312	525.383	273.193	1.28104	2.88703	0.0270477	0.10553	1.58441	0.663945	1.58441	432.849	273.193	1.05361	2.38262	0.69491	0.794102	1.08499	0.117683	1.08499	296.412	273.193	-1.38552	1.63104	0.445609	0.644394	0.823873	-0.279506	-1.21378	432.849	525.383	-1.99685	1.3554	0.0241509	0.487814	0.564182	-0.825768	-1.77248	296.412	525.383	-2.91518	-1.0777	0.136917	0.271769	0.684792	-0.546262
Pigbos1	0.00397479	0.0276865	1.92276	0.943177	1.92276	137.48	71.5013	1.23229	3.00009	0.638938	0.782871	1.11521	0.157313	1.11521	79.7388	71.5013	-1.41407	1.75866	0.0563276	0.125944	1.54483	0.627452	1.54483	110.458	71.5013	-1.0118	2.41467	0.0520719	0.162594	0.580005	-0.785864	-1.72412	79.7388	137.48	-2.98717	1.0049	0.428962	0.995301	0.803447	-0.315724	-1.24464	110.458	137.48	-2.14069	1.38187	0.246412	0.407337	1.38524	0.470139
Arhgap22	0.0463486	0.148652	1.9218	0.942456	1.9218	46.615	24.256	1.01063	3.65446	0.608581	0.759685	1.18892	0.249647	1.18892	28.8383	24.256	-1.63109	2.30558	0.0440542	0.103735	1.93664	0.953554	1.93664	46.975	24.256	1.01775	3.68514	0.236527	0.437402	0.618648	-0.692809	-1.61643	28.8383	46.615	-3.57998	1.37015	0.984566	0.998905	1.00772	0.0110983	1.00772	46.975	46.615	-2.16354	2.19708	0.229418	0.388267	1.62891	0.703907
Atp5if1	2.81946e-05	0.00104228	1.92176	0.942431	1.92176	2517.51	1310	1.41554	2.60903	0.14295	0.307483	1.25739	0.330431	1.25739	1647.18	1310	-1.08048	1.70827	1.22221e-10	5.62018e-09	2.7286	1.44816	2.7286	3574.46	1310	2.01005	3.70401	0.0264954	0.103457	0.654289	-0.612	-1.52838	1647.18	2517.51	-2.22312	-1.05074	0.0662336	0.673993	1.41984	0.505728	1.41984	3574.46	2517.51	-1.02378	2.06387	5.05099e-05	0.000677364	2.17005	1.11773
Rps25	0.00188395	0.0167446	1.92023	0.941278	1.92023	4461.77	2323.56	1.27252	2.89762	0.0380011	0.132032	1.54617	0.628701	1.54617	3592.63	2323.56	1.02442	2.33366	0.00477214	0.0178742	1.80842	0.854731	1.80842	4201.98	2323.56	1.1984	2.72897	0.399427	0.605024	0.805202	-0.312577	-1.24192	3592.63	4461.77	-2.05569	1.33281	0.815464	0.995301	0.941774	-0.0865468	-1.06183	4201.98	4461.77	-1.75732	1.55864	0.54232	0.693738	1.16961	0.22603
Bcl2l11	9.318e-05	0.00241755	1.91974	0.940914	1.91974	228.393	118.971	1.38415	2.66259	0.528323	0.69977	1.11408	0.155855	1.11408	132.543	118.971	-1.25578	1.55865	0.00111787	0.00548844	1.72513	0.786709	1.72513	205.24	118.971	1.2428	2.39466	0.00837301	0.0476197	0.580328	-0.785059	-1.72316	132.543	228.393	-2.58226	-1.14988	0.598638	0.995301	0.898628	-0.154204	-1.11281	205.24	228.393	-1.65681	1.33793	0.0344087	0.0971135	1.54848	0.630854
Nek1	0.00323382	0.0242098	1.91957	0.940784	1.91957	94.8802	49.4278	1.24366	2.96283	0.00404769	0.0291826	1.90664	0.931031	1.90664	94.241	49.4278	1.22791	2.96054	0.0127537	0.039034	1.7391	0.79834	1.7391	85.9599	49.4278	1.12513	2.68811	0.980077	0.991381	0.993263	-0.00975246	-1.00678	94.241	94.8802	-1.71142	1.68843	0.713354	0.995301	0.905983	-0.142444	-1.10377	85.9599	94.8802	-1.86922	1.53427	0.734593	0.833284	0.912128	-0.132691
Plod2	0.000286284	0.00502085	1.91906	0.940401	1.91906	284.109	148.046	1.34938	2.72926	0.000659924	0.00835953	1.85257	0.889531	1.85257	274.266	148.046	1.2992	2.64165	5.26899e-07	7.81164e-06	2.45972	1.29849	2.45972	364.151	148.046	1.73048	3.49627	0.872624	0.937127	0.965354	-0.0508696	-1.03589	274.266	284.109	-1.59411	1.48556	0.256173	0.941381	1.28173	0.358093	1.28173	364.151	284.109	-1.19749	1.96728	0.196963	0.349333	1.32773	0.408963
Smc2	2.04618e-05	0.000874341	1.91848	0.939962	1.91848	229.237	119.489	1.42158	2.58906	0.00351451	0.0265572	1.57512	0.65546	1.57512	188.209	119.489	1.16096	2.13702	1.32558e-06	1.73955e-05	2.0947	1.06675	2.0947	250.294	119.489	1.55231	2.82661	0.293515	0.500049	0.821025	-0.284502	-1.21799	188.209	229.237	-1.75972	1.18619	0.63558	0.995301	1.09186	0.126785	1.09186	250.294	229.237	-1.31731	1.57043	0.128792	0.260383	1.32987	0.411287
Slc25a16	0.000133368	0.00303552	1.91759	0.939294	1.91759	386.313	201.458	1.37306	2.67807	0.00218371	0.0192282	1.69226	0.758948	1.69226	340.918	201.458	1.20872	2.36923	2.4471e-09	7.71075e-08	2.75847	1.46387	2.75847	555.715	201.458	1.97645	3.84992	0.549363	0.728188	0.882492	-0.180345	-1.13315	340.918	386.313	-1.70613	1.32872	0.0796928	0.710948	1.43851	0.524575	1.43851	555.715	386.313	-1.04399	2.16034	0.0191178	0.0620368	1.63005	0.70492
Tg	0.224623	0.41582	1.9165	0.938475	1.9165	22.6435	11.815	-1.49098	5.47634	0.115754	0.269625	0.398284	-1.32813	-2.51077	4.70574	11.815	-7.90712	1.25431	0.871097	0.916552	0.915468	-0.127419	-1.09234	10.8163	11.815	-3.17442	2.66042	0.0232303	0.0944576	0.207818	-2.26661	-4.81189	4.70574	22.6435	-18.6869	-1.23907	0.261445	0.945483	0.477677	-1.06589	-2.09347	10.8163	22.6435	-7.60123	1.73441	0.233721	0.39302	2.29853	1.20071
Naf1	8.30346e-05	0.00226334	1.91361	0.936294	1.91361	188.059	98.2748	1.38512	2.64374	0.00283114	0.0229169	1.64982	0.722307	1.64982	162.136	98.2748	1.18766	2.29182	4.09155e-12	3.19197e-10	3.11743	1.64036	3.11743	306.365	98.2748	2.26066	4.29891	0.463254	0.659236	0.862152	-0.213987	-1.15989	162.136	188.059	-1.72402	1.28148	0.0142543	0.397142	1.62909	0.704065	1.62909	306.365	188.059	1.10268	2.40681	0.00158403	0.00933747	1.88956	0.918052
Slc38a1	0.00386089	0.0270429	1.91309	0.935906	1.91309	80.6862	42.1758	1.23203	2.97064	0.34606	0.539206	0.798348	-0.324909	-1.25259	33.671	42.1758	-2.00104	1.27538	0.303768	0.445858	1.26347	0.337388	1.26347	53.2878	42.1758	-1.23596	1.97302	0.00205643	0.0181244	0.417308	-1.26082	-2.39631	33.671	80.6862	-4.17743	-1.3746	0.129787	0.814083	0.660432	-0.598518	-1.51416	53.2878	80.6862	-2.58983	1.12961	0.108275	0.229881	1.5826	0.662297
Ccr1	0.0290439	0.108038	1.91097	0.934306	1.91097	48.8182	25.5462	1.06837	3.4181	5.75093e-05	0.00150939	3.2996	1.72229	3.2996	84.2924	25.5462	1.84445	5.90276	0.702482	0.799284	1.12204	0.166119	1.12204	28.6638	25.5462	-1.60912	2.02583	0.128166	0.295277	1.72666	0.787986	1.72666	84.2924	48.8182	-1.17053	3.48979	0.142314	0.82897	0.587155	-0.768187	-1.70313	28.6638	48.8182	-3.46861	1.19581	0.00296133	0.0150759	0.340052	-1.55617
Cib1	2.72762e-05	0.001021	1.91061	0.934037	1.91061	322.482	168.785	1.41193	2.58544	0.760176	0.865665	0.952757	-0.0698203	-1.04959	160.811	168.785	-1.4321	1.29998	1.31193e-07	2.44088e-06	2.25599	1.17376	2.25599	380.777	168.785	1.66769	3.05183	0.000273844	0.00449271	0.498665	-1.00386	-2.00535	160.811	322.482	-2.91711	-1.37857	0.375743	0.983194	1.18077	0.239725	1.18077	380.777	322.482	-1.22326	1.70548	6.45731e-06	0.000133051	2.36786	1.24358
Hsd17b1	0.071664	0.198576	1.90876	0.932634	1.90876	10.3677	5.43166	-1.05862	3.85692	0.00366519	0.0273227	2.86863	1.52036	2.86863	15.5815	5.43166	1.40915	5.83972	0.938859	0.962514	0.971044	-0.0423911	-1.02982	5.27439	5.43166	-2.18192	2.05739	0.338408	0.546554	1.50288	0.587729	1.50288	15.5815	10.3677	-1.53216	3.46061	0.127163	0.807672	0.508731	-0.975026	-1.96568	5.27439	10.3677	-4.68431	1.21233	0.0151831	0.0526346	0.338504	-1.56275
Casp6	0.245014	0.440426	1.90856	0.932484	1.90856	21.8863	11.4674	-1.55792	5.67489	0.582408	0.740385	0.726723	-0.460523	-1.37604	8.33365	11.4674	-4.29313	2.26731	0.478961	0.614705	1.48507	0.570534	1.48507	17.03	11.4674	-2.01245	4.43834	0.165377	0.34675	0.38077	-1.39301	-2.62625	8.33365	21.8863	-10.2757	1.48984	0.711296	0.995301	0.778112	-0.36195	-1.28516	17.03	21.8863	-4.85237	2.93791	0.305976	0.47181	2.04352	1.03106
Atg16l2	0.0104448	0.054	1.90855	0.932474	1.90855	47.8186	25.055	1.16374	3.13002	0.678776	0.810804	0.893855	-0.161887	-1.11875	22.3956	25.055	-1.9027	1.52022	0.0860068	0.174076	1.54831	0.630693	1.54831	38.7929	25.055	-1.06386	2.55035	0.0175638	0.0781596	0.468344	-1.09436	-2.13518	22.3956	47.8186	-3.99333	-1.14166	0.493815	0.995301	0.81125	-0.301781	-1.23266	38.7929	47.8186	-2.2442	1.47697	0.0871906	0.196592	1.73217	0.79258
Snx16	0.000124409	0.00292078	1.9064	0.930847	1.9064	203.078	106.525	1.37117	2.65053	0.00102888	0.0114105	1.74941	0.806865	1.74941	186.355	106.525	1.25275	2.44296	4.54337e-07	6.89861e-06	2.33187	1.22149	2.33187	248.402	106.525	1.67823	3.2401	0.676426	0.819243	0.917651	-0.123982	-1.08974	186.355	203.078	-1.63155	1.3739	0.322932	0.968385	1.22318	0.290639	1.22318	248.402	203.078	-1.21897	1.82379	0.162288	0.306637	1.33295	0.414622
Tg	0.262597	0.459557	1.90567	0.930297	1.90567	9.75692	5.11995	-1.62147	5.88849	0.173306	0.346123	0.397183	-1.33212	-2.51773	2.03356	5.11995	-9.51093	1.50039	0.874025	0.918864	0.91012	-0.135872	-1.09876	4.65976	5.11995	-3.51989	2.91559	0.0446028	0.146893	0.208422	-2.26242	-4.79796	2.03356	9.75692	-22.1663	-1.03853	0.297264	0.968385	0.477586	-1.06617	-2.09386	4.65976	9.75692	-8.40351	1.91674	0.29664	0.462458	2.29144	1.19625
Rnf217	7.43648e-06	0.000489078	1.90529	0.930012	1.90529	3157.78	1657.37	1.43717	2.5259	0.308024	0.50142	1.15836	0.212082	1.15836	1919.83	1657.37	-1.14527	1.53672	1.91095e-08	4.56048e-07	2.24439	1.16633	2.24439	3719.8	1657.37	1.69301	2.97535	0.00477288	0.0327431	0.607969	-0.717929	-1.64482	1919.83	3157.78	-2.32391	-1.16417	0.352119	0.971704	1.17798	0.236314	1.17798	3719.8	3157.78	-1.19869	1.66334	0.000176058	0.00179098	1.93756	0.954243
Hdac4	0.0285819	0.106847	1.90034	0.926256	1.90034	292.111	153.715	1.06954	3.37647	0.303592	0.497661	0.736928	-0.440404	-1.35698	113.277	153.715	-2.42747	1.31827	0.00133086	0.00630959	2.56134	1.3569	2.56134	393.718	153.715	1.44215	4.5491	0.00874133	0.0489757	0.387788	-1.36666	-2.57873	113.277	292.111	-5.23518	-1.27022	0.404755	0.990666	1.34784	0.430644	1.34784	393.718	292.111	-1.49737	2.72021	0.000561059	0.00425382	3.4757	1.7973
Rangap1	5.10505e-05	0.00159526	1.8987	0.925011	1.8987	1330.52	700.755	1.39229	2.5893	0.0632052	0.184243	0.743319	-0.427946	-1.34532	520.885	700.755	-1.83966	1.01646	5.5149e-09	1.55573e-07	2.5156	1.3309	2.5156	1762.82	700.755	1.84493	3.43006	1.46042e-06	0.000144915	0.391489	-1.35296	-2.55435	520.885	1330.52	-3.74114	-1.74405	0.14593	0.836922	1.32491	0.40589	1.32491	1762.82	1330.52	-1.10284	1.9359	3.76791e-10	5.46443e-08	3.38428	1.75885
Tmem140	0.0170632	0.0745246	1.89577	0.922787	1.89577	720.991	380.315	1.12083	3.20652	0.00848071	0.0482322	0.490422	-1.02791	-2.03906	186.514	380.315	-3.46597	-1.1996	0.158691	0.276214	1.45964	0.545613	1.45964	555.122	380.315	-1.15917	2.46967	4.21602e-05	0.0013256	0.258692	-1.95069	-3.8656	186.514	720.991	-7.38317	-2.02391	0.42573	0.995301	0.769944	-0.377174	-1.2988	555.122	720.991	-2.47132	1.46503	0.000959555	0.00634765	2.9763	1.57352
Slc39a6	0.0133149	0.0636037	1.89309	0.920745	1.89309	72.954	38.5369	1.14209	3.13793	0.119589	0.275014	1.5063	0.591012	1.5063	58.0483	38.5369	-1.11203	2.52314	0.0105366	0.0337076	1.93482	0.952197	1.93482	74.5619	38.5369	1.16678	3.20841	0.470744	0.6653	0.795683	-0.329734	-1.25678	58.0483	72.954	-2.33878	1.48071	0.944404	0.996194	1.02204	0.0314517	1.02204	74.5619	72.954	-1.80566	1.88613	0.429737	0.596099	1.28448	0.361186
Npas2	0.0303782	0.110725	1.89246	0.920263	1.89246	49.9944	26.4177	1.06231	3.37134	0.181823	0.357065	1.49569	0.580811	1.49569	39.5126	26.4177	-1.20731	2.70087	0.0646924	0.13964	1.7265	0.78785	1.7265	45.6101	26.4177	-1.03384	3.08167	0.516053	0.702774	0.790342	-0.339451	-1.26528	39.5126	49.9944	-2.5738	1.6077	0.79732	0.995301	0.912304	-0.132413	-1.09613	45.6101	49.9944	-2.20835	1.838	0.692675	0.804058	1.15432	0.207038
Plaur	0.0676074	0.190905	1.88903	0.917643	1.88903	35.2232	18.6462	-1.04714	3.73664	0.207533	0.388484	1.56555	0.646672	1.56555	29.1916	18.6462	-1.28249	3.14332	0.973007	0.983264	0.988054	-0.0173389	-1.01209	18.4235	18.6462	-2.03028	1.98206	0.660367	0.807938	0.828761	-0.270971	-1.20662	29.1916	35.2232	-2.7888	1.91548	0.129142	0.813848	0.523049	-0.934982	-1.91187	18.4235	35.2232	-4.41555	1.20801	0.288135	0.453007	0.631121	-0.664011
Shq1	0.00139945	0.0136044	1.88822	0.917024	1.88822	47.2476	25.0223	1.27849	2.78872	0.889069	0.941868	0.969833	-0.0441914	-1.03111	24.2675	25.0223	-1.58574	1.49151	1.09979e-09	3.85223e-08	3.29108	1.71856	3.29108	82.3504	25.0223	2.24373	4.82731	0.00886673	0.0494507	0.513624	-0.961216	-1.94695	24.2675	47.2476	-3.20663	-1.18212	0.0176098	0.429315	1.74295	0.801535	1.74295	82.3504	47.2476	1.10169	2.75749	1.22602e-06	3.57442e-05	3.39344	1.76275
RGD1309808	0.018922	0.0799572	1.88797	0.916833	1.88797	42.4236	22.4705	1.11051	3.20973	0.51958	0.692528	1.20023	0.263316	1.20023	26.9699	22.4705	-1.45204	2.09175	0.029102	0.0751775	1.80888	0.855098	1.80888	40.6465	22.4705	1.0622	3.08046	0.178561	0.363811	0.635729	-0.653517	-1.573	26.9699	42.4236	-3.04344	1.23001	0.895846	0.996194	0.958111	-0.0617351	-1.04372	40.6465	42.4236	-1.98072	1.81826	0.224126	0.38194	1.50711	0.591782
Arhgap24	0.000684186	0.00849586	1.88775	0.916667	1.88775	222.559	117.897	1.30822	2.724	0.0106721	0.0571065	1.62108	0.696958	1.62108	191.12	117.897	1.1188	2.34886	0.0045775	0.0172969	1.70163	0.766918	1.70163	200.616	117.897	1.17836	2.45726	0.506744	0.69552	0.858738	-0.21971	-1.1645	191.12	222.559	-1.82554	1.34621	0.648874	0.995301	0.901407	-0.149749	-1.10938	200.616	222.559	-1.7343	1.40918	0.832793	0.897158	1.04969	0.0699605
Rcn1	0.000147163	0.00320851	1.88537	0.914844	1.88537	1977.35	1048.79	1.35894	2.61573	0.015074	0.0713589	1.50199	0.586873	1.50199	1575.26	1048.79	1.08195	2.08509	1.91725e-08	4.56587e-07	2.55611	1.35395	2.55611	2680.81	1048.79	1.84259	3.54592	0.266662	0.471693	0.796656	-0.327972	-1.25525	1575.26	1977.35	-1.87472	1.18981	0.136403	0.819919	1.35576	0.439105	1.35576	2680.81	1977.35	-1.10096	2.02367	0.00936358	0.0363524	1.70182	0.767077
Nit1	0.105908	0.256326	1.88326	0.91323	1.88326	94.5468	50.2039	-1.14377	4.05656	0.84924	0.919556	0.927257	-0.108959	-1.07845	46.5519	50.2039	-2.34962	2.02022	0.0282351	0.073481	2.35896	1.23815	2.35896	118.429	50.2039	1.09587	5.07786	0.142052	0.314092	0.492369	-1.02219	-2.031	46.5519	94.5468	-5.22984	1.26785	0.637191	0.995301	1.2526	0.32492	1.2526	118.429	94.5468	-2.03548	3.19366	0.0528713	0.134009	2.54402	1.34711
Ap3s1	0.00194491	0.0170947	1.88289	0.912946	1.88289	263.937	140.177	1.26179	2.80971	0.00429579	0.0304664	1.79843	0.84674	1.79843	252.099	140.177	1.20212	2.69056	1.04029e-05	0.000102865	2.45746	1.29717	2.45746	344.479	140.177	1.64776	3.66506	0.854381	0.926499	0.955147	-0.0662056	-1.04696	252.099	263.937	-1.70909	1.55922	0.284299	0.966052	1.30516	0.384223	1.30516	344.479	263.937	-1.24756	2.12514	0.211366	0.366929	1.36645	0.450429
Gpsm2	0.0130354	0.0625876	1.88119	0.911648	1.88119	42.2768	22.4734	1.14233	3.09795	0.00747809	0.0443459	2.00217	1.00156	2.00217	44.9955	22.4734	1.20386	3.32986	0.110805	0.210943	1.50687	0.591555	1.50687	33.8645	22.4734	-1.09851	2.49434	0.840725	0.919941	1.06431	0.0899141	1.06431	44.9955	42.2768	-1.72548	1.95454	0.471464	0.995301	0.801019	-0.320092	-1.24841	33.8645	42.2768	-2.28363	1.46525	0.362793	0.533364	0.75262	-0.410007
Nat2	0.102489	0.250671	1.8801	0.910809	1.8801	21.0737	11.2088	-1.13479	4.01124	0.440208	0.62779	1.36284	0.44662	1.36284	15.2759	11.2088	-1.6105	2.99125	0.818357	0.88236	1.09502	0.130951	1.09502	12.2739	11.2088	-1.98155	2.376	0.500827	0.691147	0.724879	-0.464188	-1.37954	15.2759	21.0737	-3.52022	1.8497	0.253163	0.940294	0.582424	-0.779858	-1.71696	12.2739	21.0737	-4.33935	1.47199	0.651845	0.774463	0.803478	-0.315669
Ksr1	2.29613e-05	0.000934312	1.8792	0.91012	1.8792	4496.68	2392.87	1.4033	2.51649	0.861712	0.925886	1.02634	0.037513	1.02634	2455.9	2392.87	-1.30547	1.37516	1.51918e-10	6.68237e-09	2.59598	1.37628	2.59598	6211.83	2392.87	1.93867	3.47615	0.000925921	0.0107199	0.546159	-0.872607	-1.83097	2455.9	4496.68	-2.61891	-1.28009	0.0764187	0.705537	1.38143	0.466159	1.38143	6211.83	4496.68	-1.0349	1.97494	3.73554e-07	1.38546e-05	2.52935	1.33877
Txnrd3	0.000250415	0.00468214	1.87765	0.908928	1.87765	194.213	103.434	1.3402	2.63064	0.0795076	0.213176	1.3606	0.444247	1.3606	140.733	103.434	-1.03691	1.91958	1.45625e-05	0.000136707	2.10721	1.07533	2.10721	217.957	103.434	1.5044	2.95156	0.128321	0.295325	0.724632	-0.46468	-1.38001	140.733	194.213	-2.09009	1.09749	0.580591	0.995301	1.12226	0.166405	1.12226	217.957	194.213	-1.34154	1.68962	0.0388011	0.106871	1.54873	0.631085
Prkcb	0.0905782	0.231271	1.87524	0.907076	1.87524	26.6999	14.2381	-1.10453	3.88412	0.0303054	0.113178	2.25494	1.17309	2.25494	32.1061	14.2381	1.08045	4.70617	0.52059	0.652699	1.27356	0.348862	1.27356	18.133	14.2381	-1.64201	2.66326	0.683307	0.823942	1.20248	0.266014	1.20248	32.1061	26.6999	-2.01674	2.91613	0.392842	0.987185	0.679142	-0.558214	-1.47245	18.133	26.6999	-3.57672	1.64971	0.210256	0.365517	0.564784	-0.824228
Svbp	0.000360679	0.00576184	1.87489	0.906806	1.87489	250.973	133.86	1.32739	2.64821	0.000295385	0.00480777	1.90166	0.927262	1.90166	254.557	133.86	1.3427	2.69333	1.51587e-05	0.000141598	2.14207	1.09901	2.14207	286.738	133.86	1.51692	3.02486	0.947548	0.975574	1.01428	0.020456	1.01428	254.557	250.973	-1.5042	1.54747	0.534143	0.995301	1.14251	0.192201	1.14251	286.738	250.973	-1.33214	1.73886	0.580547	0.723149	1.12642	0.171745
Aldh3a2	5.82576e-05	0.00176206	1.87484	0.906771	1.87484	435.342	232.202	1.37999	2.54715	0.242092	0.430417	1.2037	0.267473	1.2037	279.501	232.202	-1.13342	1.6422	7.59254e-06	7.80789e-05	2.01355	1.00974	2.01355	467.551	232.202	1.48211	2.73557	0.0212325	0.088792	0.642025	-0.639298	-1.55757	279.501	435.342	-2.27076	-1.06838	0.708019	0.995301	1.07398	0.102973	1.07398	467.551	435.342	-1.35277	1.56035	0.00747387	0.0305988	1.67281	0.742271
Rps28	0.0113276	0.0571276	1.8728	0.905197	1.8728	798.161	426.186	1.15239	3.04357	0.0540526	0.166679	1.61307	0.689806	1.61307	687.466	426.186	-1.00836	2.62374	0.0485902	0.112311	1.63038	0.705212	1.63038	694.846	426.186	1.00303	2.65012	0.622763	0.783266	0.861313	-0.215391	-1.16102	687.466	798.161	-2.10461	1.56132	0.647544	0.995301	0.87056	-0.199985	-1.14869	694.846	798.161	-2.0811	1.57721	0.971939	0.982327	1.01074	0.0154058
Tp63	0.218943	0.409775	1.8726	0.905041	1.8726	11.2209	5.99217	-1.45185	5.09108	0.235048	0.42251	0.497977	-1.00585	-2.00813	2.98396	5.99217	-6.34698	1.57393	0.110157	0.209921	2.25367	1.17227	2.25367	13.5043	5.99217	-1.20247	6.10734	0.0512221	0.160879	0.265928	-1.91089	-3.76041	2.98396	11.2209	-14.2405	1.00706	0.762449	0.995301	1.2035	0.267233	1.2035	13.5043	11.2209	-2.76176	4.00014	0.0259934	0.0786196	4.52564	2.17812
Rps27a	0.214439	0.404626	1.87236	0.904857	1.87236	1375.89	734.842	-1.43765	5.04	0.136388	0.298649	2.12242	1.08571	2.12242	1559.64	734.842	-1.26843	5.71384	0.256551	0.395436	1.77398	0.826987	1.77398	1303.59	734.842	-1.51742	4.77532	0.839444	0.919529	1.13355	0.18085	1.13355	1559.64	1375.89	-2.96634	3.81156	0.930479	0.996194	0.947456	-0.0778699	-1.05546	1303.59	1375.89	-3.54869	3.18556	0.771942	0.858118	0.835829	-0.25872
Cilp	0.0550412	0.167612	1.87167	0.904323	1.87167	423.725	226.389	-1.01362	3.55085	2.46909e-06	0.000144717	4.65655	2.21926	4.65655	1054.19	226.389	2.45536	8.83105	0.0264379	0.0700224	2.06511	1.04622	2.06511	467.52	226.389	1.08857	3.91771	0.0225395	0.0924129	2.48792	1.31494	2.48792	1054.19	423.725	1.13693	5.44423	0.805615	0.995301	1.10336	0.141899	1.10336	467.52	423.725	-1.98381	2.41508	0.0418438	0.112888	0.443486	-1.17304
Tceal9	0.00201427	0.0175407	1.86819	0.901638	1.86819	1238.12	662.742	1.25649	2.77768	0.00166411	0.0158001	1.89106	0.919196	1.89106	1253.29	662.742	1.27126	2.81305	3.18319e-06	3.70455e-05	2.56634	1.35971	2.56634	1700.82	662.742	1.7263	3.81516	0.96083	0.982358	1.01225	0.0175586	1.01225	1253.29	1238.12	-1.60566	1.64523	0.199623	0.900022	1.37371	0.458076	1.37371	1700.82	1238.12	-1.18256	2.23157	0.217777	0.374285	1.35709	0.440517
Yy2	0.0051696	0.0334323	1.86648	0.900324	1.86648	66.3001	35.5214	1.2052	2.89061	0.0616327	0.181371	1.53573	0.618921	1.53573	54.5511	35.5214	-1.02112	2.40826	0.0102903	0.0331293	1.77619	0.828785	1.77619	63.0926	35.5214	1.1453	2.7546	0.477311	0.669894	0.82279	-0.281403	-1.21538	54.5511	66.3001	-2.08137	1.40905	0.854156	0.996194	0.951622	-0.0715388	-1.05084	63.0926	66.3001	-1.78303	1.61468	0.596901	0.734408	1.15658	0.209864
Tuba4a	0.0125698	0.0611831	1.86061	0.895774	1.86061	22109.1	11882.7	1.14259	3.02985	3.74596e-06	0.00019261	0.316212	-1.66104	-3.16244	3757.45	11882.7	-5.15122	-1.94149	0.217968	0.349639	1.35866	0.442182	1.35866	16144.5	11882.7	-1.19857	2.21249	6.1016e-09	2.65466e-06	0.169951	-2.55681	-5.88406	3757.45	22109.1	-10.6937	-3.23763	0.302125	0.968385	0.730222	-0.453592	-1.36945	16144.5	22109.1	-2.48828	1.32681	1.73075e-06	4.68379e-05	4.29667	2.10322
Ifitm1	0.00439917	0.029745	1.86039	0.895606	1.86039	68.3784	36.7549	1.21358	2.85194	3.13139e-10	1.47593e-07	3.91777	1.97003	3.91777	143.997	36.7549	2.56051	5.99447	0.230362	0.364558	1.30344	0.382324	1.30344	47.9078	36.7549	-1.18298	2.00984	0.00448417	0.0313892	2.10588	1.07443	2.10588	143.997	68.3784	1.26002	3.51959	0.179946	0.878782	0.700627	-0.513282	-1.42729	47.9078	68.3784	-2.40082	1.17851	3.18113e-05	0.000464322	0.3327	-1.58771
Carf	0.149184	0.317691	1.85887	0.894428	1.85887	19.6762	10.585	-1.24914	4.31627	0.367076	0.559694	1.48922	0.574553	1.48922	15.7634	10.585	-1.59544	3.53832	0.28576	0.427084	1.58648	0.665827	1.58648	16.7929	10.585	-1.4709	3.70212	0.675083	0.817967	0.801139	-0.319875	-1.24822	15.7634	19.6762	-3.51987	2.25914	0.761154	0.995301	0.853463	-0.2286	-1.1717	16.7929	19.6762	-3.25492	2.37088	0.905159	0.94116	1.06531	0.0912747
Eri1	2.40087e-05	0.000956292	1.85787	0.89365	1.85787	294.21	158.359	1.39377	2.4765	0.0132205	0.0655059	1.44684	0.532901	1.44684	229.119	158.359	1.08025	1.93782	1.19936e-06	1.59613e-05	2.03777	1.02699	2.03777	322.699	158.359	1.52888	2.71604	0.165234	0.34675	0.77876	-0.36075	-1.28409	229.119	294.21	-1.82801	1.10863	0.603886	0.995301	1.09683	0.133342	1.09683	322.699	294.21	-1.2927	1.55518	0.0572994	0.142675	1.40843	0.494092
Nap1l2	0.14046	0.306659	1.85721	0.893137	1.85721	12.0268	6.47574	-1.22638	4.23005	0.607866	0.759212	1.25704	0.33003	1.25704	8.14026	6.47574	-1.90606	3.01185	0.129019	0.236504	1.89415	0.921548	1.89415	12.266	6.47574	-1.20441	4.32118	0.456397	0.652705	0.676843	-0.563108	-1.47745	8.14026	12.0268	-4.12664	1.89048	0.968766	0.996194	1.01989	0.0284111	1.01989	12.266	12.0268	-2.62761	2.73317	0.434577	0.600163	1.50683	0.591519
Coro6	0.0267855	0.102157	1.85599	0.892188	1.85599	16345.7	8807.02	1.0737	3.20823	0.120738	0.276697	0.648296	-0.625276	-1.54251	5709.56	8807.02	-2.66674	1.1208	0.00541431	0.0197889	2.17419	1.12048	2.17419	19148.1	8807.02	1.25779	3.75825	0.00210469	0.0184275	0.3493	-1.51746	-2.86287	5709.56	16345.7	-5.59697	-1.46437	0.643575	0.995301	1.17144	0.228288	1.17144	19148.1	16345.7	-1.66869	2.28991	0.000403713	0.00331648	3.35369	1.74575
RT1-Cl	0.0682678	0.192053	1.85483	0.891286	1.85483	25.7217	13.8674	-1.04742	3.60353	0.000284621	0.00468651	3.4141	1.77151	3.4141	47.3448	13.8674	1.75899	6.62661	0.00147696	0.0068827	2.90776	1.53991	2.90776	40.3232	13.8674	1.50584	5.61487	0.134436	0.303419	1.84066	0.880221	1.84066	47.3448	25.7217	-1.20777	4.09196	0.267463	0.950412	1.56767	0.648624	1.56767	40.3232	25.7217	-1.41205	3.47025	0.69185	0.803748	0.851691	-0.231597
Cacybp	0.00120069	0.0122916	1.85357	0.890305	1.85357	4167.54	2248.39	1.27591	2.69275	0.00986528	0.0539372	1.63552	0.709753	1.63552	3677.3	2248.39	1.12559	2.37648	5.63211e-05	0.000439079	2.15422	1.10716	2.15422	4843.51	2248.39	1.48289	3.12946	0.591772	0.75966	0.882366	-0.180552	-1.13332	3677.3	4167.54	-1.79059	1.3941	0.519341	0.995301	1.1622	0.216858	1.1622	4843.51	4167.54	-1.35921	1.83589	0.237838	0.397874	1.31714	0.397409
Reps1	0.000110922	0.00277598	1.85246	0.889439	1.85246	404.358	218.282	1.35515	2.53226	0.13947	0.302773	1.26959	0.344361	1.26959	277.128	218.282	-1.081	1.74242	5.19929e-10	1.98697e-08	2.68812	1.4266	2.68812	586.769	218.282	1.96782	3.67209	0.0539804	0.166157	0.685354	-0.545079	-1.4591	277.128	404.358	-2.14278	1.00649	0.0550946	0.637902	1.45111	0.53716	1.45111	586.769	404.358	-1.00815	2.1229	0.000127408	0.00140471	2.11732	1.08224
Rpgr	0.000668783	0.00838722	1.8521	0.889164	1.8521	70.3492	37.9834	1.29856	2.6416	0.000661753	0.00836397	1.88324	0.913219	1.88324	71.532	37.9834	1.30818	2.7111	2.79677e-05	0.000238909	2.13189	1.09213	2.13189	80.9764	37.9834	1.4961	3.03785	0.939878	0.973706	1.01681	0.0240552	1.01681	71.532	70.3492	-1.51682	1.56826	0.516207	0.995301	1.15106	0.202967	1.15106	80.9764	70.3492	-1.3285	1.7602	0.574157	0.718379	1.13203	0.178912
Styxl1	0.127467	0.288257	1.85198	0.889071	1.85198	9.29943	5.02134	-1.19268	4.09071	0.023673	0.0962575	2.53206	1.34031	2.53206	12.7143	5.02134	1.13223	5.66254	0.0294301	0.0757211	2.39189	1.25815	2.39189	12.0105	5.02134	1.0911	5.24346	0.518392	0.704306	1.36721	0.45124	1.36721	12.7143	9.29943	-1.88976	3.53249	0.590726	0.995301	1.29153	0.369082	1.29153	12.0105	9.29943	-1.96708	3.28119	0.905772	0.941217	0.944644	-0.0821581
Vof16	0.0219341	0.0886456	1.85093	0.888254	1.85093	57.5557	31.0955	1.09317	3.13397	0.129049	0.287703	1.51765	0.601838	1.51765	47.1921	31.0955	-1.1292	2.60084	0.363814	0.507706	1.2798	0.355921	1.2798	39.7961	31.0955	-1.33077	2.17965	0.54774	0.72732	0.819937	-0.286416	-1.21961	47.1921	57.5557	-2.32986	1.56635	0.260051	0.943152	0.691436	-0.532333	-1.44627	39.7961	57.5557	-2.74864	1.31408	0.60839	0.742407	0.84328	-0.245917
Tmod1	2.99658e-07	5.4673e-05	1.84974	0.887325	1.84974	12103.1	6543.13	1.46197	2.34037	0.961366	0.979374	0.994196	-0.00839752	-1.00584	6505.15	6543.13	-1.27295	1.25822	1.08171e-12	1.04584e-10	2.35052	1.23298	2.35052	15379.8	6543.13	1.8578	2.97392	2.42966e-05	0.000901124	0.537478	-0.895722	-1.86054	6505.15	12103.1	-2.48217	-1.39459	0.103039	0.762316	1.27073	0.345655	1.27073	15379.8	12103.1	-1.04964	1.69491	4.90823e-09	4.51398e-07	2.36424	1.24138
Khk	0.0498329	0.156629	1.84778	0.885792	1.84778	36.1485	19.5632	1.00045	3.41275	0.120616	0.276476	1.64381	0.717046	1.64381	32.1582	19.5632	-1.13948	3.07901	0.0411744	0.098408	1.89609	0.923027	1.89609	37.0936	19.5632	1.02597	3.50417	0.76067	0.871276	0.889616	-0.168746	-1.12408	32.1582	36.1485	-2.38593	1.88827	0.945606	0.996194	1.02615	0.0372354	1.02615	37.0936	36.1485	-2.04552	2.15388	0.710218	0.816972	1.15347	0.205981
Myo1g	0.0382472	0.129537	1.8465	0.884796	1.8465	87.2872	47.2716	1.03378	3.29818	0.518547	0.691559	1.21477	0.280687	1.21477	57.4243	47.2716	-1.48604	2.1929	0.0805384	0.165525	1.67905	0.747642	1.67905	79.3713	47.2716	-1.06501	3.00247	0.250764	0.453427	0.657877	-0.60411	-1.52004	57.4243	87.2872	-3.106	1.34428	0.792068	0.995301	0.909311	-0.137154	-1.09973	79.3713	87.2872	-2.2297	1.84362	0.37529	0.544826	1.38219	0.466956
Cstf2	8.24362e-06	0.00050832	1.84597	0.884383	1.84597	250.907	135.921	1.40995	2.41684	1.62804e-05	0.000595999	1.82351	0.866715	1.82351	247.853	135.921	1.38765	2.39625	2.72659e-08	6.24357e-07	2.14488	1.1009	2.14488	291.535	135.921	1.63889	2.80711	0.941953	0.974086	0.987828	-0.0176677	-1.01232	247.853	250.907	-1.40759	1.37354	0.367285	0.981299	1.16193	0.216517	1.16193	291.535	250.907	-1.19266	1.61017	0.334	0.502957	1.17624	0.234185
Sdad1	0.00580973	0.0361468	1.84555	0.884048	1.84555	346.752	187.886	1.19407	2.85247	0.347314	0.540415	0.809081	-0.305644	-1.23597	152.015	187.886	-1.92261	1.25856	0.00948346	0.0310587	1.77998	0.831863	1.77998	334.434	187.886	1.15138	2.75178	0.0026148	0.0213963	0.438396	-1.18969	-2.28104	152.015	346.752	-3.90256	-1.33327	0.893971	0.996194	0.964475	-0.0521848	-1.03683	334.434	346.752	-1.76491	1.64174	0.00401862	0.0192133	2.20001	1.13751
Rap1a	0.00180958	0.016263	1.84465	0.883345	1.84465	4181.06	2266.59	1.25563	2.70998	0.340684	0.534464	1.20582	0.270012	1.20582	2733.09	2266.59	-1.21876	1.77207	1.28303e-05	0.000122931	2.35423	1.23525	2.35423	5336.06	2266.59	1.60255	3.45849	0.0770254	0.210909	0.653685	-0.613334	-1.52979	2733.09	4181.06	-2.45068	1.04718	0.310012	0.968385	1.27625	0.351908	1.27625	5336.06	4181.06	-1.25484	2.04389	0.00538794	0.0238732	1.95239	0.965242
Retreg1	0.0920652	0.233037	1.8444	0.883149	1.8444	10901.8	5910.78	-1.10524	3.75981	0.204533	0.384959	0.63056	-0.665294	-1.58589	3727.1	5910.78	-3.2334	1.28562	0.226445	0.360205	1.55199	0.634121	1.55199	9173.48	5910.78	-1.31349	3.16377	0.015895	0.0735096	0.341879	-1.54844	-2.92501	3727.1	10901.8	-6.99848	-1.22251	0.698116	0.995301	0.841463	-0.249029	-1.18841	9173.48	10901.8	-2.84304	2.01304	0.0430213	0.115294	2.46129	1.29942
Ska2	0.00295832	0.0228359	1.84253	0.881687	1.84253	60.1845	32.6641	1.23136	2.75705	1.00216e-05	0.000415427	2.50165	1.32288	2.50165	81.7141	32.6641	1.66539	3.75782	1.10792e-07	2.11345e-06	2.94312	1.55735	2.94312	96.1344	32.6641	1.97567	4.38431	0.218671	0.416011	1.35773	0.441192	1.35773	81.7141	60.1845	-1.19897	2.2102	0.0560093	0.639272	1.59733	0.67566	1.59733	96.1344	60.1845	-1.01208	2.58228	0.510093	0.66823	1.17647	0.234469
Gnpnat1	0.000491295	0.00684425	1.84042	0.880038	1.84042	236.294	128.391	1.30602	2.59349	0.0423416	0.141455	1.43397	0.520013	1.43397	184.109	128.391	1.01254	2.0308	0.0195692	0.0548345	1.50686	0.591542	1.50686	193.467	128.391	1.068	2.12605	0.245717	0.44817	0.779151	-0.360025	-1.28345	184.109	236.294	-1.956	1.18744	0.348731	0.970254	0.818755	-0.288497	-1.22137	193.467	236.294	-1.85565	1.24396	0.818029	0.887716	1.05083	0.0715288
Htatip2	0.0252649	0.0981109	1.83991	0.879635	1.83991	396.788	215.656	1.07852	3.13881	0.0961291	0.239994	0.632062	-0.661862	-1.58212	136.308	215.656	-2.71601	1.08505	0.0136842	0.0412568	1.95794	0.969339	1.95794	422.243	215.656	1.1477	3.34019	0.00146488	0.0145229	0.343529	-1.5415	-2.91096	136.308	396.788	-5.62209	-1.50722	0.851972	0.995777	1.06415	0.0897041	1.06415	422.243	396.788	-1.80563	2.04473	0.000760851	0.00531733	3.09771	1.6312
Rp2	0.027457	0.1036	1.83948	0.879299	1.83948	70.5469	38.3515	1.07007	3.16213	0.00551253	0.0358378	2.1663	1.11523	2.1663	83.081	38.3515	1.255	3.73933	0.384582	0.529438	1.27429	0.349691	1.27429	48.8709	38.3515	-1.35527	2.20069	0.627679	0.786396	1.17767	0.235934	1.17767	83.081	70.5469	-1.64436	2.28058	0.276594	0.958587	0.692743	-0.529609	-1.44354	48.8709	70.5469	-2.79659	1.34206	0.117656	0.244566	0.588232	-0.765543
Ubxn4	0.000117496	0.00284488	1.83782	0.877993	1.83782	3989.58	2170.83	1.34834	2.50498	0.409579	0.600695	0.877569	-0.188415	-1.13951	1905.05	2170.83	-1.55427	1.19699	1.7615e-07	3.09893e-06	2.28244	1.19058	2.28244	4954.78	2170.83	1.67461	3.1109	0.000135919	0.0028672	0.477507	-1.06641	-2.09421	1905.05	3989.58	-3.0614	-1.43259	0.262626	0.946725	1.24193	0.312583	1.24193	4954.78	3989.58	-1.17636	1.8144	8.05066e-07	2.58719e-05	2.60086	1.37899
Cyria	0.20127	0.387799	1.83721	0.877515	1.83721	48.6659	26.4891	-1.3835	4.66979	0.0129739	0.0648521	0.279558	-1.83878	-3.57708	7.40522	26.4891	-9.77675	-1.30877	0.517094	0.649352	0.731747	-0.450584	-1.36659	19.3833	26.4891	-3.51568	1.88248	0.00206313	0.0181479	0.152164	-2.7163	-6.57184	7.40522	48.6659	-21.7695	-1.98392	0.115822	0.787838	0.398293	-1.3281	-2.51072	19.3833	48.6659	-7.90842	1.25457	0.118208	0.245391	2.61752	1.3882
Scd2	0.0294096	0.108613	1.83674	0.877149	1.83674	1599.71	870.951	1.06274	3.17444	7.80541e-06	0.000349585	3.48317	1.8004	3.48317	3033.67	870.951	2.01543	6.0198	5.45485e-06	5.8823e-05	3.55677	1.83057	3.55677	3097.77	870.951	2.0583	6.14613	0.0611283	0.18045	1.89639	0.923253	1.89639	3033.67	1599.71	-1.03032	3.70532	0.0531047	0.628708	1.93645	0.953417	1.93645	3097.77	1599.71	-1.00889	3.78318	0.951207	0.970839	1.02113	0.0301635
Rps24	0.00570297	0.0356617	1.83641	0.876888	1.83641	3074.84	1674.37	1.19348	2.82568	0.000698582	0.00867438	2.10776	1.07571	2.10776	3529.18	1674.37	1.36966	3.24363	0.00509531	0.0188606	1.85127	0.888516	1.85127	3099.72	1674.37	1.20312	2.84859	0.608757	0.773302	1.14776	0.198824	1.14776	3529.18	3074.84	-1.47684	1.94553	0.976116	0.996438	1.00809	0.0116275	1.00809	3099.72	3074.84	-1.6813	1.70862	0.629874	0.758629	0.878311	-0.187196
Ptpn22	0.220414	0.411645	1.83296	0.874178	1.83296	18.4146	10.0463	-1.43794	4.83112	0.00565089	0.0363818	3.91073	1.96744	3.91073	39.2885	10.0463	1.48868	10.2734	0.656394	0.762726	1.24899	0.320764	1.24899	12.5478	10.0463	-2.13222	3.32622	0.204814	0.399802	2.13356	1.09326	2.13356	39.2885	18.4146	-1.51223	6.88375	0.52496	0.995301	0.681406	-0.553414	-1.46755	12.5478	18.4146	-4.78873	2.22347	0.0579729	0.143814	0.319376	-1.64667
Irak2	0.000208742	0.00414791	1.83201	0.873427	1.83201	217.198	118.557	1.33033	2.52287	0.0355296	0.126149	1.41836	0.504221	1.41836	168.157	118.557	1.02394	1.9647	1.37428e-10	6.14461e-09	2.83838	1.50507	2.83838	336.511	118.557	2.06413	3.90305	0.202355	0.39694	0.774209	-0.369206	-1.29164	168.157	217.198	-1.9143	1.14743	0.0267571	0.50504	1.54933	0.631642	1.54933	336.511	217.198	1.05171	2.28239	0.000527682	0.00404982	2.00118	1.00085
Rhot1	0.000192353	0.00394185	1.83181	0.873272	1.83181	1566.63	855.234	1.33263	2.51799	0.0209397	0.0894186	1.45608	0.542091	1.45608	1245.29	855.234	1.05845	2.00308	7.3053e-10	2.65715e-08	2.71646	1.44173	2.71646	2323.21	855.234	1.97656	3.73333	0.248446	0.451473	0.794885	-0.331181	-1.25804	1245.29	1566.63	-1.85781	1.17384	0.0471411	0.612226	1.48294	0.568457	1.48294	2323.21	1566.63	1.00499	2.18819	0.00171104	0.00986007	1.8656	0.899638
Atp6v1g2	0.170816	0.347421	1.83048	0.872222	1.83048	19.8803	10.8607	-1.29773	4.34825	0.484209	0.662879	1.37394	0.458318	1.37394	14.9219	10.8607	-1.7725	3.34596	0.363222	0.507038	0.658134	-0.603546	-1.51945	7.14779	10.8607	-3.74395	1.62166	0.598191	0.763999	0.750589	-0.413904	-1.33229	14.9219	19.8803	-3.87248	2.18169	0.0626158	0.662304	0.359542	-1.47577	-2.78132	7.14779	19.8803	-8.16389	1.05535	0.188451	0.339234	0.479013	-1.06186
Rbm3	0.00990904	0.0521354	1.82955	0.871485	1.82955	2001.62	1094.05	1.15603	2.89545	0.861888	0.925886	1.04166	0.0588813	1.04166	1139.63	1094.05	-1.52043	1.64975	0.0134138	0.040593	1.78459	0.835593	1.78459	1952.43	1094.05	1.12759	2.8244	0.049734	0.158031	0.569353	-0.812604	-1.75638	1139.63	2001.62	-3.08285	-1.00065	0.930862	0.996194	0.975428	-0.0358925	-1.02519	1952.43	2001.62	-1.79841	1.71112	0.0607264	0.149189	1.71322	0.776712
Plpp5	0.0287951	0.107318	1.82948	0.871435	1.82948	66.2839	36.2309	1.06453	3.14413	0.185657	0.361908	1.45206	0.538103	1.45206	52.6096	36.2309	-1.19644	2.52268	0.515078	0.647683	1.1993	0.262198	1.1993	43.4519	36.2309	-1.44119	2.07291	0.496401	0.686381	0.793701	-0.333333	-1.25992	52.6096	66.2839	-2.45186	1.54457	0.210891	0.913532	0.655543	-0.609238	-1.52545	43.4519	66.2839	-2.95602	1.27031	0.576109	0.719707	0.825932	-0.275905
Vps37c	0.00063947	0.00816442	1.82895	0.871018	1.82895	983.175	537.561	1.29327	2.58652	0.556299	0.720336	0.900536	-0.151144	-1.11045	484.093	537.561	-1.57424	1.27665	3.10967e-10	1.26534e-08	3.03981	1.60398	3.03981	1634.08	537.561	2.15021	4.29745	0.0011089	0.0121498	0.492378	-1.02216	-2.03096	484.093	983.175	-3.10898	-1.32674	0.0187132	0.435339	1.66205	0.732961	1.66205	1634.08	983.175	1.08822	2.53847	2.10291e-08	1.41596e-06	3.37555	1.75512
Cndp1	0.0226953	0.0908567	1.82862	0.870754	1.82862	49.1707	26.8895	1.08805	3.07325	0.0413317	0.139233	1.7359	0.795681	1.7359	46.6774	26.8895	1.02192	2.94869	0.358486	0.502752	0.777141	-0.363751	-1.28677	20.897	26.8895	-2.20406	1.33114	0.872547	0.937127	0.949294	-0.0750734	-1.05341	46.6774	49.1707	-1.98933	1.7927	0.00907	0.318656	0.424988	-1.23451	-2.35301	20.897	49.1707	-4.47459	-1.23735	0.0155971	0.0537092	0.447689	-1.15943
Cacnb1	4.36774e-06	0.00033841	1.82857	0.870718	1.82857	6093.75	3332.51	1.41341	2.36568	0.659223	0.797749	0.943598	-0.0837554	-1.05977	3144.56	3332.51	-1.37174	1.22137	2.93262e-12	2.45732e-10	2.50228	1.32324	2.50228	8338.89	3332.51	1.93425	3.23713	3.99766e-05	0.00128106	0.51603	-0.954473	-1.93787	3144.56	6093.75	-2.65717	-1.41329	0.0511445	0.620945	1.36843	0.452526	1.36843	8338.89	6093.75	-1.00156	1.87554	1.39988e-09	1.55e-07	2.65185	1.407
Pigx	1.79492e-05	0.000818717	1.82851	0.870669	1.82851	492.934	269.582	1.38781	2.40916	0.850223	0.920091	1.02742	0.0390305	1.02742	276.975	269.582	-1.28885	1.36051	6.03938e-08	1.25894e-06	2.14203	1.09898	2.14203	577.453	269.582	1.62611	2.82164	0.000897453	0.0104768	0.561891	-0.831638	-1.77971	276.975	492.934	-2.50093	-1.26647	0.355805	0.976005	1.17146	0.228309	1.17146	577.453	492.934	-1.19441	1.63911	2.28999e-05	0.000364619	2.08486	1.05995
Pelo	0.0103653	0.053687	1.82686	0.869365	1.82686	648.905	355.203	1.15241	2.89602	0.531121	0.701768	0.862287	-0.21376	-1.15971	306.287	355.203	-1.84384	1.37097	0.00540128	0.0197604	1.92327	0.943565	1.92327	683.152	355.203	1.21321	3.04892	0.00932138	0.0510128	0.472005	-1.08312	-2.11862	306.287	648.905	-3.7311	-1.20301	0.858034	0.996194	1.05278	0.0742	1.05278	683.152	648.905	-1.66881	1.84961	0.00546812	0.0241722	2.23043	1.15732
Rbis	0.0127302	0.0616982	1.82656	0.869131	1.82656	627.073	343.308	1.13709	2.93409	0.0302743	0.113099	1.69043	0.757387	1.69043	580.336	343.308	1.05132	2.71805	0.0157443	0.0459374	1.79332	0.842635	1.79332	615.662	343.308	1.11629	2.88097	0.793698	0.892832	0.925469	-0.111744	-1.08053	580.336	627.073	-1.93086	1.65377	0.950497	0.996194	0.981803	-0.0264952	-1.01853	615.662	627.073	-1.81877	1.75318	0.841889	0.903659	1.06087	0.0852488
Plekhh1	0.0277195	0.104278	1.82507	0.86795	1.82507	33.0074	18.0856	1.06817	3.11831	0.00295263	0.0233944	2.27873	1.18823	2.27873	41.2122	18.0856	1.3239	3.92222	0.000192942	0.00125435	2.74231	1.45539	2.74231	49.5963	18.0856	1.61358	4.66061	0.502771	0.692565	1.24857	0.320282	1.24857	41.2122	33.0074	-1.53311	2.39003	0.211491	0.914028	1.50258	0.587444	1.50258	49.5963	33.0074	-1.26054	2.84599	0.573574	0.717808	1.20344	0.267162
Strn3	0.000182325	0.00375676	1.82262	0.86601	1.82262	4568.29	2506.45	1.33096	2.49589	0.196023	0.374427	1.23075	0.299539	1.23075	3084.82	2506.45	-1.11305	1.686	2.68261e-07	4.41712e-06	2.28215	1.19039	2.28215	5720.09	2506.45	1.66659	3.12507	0.0457111	0.148997	0.675267	-0.566471	-1.4809	3084.82	4568.29	-2.1767	-1.00751	0.252156	0.940294	1.25213	0.324383	1.25213	5720.09	4568.29	-1.17351	1.83985	0.00167575	0.00971609	1.85427	0.890854
Copg2	6.98368e-05	0.00202045	1.82181	0.865369	1.82181	819.361	449.753	1.35556	2.44841	0.218362	0.402167	1.20567	0.269834	1.20567	542.253	449.753	-1.11715	1.62394	8.04913e-07	1.1453e-05	2.1043	1.07334	2.1043	946.416	449.753	1.56592	2.8278	0.0257947	0.101634	0.661799	-0.595535	-1.51103	542.253	819.361	-2.17214	-1.05114	0.43386	0.995301	1.15507	0.207975	1.15507	946.416	819.361	-1.24219	1.6573	0.00262578	0.0136816	1.74534	0.803509
Tceal5	0.00901767	0.0489481	1.82116	0.864855	1.82116	1161.27	637.655	1.1613	2.85594	3.79706e-05	0.00111855	2.57541	1.3648	2.57541	1642.22	637.655	1.64203	4.03935	0.000162402	0.00108001	2.37629	1.24871	2.37629	1515.25	637.655	1.51547	3.72608	0.217476	0.414784	1.41416	0.499946	1.41416	1642.22	1161.27	-1.22654	2.4529	0.343504	0.968385	1.30482	0.383856	1.30482	1515.25	1161.27	-1.32903	2.26277	0.774556	0.859504	0.922685	-0.11609
Map7	0.00583135	0.0362242	1.81799	0.862346	1.81799	341.042	187.593	1.18866	2.78053	0.493096	0.671066	0.860108	-0.21741	-1.16264	161.35	187.593	-1.78897	1.32345	3.37395e-06	3.87789e-05	2.73425	1.45115	2.73425	512.926	187.593	1.7889	4.17918	0.00510272	0.0341752	0.473109	-1.07976	-2.11368	161.35	341.042	-3.56879	-1.25186	0.122755	0.800428	1.504	0.588802	1.504	512.926	341.042	-1.11648	2.52549	1.47849e-05	0.000260104	3.17897	1.66856
Pygl	0.0662455	0.188172	1.81605	0.860806	1.81605	24.258	13.3575	-1.04084	3.43272	0.0104615	0.0563526	2.32057	1.21448	2.32057	30.9971	13.3575	1.21819	4.42054	0.0299114	0.0767664	2.02265	1.01625	2.02265	27.0177	13.3575	1.07096	3.82008	0.533471	0.716021	1.27781	0.353673	1.27781	30.9971	24.258	-1.69291	2.76417	0.782352	0.995301	1.11376	0.155444	1.11376	27.0177	24.258	-1.9284	2.39212	0.726839	0.82783	0.87162	-0.198229
Aif1	0.060829	0.178495	1.81573	0.860546	1.81573	100.433	55.3128	-1.02749	3.38749	0.000193065	0.00356272	3.27342	1.7108	3.27342	181.062	55.3128	1.75487	6.10603	0.482107	0.617341	1.25191	0.324136	1.25191	69.247	55.3128	-1.49451	2.34232	0.12855	0.295681	1.80282	0.850254	1.80282	181.062	100.433	-1.1861	3.85499	0.339214	0.968385	0.689485	-0.53641	-1.45036	69.247	100.433	-3.10905	1.47801	0.0134732	0.0479725	0.382448	-1.38666
Knl1	0.213737	0.403637	1.81426	0.859383	1.81426	9.63721	5.31192	-1.40963	4.63985	0.0184272	0.0817189	3.09661	1.63069	3.09661	16.449	5.31192	1.2097	7.92677	0.0533736	0.120922	0.340007	-1.55636	-2.94112	1.80609	5.31192	-8.78687	1.0158	0.351982	0.559767	1.70682	0.771308	1.70682	16.449	9.63721	-1.80615	5.26171	0.00907066	0.318656	0.187408	-2.41575	-5.33596	1.80609	9.63721	-18.7687	-1.51702	0.000580509	0.00435458	0.1098	-3.18706
Atf6	0.00472788	0.0313019	1.8141	0.859251	1.8141	168.492	92.8793	1.20007	2.7423	0.317879	0.511647	0.804533	-0.313776	-1.24296	74.7244	92.8793	-1.90461	1.2328	0.0293488	0.0755732	1.58487	0.664369	1.58487	147.202	92.8793	1.04733	2.39831	0.00193487	0.0174718	0.44349	-1.17303	-2.25484	74.7244	168.492	-3.77022	-1.34855	0.599147	0.995301	0.873644	-0.194882	-1.14463	147.202	168.492	-1.89417	1.44574	0.00985709	0.0377338	1.96993	0.978145
Nelfe	0.000112221	0.00278699	1.8134	0.8587	1.8134	590.131	325.428	1.3407	2.45278	0.0744811	0.205045	0.755689	-0.404135	-1.3233	245.922	325.428	-1.80028	1.02808	0.00554197	0.0201838	1.53434	0.617616	1.53434	499.316	325.428	1.13383	2.07632	4.33966e-06	0.000304908	0.416724	-1.26284	-2.39967	245.922	590.131	-3.48591	-1.65191	0.374789	0.983194	0.846109	-0.241084	-1.18188	499.316	590.131	-1.70938	1.22375	0.00020442	0.00199517	2.03038	1.02175
Rhob	0.000382689	0.00595458	1.81162	0.857279	1.81162	2837.6	1566.34	1.30515	2.51462	0.766955	0.869582	0.951511	-0.0717078	-1.05096	1490.39	1566.34	-1.45998	1.32183	7.36426e-05	0.000554624	1.94105	0.956838	1.94105	3040.34	1566.34	1.3984	2.69428	0.00169381	0.0159086	0.525227	-0.928987	-1.90394	1490.39	2837.6	-2.84609	-1.27367	0.736117	0.995301	1.07145	0.0995591	1.07145	3040.34	2837.6	-1.39423	1.60058	0.000509583	0.00395417	2.03997	1.02855
Akirin1	6.801e-06	0.000457934	1.80997	0.855963	1.80997	1229.96	679.547	1.39779	2.34368	0.293759	0.488227	1.14957	0.201093	1.14957	781.186	679.547	-1.12842	1.49122	9.34256e-08	1.83477e-06	2.02154	1.01545	2.02154	1373.73	679.547	1.56125	2.61752	0.00504346	0.0338384	0.635133	-0.65487	-1.57447	781.186	1229.96	-2.16231	-1.14645	0.492569	0.995301	1.11689	0.15949	1.11689	1373.73	1229.96	-1.22777	1.53158	0.000487449	0.00382653	1.75852	0.81436
Utp18	0.00048908	0.00682557	1.80911	0.855277	1.80911	553.703	306.065	1.2964	2.52458	0.715245	0.836004	0.939128	-0.0906061	-1.06482	287.434	306.065	-1.49214	1.31601	1.2148e-05	0.000117452	2.1034	1.07272	2.1034	643.776	306.065	1.5075	2.93484	0.00173882	0.0161734	0.519112	-0.945883	-1.92637	287.434	553.703	-2.90367	-1.278	0.467732	0.995301	1.16267	0.217445	1.16267	643.776	553.703	-1.29186	1.74635	0.000116918	0.00130949	2.23974	1.16333
Snx8	0.00284283	0.0221933	1.80891	0.855123	1.80891	215.633	119.206	1.22562	2.66981	0.313045	0.506677	1.2257	0.293607	1.2257	146.111	119.206	-1.21151	1.8201	3.46078e-06	3.95438e-05	2.50874	1.32696	2.50874	299.056	119.206	1.7013	3.69939	0.111342	0.269917	0.67759	-0.561516	-1.47582	146.111	215.633	-2.38293	1.09407	0.175681	0.873922	1.38688	0.47184	1.38688	299.056	215.633	-1.15755	2.22647	0.00334088	0.0165609	2.04678	1.03336
Ms4a6bl	0.00731592	0.0423746	1.80753	0.854017	1.80753	107.789	59.6333	1.17279	2.78579	2.98567e-09	7.18594e-07	3.69264	1.88465	3.69264	220.204	59.6333	2.39835	5.6854	0.368792	0.512378	1.22166	0.288848	1.22166	72.8518	59.6333	-1.2667	1.89051	0.00755629	0.0445423	2.04292	1.03063	2.04292	220.204	107.789	1.20953	3.45054	0.146148	0.836922	0.675876	-0.565169	-1.47956	72.8518	107.789	-2.50948	1.14635	3.96104e-05	0.000559392	0.330838	-1.5958
Fads3	0.00368512	0.0261847	1.80532	0.852256	1.80532	76.9283	42.612	1.21171	2.68974	0.299442	0.493855	0.796804	-0.327703	-1.25501	33.9534	42.612	-1.92746	1.22374	0.000821244	0.00421885	1.97424	0.981297	1.97424	84.1262	42.612	1.32539	2.94073	0.00154994	0.0151146	0.441364	-1.17996	-2.2657	33.9534	76.9283	-3.75969	-1.36538	0.715405	0.995301	1.09357	0.129041	1.09357	84.1262	76.9283	-1.47901	1.76873	0.000443823	0.00356825	2.4777	1.309
Rb1	0.000516343	0.00709303	1.80424	0.851393	1.80424	1842.03	1020.94	1.29307	2.51748	0.291336	0.485432	1.19699	0.25941	1.19699	1222.06	1020.94	-1.1667	1.67163	2.38015e-07	3.99806e-06	2.40595	1.26661	2.40595	2456.34	1020.94	1.72449	3.3567	0.0488886	0.155878	0.66343	-0.591983	-1.50732	1222.06	1842.03	-2.26747	-1.002	0.166314	0.86978	1.3335	0.415213	1.3335	2456.34	1842.03	-1.12719	2.00439	0.000803329	0.00553426	2.01	1.0072
Otulinl	0.00239499	0.0198362	1.80343	0.850747	1.80343	57.7662	32.0312	1.2325	2.63884	0.000114365	0.00244556	2.14455	1.10068	2.14455	68.6926	32.0312	1.45549	3.15983	0.025848	0.068685	1.54795	0.630357	1.54795	49.5826	32.0312	1.05406	2.27325	0.462199	0.658239	1.18915	0.249929	1.18915	68.6926	57.7662	-1.33453	1.88712	0.51424	0.995301	0.858333	-0.22039	-1.16505	49.5826	57.7662	-1.84376	1.35837	0.169245	0.315744	0.721805	-0.470319
Rhebl1	0.108612	0.260206	1.80202	0.849619	1.80202	17.8532	9.90728	-1.13938	3.69991	0.451541	0.636649	0.735892	-0.442435	-1.3589	7.29068	9.90728	-3.01944	1.63513	0.182982	0.307032	1.63533	0.709577	1.63533	16.2016	9.90728	-1.26122	3.37287	0.0592379	0.176435	0.408369	-1.29205	-2.44876	7.29068	17.8532	-6.2095	1.03553	0.826394	0.995454	0.907493	-0.140041	-1.10194	16.2016	17.8532	-2.6235	2.16057	0.0938057	0.207536	2.22224	1.15201
Nckap1l	0.0187007	0.0793779	1.80022	0.848173	1.80022	75.4081	41.8883	1.10283	2.93861	0.000205723	0.00372342	2.53974	1.34468	2.53974	106.385	41.8883	1.55259	4.15452	0.827523	0.889062	1.05683	0.0797437	1.05683	44.2688	41.8883	-1.55575	1.7376	0.257633	0.461862	1.41079	0.496506	1.41079	106.385	75.4081	-1.28624	2.56004	0.0819174	0.712237	0.587056	-0.768429	-1.70341	44.2688	75.4081	-3.10408	1.06978	0.00429718	0.0201366	0.416118	-1.26493
B2m	0.000483858	0.00676564	1.79886	0.847083	1.79886	17823.5	9908.2	1.29353	2.5016	9.53849e-10	3.37186e-07	2.79919	1.48501	2.79919	27734.9	9908.2	2.01284	3.89275	1.95256e-13	2.32499e-11	3.44558	1.78475	3.44558	34139.5	9908.2	2.47772	4.79152	0.0318808	0.116496	1.55609	0.637926	1.55609	27734.9	17823.5	1.03906	2.3304	0.00160861	0.118932	1.91543	0.937665	1.91543	34139.5	17823.5	1.27903	2.86846	0.313291	0.479819	1.23092	0.299739
Bcl2a1	0.168481	0.344017	1.79773	0.846173	1.79773	39.9773	22.2377	-1.28178	4.14249	0.00194683	0.0177601	3.73272	1.90023	3.73272	83.007	22.2377	1.62242	8.58791	0.804332	0.87168	1.11228	0.153523	1.11228	24.7346	22.2377	-2.08643	2.58128	0.158073	0.337064	2.07635	1.05405	2.07635	83.007	39.9773	-1.32822	5.72628	0.35698	0.97774	0.618716	-0.692651	-1.61625	24.7346	39.9773	-4.48922	1.71851	0.0200318	0.0641563	0.297982	-1.7467
Laptm4b	0.000428281	0.00630002	1.79735	0.845872	1.79735	853.151	474.672	1.29699	2.49075	0.905477	0.950886	0.980274	-0.0287432	-1.02012	465.308	474.672	-1.41733	1.36196	8.54193e-08	1.68927e-06	2.43722	1.28524	2.43722	1156.88	474.672	1.75916	3.37663	0.00303957	0.0236639	0.545399	-0.874615	-1.83352	465.308	853.151	-2.73779	-1.22792	0.134265	0.814581	1.35601	0.439363	1.35601	1156.88	853.151	-1.09862	2.02009	8.40279e-06	0.00016445	2.48626	1.31398
Dph5	0.000790901	0.00930575	1.79647	0.845165	1.79647	128.014	71.2585	1.27595	2.52933	3.4135e-06	0.000178937	2.26491	1.17946	2.26491	161.394	71.2585	1.60405	3.19804	5.13365e-05	0.000406381	2.02607	1.01868	2.02607	144.374	71.2585	1.43958	2.85149	0.275338	0.47992	1.26076	0.334291	1.26076	161.394	128.014	-1.20276	1.91179	0.56874	0.995301	1.1278	0.173517	1.1278	144.374	128.014	-1.34092	1.70558	0.59956	0.736317	0.894545	-0.160774
Galk2	0.00179684	0.0162218	1.79592	0.844719	1.79592	400.214	222.847	1.2435	2.59374	0.337311	0.530791	1.19925	0.262136	1.19925	267.25	222.847	-1.2086	1.73822	1.93962e-05	0.000174135	2.22668	1.1549	2.22668	496.209	222.847	1.54224	3.21489	0.0796912	0.216269	0.667767	-0.582583	-1.49753	267.25	400.214	-2.35241	1.04897	0.34738	0.970153	1.23986	0.310178	1.23986	496.209	400.214	-1.26294	1.94146	0.00720992	0.0298094	1.85673	0.892761
Cmc1	0.00175642	0.0160231	1.79418	0.843322	1.79418	493.105	274.836	1.24403	2.58762	0.141183	0.304968	1.31887	0.399303	1.31887	362.474	274.836	-1.09626	1.90685	0.00713273	0.0246669	1.65384	0.725822	1.65384	454.536	274.836	1.14639	2.38592	0.179411	0.364624	0.735084	-0.44402	-1.36039	362.474	493.105	-2.13203	1.15204	0.721307	0.995301	0.921783	-0.1175	-1.08485	454.536	493.105	-1.69715	1.44204	0.323754	0.491387	1.25398	0.326519
Trappc4	0.000242947	0.00461886	1.79266	0.842099	1.79266	230.452	128.554	1.31252	2.44844	0.157026	0.325625	1.25851	0.33172	1.25851	161.786	128.554	-1.09256	1.73045	0.000199975	0.00129338	1.80776	0.854203	1.80776	232.394	128.554	1.32321	2.46974	0.0711725	0.199778	0.702038	-0.510379	-1.42442	161.786	230.452	-2.09183	1.03098	0.96539	0.996194	1.00842	0.0121038	1.00842	232.394	230.452	-1.44857	1.47308	0.0648784	0.156784	1.43643	0.522483
Klhl29	0.00401659	0.0278234	1.79235	0.84185	1.79235	151.765	84.6739	1.2044	2.66731	0.438123	0.626	1.17445	0.231986	1.17445	99.4453	84.6739	-1.27848	1.76345	7.37335e-05	0.000554939	2.23108	1.15774	2.23108	188.915	84.6739	1.50036	3.31768	0.0912539	0.236541	0.655258	-0.609865	-1.52612	99.4453	151.765	-2.49259	1.07023	0.373858	0.983194	1.24478	0.315894	1.24478	188.915	151.765	-1.30165	2.01689	0.0102642	0.0388323	1.89968	0.925758
Map7	0.0831725	0.21809	1.79113	0.840874	1.79113	158.014	88.2203	-1.0795	3.46322	0.687994	0.817757	0.872191	-0.197284	-1.14654	76.9449	88.2203	-2.23483	1.70008	0.000146246	0.000988251	3.57751	1.83895	3.57751	315.609	88.2203	1.85295	6.90713	0.0824136	0.221388	0.486949	-1.03816	-2.0536	76.9449	158.014	-4.62572	1.09685	0.0917898	0.734511	1.99734	0.998081	1.99734	315.609	158.014	-1.11896	4.46396	0.000645921	0.00469278	4.10175	2.03624
Egln3	0.00531129	0.0338105	1.79052	0.840379	1.79052	5502.07	3072.89	1.18879	2.69682	0.0160238	0.0743483	0.604098	-0.727144	-1.65536	1856.33	3072.89	-2.49476	-1.09839	0.00909236	0.0300473	1.72483	0.786455	1.72483	5300.22	3072.89	1.14516	2.59793	2.21672e-05	0.000859619	0.337387	-1.56752	-2.96396	1856.33	5502.07	-4.89659	-1.79411	0.883866	0.996194	0.963313	-0.053924	-1.03808	5300.22	5502.07	-1.71414	1.59067	4.20629e-05	0.000587427	2.85522	1.5136
Abhd17c	0.000458327	0.00652613	1.79043	0.840305	1.79043	352.849	197.075	1.29261	2.47997	0.569705	0.730922	0.908019	-0.139205	-1.1013	178.948	197.075	-1.53597	1.2664	2.26098e-05	0.000199658	2.02193	1.01573	2.02193	398.472	197.075	1.45997	2.8002	0.000953285	0.0109812	0.507152	-0.979511	-1.9718	178.948	352.849	-2.94969	-1.3181	0.548258	0.995301	1.1293	0.175427	1.1293	398.472	352.849	-1.31702	1.67961	9.74577e-05	0.00113843	2.22675	1.15494
Rpl41	0.000702043	0.00863208	1.79039	0.840274	1.79039	8411.61	4698.2	1.27836	2.5075	7.47817e-05	0.00178397	1.97555	0.982251	1.97555	9281.51	4698.2	1.41047	2.76701	0.000559733	0.00307513	1.80948	0.855574	1.80948	8501.29	4698.2	1.29198	2.53426	0.640102	0.7943	1.10342	0.141978	1.10342	9281.51	8411.61	-1.36906	1.66687	0.959811	0.996194	1.01066	0.0152998	1.01066	8501.29	8411.61	-1.49464	1.52668	0.676558	0.791849	0.915938	-0.126678
Spp1	0.0410058	0.136722	1.79013	0.84006	1.79013	66.182	36.9706	1.02408	3.12919	0.00622939	0.0389105	2.19181	1.13213	2.19181	81.0327	36.9706	1.24916	3.84582	0.39699	0.540143	1.2754	0.350946	1.2754	47.1522	36.9706	-1.37663	2.23928	0.560209	0.736442	1.22439	0.292065	1.22439	81.0327	66.182	-1.61397	2.41956	0.329662	0.968385	0.712462	-0.489115	-1.40358	47.1522	66.182	-2.77513	1.40866	0.121179	0.249505	0.581891	-0.78118
Ctsb	1.70523e-05	0.000790555	1.7898	0.839802	1.7898	6556.12	3663.04	1.37274	2.33358	0.0317228	0.117156	1.33778	0.419836	1.33778	4900.32	3663.04	1.02579	1.74465	0.00087232	0.0044429	1.56933	0.650152	1.56933	5748.53	3663.04	1.2036	2.04621	0.079169	0.215227	0.747442	-0.419966	-1.3379	4900.32	6556.12	-1.85168	1.03448	0.427666	0.995301	0.876819	-0.18965	-1.14049	5748.53	6556.12	-1.57819	1.21333	0.335716	0.504398	1.17309	0.230316
Rala	0.000355032	0.00571283	1.78972	0.839732	1.78972	770.165	430.328	1.30036	2.46324	0.0292191	0.110618	1.4292	0.51521	1.4292	615.025	430.328	1.03678	1.97015	0.00570106	0.0206634	1.5698	0.650584	1.5698	675.53	430.328	1.14024	2.1612	0.260234	0.464586	0.798563	-0.324522	-1.25225	615.025	770.165	-1.85251	1.18135	0.510563	0.995301	0.877124	-0.189147	-1.14009	675.53	770.165	-1.68482	1.29621	0.638811	0.764256	1.09838	0.135375
Arl6	0.0091249	0.0493325	1.78899	0.839143	1.78899	54.0893	30.2346	1.15537	2.77009	0.0410662	0.138603	1.59886	0.677042	1.59886	48.3409	30.2346	1.01923	2.50813	6.71264e-05	0.000512717	2.41913	1.27449	2.41913	73.1415	30.2346	1.56685	3.73501	0.681744	0.822689	0.893723	-0.162101	-1.11892	48.3409	54.0893	-1.91435	1.52907	0.258801	0.941935	1.35224	0.435347	1.35224	73.1415	54.0893	-1.24857	2.28306	0.129	0.260719	1.51304	0.597448
Cdca8	0.0237171	0.0937773	1.78764	0.83806	1.78764	23.5683	13.184	1.08058	2.95737	0.00515234	0.0343449	2.09122	1.06434	2.09122	27.5707	13.184	1.24714	3.50659	0.00687231	0.0239199	1.99899	0.999269	1.99899	26.3547	13.184	1.20973	3.30316	0.613867	0.777089	1.16982	0.226285	1.16982	27.5707	23.5683	-1.57214	2.15143	0.713682	0.995301	1.11822	0.161209	1.11822	26.3547	23.5683	-1.62443	2.03123	0.884448	0.929734	0.955895	-0.0650763
Rps27a	2.52955e-08	8.67098e-06	1.78567	0.836462	1.78567	1888.35	1057.5	1.45621	2.18967	0.144066	0.309237	1.16541	0.220836	1.16541	1232.42	1057.5	-1.0537	1.43111	8.61137e-12	6.05042e-10	2.03486	1.02493	2.03486	2151.87	1057.5	1.65951	2.4951	0.000837254	0.00994855	0.652647	-0.615626	-1.53222	1232.42	1888.35	-1.96818	-1.19283	0.304175	0.968385	1.13955	0.188466	1.13955	2151.87	1888.35	-1.12586	1.46202	1.28065e-05	0.000232905	1.74605	0.804092
Manf	1.22221e-05	0.000625596	1.78474	0.835717	1.78474	294.216	164.851	1.3767	2.31373	0.19048	0.366999	1.19474	0.256701	1.19474	196.954	164.851	-1.09248	1.55943	0.00065654	0.00350968	1.57278	0.653313	1.57278	259.273	164.851	1.21209	2.04079	0.0141675	0.0681183	0.66942	-0.579016	-1.49383	196.954	294.216	-2.05858	-1.08401	0.432635	0.995301	0.881234	-0.182404	-1.13477	259.273	294.216	-1.55618	1.20848	0.093661	0.207297	1.31641	0.396612
Gng10	0.000646377	0.00824332	1.78399	0.835107	1.78399	276.05	154.738	1.27926	2.48785	4.54961e-09	1.01752e-06	2.70876	1.43763	2.70876	419.147	154.738	1.94136	3.7795	9.65859e-08	1.88376e-06	2.46642	1.30242	2.46642	381.648	154.738	1.77005	3.43675	0.0434534	0.144402	1.51837	0.602524	1.51837	419.147	276.05	1.01235	2.27732	0.116312	0.788961	1.38253	0.467309	1.38253	381.648	276.05	-1.08366	2.07129	0.649893	0.773119	0.910534	-0.135215
Crnkl1	0.000151705	0.00325498	1.78282	0.834163	1.78282	198.2	111.172	1.32189	2.40449	0.933063	0.965144	1.01339	0.0191876	1.01339	112.661	111.172	-1.3459	1.38218	1.84109e-08	4.43114e-07	2.35318	1.23461	2.35318	261.609	111.172	1.74661	3.17041	0.00291631	0.0229891	0.568418	-0.814976	-1.75927	112.661	198.2	-2.552	-1.21279	0.132671	0.814127	1.31992	0.40045	1.31992	261.609	198.2	-1.08789	1.8953	8.63219e-06	0.000168068	2.32209	1.21543
LOC689959	0.00170051	0.0156543	1.78175	0.833297	1.78175	225.64	126.639	1.24216	2.55574	0.0187611	0.0828035	0.637053	-0.650515	-1.56973	80.676	126.639	-2.28628	-1.07775	0.0823755	0.168529	1.37861	0.463213	1.37861	174.586	126.639	-1.04206	1.9805	8.1234e-06	0.000457174	0.357543	-1.48381	-2.79687	80.676	225.64	-4.39412	-1.78021	0.253592	0.940294	0.773737	-0.370084	-1.29243	174.586	225.64	-2.00754	1.20186	0.000837551	0.00570402	2.16404	1.11373
Edem1	0.00556792	0.0349331	1.78097	0.832665	1.78097	524.707	294.618	1.18425	2.67838	0.799705	0.889795	1.05465	0.0767633	1.05465	310.719	294.618	-1.4302	1.59078	0.52106	0.652977	1.14331	0.193223	1.14331	336.842	294.618	-1.31671	1.72116	0.0404565	0.137761	0.592176	-0.755902	-1.68869	310.719	524.707	-2.78743	-1.02304	0.0820485	0.712237	0.641961	-0.639443	-1.55773	336.842	524.707	-2.56715	1.05796	0.752629	0.844868	1.08407	0.116459
Ranbp1	2.09896e-06	0.000201216	1.78043	0.832228	1.78043	377.363	211.95	1.40288	2.2596	0.000134741	0.00275124	1.60138	0.679313	1.60138	339.412	211.95	1.25751	2.03928	2.52424e-09	7.93174e-08	2.06252	1.04441	2.06252	437.153	211.95	1.6256	2.61688	0.477216	0.669843	0.899432	-0.152915	-1.11181	339.412	377.363	-1.48924	1.20476	0.318939	0.968385	1.15844	0.212183	1.15844	437.153	377.363	-1.15276	1.54698	0.0894351	0.200374	1.28797	0.365098
Ddx10	1.38632e-06	0.000143872	1.77957	0.831528	1.77957	357.907	201.12	1.40825	2.24879	2.65e-05	0.00085648	1.66349	0.734213	1.66349	334.561	201.12	1.31197	2.1092	2.7697e-12	2.33812e-10	2.29833	1.20059	2.29833	462.241	201.12	1.82	2.90239	0.644803	0.797595	0.934771	-0.097315	-1.06978	334.561	357.907	-1.4251	1.24525	0.0769188	0.706407	1.29151	0.369061	1.29151	462.241	357.907	-1.02803	1.71475	0.0268641	0.0804784	1.38163	0.466376
Arntl	0.0848203	0.220877	1.77896	0.831032	1.77896	323.25	181.708	-1.08229	3.42511	0.053119	0.164716	0.519987	-0.943452	-1.92312	94.4857	181.708	-3.73108	1.00883	0.737532	0.824241	1.11873	0.161865	1.11873	203.282	181.708	-1.72287	2.15628	0.00283467	0.0226859	0.292299	-1.77448	-3.42115	94.4857	323.25	-7.67174	-1.52564	0.257102	0.941654	0.62887	-0.669166	-1.59015	203.282	323.25	-3.54672	1.40265	0.0632506	0.153968	2.15146	1.10532
Minpp1	1.73161e-05	0.000799507	1.77893	0.831013	1.77893	896.301	503.842	1.36791	2.31345	0.618975	0.768514	1.06965	0.0971357	1.06965	538.933	503.842	-1.219	1.39471	9.38001e-08	1.83894e-06	2.04494	1.03206	2.04494	1030.32	503.842	1.57261	2.65913	0.00202459	0.0179344	0.601286	-0.733878	-1.6631	538.933	896.301	-2.2972	-1.20404	0.394499	0.987185	1.14953	0.201044	1.14953	1030.32	896.301	-1.19891	1.58426	8.38671e-05	0.00101902	1.91179	0.934921
Igdcc3	0.0995004	0.245968	1.77856	0.830706	1.77856	38.6743	21.7448	-1.1155	3.5286	0.907541	0.952152	1.04291	0.0606195	1.04291	22.6779	21.7448	-1.94854	2.11936	0.618341	0.733925	1.19243	0.25391	1.19243	25.9292	21.7448	-1.67597	2.38306	0.218781	0.416141	0.586382	-0.770086	-1.70537	22.6779	38.6743	-3.99286	1.37292	0.349078	0.970306	0.670451	-0.576796	-1.49153	25.9292	38.6743	-3.44407	1.54813	0.759183	0.849291	1.14337	0.19329
Eva1a	0.0293534	0.108547	1.77851	0.830672	1.77851	74.9452	42.1392	1.05951	2.98544	0.865158	0.927402	1.04738	0.0667808	1.04738	44.1356	42.1392	-1.62903	1.78704	0.112746	0.213847	1.52321	0.607113	1.52321	64.1868	42.1392	-1.10433	2.56222	0.106125	0.260928	0.588906	-0.763891	-1.69806	44.1356	74.9452	-3.2276	1.11936	0.629998	0.995301	0.85645	-0.223559	-1.16761	64.1868	74.9452	-2.19336	1.60884	0.254296	0.415947	1.45431	0.540332
Hsd17b7	0.0618835	0.180141	1.77819	0.830406	1.77819	22.1248	12.4423	-1.02903	3.25374	0.0404812	0.137484	1.91066	0.934071	1.91066	23.773	12.4423	1.02847	3.54955	0.00485176	0.0180894	2.36661	1.24282	2.36661	29.4461	12.4423	1.29957	4.30977	0.848318	0.923378	1.0745	0.103665	1.0745	23.773	22.1248	-1.94347	2.24383	0.436227	0.995301	1.33091	0.412417	1.33091	29.4461	22.1248	-1.54306	2.73326	0.56684	0.711744	1.23864	0.308752
Usp53	0.00719721	0.0418801	1.7761	0.828711	1.7761	416.784	234.663	1.16826	2.70018	0.266159	0.45715	1.27021	0.345068	1.27021	298.071	234.663	-1.20011	1.9363	0.0958239	0.188384	1.42829	0.514288	1.42829	335.167	234.663	-1.06507	2.17275	0.201145	0.395094	0.715169	-0.483643	-1.39827	298.071	416.784	-2.33788	1.19575	0.404393	0.990513	0.804173	-0.314423	-1.24351	335.167	416.784	-2.07559	1.34227	0.655003	0.776065	1.12445	0.16922
Tmub1	0.185009	0.366697	1.77579	0.828457	1.77579	92.6253	52.1602	-1.31637	4.15106	0.610493	0.761568	1.24891	0.32067	1.24891	65.1434	52.1602	-1.88325	2.93744	0.622102	0.736881	1.23873	0.308857	1.23873	64.6122	52.1602	-1.89127	2.90205	0.508031	0.696926	0.7033	-0.507787	-1.42187	65.1434	92.6253	-4.03175	1.99423	0.49688	0.995301	0.697565	-0.5196	-1.43356	64.6122	92.6253	-4.0518	1.97159	0.987736	0.991769	0.991846	-0.0118124
B3gnt7	0.106131	0.256534	1.77495	0.827776	1.77495	39.4893	22.2482	-1.12998	3.55994	0.724532	0.842161	1.13743	0.185784	1.13743	25.3058	22.2482	-1.79937	2.32794	0.158967	0.276608	1.6511	0.72343	1.6511	36.734	22.2482	-1.2169	3.31743	0.311192	0.518898	0.640828	-0.641992	-1.56048	25.3058	39.4893	-3.69218	1.51623	0.866915	0.996194	0.930227	-0.104346	-1.07501	36.734	39.4893	-2.50492	2.16756	0.397156	0.564826	1.4516	0.537646
Bsg	1.85687e-05	0.000833186	1.77449	0.827408	1.77449	13640.8	7687.13	1.36476	2.30724	0.595323	0.74964	0.931273	-0.102723	-1.0738	7158.82	7687.13	-1.39647	1.21112	1.34737e-12	1.2493e-10	2.58476	1.37003	2.58476	19869.4	7687.13	1.98799	3.36068	8.55006e-05	0.00205468	0.524811	-0.930131	-1.90545	7158.82	13640.8	-2.62838	-1.38136	0.0218349	0.465687	1.45662	0.542625	1.45662	19869.4	13640.8	1.05618	2.00888	4.96372e-10	6.93205e-08	2.77551	1.47276
Aatf	0.00075805	0.00908375	1.77433	0.827277	1.77433	512.005	288.562	1.27087	2.47725	0.669461	0.804434	1.07623	0.105988	1.07623	310.559	288.562	-1.30192	1.50797	0.000743177	0.00389385	1.77638	0.82894	1.77638	512.595	288.562	1.27217	2.48043	0.0169529	0.0763726	0.606555	-0.721289	-1.64865	310.559	512.005	-2.48519	-1.0937	0.995576	0.999229	1.00115	0.00166348	1.00115	512.595	512.005	-1.50141	1.50488	0.0167287	0.0564711	1.65056	0.722953
RGD1561102	0.084998	0.221135	1.77245	0.825745	1.77245	9.64286	5.44041	-1.08215	3.39965	0.118615	0.273274	1.73387	0.793999	1.73387	9.43299	5.44041	-1.15124	3.46098	0.785035	0.858749	1.10042	0.138055	1.10042	5.98674	5.44041	-1.80746	2.18869	0.956849	0.980114	0.978235	-0.0317467	-1.02225	9.43299	9.64286	-2.26846	2.17079	0.23933	0.931459	0.620847	-0.68769	-1.6107	5.98674	9.64286	-3.56322	1.37345	0.281249	0.446086	0.63466	-0.655944
Ctnna1	2.85034e-05	0.00104685	1.77239	0.825695	1.77239	2015.8	1137.33	1.35568	2.31718	0.150467	0.317966	1.21812	0.28466	1.21812	1385.41	1137.33	-1.07427	1.59403	3.0011e-11	1.71457e-09	2.48062	1.3107	2.48062	2821.29	1137.33	1.89768	3.24265	0.0253075	0.100378	0.687278	-0.541035	-1.45502	1385.41	2015.8	-2.02109	-1.04749	0.0443846	0.604914	1.39959	0.485008	1.39959	2821.29	2015.8	1.00848	1.9424	2.20449e-05	0.000355738	2.03643	1.02604
Mpeg1	0.102367	0.250534	1.77186	0.825264	1.77186	80.1382	45.2283	-1.12112	3.51975	2.1702e-07	2.25223e-05	6.09687	2.60807	6.09687	275.751	45.2283	3.07822	12.0758	0.296217	0.438014	1.44309	0.529164	1.44309	65.2686	45.2283	-1.3791	2.87199	0.00369445	0.0271928	3.44095	1.78281	3.44095	275.751	80.1382	1.49403	7.92493	0.631282	0.995301	0.814451	-0.2961	-1.22782	65.2686	80.1382	-2.83896	1.88317	0.000727244	0.00514161	0.236694	-2.07891
Elovl1	1.85702e-05	0.000833186	1.76789	0.822028	1.76789	326.758	184.83	1.362	2.29473	0.710742	0.833583	1.05205	0.0732001	1.05205	194.45	184.83	-1.24286	1.3756	8.57438e-06	8.70677e-05	1.80879	0.855025	1.80879	334.318	184.83	1.39327	2.34823	0.00163337	0.015579	0.595087	-0.748828	-1.68043	194.45	326.758	-2.32103	-1.21663	0.887561	0.996194	1.02314	0.0329974	1.02314	334.318	326.758	-1.34203	1.40484	0.0010117	0.00663442	1.7193	0.781825
Ccne2	0.0475787	0.151587	1.76782	0.821973	1.76782	59.6331	33.7325	1.0061	3.10625	0.00694693	0.0420922	2.1855	1.12796	2.1855	73.7223	33.7325	1.23883	3.85557	0.000941964	0.00474421	2.57742	1.36593	2.57742	86.9428	33.7325	1.47067	4.51705	0.545244	0.724856	1.23626	0.305988	1.23626	73.7223	59.6331	-1.60822	2.45792	0.278401	0.959976	1.45796	0.543953	1.45796	86.9428	59.6331	-1.35627	2.88295	0.637005	0.763084	1.17933	0.237965
Gstt2	0.0362381	0.125168	1.76751	0.821719	1.76751	419.035	237.077	1.0372	3.01206	0.0643706	0.186278	0.601267	-0.733923	-1.66316	142.546	237.077	-2.85134	1.03082	0.0327878	0.0825312	1.78721	0.837713	1.78721	423.707	237.077	1.04867	3.04589	0.00129267	0.0134595	0.340177	-1.55564	-2.93965	142.546	419.035	-5.66952	-1.5242	0.973412	0.996194	1.01115	0.0159941	1.01115	423.707	419.035	-1.89813	1.94068	0.00115265	0.0073334	2.97242	1.57164
Pmm1	0.000565669	0.00756278	1.76694	0.821256	1.76694	730.41	413.375	1.27843	2.44212	0.16466	0.335611	0.792743	-0.335075	-1.26144	327.7	413.375	-1.75041	1.10003	0.00727564	0.0250436	1.55825	0.639927	1.55825	644.141	413.375	1.12711	2.15432	8.14717e-05	0.00197346	0.448652	-1.15633	-2.2289	327.7	730.41	-3.3208	-1.49602	0.533551	0.995301	0.88189	-0.181329	-1.13393	644.141	730.41	-1.68432	1.30995	0.00089943	0.00603461	1.96564	0.975002
Fbxo4	0.00330006	0.024422	1.76579	0.82031	1.76579	214.094	121.246	1.20843	2.5802	0.322974	0.516612	1.21453	0.280399	1.21453	147.257	121.246	-1.21054	1.78564	0.0278748	0.0727381	1.53201	0.615429	1.53201	185.75	121.246	1.04747	2.2407	0.116197	0.277883	0.687813	-0.539911	-1.45388	147.257	214.094	-2.31904	1.09711	0.547398	0.995301	0.867611	-0.20488	-1.15259	185.75	214.094	-1.83058	1.37796	0.330437	0.498806	1.2614	0.335031
Kif3c	0.00178933	0.0162015	1.76234	0.817494	1.76234	472.351	268.025	1.23497	2.51492	0.091154	0.232133	1.36153	0.445226	1.36153	364.923	268.025	-1.05068	1.94771	3.99403e-05	0.000325508	2.10619	1.07464	2.10619	564.511	268.025	1.47622	3.00499	0.246327	0.448593	0.772567	-0.372267	-1.29439	364.923	472.351	-2.00227	1.19507	0.420931	0.995301	1.19511	0.257143	1.19511	564.511	472.351	-1.29154	1.84468	0.0498962	0.128465	1.54693	0.62941
Polr3h	0.000274079	0.00489019	1.76136	0.816693	1.76136	362.941	206.057	1.29845	2.38931	0.171778	0.34463	0.803854	-0.314995	-1.24401	165.64	206.057	-1.70148	1.09946	0.000367912	0.00215817	1.74127	0.800141	1.74127	358.801	206.057	1.28333	2.36263	4.8243e-05	0.00141747	0.456382	-1.13169	-2.19115	165.64	362.941	-3.19864	-1.50099	0.95176	0.996194	0.988593	-0.0165519	-1.01154	358.801	362.941	-1.46694	1.43366	6.26786e-05	0.000805705	2.16615	1.11514
Dysf	0.0023523	0.0196127	1.76117	0.816531	1.76117	8091.18	4594.21	1.22298	2.53619	0.757154	0.863902	0.944051	-0.0830632	-1.05926	4337.17	4594.21	-1.52579	1.35983	3.08733e-06	3.60784e-05	2.38209	1.25223	2.38209	10943.8	4594.21	1.6542	3.43029	0.00623036	0.0388307	0.536037	-0.899595	-1.86554	4337.17	8091.18	-2.91635	-1.19336	0.185002	0.887453	1.35256	0.435698	1.35256	10943.8	8091.18	-1.15553	2.11395	4.90063e-05	0.000663299	2.52327	1.33529
Zfp697	0.297086	0.497945	1.76054	0.816016	1.76054	5.2759	2.99675	-1.64474	5.09785	0.817186	0.899864	0.867799	-0.204567	-1.15234	2.60058	2.99675	-3.83446	2.88764	0.00351993	0.0139662	4.62318	2.20889	4.62318	13.8545	2.99675	1.65332	12.9278	0.315967	0.524643	0.492917	-1.02058	-2.02874	2.60058	5.2759	-8.08563	1.96454	0.125295	0.802525	2.62601	1.39287	2.62601	13.8545	5.2759	-1.30861	9.02404	0.0156089	0.053717	5.32748	2.41345
Sec24a	0.0159816	0.0717398	1.76032	0.815838	1.76032	452.805	257.229	1.11124	2.78854	0.383178	0.575327	0.813336	-0.298077	-1.2295	209.213	257.229	-1.95615	1.29402	0.184406	0.309266	1.36606	0.450022	1.36606	351.39	257.229	-1.1603	2.16527	0.0074965	0.0442751	0.462039	-1.11391	-2.16432	209.213	452.805	-3.81158	-1.22896	0.377264	0.983194	0.77603	-0.365815	-1.28861	351.39	452.805	-2.2624	1.36247	0.0727658	0.171244	1.67958	0.748099
Alg6	0.00442015	0.0298249	1.75978	0.815398	1.75978	153.551	87.2557	1.19248	2.59698	0.00142921	0.0142443	1.89394	0.921394	1.89394	165.257	87.2557	1.27904	2.80447	3.08466e-05	0.000258663	2.28275	1.19077	2.28275	199.183	87.2557	1.54834	3.3655	0.762168	0.87216	1.07624	0.105996	1.07624	165.257	153.551	-1.49534	1.73203	0.280187	0.960739	1.29718	0.375376	1.29718	199.183	153.551	-1.2362	2.08012	0.441067	0.605945	1.20529	0.26938
Opn3	0.214063	0.404119	1.75956	0.815211	1.75956	6.98964	3.97239	-1.38585	4.29064	0.00391055	0.028521	3.66913	1.87544	3.66913	14.5752	3.97239	1.51727	8.87288	0.633195	0.744873	0.791488	-0.337361	-1.26344	3.1441	3.97239	-3.30097	2.0679	0.170147	0.352768	2.08526	1.06023	2.08526	14.5752	6.98964	-1.37046	5.95919	0.160543	0.863555	0.449823	-1.15257	-2.2231	3.1441	6.98964	-6.78531	1.37294	0.0067249	0.0283006	0.215715	-2.2128
Tnfaip8l2	0.0302153	0.110471	1.75883	0.814616	1.75883	59.7485	33.9706	1.05549	2.93084	0.000208394	0.00375374	2.63693	1.39886	2.63693	89.5779	33.9706	1.57964	4.40188	0.401993	0.544266	1.2469	0.318341	1.2469	42.3578	33.9706	-1.34365	2.08904	0.200359	0.394372	1.49925	0.584241	1.49925	89.5779	59.7485	-1.23971	2.78655	0.27904	0.960599	0.708935	-0.496275	-1.41057	42.3578	59.7485	-2.62961	1.32161	0.0187079	0.0610496	0.47286	-1.08052
Smpx	0.000267347	0.00482373	1.7585	0.814346	1.7585	3628.81	2063.58	1.29817	2.38207	0.000123302	0.00256145	1.81299	0.858368	1.81299	3741.25	2063.58	1.33811	2.45638	0.00077821	0.00403445	1.68278	0.750842	1.68278	3472.55	2063.58	1.24222	2.27957	0.87217	0.93703	1.03098	0.0440219	1.03098	3741.25	3628.81	-1.40661	1.49512	0.816386	0.995301	0.956938	-0.0635034	-1.045	3472.55	3628.81	-1.51523	1.38755	0.694334	0.805512	0.928179	-0.107525
Taf9	0.00024557	0.00465308	1.7581	0.814017	1.7581	1048.96	596.642	1.30037	2.37694	0.002314	0.0200428	1.60043	0.678461	1.60043	954.886	596.642	1.18263	2.16583	2.00878e-07	3.46391e-06	2.22448	1.15347	2.22448	1327.22	596.642	1.64559	3.00701	0.618161	0.779992	0.910319	-0.135556	-1.09852	954.886	1048.96	-1.5895	1.31719	0.210834	0.913532	1.26528	0.339451	1.26528	1327.22	1048.96	-1.14255	1.82913	0.0805898	0.18527	1.38993	0.475007
Emc3	0.000371474	0.00585253	1.75743	0.81347	1.75743	3070.04	1746.89	1.28839	2.39724	0.966097	0.982105	0.993275	-0.00973558	-1.00677	1735.14	1746.89	-1.37428	1.35585	1.31259e-08	3.38223e-07	2.46022	1.29879	2.46022	4297.74	1746.89	1.80376	3.35561	0.0032992	0.0250642	0.565185	-0.823206	-1.76933	1735.14	3070.04	-2.58882	-1.20925	0.082684	0.712237	1.3999	0.48532	1.3999	4297.74	3070.04	-1.04451	2.04694	2.99191e-06	7.32564e-05	2.47688	1.30853
Tuba1a	0.00342037	0.024946	1.75652	0.812723	1.75652	1002.15	570.533	1.2046	2.56133	0.00291306	0.023206	1.77506	0.827867	1.77506	1012.73	570.533	1.21654	2.58999	5.46722e-11	2.87652e-09	3.52811	1.8189	3.52811	2012.9	570.533	2.42051	5.14254	0.964473	0.983603	1.01055	0.015144	1.01055	1012.73	1002.15	-1.57053	1.60385	0.00302983	0.176667	2.00858	1.00617	2.00858	2012.9	1002.15	1.26663	3.18512	0.00353625	0.0173695	1.9876	0.99103
Atp23	0.00732679	0.042406	1.75539	0.811791	1.75539	46.0429	26.2295	1.1635	2.64839	0.0603424	0.178877	1.50815	0.59278	1.50815	39.558	26.2295	-1.01803	2.31552	0.00308377	0.0124674	1.86116	0.896199	1.86116	48.8171	26.2295	1.2334	2.80842	0.557345	0.73426	0.859154	-0.219011	-1.16394	39.558	46.0429	-1.93261	1.42655	0.815886	0.995301	1.06025	0.0844081	1.06025	48.8171	46.0429	-1.5434	1.735	0.416374	0.583573	1.23407	0.303419
Ankrd42	0.0103461	0.0536121	1.75464	0.811177	1.75464	55.9874	31.9082	1.14165	2.69678	0.150746	0.31826	1.38671	0.471665	1.38671	44.2473	31.9082	-1.12638	2.16599	0.0307391	0.0785276	1.60999	0.68705	1.60999	51.3718	31.9082	1.04518	2.48001	0.385031	0.589693	0.790308	-0.339512	-1.26533	44.2473	55.9874	-2.15182	1.344	0.745411	0.995301	0.917559	-0.124127	-1.08985	51.3718	55.9874	-1.83197	1.54237	0.582868	0.724528	1.16101	0.215386
Sqstm1	0.0390198	0.13168	1.75417	0.810789	1.75417	93.3661	53.2252	1.02873	2.99118	0.2688	0.459732	0.731482	-0.451105	-1.36709	38.9333	53.2252	-2.37948	1.27318	0.0590603	0.130691	1.67326	0.742659	1.67326	89.0594	53.2252	-1.01989	2.85547	0.0100851	0.0541189	0.416996	-1.26189	-2.3981	38.9333	93.3661	-4.66916	-1.23168	0.886763	0.996194	0.953874	-0.0681295	-1.04836	89.0594	93.3661	-2.00813	1.82715	0.0150292	0.0521825	2.28749	1.19376
Ddr2	0.0180324	0.0773521	1.75325	0.810028	1.75325	62.2249	35.4913	1.10093	2.79208	0.000508021	0.00696574	2.29799	1.20037	2.29799	81.5587	35.4913	1.43758	3.67337	0.18782	0.313643	1.37088	0.455104	1.37088	48.6543	35.4913	-1.16648	2.19218	0.348475	0.556255	1.31071	0.390346	1.31071	81.5587	62.2249	-1.34321	2.30757	0.394208	0.987185	0.781911	-0.354924	-1.27892	48.6543	62.2249	-2.2523	1.37702	0.0751867	0.175439	0.596556	-0.74527
Tmem37	0.154633	0.325192	1.75292	0.809762	1.75292	67.2637	38.3723	-1.23566	3.79687	0.0489857	0.155903	0.443631	-1.17257	-2.25413	17.0232	38.3723	-5.06275	-1.00362	0.0417476	0.0995621	2.22965	1.15682	2.22965	85.5569	38.3723	1.03041	4.82463	0.00561678	0.0365786	0.253081	-1.98233	-3.95131	17.0232	67.2637	-10.4489	-1.49421	0.616582	0.995301	1.27196	0.347057	1.27196	85.5569	67.2637	-2.01599	3.26166	0.00112658	0.00720808	5.02592	2.32939
Slc12a4	0.0350765	0.122389	1.75281	0.809667	1.75281	1087.83	620.623	1.04006	2.95398	0.137242	0.299765	0.672129	-0.573191	-1.48781	417.138	620.623	-2.51252	1.13505	0.000138558	0.000945338	2.75787	1.46356	2.75787	1711.6	620.623	1.63674	4.64695	0.00335767	0.025406	0.383458	-1.38286	-2.60785	417.138	1087.83	-4.94837	-1.37436	0.164277	0.86978	1.5734	0.653889	1.5734	1711.6	1087.83	-1.20379	2.98009	1.55535e-05	0.000272354	4.10319	2.03675
Zdhhc13	0.00998527	0.0523903	1.75165	0.808714	1.75165	90.8416	51.8606	1.14352	2.68318	0.00538905	0.0354097	1.84654	0.884826	1.84654	95.7628	51.8606	1.19884	2.84418	0.000994954	0.00496906	2.04436	1.03165	2.04436	106.022	51.8606	1.33555	3.12934	0.842779	0.920828	1.05417	0.0761126	1.05417	95.7628	90.8416	-1.59773	1.77553	0.55739	0.995301	1.1671	0.222933	1.1671	106.022	90.8416	-1.43573	1.95566	0.701706	0.810465	1.10713	0.14682
Fam122b	0.0599639	0.176782	1.75088	0.808079	1.75088	234.186	133.754	-1.02377	3.13846	0.164863	0.335902	1.51481	0.599139	1.51481	202.612	133.754	-1.1862	2.72192	0.00590459	0.0212377	2.26865	1.18183	2.26865	303.439	133.754	1.26616	4.06485	0.691454	0.829451	0.865173	-0.20894	-1.15584	202.612	234.186	-2.36326	1.76895	0.476297	0.995301	1.29572	0.373752	1.29572	303.439	234.186	-1.5743	2.64308	0.26814	0.430853	1.49764	0.582692
Slc9a2	0.186672	0.368457	1.75078	0.807998	1.75078	61.5208	35.1391	-1.31157	4.02027	0.118396	0.272881	1.9449	0.959695	1.9449	68.3419	35.1391	-1.18498	4.48236	0.685607	0.787469	1.18822	0.248801	1.18822	41.7529	35.1391	-1.93964	2.73851	0.839406	0.919529	1.11088	0.151697	1.11088	68.3419	61.5208	-2.48881	3.0713	0.455048	0.995301	0.67868	-0.559197	-1.47345	41.7529	61.5208	-4.07378	1.87641	0.343693	0.513113	0.610942	-0.710894
Pdcd6	0.00012561	0.00294183	1.74961	0.807032	1.74961	531.893	304.007	1.31456	2.32863	0.213966	0.397044	1.20125	0.264537	1.20125	365.188	304.007	-1.11163	1.60409	1.08533e-06	1.47386e-05	2.03554	1.02541	2.03554	618.819	304.007	1.52967	2.70872	0.0359936	0.126604	0.686583	-0.542495	-1.45649	365.188	531.893	-2.06987	-1.02488	0.394728	0.987185	1.16343	0.218383	1.16343	618.819	531.893	-1.21802	1.64868	0.00325774	0.016227	1.69452	0.760878
Pdxdc1	0.00720769	0.0418979	1.74861	0.806207	1.74861	251.714	143.951	1.16325	2.62852	0.421008	0.610569	0.843042	-0.246323	-1.18618	121.357	143.951	-1.79789	1.2778	0.0626508	0.136457	1.47398	0.559718	1.47398	212.181	143.951	-1.0207	2.21759	0.00454816	0.0317193	0.482122	-1.05253	-2.07416	121.357	251.714	-3.43323	-1.25309	0.501172	0.995301	0.842946	-0.246488	-1.18632	212.181	251.714	-1.95168	1.38678	0.0300093	0.0874493	1.74841	0.806042
Sh2b2	0.0053055	0.0338105	1.74851	0.806127	1.74851	595.623	340.646	1.1805	2.58982	0.00227153	0.0197355	0.53694	-0.897168	-1.86241	182.906	340.646	-2.77651	-1.24925	0.000764649	0.00398095	1.96282	0.97293	1.96282	668.628	340.646	1.32528	2.90706	1.88237e-06	0.000169674	0.307084	-1.70329	-3.25644	182.906	595.623	-5.29185	-2.00391	0.636954	0.995301	1.12257	0.166804	1.12257	668.628	595.623	-1.43984	1.81442	1.66888e-07	7.09711e-06	3.65558	1.8701
Yipf1	0.00086722	0.00994582	1.74833	0.805979	1.74833	208.352	119.172	1.25846	2.42889	0.729664	0.845692	0.94193	-0.0863078	-1.06165	112.251	119.172	-1.49052	1.32244	0.0035934	0.0142028	1.63146	0.706163	1.63146	194.424	119.172	1.17352	2.2681	0.00298673	0.0233328	0.53876	-0.892287	-1.85612	112.251	208.352	-2.79199	-1.23394	0.734685	0.995301	0.933152	-0.0998155	-1.07164	194.424	208.352	-1.5989	1.39228	0.0084544	0.0337636	1.73204	0.792471
Cul4b	0.00379458	0.0266776	1.74741	0.805221	1.74741	643.724	368.387	1.19751	2.54985	0.0799541	0.213951	1.40355	0.48908	1.40355	517.049	368.387	-1.0413	2.0513	0.00184551	0.00824179	1.82298	0.866295	1.82298	671.56	368.387	1.24925	2.66019	0.353851	0.561162	0.803215	-0.316141	-1.245	517.049	643.724	-1.97858	1.27649	0.857465	0.996194	1.04324	0.0610742	1.04324	671.56	643.724	-1.52143	1.65585	0.268644	0.431233	1.29883	0.377216
Erbb2	0.0444659	0.14425	1.7471	0.804963	1.7471	100.763	57.6742	1.0139	3.01053	0.492504	0.670644	1.21371	0.279429	1.21371	70	57.6742	-1.43251	2.11024	5.38655e-07	7.97547e-06	3.98867	1.99591	3.98867	230.043	57.6742	2.32212	6.85127	0.286568	0.492504	0.694702	-0.525534	-1.43947	70	100.763	-2.81295	1.35756	0.0142258	0.397142	2.28302	1.19094	2.28302	230.043	100.763	1.18001	4.41707	0.000475771	0.00376095	3.28633	1.71648
Il18	0.181139	0.361574	1.74543	0.803583	1.74543	15.7925	9.0479	-1.29612	3.94867	0.000815967	0.0096048	3.99121	1.99683	3.99121	36.1121	9.0479	1.77478	8.97563	0.119293	0.223049	1.91242	0.935399	1.91242	17.3034	9.0479	-1.18224	4.32388	0.0975645	0.246846	2.28666	1.19324	2.28666	36.1121	15.7925	-1.16341	6.0833	0.85543	0.996194	1.09567	0.131816	1.09567	17.3034	15.7925	-2.43887	2.92786	0.140346	0.275956	0.479157	-1.06143
Sema3e	0.375557	0.575651	1.74539	0.803547	1.74539	3.5189	2.01611	-1.96402	5.98314	0.0703963	0.196623	3.11468	1.63909	3.11468	6.27955	2.01611	-1.09919	10.6635	0.315496	0.458916	1.87897	0.909944	1.87897	3.78822	2.01611	-1.82368	6.43857	0.43644	0.637281	1.78452	0.835538	1.78452	6.27955	3.5189	-2.40962	7.67348	0.9211	0.996194	1.07654	0.106397	1.07654	3.78822	3.5189	-3.99728	4.63256	0.496965	0.656214	0.603263	-0.729141
Avil	0.0916051	0.232653	1.74412	0.802497	1.74412	36.7474	21.0694	-1.09418	3.32845	0.574238	0.734983	0.82232	-0.282228	-1.21607	17.3257	21.0694	-2.4063	1.62716	0.717484	0.80911	1.12856	0.174488	1.12856	23.7781	21.0694	-1.70611	2.17299	0.0698041	0.197061	0.471482	-1.08473	-2.12097	17.3257	36.7474	-4.78084	1.06276	0.280123	0.960739	0.647069	-0.628009	-1.54543	23.7781	36.7474	-3.40504	1.42568	0.449155	0.613184	1.37241	0.456716
Timm10b	2.6195e-05	0.00100107	1.74345	0.801949	1.74345	168.07	96.4006	1.34546	2.25917	0.0258814	0.102304	1.35664	0.440036	1.35664	130.781	96.4006	1.03737	1.77416	2.86615e-05	0.000244141	1.74074	0.799703	1.74074	167.809	96.4006	1.34265	2.25686	0.124612	0.289865	0.778132	-0.361913	-1.28513	130.781	168.07	-1.77008	1.07176	0.992221	0.999229	0.998445	-0.00224582	-1.00156	167.809	168.07	-1.36958	1.36532	0.127481	0.258593	1.28313	0.359667
Capn2	0.00341677	0.0249358	1.74296	0.801539	1.74296	5482.27	3145.38	1.20157	2.52829	0.095074	0.238203	0.728175	-0.457643	-1.3733	2290.39	3145.38	-1.99308	1.05681	0.00289057	0.01186	1.76015	0.815694	1.76015	5536.32	3145.38	1.2134	2.55324	0.000175122	0.00331267	0.417781	-1.25918	-2.3936	2290.39	5482.27	-3.776	-1.5173	0.966322	0.996194	1.00986	0.014155	1.00986	5536.32	5482.27	-1.5615	1.59244	0.000147908	0.00156612	2.4172	1.27334
Map3k14	0.0402525	0.134995	1.74283	0.801435	1.74283	607.993	348.853	1.025	2.96337	0.0249691	0.100018	0.541995	-0.883648	-1.84503	189.077	348.853	-3.1518	-1.08007	0.186816	0.312474	1.43006	0.516074	1.43006	498.88	348.853	-1.18935	2.4323	0.00045796	0.00660319	0.310985	-1.68508	-3.21559	189.077	607.993	-6.17979	-1.6732	0.550713	0.995301	0.820537	-0.285361	-1.21871	498.88	607.993	-2.33382	1.57132	0.00361767	0.0177079	2.63851	1.39972
Cfl2	0.00208604	0.0178884	1.7428	0.801411	1.7428	28394.5	16292.4	1.22354	2.48245	0.333044	0.526246	1.19093	0.252091	1.19093	19403.1	16292.4	-1.1961	1.69645	0.00307511	0.0124412	1.70622	0.770801	1.70622	27798.3	16292.4	1.19785	2.43034	0.0849945	0.225588	0.683342	-0.54932	-1.4634	19403.1	28394.5	-2.25699	1.05392	0.92353	0.996194	0.979006	-0.0306101	-1.02144	27798.3	28394.5	-1.57531	1.50986	0.103859	0.223143	1.43267	0.51871
Aste1	0.08085	0.213486	1.73961	0.798764	1.73961	28.0444	16.1211	-1.07029	3.23896	0.0601756	0.178523	1.83631	0.876812	1.83631	29.6033	16.1211	-1.02636	3.46093	0.0104067	0.0333959	2.24421	1.1662	2.24421	36.179	16.1211	1.2092	4.16511	0.888945	0.94669	1.05559	0.0780476	1.05559	29.6033	28.0444	-2.02431	2.25562	0.503703	0.995301	1.29006	0.36744	1.29006	36.179	28.0444	-1.63533	2.72161	0.603371	0.738317	1.22213	0.289393
Vnn1	0.216612	0.407096	1.73909	0.798329	1.73909	9.36369	5.38426	-1.38323	4.18346	0.0133266	0.065801	3.03037	1.59949	3.03037	16.3163	5.38426	1.25947	7.29127	0.266954	0.406705	1.64879	0.721409	1.64879	8.87752	5.38426	-1.46642	3.98647	0.299706	0.506011	1.74251	0.801163	1.74251	16.3163	9.36369	-1.63919	4.9771	0.920992	0.996194	0.948079	-0.0769204	-1.05476	8.87752	9.36369	-3.02502	2.71905	0.257618	0.419442	0.54409	-0.878083
Dnmt3b	0.163489	0.336681	1.73883	0.79812	1.73883	15.1083	8.68877	-1.25223	3.78617	0.446412	0.632885	1.37049	0.454689	1.37049	11.9078	8.68877	-1.64233	3.08469	0.129016	0.236504	1.82769	0.870024	1.82769	15.8804	8.68877	-1.19194	3.98164	0.627973	0.786551	0.788165	-0.343431	-1.26877	11.9078	15.1083	-3.32304	2.06428	0.916835	0.996194	1.0511	0.0719038	1.0511	15.8804	15.1083	-2.42456	2.6787	0.558015	0.705755	1.33361	0.415335
Mrpl45	0.00275254	0.0216679	1.73862	0.797944	1.73862	3652.71	2100.92	1.21051	2.49714	7.07834e-05	0.00172938	2.08398	1.05934	2.08398	4378.29	2100.92	1.4508	2.99351	0.000335144	0.00199558	1.93966	0.955803	1.93966	4075.07	2100.92	1.35049	2.78586	0.423137	0.625525	1.19864	0.2614	1.19864	4378.29	3652.71	-1.29975	1.8674	0.628507	0.995301	1.11563	0.157859	1.11563	4075.07	3652.71	-1.39632	1.7379	0.751032	0.843662	0.930746	-0.10354
Zfyve28	0.164065	0.337419	1.73845	0.797802	1.73845	19.0823	10.9766	-1.25345	3.78819	0.0640816	0.185828	0.425887	-1.23146	-2.34804	4.67479	10.9766	-5.79569	1.05122	0.375603	0.519733	1.42633	0.512308	1.42633	15.6563	10.9766	-1.53791	3.12875	0.00836194	0.0475806	0.244981	-2.02926	-4.08195	4.67479	19.0823	-11.6113	-1.43502	0.681576	0.995301	0.820461	-0.285493	-1.21883	15.6563	19.0823	-3.13667	2.11147	0.0241073	0.0743665	3.34908	1.74377
Oscp1	0.00325447	0.0242653	1.73817	0.797572	1.73817	59.0237	33.9573	1.20276	2.51193	0.682689	0.81362	1.08572	0.118651	1.08572	36.8681	33.9573	-1.36625	1.61052	2.00093e-06	2.46936e-05	2.42198	1.27619	2.42198	82.2438	33.9573	1.68179	3.48794	0.0464845	0.150496	0.624632	-0.678921	-1.60094	36.8681	59.0237	-2.5443	-1.00736	0.13799	0.821509	1.3934	0.478613	1.3934	82.2438	59.0237	-1.1125	2.15999	0.000638136	0.00467525	2.23076	1.15753
Igsf8	0.0671898	0.190198	1.73797	0.797403	1.73797	76.8773	44.234	-1.0399	3.14105	0.380747	0.573204	1.30851	0.387921	1.30851	57.8805	44.234	-1.39427	2.38725	0.0536769	0.121512	1.7912	0.840929	1.7912	79.2321	44.234	-1.00927	3.23814	0.444769	0.644039	0.752894	-0.409481	-1.32821	57.8805	76.8773	-2.7506	1.55918	0.934586	0.996194	1.03063	0.043526	1.03063	79.2321	76.8773	-1.99428	2.11832	0.398034	0.56572	1.36889	0.453007
Fosl2	0.0889145	0.228228	1.73647	0.796156	1.73647	97.7189	56.2745	-1.08759	3.27942	0.456557	0.641721	0.780968	-0.356665	-1.28046	43.9486	56.2745	-2.45477	1.49719	0.258531	0.398217	1.44397	0.530037	1.44397	81.2585	56.2745	-1.30986	2.73111	0.0467762	0.150984	0.449745	-1.15282	-2.22348	43.9486	97.7189	-4.88785	-1.01146	0.64153	0.995301	0.831554	-0.266119	-1.20257	81.2585	97.7189	-2.61437	1.80779	0.126764	0.257858	1.84894	0.886702
Atxn3	0.0357256	0.123814	1.73538	0.795249	1.73538	75.2639	43.3703	1.03745	2.90282	0.71252	0.834784	0.904494	-0.144818	-1.10559	39.2282	43.3703	-1.88574	1.54274	0.472059	0.608956	1.20974	0.274693	1.20974	52.4667	43.3703	-1.38893	2.03265	0.0462603	0.150028	0.521209	-0.940067	-1.91862	39.2282	75.2639	-3.64153	-1.01086	0.260385	0.943943	0.697103	-0.520556	-1.43451	52.4667	75.2639	-2.68902	1.30674	0.376466	0.546042	1.33747	0.419511
Arpc3	7.13448e-06	0.00047196	1.73395	0.794065	1.73395	722.629	416.753	1.36361	2.20488	0.0789877	0.212487	1.24328	0.314146	1.24328	518.138	416.753	-1.02553	1.5852	1.30235e-08	3.36351e-07	2.00701	1.00505	2.00701	836.426	416.753	1.57857	2.55173	0.0272384	0.105268	0.717018	-0.479919	-1.39467	518.138	722.629	-1.87372	-1.03809	0.327857	0.968385	1.15748	0.210982	1.15748	836.426	722.629	-1.15801	1.55145	0.00147265	0.00884213	1.61429	0.690901
Hnrnpf	0.00112843	0.0118193	1.73346	0.793652	1.73346	437.598	252.442	1.24485	2.41384	0.769346	0.871321	1.05145	0.0723749	1.05145	265.43	252.442	-1.32996	1.47033	0.588772	0.709664	1.0961	0.132376	1.0961	276.701	252.442	-1.2724	1.52869	0.0161979	0.0742188	0.60656	-0.721277	-1.64864	265.43	437.598	-2.47808	-1.09682	0.0266706	0.504511	0.632318	-0.661277	-1.58148	276.701	437.598	-2.37194	-1.05445	0.841949	0.903659	1.04247	0.0600007
Spcs3	0.0304083	0.110747	1.73224	0.792636	1.73224	66.3869	38.3244	1.05335	2.84868	0.765873	0.869486	1.08138	0.112867	1.08138	41.4431	38.3244	-1.5476	1.80972	0.102483	0.198667	1.51628	0.600539	1.51628	58.1106	38.3244	-1.08694	2.499	0.134719	0.303755	0.624266	-0.679768	-1.60188	41.4431	66.3869	-2.9701	1.15747	0.666053	0.995301	0.875332	-0.192097	-1.14242	58.1106	66.3869	-2.09145	1.60249	0.284615	0.449534	1.40218	0.487671
Cyb561d2	0.00178875	0.0162015	1.73091	0.791535	1.73091	115.551	66.757	1.22673	2.44232	0.258785	0.449605	0.809846	-0.30428	-1.2348	54.0629	66.757	-1.78064	1.16783	0.00114976	0.00560917	1.77131	0.824819	1.77131	118.248	66.757	1.2549	2.50024	0.000613621	0.0080246	0.467872	-1.09581	-2.13734	54.0629	115.551	-3.30074	-1.384	0.913591	0.996194	1.02334	0.0332846	1.02334	118.248	115.551	-1.48239	1.55239	0.000420015	0.0034206	2.18722	1.1291
Gpr132	0.236395	0.429643	1.73054	0.791219	1.73054	11.1567	6.44698	-1.43247	4.28989	0.202539	0.382874	1.82912	0.871151	1.82912	11.7923	6.44698	-1.38386	4.62995	0.985136	0.991359	1.00892	0.0128114	1.00892	6.50448	6.44698	-2.52282	2.56803	0.921971	0.96367	1.05697	0.0799314	1.05697	11.7923	11.1567	-2.86686	3.2028	0.342159	0.968385	0.58301	-0.778408	-1.71524	6.50448	11.1567	-5.22171	1.77486	0.302254	0.468433	0.551587	-0.858339
Tank	0.0181305	0.0775981	1.73041	0.79111	1.73041	208.592	120.545	1.09803	2.72697	8.70646e-05	0.00199195	2.48964	1.31594	2.48964	300.114	120.545	1.57864	3.92636	0.0138519	0.0416184	1.77061	0.824247	1.77061	213.439	120.545	1.12337	2.79077	0.199276	0.392993	1.43876	0.524826	1.43876	300.114	208.592	-1.21129	2.5074	0.935349	0.996194	1.02323	0.0331371	1.02323	213.439	208.592	-1.70236	1.78239	0.229248	0.388038	0.711192	-0.491689
Anxa4	2.93593e-05	0.00107133	1.72973	0.790547	1.72973	2084.35	1205.01	1.33768	2.23668	0.00576187	0.0369242	1.43768	0.523738	1.43768	1732.42	1205.01	1.11108	1.86028	0.000991409	0.00495573	1.54041	0.623311	1.54041	1856.21	1205.01	1.19112	1.99211	0.24978	0.452411	0.831156	-0.266809	-1.20314	1732.42	2084.35	-1.64854	1.13884	0.470045	0.995301	0.890547	-0.167236	-1.1229	1856.21	2084.35	-1.53791	1.21967	0.66765	0.784785	1.07146	0.0995731
Nrm	0.052862	0.163381	1.72925	0.790144	1.72925	42.6781	24.6802	-1.00679	3.0106	0.40795	0.599082	1.27374	0.349076	1.27374	31.4362	24.6802	-1.39254	2.2593	0.0455922	0.106764	1.76163	0.816912	1.76163	43.4773	24.6802	1.01116	3.06909	0.382215	0.587459	0.736589	-0.441068	-1.35761	31.4362	42.6781	-2.69518	1.46231	0.956766	0.996194	1.01873	0.0267682	1.01873	43.4773	42.6781	-1.91986	1.99244	0.354393	0.524793	1.38303	0.467836
Hacd1	0.0149841	0.0684297	1.72907	0.789992	1.72907	501.975	290.316	1.11229	2.68784	4.83733e-05	0.00133789	2.49744	1.32045	2.49744	725.047	290.316	1.60609	3.88349	0.000312533	0.00187946	2.24992	1.16987	2.24992	653.186	290.316	1.44773	3.49659	0.181715	0.368067	1.44439	0.53046	1.44439	725.047	501.975	-1.1876	2.47764	0.338455	0.968385	1.30123	0.379879	1.30123	653.186	501.975	-1.31763	2.23103	0.704498	0.812395	0.900888	-0.15058
Kras	0.0256988	0.0992228	1.72835	0.789394	1.72835	46.5293	26.9212	1.06867	2.79523	0.467571	0.650333	1.20462	0.268579	1.20462	32.4299	26.9212	-1.3718	1.99063	0.326578	0.470605	1.27619	0.351843	1.27619	34.3566	26.9212	-1.27553	2.0774	0.2363	0.437268	0.696978	-0.520814	-1.43476	32.4299	46.5293	-2.60766	1.26674	0.30945	0.968385	0.738387	-0.437551	-1.3543	34.3566	46.5293	-2.43062	1.32521	0.85112	0.910006	1.05941	0.0832634
Cst7	0.0265038	0.101459	1.72699	0.788263	1.72699	572.694	331.613	1.0658	2.79837	0.00282982	0.0229169	2.08766	1.06189	2.08766	692.296	331.613	1.28771	3.38456	3.24003e-14	4.5814e-12	6.46015	2.69157	6.46015	2142.27	331.613	3.99022	10.459	0.52922	0.712485	1.20884	0.273624	1.20884	692.296	572.694	-1.49353	2.18249	1.16111e-05	0.00656726	3.74069	1.90331	3.74069	2142.27	572.694	2.07422	6.74603	0.000175633	0.00178827	3.09445	1.62968
Myh2	0.0311052	0.112416	1.72519	0.786752	1.72519	99713	57798.4	1.05077	2.83246	0.00298769	0.0235846	2.11929	1.08358	2.11929	122492	57798.4	1.29081	3.47953	0.23275	0.367719	0.739431	-0.435513	-1.35239	42737.9	57798.4	-2.22042	1.21403	0.506635	0.69552	1.22844	0.296831	1.22844	122492	99713	-1.49406	2.25464	0.00624854	0.255175	0.428609	-1.22226	-2.33313	42737.9	99713	-4.28216	-1.2712	0.000677646	0.00486392	0.348905	-1.5191
Klf11	0.00140366	0.0136177	1.72502	0.786613	1.72502	326.929	189.522	1.23448	2.41047	0.838551	0.912875	1.036	0.0510274	1.036	196.345	189.522	-1.35645	1.45588	0.0680515	0.14533	1.36678	0.450782	1.36678	259.035	189.522	-1.02344	1.91188	0.0154193	0.0721353	0.600574	-0.735585	-1.66507	196.345	326.929	-2.51533	-1.10223	0.264327	0.946744	0.792328	-0.33583	-1.2621	259.035	326.929	-1.89936	1.19239	0.188925	0.339765	1.31928	0.399755
Ociad2	0.265755	0.462778	1.72267	0.784648	1.72267	9.6907	5.62539	-1.51282	4.48944	0.131387	0.291262	2.11431	1.08019	2.11431	11.8938	5.62539	-1.25105	5.59259	0.178142	0.301487	1.92895	0.947812	1.92895	10.8511	5.62539	-1.34895	5.0192	0.729948	0.852222	1.22734	0.29554	1.22734	11.8938	9.6907	-2.60722	3.92744	0.847078	0.995454	1.11974	0.163164	1.11974	10.8511	9.6907	-2.8189	3.53438	0.876989	0.926023	0.912328	-0.132376
Nudt7	0.0231281	0.0921538	1.72189	0.783991	1.72189	1006.98	584.813	1.07734	2.75206	0.0818661	0.217268	1.51724	0.601451	1.51724	887.303	584.813	-1.05413	2.42663	0.0122787	0.0380152	1.8205	0.864335	1.8205	1064.65	584.813	1.13903	2.90969	0.66595	0.81142	0.88115	-0.18254	-1.13488	887.303	1006.98	-2.01569	1.56503	0.849154	0.995454	1.05727	0.080344	1.05727	1064.65	1006.98	-1.679	1.87681	0.534125	0.687218	1.19988	0.262884
Trpv2	0.413635	0.610202	1.72164	0.783788	1.72164	25.2716	14.6787	-2.13662	6.33308	0.186183	0.362316	2.4113	1.26981	2.4113	35.3948	14.6787	-1.52928	8.89176	0.761339	0.842237	1.2246	0.292307	1.2246	17.9755	14.6787	-3.01887	4.52721	0.678125	0.820773	1.40058	0.486021	1.40058	35.3948	25.2716	-3.50461	6.87471	0.675116	0.995301	0.711295	-0.49148	-1.40589	17.9755	25.2716	-6.91513	3.49864	0.405088	0.572673	0.507858	-0.977502
Cdc25a	0.00017952	0.00372611	1.7216	0.783753	1.7216	708.74	411.674	1.29569	2.28753	0.157886	0.32683	1.22933	0.297874	1.22933	506.084	411.674	-1.08338	1.63726	3.3481e-05	0.00027726	1.82506	0.867942	1.82506	751.329	411.674	1.37353	2.42502	0.0585623	0.174744	0.714062	-0.485879	-1.40044	506.084	708.74	-1.9853	1.01227	0.741746	0.995301	1.06009	0.0841893	1.06009	751.329	708.74	-1.33472	1.49995	0.0264782	0.0796599	1.48459	0.570068
Galc	0.0404032	0.135225	1.72124	0.783444	1.72124	25.7447	14.9571	1.02403	2.89312	0.579228	0.738528	1.17046	0.22708	1.17046	17.5068	14.9571	-1.49025	2.04162	0.00374754	0.0147042	2.14455	1.10067	2.14455	32.0762	14.9571	1.28027	3.59227	0.246185	0.44859	0.680014	-0.556365	-1.47056	17.5068	25.7447	-2.82194	1.30492	0.48528	0.995301	1.24593	0.317228	1.24593	32.0762	25.7447	-1.48839	2.31051	0.0674679	0.161866	1.83222	0.873593
Bud31	1.12021e-05	0.000586656	1.72098	0.783234	1.72098	1110.09	645.032	1.35076	2.19269	0.415946	0.60551	1.10672	0.146288	1.10672	713.868	645.032	-1.15363	1.41299	0.0105535	0.0337427	1.37242	0.456726	1.37242	885.257	645.032	1.07674	1.74931	0.00364254	0.0268989	0.643073	-0.636947	-1.55503	713.868	1110.09	-2.09406	-1.15476	0.134302	0.814581	0.797465	-0.326508	-1.25397	885.257	1110.09	-1.68634	1.07243	0.156914	0.299595	1.24008	0.310439
Zdhhc18	0.00740835	0.0426612	1.71902	0.78159	1.71902	567.018	329.849	1.15633	2.55555	0.141591	0.305489	0.740315	-0.433789	-1.35078	244.192	329.849	-2.017	1.10545	0.0182905	0.0519462	1.61224	0.689062	1.61224	531.793	329.849	1.08427	2.39728	0.000721806	0.00902218	0.43066	-1.21538	-2.32202	244.192	567.018	-3.78393	-1.42491	0.79544	0.995301	0.937878	-0.0925281	-1.06624	531.793	567.018	-1.73153	1.52308	0.00179197	0.0102132	2.17777	1.12285
Hsf2	0.00470863	0.0312399	1.71805	0.78077	1.71805	1182.19	688.101	1.18045	2.50048	0.126806	0.284731	1.34053	0.422802	1.34053	922.419	688.101	-1.0867	1.95281	0.00582945	0.0210478	1.69561	0.761806	1.69561	1166.75	688.101	1.16496	2.46797	0.29033	0.496555	0.780263	-0.357968	-1.28162	922.419	1182.19	-2.03002	1.23589	0.95526	0.996194	0.986941	-0.0189641	-1.01323	1166.75	1182.19	-1.60379	1.56217	0.316696	0.483492	1.26488	0.339004
Ccdc50	0.000266565	0.00482373	1.71778	0.780549	1.71778	175.953	102.43	1.28426	2.29765	0.00114467	0.0123063	1.63465	0.70898	1.63465	167.438	102.43	1.21565	2.19806	0.0985017	0.19261	1.28081	0.357062	1.28081	131.194	102.43	-1.04719	1.7179	0.785097	0.887658	0.951603	-0.071569	-1.05086	167.438	175.953	-1.50107	1.35929	0.104569	0.765622	0.74562	-0.423487	-1.34117	131.194	175.953	-1.91172	1.06282	0.182724	0.331511	0.783542	-0.351918
Atad2	0.00595527	0.0366518	1.7176	0.780398	1.7176	68.1851	39.6978	1.16817	2.52546	0.0201853	0.0874179	1.5994	0.677529	1.5994	63.4925	39.6978	1.07613	2.3771	0.0022403	0.00967062	1.82447	0.867475	1.82447	72.4272	39.6978	1.24074	2.68283	0.767755	0.876464	0.931179	-0.102869	-1.07391	63.4925	68.1851	-1.72382	1.49472	0.798903	0.995301	1.06222	0.0870769	1.06222	72.4272	68.1851	-1.49778	1.68995	0.585613	0.726605	1.14072	0.189946
Iffo1	0.000889118	0.0101082	1.71741	0.780237	1.71741	558.622	325.27	1.24843	2.36258	0.0973662	0.242014	1.31226	0.392049	1.31226	426.837	325.27	-1.05079	1.80947	3.59819e-05	0.00029667	1.95843	0.969694	1.95843	637.016	325.27	1.42379	2.69382	0.177837	0.362728	0.764089	-0.388188	-1.30875	426.837	558.622	-1.93568	1.13011	0.508582	0.995301	1.14033	0.189457	1.14033	637.016	558.622	-1.29439	1.68318	0.044905	0.119017	1.49241	0.577645
Spsb2	0.028484	0.106516	1.7166	0.779555	1.7166	74.9936	43.6872	1.05853	2.78378	0.269281	0.460275	0.750271	-0.414516	-1.33285	32.7773	43.6872	-2.21905	1.24912	0.0047997	0.0179437	2.00287	1.00207	2.00287	87.4998	43.6872	1.23598	3.24558	0.00765833	0.0449331	0.437068	-1.19407	-2.28797	32.7773	74.9936	-4.20368	-1.24529	0.605836	0.995301	1.16676	0.222513	1.16676	87.4998	74.9936	-1.53969	2.09604	0.00154123	0.00914711	2.66953	1.41658
Nudcd1	0.00340239	0.0248729	1.71534	0.778496	1.71534	217.763	126.95	1.19543	2.46136	0.993929	0.996572	1.00143	0.00206821	1.00143	127.132	126.95	-1.44464	1.44879	0.0862778	0.174426	1.37335	0.457702	1.37335	174.348	126.95	-1.04628	1.97338	0.0181299	0.0797377	0.583811	-0.776427	-1.71288	127.132	217.763	-2.67666	-1.09613	0.322798	0.968385	0.800629	-0.320794	-1.24902	174.348	217.763	-1.94088	1.24412	0.166608	0.312446	1.37139	0.455634
Rpl30	0.0105467	0.0543805	1.71512	0.778309	1.71512	2796.71	1630.62	1.13431	2.59332	0.117077	0.271037	1.39216	0.47732	1.39216	2270.08	1630.62	-1.08646	2.10567	0.0323574	0.0816696	1.57064	0.651349	1.57064	2561.11	1630.62	1.03871	2.37497	0.419449	0.622841	0.811696	-0.300989	-1.23199	2270.08	2796.71	-2.04438	1.34694	0.733319	0.995301	0.915759	-0.126961	-1.09199	2561.11	2796.71	-1.81166	1.51928	0.640656	0.765835	1.1282	0.174029
Vps37b	3.76886e-05	0.00127645	1.71489	0.778112	1.71489	588.117	342.948	1.32691	2.2163	0.552021	0.717671	0.92377	-0.114394	-1.08252	316.805	342.948	-1.40579	1.19964	1.35974e-15	2.69849e-13	2.83638	1.50405	2.83638	972.731	342.948	2.19636	3.6629	0.000129183	0.00278877	0.538678	-0.892506	-1.8564	316.805	588.117	-2.54817	-1.35243	0.00158086	0.118428	1.65397	0.725937	1.65397	972.731	588.117	1.2105	2.25992	3.53423e-12	1.05208e-09	3.07044	1.61844
Tdrp	0.0785972	0.209592	1.71327	0.776756	1.71327	50.4867	29.4679	-1.06349	3.12166	0.665385	0.80179	0.871041	-0.199187	-1.14805	25.6678	29.4679	-2.14633	1.62845	0.00935621	0.0306775	2.21014	1.14414	2.21014	65.1284	29.4679	1.21524	4.01955	0.07684	0.210579	0.508407	-0.975943	-1.96693	25.6678	50.4867	-4.16133	1.07561	0.492074	0.995301	1.29001	0.367383	1.29001	65.1284	50.4867	-1.60294	2.6675	0.0146809	0.0513354	2.53736	1.34333
Alkbh8	0.0906111	0.231271	1.71284	0.776388	1.71284	29.3278	17.1223	-1.08889	3.19461	0.22186	0.406491	1.49118	0.576451	1.49118	25.5324	17.1223	-1.27317	2.83103	0.169471	0.290192	1.55145	0.633614	1.55145	26.5644	17.1223	-1.20604	2.90293	0.723211	0.848994	0.870588	-0.199937	-1.14865	25.5324	29.3278	-2.47322	1.87451	0.797202	0.995301	0.905776	-0.142773	-1.10403	26.5644	29.3278	-2.34851	1.92679	0.919617	0.949976	1.04042	0.0571638
Ttc39b	0.000782174	0.00928105	1.71154	0.775299	1.71154	176.618	103.192	1.25087	2.34189	0.0532472	0.164887	1.37167	0.455933	1.37167	141.546	103.192	-1.00443	1.88982	0.00431782	0.0165067	1.58082	0.660671	1.58082	163.128	103.192	1.15425	2.16503	0.261034	0.465597	0.801422	-0.319367	-1.24778	141.546	176.618	-1.83565	1.17899	0.682806	0.995301	0.92362	-0.114628	-1.0827	163.128	176.618	-1.58494	1.35207	0.472059	0.634724	1.15248	0.204739
Smc5	0.01281	0.0619694	1.71118	0.774992	1.71118	626.535	366.142	1.12096	2.61218	0.655687	0.795147	0.907674	-0.139754	-1.10172	332.338	366.142	-1.68656	1.38951	0.0395513	0.0954972	1.55967	0.641237	1.55967	571.059	366.142	1.02148	2.38139	0.0167725	0.0756804	0.530437	-0.914746	-1.88524	332.338	626.535	-3.16977	-1.12126	0.72547	0.995301	0.911456	-0.133755	-1.09715	571.059	626.535	-1.84077	1.52922	0.0412239	0.111666	1.71831	0.78099
Txnrd1	0.0383601	0.12988	1.70966	0.773709	1.70966	472.864	276.583	1.02917	2.8401	0.842532	0.914828	1.05305	0.0745808	1.05305	291.258	276.583	-1.58145	1.75371	0.0206503	0.0572961	1.82087	0.864628	1.82087	503.623	276.583	1.09611	3.02486	0.127248	0.293822	0.615944	-0.699129	-1.62352	291.258	472.864	-3.02648	1.14821	0.842281	0.995454	1.06505	0.0909183	1.06505	503.623	472.864	-1.74673	1.98136	0.0848246	0.192446	1.72913	0.790047
Hmgb2	0.154331	0.324801	1.70965	0.773704	1.70965	24.41	14.2777	-1.22341	3.57594	0.382832	0.57496	0.701962	-0.510534	-1.42458	10.0224	14.2777	-3.15392	1.5541	0.367915	0.511536	1.40703	0.492651	1.40703	20.0892	14.2777	-1.4946	2.95891	0.0634306	0.184597	0.410587	-1.28424	-2.43553	10.0224	24.41	-6.2346	1.05104	0.670308	0.995301	0.82299	-0.281053	-1.21508	20.0892	24.41	-2.97932	2.01793	0.148901	0.288518	2.00442	1.00319
Pabpc1	0.000329478	0.00546743	1.70951	0.773579	1.70951	2678.19	1566.64	1.27577	2.29071	0.0237564	0.0965414	1.40236	0.487859	1.40236	2197	1566.64	1.04606	1.88003	9.1119e-05	0.000659884	1.79378	0.843006	1.79378	2810.22	1566.64	1.33865	2.40366	0.278993	0.484009	0.820332	-0.28572	-1.21902	2197	2678.19	-1.74473	1.17411	0.792292	0.995301	1.0493	0.069427	1.0493	2810.22	2678.19	-1.3635	1.50125	0.178427	0.326913	1.27912	0.355147
Glrx2	0.005963	0.0366616	1.707	0.771463	1.707	446.638	261.651	1.16602	2.49896	0.0609575	0.180086	1.44244	0.528513	1.44244	377.416	261.651	-1.01699	2.11598	0.00675461	0.0236046	1.69376	0.760227	1.69376	443.173	261.651	1.15681	2.47994	0.479967	0.672637	0.845016	-0.24295	-1.18341	377.416	446.638	-1.88829	1.34834	0.973854	0.996194	0.992242	-0.0112354	-1.00782	443.173	446.638	-1.60562	1.5808	0.50062	0.659641	1.17423	0.231714
Prim2	0.00756889	0.0433296	1.70674	0.771245	1.70674	43.3941	25.4251	1.15289	2.52667	0.140835	0.304647	1.36535	0.449266	1.36535	34.7141	25.4251	-1.10853	2.06649	0.0597784	0.131892	1.4642	0.550109	1.4642	37.2274	25.4251	-1.01583	2.17781	0.369205	0.574951	0.799972	-0.321979	-1.25004	34.7141	43.3941	-2.03462	1.30207	0.524796	0.995301	0.85789	-0.221136	-1.16565	37.2274	43.3941	-1.86949	1.3759	0.780191	0.863639	1.0724	0.100844
Gmfb	0.0125646	0.0611831	1.70656	0.771088	1.70656	243.596	142.741	1.12161	2.59656	0.766257	0.869572	0.937342	-0.0933533	-1.06685	133.797	142.741	-1.6345	1.43608	0.856846	0.906869	1.03961	0.0560493	1.03961	148.396	142.741	-1.46707	1.58561	0.0233096	0.0947459	0.549259	-0.864441	-1.82063	133.797	243.596	-3.05541	-1.08487	0.0587804	0.647164	0.609189	-0.715038	-1.64153	148.396	243.596	-2.74463	1.01856	0.696116	0.806194	1.10911	0.149403
Gtf2e2	0.000381081	0.00594591	1.70468	0.7695	1.70468	457.776	268.541	1.27016	2.28785	0.0380793	0.132214	1.36938	0.453524	1.36938	367.735	268.541	1.01744	1.84307	6.33321e-08	1.31211e-06	2.24974	1.16976	2.24974	604.146	268.541	1.67705	3.01798	0.234632	0.435322	0.803307	-0.315976	-1.24485	367.735	457.776	-1.7864	1.15277	0.129293	0.813953	1.31974	0.400257	1.31974	604.146	457.776	-1.08441	1.88874	0.0070009	0.0290979	1.64289	0.716233
Sgsm2	0.0955082	0.239819	1.70459	0.769428	1.70459	289.451	169.806	-1.09825	3.19112	0.0287696	0.109835	0.491816	-1.02381	-2.03328	83.5133	169.806	-3.84102	-1.07634	0.0727182	0.153325	1.77568	0.82837	1.77568	301.521	169.806	-1.05434	3.32435	0.00165278	0.0157376	0.288524	-1.79324	-3.46592	83.5133	289.451	-7.51754	-1.59794	0.916839	0.996194	1.0417	0.0589414	1.0417	301.521	289.451	-2.06687	2.24284	0.00115534	0.0073464	3.61045	1.85218
Cacnb3	0.139184	0.305126	1.70352	0.76852	1.70352	21.74	12.7618	-1.18924	3.45115	0.0461604	0.149848	2.07029	1.04983	2.07029	26.4207	12.7618	1.01247	4.23332	0.00828467	0.0278718	2.56698	1.36007	2.56698	32.7593	12.7618	1.27495	5.16834	0.656426	0.805542	1.2153	0.281314	1.2153	26.4207	21.74	-1.94279	2.86942	0.342299	0.968385	1.50687	0.591551	1.50687	32.7593	21.74	-1.54689	3.51244	0.621656	0.752828	1.23991	0.310237
Rps19l2	3.11589e-05	0.00110492	1.70251	0.767661	1.70251	1177.64	691.711	1.32539	2.18693	0.954879	0.975313	1.00732	0.0105184	1.00732	696.773	691.711	-1.27796	1.29673	0.000299929	0.0018192	1.58756	0.666808	1.58756	1098.13	691.711	1.2357	2.03961	0.000830942	0.00990616	0.591667	-0.757142	-1.69014	696.773	1177.64	-2.2992	-1.24242	0.654453	0.995301	0.932482	-0.100852	-1.07241	1098.13	1177.64	-1.45648	1.26644	0.00378124	0.0182716	1.57602	0.65629
Pcna	0.00232455	0.0194348	1.70204	0.767263	1.70204	833.074	489.457	1.2087	2.39673	0.114548	0.267886	1.31883	0.399258	1.31883	645.51	489.457	-1.06927	1.85979	1.48723e-05	0.000139383	2.1296	1.09058	2.1296	1042.35	489.457	1.51259	2.99831	0.233535	0.434292	0.774853	-0.368005	-1.29057	645.51	833.074	-1.96354	1.17891	0.29375	0.968385	1.25121	0.32332	1.25121	1042.35	833.074	-1.2144	1.90116	0.0251783	0.076959	1.61477	0.691325
Rpap2	0.000167718	0.003533	1.70194	0.767177	1.70194	766.242	450.218	1.29023	2.24501	0.0174525	0.0790363	1.40209	0.487583	1.40209	631.248	450.218	1.06109	1.85268	3.24631e-07	5.1941e-06	2.05735	1.04079	2.05735	926.258	450.218	1.55995	2.71336	0.263412	0.468364	0.823823	-0.279593	-1.21385	631.248	766.242	-1.70479	1.15701	0.271557	0.952218	1.20883	0.273614	1.20883	926.258	766.242	-1.16001	1.6951	0.0268471	0.0804654	1.46734	0.553207
Pcdh17	0.329366	0.529381	1.70136	0.766687	1.70136	6.47657	3.80671	-1.7099	4.94952	0.530821	0.701636	1.42965	0.515666	1.42965	5.44228	3.80671	-2.13898	4.37188	0.798558	0.868502	1.15321	0.20565	1.15321	4.38992	3.80671	-2.59133	3.44617	0.796189	0.8951	0.840301	-0.251021	-1.19005	5.44228	6.47657	-4.45648	3.14675	0.557947	0.995301	0.677815	-0.561037	-1.47533	4.38992	6.47657	-5.41838	2.48938	0.753674	0.845286	0.806633	-0.310016
Lss	0.0205316	0.0845077	1.70123	0.766579	1.70123	127.691	75.0582	1.08522	2.66692	0.230119	0.417038	0.751733	-0.411707	-1.33026	56.4237	75.0582	-2.12009	1.19807	0.00035973	0.00212051	2.26235	1.17782	2.26235	169.808	75.0582	1.44477	3.54259	0.00430678	0.030468	0.441876	-1.17829	-2.26308	56.4237	127.691	-3.96477	-1.29176	0.306332	0.968385	1.32983	0.41124	1.32983	169.808	127.691	-1.29837	2.29609	0.000114683	0.00129212	3.00951	1.58953
Rps20	0.000113038	0.00278699	1.69864	0.764377	1.69864	6149.8	3620.43	1.29805	2.22285	0.0773498	0.209443	1.27459	0.350029	1.27459	4614.55	3620.43	-1.02696	1.66837	1.2346e-05	0.00011906	1.82195	0.865482	1.82195	6596.24	3620.43	1.39228	2.38422	0.0875725	0.229896	0.750359	-0.414348	-1.3327	4614.55	6149.8	-1.85282	1.04321	0.676583	0.995301	1.07259	0.101105	1.07259	6596.24	6149.8	-1.29591	1.49089	0.0335704	0.0952467	1.42944	0.515453
Gar1	0.00943729	0.0502385	1.69856	0.764316	1.69856	345.995	203.699	1.13857	2.53399	0.361459	0.554692	0.827727	-0.272773	-1.20813	168.607	203.699	-1.81329	1.24234	0.0306343	0.0782954	1.55526	0.637153	1.55526	316.804	203.699	1.04209	2.32112	0.00429864	0.0304295	0.48731	-1.03709	-2.05208	168.607	345.995	-3.36114	-1.25286	0.723751	0.995301	0.91563	-0.127163	-1.09214	316.804	345.995	-1.78054	1.49277	0.0122922	0.0449125	1.87895	0.909926
Cyren	0.0583852	0.1739	1.69689	0.762894	1.69689	31.9323	18.8181	-1.01894	2.93398	0.751191	0.861069	1.0981	0.135007	1.0981	20.6641	18.8181	-1.62399	1.95824	0.0948112	0.186815	1.59817	0.676424	1.59817	30.0746	18.8181	-1.08462	2.77029	0.212982	0.409519	0.647123	-0.627887	-1.5453	20.6641	31.9323	-3.06531	1.28366	0.858971	0.996194	0.941825	-0.0864697	-1.06177	30.0746	31.9323	-2.05665	1.82432	0.284289	0.449271	1.4554	0.541417
Scnn1b	0.370595	0.570985	1.69633	0.762418	1.69633	10.9176	6.43602	-1.87455	5.3941	0.0720453	0.199798	0.281496	-1.82881	-3.55244	1.81172	6.43602	-14.1374	1.12025	0.498037	0.631505	0.660197	-0.599031	-1.5147	4.24904	6.43602	-5.03431	2.19426	0.0269362	0.104601	0.165944	-2.59123	-6.02612	1.81172	10.9176	-29.5841	-1.22749	0.198225	0.899077	0.389191	-1.36145	-2.56943	4.24904	10.9176	-10.8183	1.63865	0.303459	0.46956	2.34531	1.22978
Ypel2	0.0304383	0.11082	1.69593	0.762078	1.69593	140.23	82.6861	1.05115	2.73624	0.247893	0.43665	1.33044	0.411904	1.33044	110.009	82.6861	-1.21992	2.15934	3.19307e-06	3.70842e-05	3.10205	1.63322	3.10205	256.496	82.6861	1.92657	4.99474	0.418269	0.622151	0.78449	-0.350173	-1.27471	110.009	140.23	-2.29437	1.41201	0.0417166	0.591165	1.82911	0.871144	1.82911	256.496	140.23	1.02291	3.27073	0.00464058	0.0212872	2.33159	1.22132
Actc1	0.205279	0.392534	1.69445	0.760818	1.69445	1185.7	699.753	-1.33463	3.83196	2.40232e-10	1.18152e-07	13.9591	3.80313	13.9591	9767.93	699.753	6.17421	31.5597	0.327369	0.471385	1.50352	0.588344	1.50352	1052.09	699.753	-1.50422	3.40041	3.5161e-05	0.0011664	8.23812	3.04232	8.23812	9767.93	1185.7	3.03371	22.3709	0.814605	0.995301	0.887319	-0.172475	-1.12699	1052.09	1185.7	-3.06121	2.4102	1.23425e-05	0.000225875	0.107709	-3.21479
Dync2h1	0.00135092	0.0132883	1.69368	0.760163	1.69368	97.7126	57.6924	1.22714	2.3376	0.0496724	0.157217	1.39671	0.482031	1.39671	80.5795	57.6924	1.00048	1.94986	4.06022e-05	0.000330426	1.96029	0.971065	1.96029	113.094	57.6924	1.42141	2.70345	0.342123	0.550276	0.824658	-0.278133	-1.21262	80.5795	97.7126	-1.80496	1.22748	0.459747	0.995301	1.15741	0.210901	1.15741	113.094	97.7126	-1.27302	1.70534	0.0943304	0.208289	1.4035	0.489034
Hcls1	0.0591537	0.175215	1.69347	0.759979	1.69347	131.469	77.6328	-1.02056	2.9268	0.111183	0.262049	1.56509	0.646241	1.56509	121.502	77.6328	-1.10874	2.71585	0.614444	0.730872	1.15175	0.203833	1.15175	89.414	77.6328	-1.50447	1.99573	0.817768	0.906476	0.92419	-0.113738	-1.08203	121.502	131.469	-2.11583	1.80719	0.259042	0.941935	0.680117	-0.556146	-1.47034	89.414	131.469	-2.87174	1.32835	0.371625	0.541311	0.735905	-0.442408
Arpin	0.00211789	0.0180812	1.69319	0.759742	1.69319	78.128	46.1425	1.21017	2.36899	0.0455636	0.148978	1.42759	0.51358	1.42759	65.8725	46.1425	1.00705	2.02374	0.0274131	0.0720458	1.4641	0.550012	1.4641	67.5572	46.1425	1.04337	2.05448	0.419897	0.623223	0.843137	-0.246162	-1.18605	65.8725	78.128	-1.79541	1.27632	0.482891	0.995301	0.864699	-0.20973	-1.15647	67.5572	78.128	-1.73577	1.29784	0.905516	0.941217	1.02557	0.0364321
Ccdc90b	0.00363955	0.0260079	1.6927	0.759323	1.6927	429.997	254.031	1.18717	2.4135	0.000269365	0.00451417	1.93772	0.954358	1.93772	492.24	254.031	1.35748	2.76597	3.78097e-05	0.00031038	2.10685	1.07509	2.10685	535.205	254.031	1.47808	3.0031	0.541596	0.721788	1.14475	0.195036	1.14475	492.24	429.997	-1.34837	1.76698	0.321726	0.968385	1.24467	0.315765	1.24467	535.205	429.997	-1.23868	1.91897	0.705384	0.813219	1.08728	0.12073
Tp63	0.0273592	0.10342	1.69268	0.759308	1.69268	274.759	162.322	1.06054	2.70161	0.390589	0.583665	0.812433	-0.299679	-1.23087	131.876	162.322	-1.97769	1.30537	0.00454562	0.0172146	1.96718	0.976126	1.96718	319.316	162.322	1.23277	3.13908	0.0125802	0.0624156	0.479969	-1.05899	-2.08347	131.876	274.759	-3.70823	-1.1706	0.605873	0.995301	1.16217	0.216817	1.16217	319.316	274.759	-1.52286	2.05683	0.00263671	0.0137259	2.42134	1.27581
Enah	0.0137375	0.0647735	1.6919	0.758642	1.6919	246.733	145.832	1.11358	2.57055	0.0139399	0.0677218	1.69499	0.761279	1.69499	247.185	145.832	1.113	2.58131	0.134786	0.24454	1.377	0.461525	1.377	200.811	145.832	-1.10446	2.09419	0.994419	0.998213	1.00183	0.00263749	1.00183	247.185	246.733	-1.666	1.6721	0.429701	0.995301	0.813877	-0.297117	-1.22869	200.811	246.733	-2.04846	1.35689	0.427356	0.594142	0.812391	-0.299754
Dhdds	0.000158329	0.00336026	1.69181	0.758567	1.69181	332.781	196.701	1.28789	2.22241	0.0109148	0.0580209	1.43222	0.518251	1.43222	281.719	196.701	1.08613	1.88858	3.64175e-09	1.08695e-07	2.26825	1.18158	2.26825	446.168	196.701	1.72796	2.97748	0.329805	0.537728	0.84656	-0.240316	-1.18125	281.719	332.781	-1.65136	1.18347	0.0827962	0.712237	1.34073	0.423014	1.34073	446.168	332.781	-1.03881	1.86731	0.00704724	0.0292678	1.58373	0.66333
Synpo2l	0.0101848	0.053166	1.69116	0.758012	1.69116	8170	4831.01	1.13274	2.52487	0.00129181	0.0133088	1.93107	0.949398	1.93107	9329	4831.01	1.29336	2.8832	0.00792236	0.02688	1.72113	0.783355	1.72113	8314.78	4831.01	1.15281	2.56962	0.596296	0.763247	1.14186	0.191386	1.14186	9329	8170	-1.43071	1.86542	0.944073	0.996194	1.01772	0.0253429	1.01772	8314.78	8170	-1.60516	1.66255	0.645814	0.770211	0.891284	-0.166043
Pstpip2	0.0015765	0.0148487	1.69107	0.757935	1.69107	1436.69	849.576	1.22084	2.34242	0.00871985	0.0490548	1.54786	0.630272	1.54786	1315.02	849.576	1.11674	2.1454	8.04108e-08	1.60992e-06	2.43911	1.28635	2.43911	2072.21	849.576	1.76119	3.37797	0.663905	0.810518	0.915313	-0.127663	-1.09252	1315.02	1436.69	-1.62845	1.36431	0.0716108	0.689007	1.44235	0.52842	1.44235	2072.21	1436.69	-1.03272	2.14845	0.0254884	0.0775901	1.5758	0.656083
Evi2a	0.0528855	0.163409	1.69027	0.757256	1.69027	54.8937	32.4762	-1.00656	2.87576	2.66873e-05	0.000857631	3.11922	1.64119	3.11922	101.301	32.4762	1.83445	5.30379	0.605009	0.722766	0.866405	-0.206887	-1.1542	28.1376	32.4762	-1.98741	1.49187	0.0620178	0.182172	1.84539	0.883929	1.84539	101.301	54.8937	-1.03127	3.51198	0.0451705	0.608321	0.512583	-0.964143	-1.9509	28.1376	54.8937	-3.75169	-1.01448	0.000121947	0.00135242	0.277763	-1.84807
Slpi	0.33103	0.531007	1.69017	0.757168	1.69017	57.1671	33.8233	-1.70474	4.86988	0.000678647	0.00852038	6.23267	2.63985	6.23267	210.809	33.8233	2.16932	17.907	0.461124	0.599465	1.48937	0.574707	1.48937	50.3756	33.8233	-1.9368	4.29628	0.0474723	0.152472	3.6876	1.88268	3.6876	210.809	57.1671	1.01466	13.402	0.848049	0.995454	0.881198	-0.182462	-1.13482	50.3756	57.1671	-4.13784	3.21308	0.0298134	0.0870545	0.238963	-2.06514
Edem2	0.00240178	0.0198603	1.68995	0.756977	1.68995	148.506	87.8765	1.20431	2.37141	0.744531	0.855821	1.05995	0.0839968	1.05995	93.1447	87.8765	-1.33907	1.50443	0.000954624	0.00479729	1.77052	0.824172	1.77052	155.587	87.8765	1.26156	2.48481	0.029644	0.111721	0.62721	-0.67298	-1.59436	93.1447	148.506	-2.42751	-1.04716	0.824244	0.995348	1.04768	0.0671957	1.04768	155.587	148.506	-1.43975	1.58031	0.016787	0.0565666	1.67038	0.740176
Ap3b1	0.00396175	0.0276127	1.68813	0.755425	1.68813	903.98	535.492	1.18226	2.41046	0.0352608	0.125451	0.679605	-0.557231	-1.47144	363.923	535.492	-2.10816	-1.02703	0.00154339	0.00711179	1.77799	0.830243	1.77799	952.097	535.492	1.24517	2.5388	4.74781e-05	0.00140964	0.402579	-1.31266	-2.48398	363.923	903.98	-3.8507	-1.60235	0.81551	0.995301	1.05323	0.0748183	1.05323	952.097	903.98	-1.46782	1.62824	1.7125e-05	0.000292234	2.6162	1.38747
Zfand2b	0.0114624	0.0575513	1.68802	0.755333	1.68802	155.391	92.0548	1.12489	2.53305	0.851398	0.920569	0.960977	-0.0574257	-1.04061	88.4626	92.0548	-1.57816	1.45739	1.35698e-05	0.000128453	2.45451	1.29544	2.45451	225.95	92.0548	1.63793	3.6782	0.0280401	0.107485	0.569292	-0.812759	-1.75657	88.4626	155.391	-2.90375	-1.0626	0.136484	0.819919	1.45408	0.540102	1.45408	225.95	155.391	-1.1257	2.38012	0.000247807	0.00228088	2.55418	1.35286
Yme1l1	0.000130233	0.00299457	1.68792	0.755246	1.68792	1410.52	835.656	1.29089	2.20706	0.0105643	0.0567711	1.42054	0.506441	1.42054	1187.08	835.656	1.08539	1.85917	0.000703903	0.00372604	1.59006	0.669079	1.59006	1328.74	835.656	1.2159	2.07934	0.303738	0.510609	0.841593	-0.248805	-1.18822	1187.08	1410.52	-1.65058	1.16907	0.721167	0.995301	0.942022	-0.0861673	-1.06155	1328.74	1410.52	-1.47363	1.30771	0.501533	0.660613	1.11933	0.162638
Tusc3	0.0660073	0.187795	1.68658	0.754099	1.68658	40.5941	24.0689	-1.03518	2.94461	0.000535986	0.00720936	2.68298	1.42384	2.68298	64.5765	24.0689	1.53452	4.69096	0.0115635	0.0363157	2.04581	1.03267	2.04581	49.2403	24.0689	1.17377	3.5657	0.177575	0.362521	1.59078	0.669737	1.59078	64.5765	40.5941	-1.23445	3.12388	0.57346	0.995301	1.21299	0.27857	1.21299	49.2403	40.5941	-1.61472	2.37582	0.430046	0.596155	0.762512	-0.391167
Slc44a1	0.000978435	0.0107552	1.68647	0.754007	1.68647	487.969	289.343	1.23605	2.30103	0.0352272	0.12539	1.39987	0.485292	1.39987	405.043	289.343	1.02356	1.91453	9.10349e-12	6.35671e-10	2.93999	1.55581	2.93999	850.665	289.343	2.15658	4.00799	0.338203	0.546302	0.830058	-0.268715	-1.20473	405.043	487.969	-1.76374	1.21521	0.00400847	0.202428	1.74328	0.801802	1.74328	850.665	487.969	1.19389	2.54547	0.000132318	0.00144596	2.10019	1.07052
Ddah1	0.000949444	0.0105159	1.68612	0.753705	1.68612	735.377	436.136	1.23692	2.29844	0.104285	0.25266	0.770976	-0.375241	-1.29706	336.251	436.136	-1.77521	1.0552	0.00525087	0.0193289	1.55508	0.636985	1.55508	678.225	436.136	1.14053	2.12029	5.90825e-05	0.00159129	0.45725	-1.12895	-2.18699	336.251	735.377	-3.20392	-1.49284	0.675448	0.995301	0.922282	-0.11672	-1.08427	678.225	735.377	-1.58351	1.34694	0.000318862	0.00277887	2.01702	1.01223
Nudt14	0.0108436	0.0553533	1.68598	0.753588	1.68598	159.828	94.798	1.12807	2.51983	0.340344	0.534347	1.22013	0.287037	1.22013	115.666	94.798	-1.2337	1.83664	0.0146017	0.0432962	1.65083	0.723196	1.65083	156.496	94.798	1.10403	2.46845	0.200307	0.39434	0.723692	-0.466552	-1.3818	115.666	159.828	-2.26667	1.18712	0.932767	0.996194	0.979154	-0.0303924	-1.02129	156.496	159.828	-1.66611	1.59737	0.231567	0.390677	1.353	0.436159
Mblac2	0.113317	0.268561	1.68413	0.752004	1.68413	19.9534	11.8479	-1.13195	3.21054	0.553425	0.7183	1.22817	0.29651	1.22817	14.5512	11.8479	-1.60672	2.42358	0.191133	0.317302	1.54211	0.624909	1.54211	18.2708	11.8479	-1.24146	2.95233	0.441286	0.641789	0.72926	-0.455494	-1.37125	14.5512	19.9534	-3.06288	1.6289	0.824406	0.995348	0.915674	-0.127095	-1.09209	18.2708	19.9534	-2.37806	1.9939	0.580389	0.723058	1.25562	0.328399
Nup93	0.00181003	0.016263	1.6839	0.75181	1.6839	354.17	210.327	1.21377	2.33613	0.24961	0.438551	1.21488	0.280815	1.21488	255.522	210.327	-1.14651	1.69217	1.24466e-06	1.64866e-05	2.24456	1.16643	2.24456	472.091	210.327	1.6188	3.11221	0.111905	0.270723	0.721467	-0.470995	-1.38607	255.522	354.17	-2.07297	1.07901	0.157799	0.856656	1.33295	0.414621	1.33295	472.091	354.17	-1.11783	1.9861	0.00276762	0.0143021	1.84755	0.885617
Hebp1	0.0169102	0.0742257	1.68191	0.750098	1.68191	76.2337	45.3257	1.09781	2.57679	0.287523	0.480879	1.26943	0.344177	1.26943	57.5377	45.3257	-1.22271	1.97033	0.0376869	0.091898	1.5744	0.654804	1.5744	71.3609	45.3257	1.02617	2.41553	0.295523	0.501644	0.754754	-0.405921	-1.32493	57.5377	76.2337	-2.24462	1.27866	0.802474	0.995301	0.936082	-0.0952939	-1.06828	71.3609	76.2337	-1.79248	1.57065	0.424434	0.591353	1.24025	0.310627
Gabarapl2	0.00061851	0.00801442	1.68159	0.749822	1.68159	4548.8	2705.06	1.2488	2.26436	0.8911	0.942838	1.02104	0.0300328	1.02104	2761.97	2705.06	-1.31942	1.37551	1.57065e-05	0.000145633	1.92633	0.945858	1.92633	5210.86	2705.06	1.43058	2.59389	0.00732716	0.043648	0.607186	-0.719789	-1.64694	2761.97	4548.8	-2.37162	-1.1437	0.464707	0.995301	1.14555	0.196036	1.14555	5210.86	4548.8	-1.25657	1.64897	0.000644833	0.0046909	1.88665	0.915825
Rps20	0.000297147	0.00511617	1.68077	0.749126	1.68077	6150.86	3659.54	1.26865	2.22679	0.106494	0.255423	1.26097	0.334529	1.26097	4614.55	3659.54	-1.05093	1.67102	3.98019e-05	0.000324614	1.80347	0.850771	1.80347	6599.85	3659.54	1.36125	2.38933	0.10217	0.254663	0.750229	-0.414596	-1.33293	4614.55	6150.86	-1.88136	1.05891	0.688457	0.995301	1.073	0.101646	1.073	6599.85	6150.86	-1.31516	1.51417	0.0418382	0.112888	1.43022	0.516242
Bach1	0.0738028	0.202145	1.68023	0.748657	1.68023	174.07	103.599	-1.05123	2.9678	0.00633956	0.0393596	0.441366	-1.17995	-2.26569	45.7252	103.599	-4.07605	-1.2594	0.801015	0.869932	1.0762	0.105947	1.0762	111.494	103.599	-1.64487	1.9051	0.000223403	0.00391804	0.262682	-1.92861	-3.80688	45.7252	174.07	-7.742	-1.87191	0.210008	0.911941	0.640509	-0.64271	-1.56126	111.494	174.07	-3.13316	1.28538	0.0140931	0.0497881	2.43834	1.2859
Mplkip	0.000297691	0.00511776	1.68009	0.748542	1.68009	173.084	103.021	1.26836	2.22548	0.246231	0.435144	1.18776	0.248238	1.18776	122.363	103.021	-1.12612	1.58868	0.0324899	0.0819273	1.36211	0.445839	1.36211	140.325	103.021	1.02611	1.80812	0.0509954	0.160462	0.706958	-0.500304	-1.41451	122.363	173.084	-2.00385	1.0015	0.229157	0.925683	0.810732	-0.302703	-1.23345	140.325	173.084	-1.73637	1.14129	0.443089	0.60791	1.14679	0.197601
Plp2	0.00202926	0.0175742	1.6797	0.748201	1.6797	955.99	569.144	1.20832	2.33497	0.00464495	0.0319414	1.61115	0.688089	1.61115	916.975	569.144	1.15802	2.24158	0.0026358	0.010986	1.65787	0.729331	1.65787	943.567	569.144	1.19251	2.30482	0.839599	0.919529	0.959189	-0.0601126	-1.04255	916.975	955.99	-1.56071	1.43593	0.949258	0.996194	0.987005	-0.0188708	-1.01317	943.567	955.99	-1.51578	1.47664	0.889575	0.932697	1.029	0.0412418
Ttc12	0.095811	0.239994	1.679	0.747602	1.679	13.8975	8.27724	-1.09594	3.08951	0.0315411	0.116752	1.99145	0.993821	1.99145	16.4837	8.27724	1.06284	3.73141	0.0289373	0.0748544	1.96596	0.975233	1.96596	16.2727	8.27724	1.07191	3.60572	0.650641	0.801399	1.18609	0.246219	1.18609	16.4837	13.8975	-1.76466	2.48256	0.667782	0.995301	1.17091	0.227631	1.17091	16.2727	13.8975	-1.7555	2.40684	0.972626	0.982394	0.987198	-0.0185882
Nap1l3	0.0307042	0.111394	1.67892	0.747536	1.67892	59.1635	35.239	1.04936	2.68619	0.0704783	0.196706	1.55771	0.639425	1.55771	54.8921	35.239	-1.03773	2.518	0.434897	0.576345	1.20863	0.273374	1.20863	42.5909	35.239	-1.33129	1.94473	0.799064	0.896086	0.927803	-0.10811	-1.07782	54.8921	59.1635	-1.9192	1.65208	0.261036	0.944608	0.719885	-0.474162	-1.38911	42.5909	59.1635	-2.46403	1.27695	0.392515	0.560905	0.775903	-0.366051
Spast	0.00025736	0.00476475	1.6783	0.747001	1.6783	1140.64	679.64	1.2714	2.21543	0.067123	0.191299	1.29769	0.375942	1.29769	881.96	679.64	-1.01855	1.71522	0.00393976	0.0152939	1.50488	0.589652	1.50488	1022.78	679.64	1.1398	1.9869	0.138749	0.309279	0.773215	-0.371059	-1.2933	881.96	1140.64	-1.81793	1.08687	0.529047	0.995301	0.896672	-0.157348	-1.11524	1022.78	1140.64	-1.56622	1.25928	0.394065	0.562157	1.15967	0.213711
Adgre5	0.0139508	0.0653312	1.67771	0.746495	1.67771	1515.55	903.344	1.11063	2.53433	0.149773	0.317261	0.737657	-0.438977	-1.35564	666.358	903.344	-2.051	1.11603	0.000225933	0.0014342	2.17288	1.11961	2.17288	1962.86	903.344	1.43857	3.28203	0.00146368	0.0145229	0.439681	-1.18547	-2.27438	666.358	1515.55	-3.77298	-1.37101	0.315319	0.968385	1.29515	0.373115	1.29515	1962.86	1515.55	-1.27914	2.14564	2.8672e-05	0.000431874	2.94565	1.55859
Uhrf1bp1l	0.00837341	0.0463405	1.67703	0.745906	1.67703	701.241	418.145	1.1419	2.46293	0.85687	0.92348	1.03621	0.0513168	1.03621	433.286	418.145	-1.42045	1.52518	0.0748341	0.156822	1.41853	0.504398	1.41853	593.152	418.145	-1.03565	2.08397	0.0454852	0.148631	0.617885	-0.694589	-1.61842	433.286	701.241	-2.59409	-1.00972	0.485339	0.995301	0.845861	-0.241508	-1.18223	593.152	701.241	-1.892	1.35369	0.192241	0.343706	1.36896	0.453081
Mospd2	0.00636464	0.0383369	1.6762	0.745198	1.6762	140.803	84.0014	1.15659	2.42926	0.00302729	0.0238093	1.76392	0.818787	1.76392	148.172	84.0014	1.21213	2.56691	0.000373234	0.00218531	1.95951	0.970495	1.95951	164.602	84.0014	1.3528	2.83833	0.825723	0.911099	1.05233	0.0735898	1.05233	148.172	140.803	-1.49636	1.65707	0.496599	0.995301	1.16902	0.225297	1.16902	164.602	140.803	-1.34185	1.83378	0.649568	0.772895	1.11088	0.151708
Fbxo32	0.30429	0.50523	1.67612	0.745126	1.67612	645.085	384.868	-1.59829	4.49019	0.0124058	0.0629304	0.282732	-1.82249	-3.53692	108.814	384.868	-9.52074	-1.31395	0.617671	0.733533	1.28532	0.362131	1.28532	494.679	384.868	-2.08466	3.44397	0.00395639	0.0285243	0.168682	-2.56762	-5.9283	108.814	645.085	-19.8903	-1.76693	0.666337	0.995301	0.766844	-0.382995	-1.30405	494.679	645.085	-4.35884	2.56322	0.0142276	0.0500849	4.54608	2.18462
Zfand4	0.288545	0.488333	1.67528	0.744406	1.67528	12.5417	7.48631	-1.5479	4.34432	0.869472	0.929628	1.08728	0.120728	1.08728	8.13974	7.48631	-2.49529	2.9499	0.133141	0.242078	2.06958	1.04933	2.06958	15.4935	7.48631	-1.24842	5.34717	0.475775	0.668899	0.649014	-0.623679	-1.5408	8.13974	12.5417	-5.05547	2.12946	0.718073	0.995301	1.23536	0.304928	1.23536	15.4935	12.5417	-2.54994	3.89148	0.287149	0.452273	1.90344	0.928607
Tor1aip2	0.000662945	0.00836968	1.67514	0.744282	1.67514	1895.51	1131.55	1.2447	2.25443	0.89589	0.944748	1.0201	0.0287109	1.0201	1154.29	1131.55	-1.32073	1.37435	0.000410435	0.002352	1.70825	0.772519	1.70825	1932.97	1131.55	1.26927	2.29905	0.00761662	0.0447813	0.608964	-0.715571	-1.64213	1154.29	1895.51	-2.36382	-1.14078	0.915933	0.996194	1.01977	0.0282371	1.01977	1932.97	1895.51	-1.41036	1.46667	0.00554167	0.0244185	1.67459	0.743808
Gprasp1	0.0012923	0.0129026	1.67481	0.743993	1.67481	953.349	569.23	1.22333	2.29289	0.786481	0.881753	1.04465	0.0630228	1.04465	594.647	569.23	-1.3131	1.43299	0.00019541	0.00126748	1.81659	0.86123	1.81659	1034.06	569.23	1.32692	2.48696	0.0164482	0.0747839	0.623746	-0.68097	-1.60322	594.647	953.349	-2.35766	-1.09019	0.678339	0.995301	1.08466	0.117237	1.08466	1034.06	953.349	-1.35361	1.5925	0.00492531	0.022295	1.73894	0.798208
Cdk13	0.106936	0.257978	1.67371	0.743052	1.67371	225.005	134.435	-1.11754	3.13059	0.576744	0.737023	1.19634	0.258631	1.19634	160.83	134.435	-1.5687	2.24519	0.746904	0.831553	1.10887	0.149086	1.10887	149.07	134.435	-1.68921	2.07703	0.39164	0.596423	0.714784	-0.484421	-1.39902	160.83	225.005	-3.01626	1.54105	0.292562	0.968385	0.662519	-0.593966	-1.50939	149.07	225.005	-3.24909	1.42613	0.846625	0.906915	0.92688	-0.109545
Mks1	0.0149943	0.0684483	1.67257	0.742071	1.67257	62.7905	37.5412	1.10509	2.53148	0.309199	0.502392	1.25053	0.322544	1.25053	46.9465	37.5412	-1.2304	1.92414	0.00014978	0.00100613	2.21893	1.14986	2.21893	83.3013	37.5412	1.46964	3.35024	0.267234	0.471985	0.74767	-0.419527	-1.33749	46.9465	62.7905	-2.23561	1.24973	0.265911	0.949216	1.32666	0.407794	1.32666	83.3013	62.7905	-1.24025	2.18286	0.0280749	0.0831806	1.77439	0.827321
Idnk	0.0478745	0.152165	1.67248	0.741986	1.67248	29.5768	17.6844	1.00483	2.78375	0.375851	0.568627	1.27449	0.349922	1.27449	22.5387	17.6844	-1.34215	2.18009	0.501919	0.635303	1.19505	0.25707	1.19505	21.1338	17.6844	-1.40766	2.01034	0.400713	0.606159	0.762038	-0.392065	-1.31227	22.5387	29.5768	-2.47339	1.43631	0.287791	0.967739	0.714539	-0.484916	-1.3995	21.1338	29.5768	-2.60093	1.32795	0.844326	0.905218	0.937668	-0.0928515
Lin37	0.00948931	0.0504195	1.6723	0.741836	1.6723	200.825	120.089	1.13391	2.46633	0.293139	0.487645	0.807188	-0.309023	-1.23887	96.9343	120.089	-1.84698	1.2034	0.000365826	0.00215085	2.02495	1.01789	2.02495	243.174	120.089	1.3737	2.98495	0.00307282	0.0238571	0.482681	-1.05086	-2.07176	96.9343	200.825	-3.35565	-1.2791	0.427774	0.995301	1.21087	0.27605	1.21087	243.174	200.825	-1.32522	1.94306	0.000183269	0.00184115	2.50864	1.32691
Extl1	0.00943291	0.0502385	1.67224	0.741785	1.67224	605.573	362.132	1.13425	2.46542	0.168593	0.340802	1.31504	0.395111	1.31504	476.22	362.132	-1.12302	1.94208	0.00016713	0.00110884	2.10676	1.07502	2.10676	762.924	362.132	1.42927	3.10538	0.322437	0.530996	0.786395	-0.346674	-1.27163	476.22	605.573	-2.04682	1.26579	0.339961	0.968385	1.25984	0.333238	1.25984	762.924	605.573	-1.27564	2.02469	0.0522262	0.13273	1.60204	0.679912
Polr1d	0.000304568	0.00518866	1.67209	0.74165	1.67209	809.264	483.984	1.26501	2.21016	0.747589	0.857767	1.04732	0.0666992	1.04732	506.885	483.984	-1.26534	1.38791	4.1463e-10	1.61465e-08	2.43095	1.28152	2.43095	1176.54	483.984	1.83984	3.21199	0.00749921	0.0442751	0.626353	-0.674951	-1.59654	506.885	809.264	-2.24965	-1.13304	0.0312424	0.532222	1.45384	0.539872	1.45384	1176.54	809.264	1.03428	2.04361	1.45939e-06	4.08628e-05	2.32112	1.21482
Gpld1	0.00681953	0.0402724	1.67152	0.741159	1.67152	236.653	141.58	1.15208	2.42514	0.14941	0.31668	0.754682	-0.406059	-1.32506	106.848	141.58	-1.94278	1.1065	0.491349	0.625453	1.14043	0.189577	1.14043	161.461	141.58	-1.27488	1.65808	0.000746735	0.00924187	0.451495	-1.14722	-2.21486	106.848	236.653	-3.5163	-1.39511	0.0997863	0.749524	0.682272	-0.551582	-1.46569	161.461	236.653	-2.31084	1.07569	0.0811061	0.186175	1.51114	0.595635
Rpl38	0.0175626	0.0759434	1.67131	0.740975	1.67131	2268.01	1357.03	1.09385	2.5536	0.0527088	0.164163	1.52091	0.604933	1.52091	2063.92	1357.03	-1.00492	2.32454	0.0639775	0.138536	1.49285	0.578068	1.49285	2025.84	1357.03	-1.02355	2.28109	0.721872	0.848187	0.910012	-0.136042	-1.09889	2063.92	2268.01	-1.84692	1.52947	0.669804	0.995301	0.893223	-0.162908	-1.11954	2025.84	2268.01	-1.88125	1.50095	0.943965	0.966347	0.981551	-0.0268654
Rab2b	0.000322099	0.00537402	1.67018	0.740006	1.67018	77.0926	46.1582	1.26293	2.20876	0.00450997	0.0315113	1.52891	0.612505	1.52891	70.5718	46.1582	1.14062	2.04939	0.0002704	0.00166708	1.68392	0.75182	1.68392	77.7265	46.1582	1.27213	2.22899	0.61513	0.778026	0.915416	-0.127501	-1.0924	70.5718	77.0926	-1.54173	1.29195	0.961663	0.996194	1.00822	0.0118143	1.00822	77.7265	77.0926	-1.38504	1.40791	0.583591	0.72505	1.10138	0.139315
Chrnb1	1.6312e-05	0.000762281	1.66995	0.739809	1.66995	2416.73	1447.18	1.32263	2.10849	0.634256	0.779775	0.944696	-0.0820773	-1.05854	1367.15	1447.18	-1.33813	1.19422	3.43659e-10	1.36883e-08	2.10987	1.07716	2.10987	3053.37	1447.18	1.6712	2.66369	9.58038e-05	0.00224375	0.565702	-0.821886	-1.76772	1367.15	2416.73	-2.35351	-1.32773	0.108011	0.774285	1.26343	0.337349	1.26343	3053.37	2416.73	-1.05267	1.68033	3.72626e-08	2.23024e-06	2.23339	1.15923
Snapc3	0.000480841	0.00674011	1.66956	0.73947	1.66956	374.03	224.029	1.25209	2.22622	0.00162716	0.015546	1.59463	0.673223	1.59463	357.243	224.029	1.1929	2.13165	2.94487e-05	0.000249718	1.84622	0.884575	1.84622	413.606	224.029	1.38472	2.46154	0.798559	0.895812	0.955119	-0.0662472	-1.04699	357.243	374.03	-1.48969	1.35897	0.573825	0.995301	1.10581	0.145105	1.10581	413.606	374.03	-1.28393	1.57001	0.415411	0.582703	1.15777	0.211352
Tmem237	5.40429e-05	0.0016562	1.66876	0.738777	1.66876	189.317	113.448	1.30148	2.13969	0.0567216	0.17202	1.28416	0.360821	1.28416	145.685	113.448	-1.00718	1.6609	3.32804e-05	0.000275801	1.69405	0.760475	1.69405	192.186	113.448	1.32071	2.17293	0.0949408	0.243004	0.769527	-0.377956	-1.2995	145.685	189.317	-1.76732	1.04656	0.921872	0.996194	1.01515	0.0216989	1.01515	192.186	189.317	-1.33047	1.3711	0.0777265	0.180099	1.31919	0.399655
Tlr7	0.129289	0.290822	1.66805	0.738164	1.66805	24.3547	14.6007	-1.16119	3.23089	0.000227658	0.00400507	3.4471	1.78538	3.4471	50.33	14.6007	1.78522	6.65602	0.254776	0.393397	0.668145	-0.581766	-1.49668	9.75538	14.6007	-2.99595	1.33745	0.0734835	0.204287	2.06654	1.04722	2.06654	50.33	24.3547	-1.07144	4.57569	0.029729	0.532222	0.400554	-1.31993	-2.49654	9.75538	24.3547	-5.69652	-1.09413	9.23096e-05	0.00109456	0.193829	-2.36715
RGD1311745	0.00414863	0.0285285	1.66752	0.737701	1.66752	256.801	154.002	1.17554	2.36538	0.00951549	0.0525839	1.59438	0.672996	1.59438	245.538	154.002	1.12062	2.26843	0.0167099	0.0481219	1.53354	0.616862	1.53354	236.167	154.002	1.08045	2.17662	0.83744	0.918205	0.95614	-0.0647055	-1.04587	245.538	256.801	-1.60529	1.46757	0.700282	0.995301	0.919652	-0.12084	-1.08737	236.167	256.801	-1.66568	1.40877	0.858887	0.91511	0.961838	-0.0561343
Ap3m1	1.17501e-06	0.000124221	1.66694	0.737203	1.66694	693.59	416.086	1.35651	2.04841	0.00171736	0.0162432	1.39598	0.481274	1.39598	580.846	416.086	1.13321	1.71968	1.26447e-11	8.12711e-10	2.03637	1.026	2.03637	847.306	416.086	1.65762	2.50167	0.169432	0.351877	0.837448	-0.255929	-1.1941	580.846	693.59	-1.53794	1.07858	0.117696	0.790708	1.22162	0.2888	1.22162	847.306	693.59	-1.0519	1.56982	0.0034205	0.0168964	1.45875	0.544729
Cog7	0.0117349	0.0584788	1.66531	0.735795	1.66531	422.85	253.916	1.12002	2.47609	0.798538	0.889138	1.05348	0.0751662	1.05348	267.496	253.916	-1.41621	1.57174	0.00284115	0.0116785	1.82929	0.871282	1.82929	464.486	253.916	1.23037	2.71975	0.0655914	0.188701	0.632603	-0.660629	-1.58077	267.496	422.85	-2.57374	1.02998	0.704071	0.995301	1.09846	0.135487	1.09846	464.486	422.85	-1.478	1.78339	0.0264867	0.0796642	1.73642	0.796116
Frmpd1	0.142551	0.309287	1.66469	0.735251	1.66469	25.3808	15.2466	-1.18715	3.28982	0.167769	0.339622	1.63187	0.706528	1.63187	24.8805	15.2466	-1.2289	3.27256	0.00236381	0.0100891	2.84529	1.50858	2.84529	43.381	15.2466	1.45	5.58322	0.962731	0.982948	0.980287	-0.0287234	-1.02011	24.8805	25.3808	-2.35144	2.25965	0.198519	0.899077	1.7092	0.773324	1.7092	43.381	25.3808	-1.32454	3.86947	0.188901	0.339765	1.74357	0.802047
Fcgr1a	0.0527653	0.163127	1.66397	0.734633	1.66397	65.8291	39.5614	-1.0061	2.7857	0.000661499	0.00836397	2.45547	1.296	2.45547	97.1417	39.5614	1.46412	4.11806	0.320272	0.464004	1.30094	0.379559	1.30094	51.4671	39.5614	-1.2914	2.18563	0.223702	0.421894	1.47567	0.561366	1.47567	97.1417	65.8291	-1.26831	2.76185	0.442581	0.995301	0.78183	-0.355074	-1.27905	51.4671	65.8291	-2.39733	1.46539	0.0480209	0.124819	0.529815	-0.916439
Blvrb	0.0205736	0.0845977	1.66377	0.734459	1.66377	472.603	284.055	1.08135	2.55989	0.89365	0.944059	1.03003	0.0426868	1.03003	292.585	284.055	-1.49811	1.58944	5.72263e-06	6.13596e-05	2.70754	1.43698	2.70754	769.091	284.055	1.76071	4.16355	0.0757181	0.208959	0.619093	-0.691773	-1.61527	292.585	472.603	-2.74188	1.0509	0.0697667	0.683295	1.62735	0.702525	1.62735	769.091	472.603	-1.04014	2.75456	0.00034001	0.00290937	2.6286	1.3943
Stxbp1	0.00113958	0.0118818	1.66353	0.734251	1.66353	469.564	282.269	1.22429	2.26037	0.0127568	0.0640784	1.48044	0.566028	1.48044	417.883	282.269	1.08717	2.01598	3.63147e-09	1.08675e-07	2.51178	1.32871	2.51178	708.999	282.269	1.84979	3.41068	0.543218	0.723013	0.889938	-0.168223	-1.12367	417.883	469.564	-1.63643	1.29604	0.030637	0.532222	1.50991	0.594461	1.50991	708.999	469.564	1.03921	2.1938	0.00577577	0.0252358	1.69664	0.762683
Kcnj14	0.0861159	0.223171	1.66334	0.734079	1.66334	28.6499	17.2244	-1.07493	2.97399	0.639695	0.783353	1.15686	0.210209	1.15686	19.9261	17.2244	-1.59097	2.12922	0.0134407	0.0406636	2.07373	1.05223	2.07373	35.7187	17.2244	1.16305	3.69747	0.325691	0.534177	0.695503	-0.523871	-1.43781	19.9261	28.6499	-2.96614	1.43479	0.535536	0.995301	1.24673	0.318146	1.24673	35.7187	28.6499	-1.61136	2.50459	0.113064	0.237287	1.79255	0.842017
Wwp2	0.0186246	0.0791442	1.66309	0.733862	1.66309	272.542	163.877	1.08868	2.54057	0.155582	0.32389	0.731222	-0.451619	-1.36757	119.831	163.877	-2.10662	1.12638	0.00530068	0.0194616	1.82696	0.869448	1.82696	299.398	163.877	1.19604	2.7907	0.00211987	0.0185147	0.439678	-1.18548	-2.27439	119.831	272.542	-3.8413	-1.34664	0.72172	0.995301	1.09854	0.135586	1.09854	299.398	272.542	-1.52685	1.84258	0.000615388	0.00455575	2.49851	1.32107
Rad23b	0.000894902	0.0101434	1.66277	0.733593	1.66277	9102.66	5474.38	1.23177	2.24458	0.735343	0.849204	1.05315	0.0747043	1.05315	5765.31	5474.38	-1.28205	1.42194	1.75457e-05	0.000160321	1.92965	0.948336	1.92965	10563.6	5474.38	1.42948	2.60481	0.0148799	0.0703389	0.633366	-0.658888	-1.57887	5765.31	9102.66	-2.28022	-1.09324	0.427137	0.995301	1.1605	0.214743	1.1605	10563.6	9102.66	-1.24425	1.6757	0.00124213	0.00778882	1.83227	0.873631
Prkci	8.63346e-05	0.00232528	1.66219	0.733089	1.66219	196.583	118.267	1.28979	2.14213	0.00321629	0.0249197	1.47804	0.563683	1.47804	174.803	118.267	1.13974	1.91675	9.86425e-07	1.36079e-05	1.88242	0.912591	1.88242	222.629	118.267	1.4612	2.42507	0.460642	0.656932	0.889209	-0.169406	-1.1246	174.803	196.583	-1.53628	1.21473	0.426168	0.995301	1.13249	0.179502	1.13249	222.629	196.583	-1.19965	1.5386	0.128264	0.259743	1.2736	0.348908
Tc2n	0.093084	0.234932	1.66098	0.73203	1.66098	21.1312	12.7222	-1.08849	3.00296	2.44605e-05	0.000804352	3.54293	1.82494	3.54293	45.0738	12.7222	1.96882	6.37558	0.404145	0.546395	1.29199	0.369591	1.29199	16.4369	12.7222	-1.41297	2.35857	0.0353963	0.125165	2.13304	1.09291	2.13304	45.0738	21.1312	1.05316	4.32021	0.492698	0.995301	0.777848	-0.362439	-1.2856	16.4369	21.1312	-2.63524	1.59444	0.00561446	0.0246644	0.364666	-1.45535
Slc25a5	0.000386222	0.00598486	1.66058	0.731689	1.66058	702.799	423.225	1.25497	2.19729	3.58487e-05	0.00107565	1.80877	0.855012	1.80877	765.518	423.225	1.3656	2.39577	0.000111934	0.000788516	1.73687	0.796493	1.73687	735.088	423.225	1.31258	2.29832	0.625052	0.784488	1.08924	0.123323	1.08924	765.518	702.799	-1.29349	1.53466	0.79687	0.995301	1.04594	0.0648043	1.04594	735.088	702.799	-1.34597	1.47249	0.816634	0.88702	0.96025	-0.0585184
Far1	0.0757526	0.204937	1.66038	0.731514	1.66038	60.2347	36.2777	-1.05397	2.90564	0.233559	0.420637	1.41378	0.499556	1.41378	51.2886	36.2777	-1.25039	2.49924	0.126776	0.23349	1.54817	0.630566	1.54817	56.1641	36.2777	-1.13196	2.71313	0.6469	0.798967	0.851479	-0.231958	-1.17443	51.2886	60.2347	-2.33666	1.69412	0.840343	0.995454	0.932421	-0.100947	-1.07248	56.1641	60.2347	-2.11855	1.84189	0.796186	0.873904	1.09506	0.13101
Rnh1	0.0102551	0.0533604	1.66006	0.731237	1.66006	631.388	380.34	1.12736	2.44448	0.489166	0.667404	1.14714	0.198047	1.14714	436.305	380.34	-1.28626	1.69264	0.274959	0.415378	1.24094	0.311431	1.24094	471.979	380.34	-1.1873	1.82836	0.12712	0.293646	0.691025	-0.53319	-1.44713	436.305	631.388	-2.32658	1.11098	0.228518	0.925683	0.747525	-0.419806	-1.33775	471.979	631.388	-2.14815	1.20038	0.745866	0.840865	1.08176	0.113384
Atf3	0.0572646	0.172007	1.65977	0.730984	1.65977	279.725	168.532	-1.01576	2.79826	0.0169422	0.0772733	1.89236	0.92019	1.89236	318.924	168.532	1.12111	3.19419	0.473054	0.609822	1.21118	0.27641	1.21118	204.122	168.532	-1.39342	2.04408	0.68765	0.82656	1.14014	0.189206	1.14014	318.924	279.725	-1.66229	2.16083	0.333988	0.968385	0.729726	-0.454574	-1.37038	204.122	279.725	-2.59688	1.38284	0.17189	0.319177	0.640034	-0.64378
Pgap2	0.000114435	0.00279883	1.65952	0.730767	1.65952	384.696	231.812	1.28299	2.14656	0.323558	0.517108	1.14128	0.190652	1.14128	264.562	231.812	-1.13909	1.48368	8.62184e-06	8.74711e-05	1.79339	0.842688	1.79339	415.728	231.812	1.38653	2.31964	0.0207724	0.0875148	0.687716	-0.540115	-1.45409	264.562	384.696	-1.99719	-1.05868	0.627318	0.995301	1.08067	0.111921	1.08067	415.728	384.696	-1.26567	1.4781	0.00524756	0.0234441	1.57138	0.652036
Prkaa1	0.00192644	0.0170116	1.65947	0.730719	1.65947	669.819	403.635	1.20492	2.28549	0.0182462	0.0812285	1.47298	0.558739	1.47298	594.547	403.635	1.06794	2.03165	6.34394e-06	6.68804e-05	2.08922	1.06296	2.08922	843.281	403.635	1.5173	2.8767	0.551483	0.730232	0.887624	-0.17198	-1.1266	594.547	669.819	-1.66784	1.31405	0.248251	0.93826	1.25897	0.332243	1.25897	843.281	669.819	-1.17426	1.8612	0.0806596	0.185376	1.41836	0.504223
Ripk2	0.00216912	0.0184075	1.65831	0.729716	1.65831	612.083	369.1	1.20018	2.29132	0.299396	0.493855	0.840873	-0.250041	-1.18924	310.366	369.1	-1.64981	1.16652	0.0441647	0.10397	1.39439	0.479637	1.39439	514.67	369.1	1.00872	1.92752	0.000832661	0.0099148	0.507065	-0.979757	-1.97213	310.366	612.083	-2.9371	-1.3242	0.39018	0.986661	0.84085	-0.250079	-1.18927	514.67	612.083	-1.76601	1.24862	0.0129005	0.0464597	1.65827	0.729678
Rps27l	0.00274313	0.0216239	1.6581	0.729528	1.6581	1100.46	663.688	1.19098	2.30843	0.0269564	0.10553	1.45423	0.540256	1.45423	965.155	663.688	1.04362	2.0264	0.000127727	0.000883161	1.90911	0.9329	1.90911	1267.05	663.688	1.37136	2.65772	0.525957	0.710148	0.877048	-0.189273	-1.14019	965.155	1100.46	-1.71027	1.31556	0.494767	0.995301	1.15139	0.203372	1.15139	1267.05	1100.46	-1.30175	1.72572	0.188245	0.338972	1.3128	0.392645
Btg1	0.00210572	0.0179909	1.65733	0.728863	1.65733	1131.42	682.673	1.20104	2.28697	0.0671372	0.191299	1.35222	0.435326	1.35222	923.122	682.673	-1.02153	1.86785	0.00390709	0.0152246	1.60679	0.684178	1.60679	1096.91	682.673	1.1643	2.21743	0.312322	0.520398	0.815899	-0.293537	-1.22564	923.122	1131.42	-1.81877	1.21074	0.877526	0.996194	0.969501	-0.0446853	-1.03146	1096.91	1131.42	-1.52945	1.43758	0.391781	0.560069	1.18826	0.248852
Sft2d3	0.00694431	0.040871	1.65702	0.72859	1.65702	77.2279	46.6065	1.14838	2.39094	0.00702619	0.0423895	1.67488	0.744062	1.67488	78.0606	46.6065	1.15114	2.43693	0.091184	0.181278	1.37555	0.460014	1.37555	64.1099	46.6065	-1.05244	1.99138	0.962673	0.982948	1.01078	0.0154714	1.01078	78.0606	77.2279	-1.55023	1.58384	0.412189	0.992856	0.830138	-0.268577	-1.20462	64.1099	77.2279	-1.87969	1.29535	0.393069	0.561342	0.821283	-0.284048
Hmces	0.0246408	0.0963131	1.65699	0.728568	1.65699	116.944	70.5758	1.06664	2.5741	0.776944	0.875753	1.0674	0.0940962	1.0674	75.3324	70.5758	-1.47109	1.67607	1.5124e-05	0.000141446	2.63241	1.39638	2.63241	185.784	70.5758	1.69805	4.08089	0.11347	0.273217	0.644177	-0.634472	-1.55237	75.3324	116.944	-2.67611	1.11049	0.0893318	0.73283	1.58866	0.667815	1.58866	185.784	116.944	-1.07371	2.7099	0.00111908	0.00719739	2.46619	1.30229
Rab11fip1	0.0447846	0.144992	1.6566	0.728225	1.6566	51.8118	31.276	1.01182	2.71227	0.861777	0.925886	1.04682	0.0660157	1.04682	32.7404	31.276	-1.59895	1.75218	0.00188696	0.00839703	2.17691	1.12228	2.17691	68.0849	31.276	1.33278	3.55567	0.143252	0.316189	0.63191	-0.662209	-1.5825	32.7404	51.8118	-2.92592	1.16835	0.367651	0.981299	1.31408	0.394054	1.31408	68.0849	51.8118	-1.37865	2.38067	0.0191767	0.0621746	2.07954	1.05626
Slc15a2	0.0195838	0.0820186	1.65641	0.728059	1.65641	95.5656	57.6944	1.08428	2.53043	0.00118673	0.0125461	2.02714	1.01944	2.02714	116.954	57.6944	1.3224	3.10745	0.82421	0.886598	0.952369	-0.0704071	-1.05001	54.9464	57.6944	-1.61512	1.46493	0.443873	0.643647	1.22381	0.291384	1.22381	116.954	95.5656	-1.37032	2.05235	0.0369187	0.571305	0.57496	-0.798466	-1.73925	54.9464	95.5656	-2.92503	-1.03418	0.0046141	0.0212001	0.46981	-1.08985
Faap24	0.0307559	0.111474	1.65597	0.727677	1.65597	39.258	23.7069	1.04787	2.61697	0.402385	0.594387	1.22849	0.296882	1.22849	29.1237	23.7069	-1.31769	1.98863	0.000706916	0.00373849	2.19196	1.13222	2.19196	51.9647	23.7069	1.39187	3.45197	0.304374	0.511373	0.741853	-0.430795	-1.34798	29.1237	39.258	-2.38315	1.31155	0.314802	0.968385	1.32367	0.404545	1.32367	51.9647	39.258	-1.30519	2.28682	0.0453484	0.119827	1.78428	0.83534
Trim59	0.175296	0.353656	1.65581	0.727535	1.65581	20.4833	12.3706	-1.25226	3.43331	0.00641652	0.0397148	2.76115	1.46527	2.76115	34.157	12.3706	1.33021	5.73141	0.0810001	0.166231	1.91133	0.934577	1.91133	23.6442	12.3706	-1.08311	3.95681	0.255282	0.458883	1.66756	0.737735	1.66756	34.157	20.4833	-1.44723	4.02438	0.748914	0.995301	1.15432	0.207041	1.15432	23.6442	20.4833	-2.08608	2.7796	0.412456	0.579807	0.692222	-0.530693
Kcnip2	0.210347	0.398835	1.65542	0.727201	1.65542	7.82427	4.72644	-1.32929	3.64283	0.828936	0.906947	1.10074	0.138474	1.10074	5.20259	4.72644	-2.16994	2.62916	0.00976486	0.0317962	2.75878	1.46403	2.75878	13.0392	4.72644	1.27774	5.95651	0.425895	0.628126	0.664929	-0.588727	-1.50392	5.20259	7.82427	-4.10651	1.81562	0.275704	0.95844	1.66651	0.736828	1.66651	13.0392	7.82427	-1.50323	4.17486	0.0688094	0.164179	2.50629	1.32556
Rps27	0.030249	0.110537	1.65542	0.7272	1.65542	2854.08	1724.08	1.0493	2.61168	0.139609	0.302946	1.41036	0.49606	1.41036	2431.56	1724.08	-1.11891	2.22564	0.0425971	0.101103	1.60273	0.68053	1.60273	2763.23	1724.08	1.01587	2.52861	0.573928	0.746925	0.851961	-0.23114	-1.17376	2431.56	2854.08	-2.05174	1.48923	0.909578	0.996194	0.968168	-0.0466702	-1.03288	2763.23	2854.08	-1.80512	1.69203	0.653628	0.775523	1.1364	0.18447
Lrrn1	0.0878688	0.226443	1.65535	0.727138	1.65535	28.5028	17.2186	-1.07764	2.95295	0.0138207	0.0674171	2.08875	1.06264	2.08875	35.9653	17.2186	1.16204	3.75452	3.88684e-05	0.000318147	3.30541	1.72483	3.30541	56.9145	17.2186	1.87014	5.8422	0.516998	0.703511	1.26182	0.335504	1.26182	35.9653	28.5028	-1.60138	2.54969	0.0493031	0.615502	1.9968	0.997692	1.9968	56.9145	28.5028	1.00211	3.97882	0.196059	0.348221	1.58248	0.662188
Cmpk1	0.00053886	0.0073001	1.6553	0.727092	1.6553	884.912	534.593	1.24428	2.20209	0.00576226	0.0369242	1.49748	0.582532	1.49748	800.541	534.593	1.12429	1.99453	0.000465805	0.0026111	1.66498	0.735502	1.66498	890.086	534.593	1.25145	2.21515	0.57449	0.747185	0.904656	-0.144559	-1.10539	800.541	884.912	-1.5683	1.2835	0.973873	0.996194	1.00585	0.00841032	1.00585	890.086	884.912	-1.40923	1.42576	0.55251	0.70129	1.11186	0.152969
Adam4l1	0.0723809	0.199457	1.6535	0.725527	1.6535	44.6864	27.0253	-1.04675	2.86191	0.755774	0.863381	1.09468	0.130505	1.09468	29.5839	27.0253	-1.61537	1.93573	0.363246	0.507038	1.29271	0.370401	1.29271	34.9359	27.0253	-1.34544	2.24837	0.235764	0.436611	0.662034	-0.595022	-1.5105	29.5839	44.6864	-2.9869	1.30913	0.470154	0.995301	0.781801	-0.355126	-1.2791	34.9359	44.6864	-2.4947	1.52479	0.634588	0.761721	1.18091	0.239896
Fam214b	0.0230048	0.0917919	1.65184	0.724073	1.65184	605.861	366.78	1.07164	2.54617	0.568486	0.729768	0.880978	-0.182823	-1.1351	323.125	366.78	-1.75462	1.3618	0.000681902	0.00362996	2.11606	1.08138	2.11606	776.128	366.78	1.37309	3.26105	0.020452	0.0866167	0.533332	-0.906895	-1.87501	323.125	605.861	-3.19037	-1.10195	0.358856	0.980052	1.28103	0.357307	1.28103	776.128	605.861	-1.32495	2.1743	0.00122849	0.00772898	2.40194	1.2642
Ctla2a	0.0251767	0.0979026	1.65173	0.723979	1.65173	63.6682	38.5463	1.06447	2.56298	3.99675e-06	0.000201836	2.81372	1.49248	2.81372	108.459	38.5463	1.81276	4.3674	0.603839	0.722227	0.887518	-0.172152	-1.12674	34.2105	38.5463	-1.76837	1.39292	0.0494618	0.157432	1.7035	0.768502	1.7035	108.459	63.6682	1.00125	2.89827	0.0243293	0.487814	0.537326	-0.896131	-1.86107	34.2105	63.6682	-3.19561	-1.08386	2.90287e-05	0.000433782	0.315425	-1.66463
Nabp2	0.00236784	0.0197094	1.65168	0.723935	1.65168	264.297	160.017	1.19513	2.28265	0.0881375	0.226998	1.33025	0.411697	1.33025	212.862	160.017	-1.04354	1.8466	3.04097e-05	0.000256139	1.98882	0.991909	1.98882	318.244	160.017	1.43969	2.74739	0.286089	0.492256	0.805392	-0.312238	-1.24163	212.862	264.297	-1.84795	1.19869	0.355051	0.975787	1.20412	0.267975	1.20412	318.244	264.297	-1.23109	1.78495	0.0472576	0.123339	1.49507	0.580212
Gltp	0.011046	0.0560825	1.65135	0.723648	1.65135	136.556	82.6936	1.12158	2.43136	0.0345803	0.123916	1.52655	0.610275	1.52655	126.236	82.6936	1.03116	2.25994	5.53287e-05	0.000432236	2.21063	1.14446	2.21063	182.805	82.6936	1.50331	3.25077	0.745565	0.86209	0.924424	-0.113373	-1.08175	126.236	136.556	-1.73888	1.48598	0.222978	0.925683	1.33868	0.420812	1.33868	182.805	136.556	-1.19415	2.14	0.125473	0.256062	1.44812	0.534185
Map4k4	1.89733e-05	0.000841288	1.65129	0.723596	1.65129	1149.02	695.831	1.3122	2.07801	0.166445	0.338054	1.17767	0.235932	1.17767	819.458	695.831	-1.07048	1.48465	2.42168e-07	4.05837e-06	1.83213	0.873523	1.83213	1274.85	695.831	1.45597	2.30548	0.0189113	0.0817441	0.713179	-0.487664	-1.40217	819.458	1149.02	-1.85943	-1.05736	0.468135	0.995301	1.10951	0.149927	1.10951	1274.85	1149.02	-1.19342	1.46912	0.00214567	0.0117562	1.55573	0.637591
Rnf181	2.42858e-06	0.000218033	1.65079	0.72316	1.65079	875.95	530.623	1.34025	2.03329	0.507832	0.683613	1.07404	0.103043	1.07404	569.909	530.623	-1.15024	1.32687	7.50003e-10	2.71924e-08	1.92333	0.943606	1.92333	1020.56	530.623	1.56175	2.36862	0.00102866	0.0115784	0.650618	-0.620117	-1.537	569.909	875.95	-1.9867	-1.18909	0.238472	0.930846	1.16509	0.220446	1.16509	1020.56	875.95	-1.10656	1.50209	8.52862e-06	0.000166625	1.79075	0.840563
Cetn3	0.0030879	0.0234432	1.64922	0.721788	1.64922	1309.38	793.937	1.18401	2.29724	0.065028	0.187456	1.36719	0.451215	1.36719	1085.46	793.937	-1.01967	1.90597	0.00301922	0.0122678	1.65128	0.723589	1.65128	1311.02	793.937	1.18542	2.30022	0.365401	0.571862	0.82899	-0.270573	-1.20629	1085.46	1309.38	-1.81062	1.2443	0.995187	0.999229	1.00125	0.00180058	1.00125	1311.02	1309.38	-1.49815	1.5019	0.362269	0.532898	1.20779	0.272374
Mycbp	0.00104855	0.0112434	1.64783	0.720567	1.64783	395.014	239.718	1.22232	2.22146	2.36421e-05	0.000787617	1.9104	0.933874	1.9104	457.957	239.718	1.41511	2.57904	2.50327e-05	0.000217656	1.90007	0.926055	1.90007	455.482	239.718	1.40972	2.56099	0.427679	0.629608	1.15934	0.213308	1.15934	457.957	395.014	-1.24297	1.67065	0.443168	0.995301	1.15308	0.205488	1.15308	455.482	395.014	-1.24808	1.65943	0.976794	0.985154	0.994595	-0.00781932
Stam2	0.0711872	0.197661	1.64766	0.720417	1.64766	82.951	50.3448	-1.04403	2.83431	0.105827	0.254542	1.5723	0.652881	1.5723	79.1574	50.3448	-1.10065	2.72097	0.0411274	0.0983372	1.75984	0.815445	1.75984	88.5988	50.3448	1.02303	3.02731	0.890266	0.947562	0.954266	-0.0675359	-1.04793	79.1574	82.951	-2.03772	1.8556	0.844937	0.995454	1.06809	0.0950281	1.06809	88.5988	82.951	-1.81161	2.0667	0.739818	0.836966	1.11927	0.162564
Prkx	0.000198751	0.00402196	1.6476	0.720364	1.6476	252.003	152.952	1.26654	2.1433	0.155172	0.323498	1.21603	0.282183	1.21603	185.994	152.952	-1.07691	1.59246	7.23316e-07	1.03834e-05	1.94224	0.95772	1.94224	297.069	152.952	1.49372	2.52543	0.0667899	0.19079	0.738065	-0.438181	-1.3549	185.994	252.003	-1.87474	1.02125	0.311879	0.968385	1.17883	0.237356	1.17883	297.069	252.003	-1.16689	1.62155	0.00466598	0.021369	1.59719	0.675537
Slc35f5	0.0646482	0.185374	1.64667	0.71955	1.64667	593.064	360.16	-1.03077	2.79496	0.26978	0.460941	0.741132	-0.432197	-1.34929	266.926	360.16	-2.29707	1.26173	0.0572792	0.127648	1.67071	0.740459	1.67071	601.722	360.16	-1.016	2.83592	0.0160429	0.0739214	0.45008	-1.15175	-2.22183	266.926	593.064	-4.25517	-1.16012	0.965001	0.996194	1.0146	0.0209096	1.0146	601.722	593.064	-1.88308	1.93846	0.014227	0.0500849	2.25426	1.17266
Fbxl8	0.0598738	0.176562	1.64657	0.719464	1.64657	35.2612	21.4149	-1.02095	2.768	0.316569	0.510118	1.31786	0.398196	1.31786	28.2218	21.4149	-1.3023	2.26178	0.00292443	0.0119556	2.18871	1.13008	2.18871	46.8711	21.4149	1.30652	3.6666	0.497241	0.687292	0.800366	-0.321269	-1.24943	28.2218	35.2612	-2.37653	1.52237	0.370385	0.982581	1.32926	0.410619	1.32926	46.8711	35.2612	-1.40235	2.47785	0.120364	0.248506	1.66081	0.731888
Fem1b	0.015571	0.0703789	1.646	0.718963	1.646	139.856	84.9672	1.09915	2.46491	0.19042	0.366999	1.31562	0.395742	1.31562	111.784	84.9672	-1.14604	1.98362	0.0337033	0.0843852	1.55018	0.632435	1.55018	131.714	84.9672	1.03436	2.32324	0.376732	0.581947	0.799283	-0.323221	-1.25112	111.784	139.856	-2.0561	1.31355	0.811087	0.995301	0.941787	-0.0865277	-1.06181	131.714	139.856	-1.73634	1.54007	0.517973	0.674803	1.17829	0.236694
Ogfod3	0.00935579	0.0500014	1.6457	0.718701	1.6457	104.45	63.4687	1.13027	2.39617	0.619422	0.768891	1.10355	0.142158	1.10355	70.0412	63.4687	-1.33685	1.62806	0.419987	0.561505	1.16918	0.225501	1.16918	74.2066	63.4687	-1.25054	1.70948	0.0929079	0.239511	0.670569	-0.576542	-1.49127	70.0412	104.45	-2.37687	1.06879	0.144093	0.832896	0.710448	-0.4932	-1.40756	74.2066	104.45	-2.22679	1.12394	0.80944	0.882373	1.05947	0.0833428
Usp20	0.0094432	0.0502453	1.64549	0.718521	1.64549	874.405	531.394	1.12971	2.39676	0.177391	0.351796	0.770532	-0.376073	-1.2978	409.456	531.394	-1.89545	1.12537	7.09168e-05	0.000536237	2.14263	1.09938	2.14263	1138.58	531.394	1.47128	3.12031	0.00129501	0.0134631	0.468268	-1.09459	-2.13553	409.456	874.405	-3.39039	-1.34512	0.260527	0.943943	1.30212	0.380861	1.30212	1138.58	874.405	-1.21638	2.06238	1.43963e-05	0.000254454	2.78071	1.47545
Smim3	0.0499777	0.15691	1.64428	0.717459	1.64428	65.7237	39.971	1.00005	2.70354	0.00174271	0.0164416	2.22333	1.15272	2.22333	88.869	39.971	1.34828	3.66631	0.0122753	0.0380152	1.886	0.915327	1.886	75.3852	39.971	1.14783	3.09887	0.328809	0.537223	1.35216	0.435266	1.35216	88.869	65.7237	-1.35506	2.47751	0.655524	0.995301	1.147	0.197868	1.147	75.3852	65.7237	-1.59271	2.09539	0.593972	0.732237	0.848274	-0.237398
Eif1a	0.000340539	0.00559909	1.64394	0.717158	1.64394	718.614	437.129	1.25249	2.15774	0.0668246	0.190792	1.29205	0.369665	1.29205	564.794	437.129	-1.01793	1.69933	0.0249738	0.0668806	1.36564	0.449577	1.36564	596.961	437.129	1.03996	1.79332	0.157253	0.336201	0.785949	-0.347493	-1.27235	564.794	718.614	-1.77649	1.09737	0.274262	0.955776	0.830711	-0.267581	-1.20379	596.961	718.614	-1.67862	1.15839	0.745272	0.84053	1.05695	0.0799121
Il22ra2	0.252265	0.449035	1.6439	0.717124	1.6439	8.2827	5.03844	-1.42462	3.8499	0.187578	0.363907	1.80468	0.851742	1.80468	9.09277	5.03844	-1.33338	4.34262	0.111663	0.212292	1.98655	0.990262	1.98655	10.0091	5.03844	-1.1727	4.62791	0.860112	0.930883	1.0978	0.134618	1.0978	9.09277	8.2827	-2.5714	3.09898	0.713457	0.995301	1.20843	0.273139	1.20843	10.0091	8.2827	-2.27318	3.31955	0.855506	0.913057	1.10078	0.138521
Ppfibp2	0.0212445	0.0865076	1.64337	0.716657	1.64337	230.624	140.336	1.07692	2.50777	0.760724	0.865987	1.0688	0.0959979	1.0688	149.992	140.336	-1.4358	1.64017	0.00504232	0.0187012	1.8304	0.872156	1.8304	256.871	140.336	1.19964	2.79279	0.105092	0.259394	0.650374	-0.620659	-1.53758	149.992	230.624	-2.58698	1.09425	0.681983	0.995301	1.11381	0.155499	1.11381	256.871	230.624	-1.50347	1.86515	0.0426516	0.114575	1.71256	0.776158
Snx7	0.00147157	0.0141298	1.64297	0.716304	1.64297	189.682	115.451	1.20987	2.2311	0.000336728	0.00523943	1.76156	0.81685	1.76156	203.373	115.451	1.29263	2.40059	1.18528e-10	5.49501e-09	2.71595	1.44146	2.71595	313.559	115.451	2.004	3.68084	0.715206	0.844404	1.07218	0.100546	1.07218	203.373	189.682	-1.35619	1.55903	0.00772481	0.291277	1.65308	0.725155	1.65308	313.559	189.682	1.14205	2.39278	0.022815	0.071115	1.54179	0.624609
Tlr2	0.29417	0.494556	1.64231	0.715724	1.64231	25.0368	15.2449	-1.5385	4.14961	0.000543999	0.00729491	5.07646	2.34382	5.07646	77.39	15.2449	2.02151	12.7481	0.772644	0.849812	1.14767	0.198702	1.14767	17.496	15.2449	-2.21801	2.92143	0.0486732	0.155403	3.09105	1.6281	3.09105	77.39	25.0368	1.00659	9.49204	0.535329	0.995301	0.698813	-0.517022	-1.431	17.496	25.0368	-4.44365	2.17001	0.00978518	0.0375623	0.226076	-2.14512
Eef1b2	9.09898e-05	0.00240499	1.64122	0.714772	1.64122	5382.85	3279.78	1.28059	2.10342	0.00461176	0.0318293	1.4319	0.517931	1.4319	4696.32	3279.78	1.11698	1.8356	2.66732e-07	4.39836e-06	1.91821	0.939758	1.91821	6291.29	3279.78	1.49674	2.45836	0.378955	0.584184	0.872459	-0.196841	-1.14619	4696.32	5382.85	-1.55331	1.18235	0.31425	0.968385	1.16877	0.224986	1.16877	6291.29	5382.85	-1.15926	1.58356	0.0593569	0.14654	1.33962	0.421827
Kcnip2	0.0962012	0.240705	1.64079	0.714393	1.64079	63.2105	38.5243	-1.09224	2.94053	0.739249	0.851827	1.10677	0.146349	1.10677	42.6374	38.5243	-1.64197	2.0113	0.00068478	0.00364139	2.73262	1.45028	2.73262	105.272	38.5243	1.52963	4.88169	0.284363	0.490952	0.674531	-0.568044	-1.48251	42.6374	63.2105	-3.04831	1.38695	0.157188	0.856081	1.66543	0.735891	1.66543	105.272	63.2105	-1.21733	3.37642	0.0136542	0.0484643	2.46901	1.30394
Card19	0.00716592	0.0417409	1.64076	0.714368	1.64076	417.462	254.431	1.14368	2.35389	0.5215	0.693958	1.12652	0.171868	1.12652	286.621	254.431	-1.27777	1.62154	0.0287493	0.0744533	1.49648	0.581571	1.49648	380.751	254.431	1.04272	2.1477	0.0965427	0.24569	0.68658	-0.5425	-1.45649	286.621	417.462	-2.26941	1.06978	0.682507	0.995301	0.912061	-0.132797	-1.09642	380.751	417.462	-1.70422	1.41766	0.209771	0.364786	1.32841	0.409703
B9d2	0.0147508	0.0678259	1.64062	0.714243	1.64062	88.6286	54.0213	1.10202	2.44246	0.609782	0.760848	0.896918	-0.156952	-1.11493	48.4527	54.0213	-1.69311	1.36205	0.000216363	0.00138199	2.11293	1.07925	2.11293	114.143	54.0213	1.42151	3.14067	0.0175759	0.0781828	0.546694	-0.871195	-1.82918	48.4527	88.6286	-3.01115	-1.11117	0.302216	0.968385	1.28789	0.365005	1.28789	114.143	88.6286	-1.25564	2.08266	0.00073097	0.00516473	2.35577	1.2362
Foxm1	0.218251	0.408997	1.63996	0.713665	1.63996	16.4804	10.0493	-1.34019	3.60443	0.964206	0.981383	1.01923	0.027478	1.01923	10.2425	10.0493	-2.25422	2.34174	0.18979	0.316047	1.69455	0.7609	1.69455	17.0289	10.0493	-1.29818	3.72771	0.344833	0.553076	0.621494	-0.686187	-1.60903	10.2425	16.4804	-4.31658	1.6673	0.946172	0.996194	1.03328	0.0472352	1.03328	17.0289	16.4804	-2.50362	2.67305	0.312994	0.479429	1.66258	0.733422
Crlf2	0.147371	0.31586	1.63988	0.713591	1.63988	25.4502	15.5196	-1.19062	3.20184	0.861391	0.925886	1.06442	0.0900706	1.06442	16.5194	15.5196	-1.89343	2.14524	0.20558	0.334656	1.54313	0.625863	1.54313	23.9488	15.5196	-1.26858	3.02083	0.310185	0.517753	0.649085	-0.62352	-1.54063	16.5194	25.4502	-3.54981	1.49558	0.883082	0.996194	0.941004	-0.0877279	-1.0627	23.9488	25.4502	-2.38985	2.11618	0.384375	0.553656	1.44974	0.535792
Atg4c	0.000180116	0.00373163	1.63987	0.713577	1.63987	296.4	180.747	1.26591	2.12429	0.0126492	0.0636838	1.39784	0.483197	1.39784	252.654	180.747	1.0743	1.81882	0.00202106	0.00890275	1.50499	0.589752	1.50499	272.022	180.747	1.16097	1.95094	0.325259	0.533623	0.85241	-0.23038	-1.17314	252.654	296.4	-1.61261	1.17173	0.593413	0.995301	0.917751	-0.123825	-1.08962	272.022	296.4	-1.49319	1.25766	0.649707	0.77298	1.07665	0.106555
Ttc14	0.0119634	0.0591735	1.63931	0.713089	1.63931	250.665	152.909	1.11495	2.41027	0.0896305	0.229597	1.40055	0.485991	1.40055	214.156	152.909	-1.0535	2.06648	0.00613323	0.0218586	1.71446	0.777751	1.71446	262.156	152.909	1.16597	2.52095	0.514234	0.701184	0.854351	-0.227099	-1.17048	214.156	250.665	-1.87841	1.37108	0.851791	0.995777	1.04584	0.0646616	1.04584	262.156	250.665	-1.53015	1.67364	0.402106	0.56986	1.22413	0.29176
Epsti1	0.223456	0.414655	1.63923	0.713019	1.63923	27.0285	16.4885	-1.35184	3.63251	0.0121077	0.0621143	2.77114	1.47048	2.77114	45.692	16.4885	1.24987	6.14399	0.999144	0.999388	0.999558	-0.00063735	-1.00044	16.4812	16.4885	-2.24227	2.24029	0.286795	0.492743	1.69051	0.75746	1.69051	45.692	27.0285	-1.55434	4.44204	0.320042	0.968385	0.609773	-0.713656	-1.63995	16.4812	27.0285	-4.34792	1.61666	0.0404749	0.110238	0.360703	-1.47112
Lgmn	0.00768395	0.043635	1.63896	0.712783	1.63896	1201.24	732.929	1.13974	2.35686	0.460035	0.644846	1.14723	0.198154	1.14723	840.838	732.929	-1.25487	1.65158	0.00131634	0.00626438	1.81369	0.858926	1.81369	1329.3	732.929	1.26127	2.60805	0.116472	0.278278	0.699973	-0.514628	-1.42863	840.838	1201.24	-2.23022	1.09272	0.655079	0.995301	1.10661	0.146143	1.10661	1329.3	1201.24	-1.40938	1.7259	0.0438398	0.116942	1.58093	0.660771
Nop58	0.0129011	0.0621527	1.63865	0.712505	1.63865	825.51	503.775	1.11025	2.41853	0.0352665	0.125451	1.52062	0.604658	1.52062	766.05	503.775	1.02935	2.24634	0.00542533	0.01981	1.73726	0.796813	1.73726	875.188	503.775	1.17705	2.5641	0.758682	0.870554	0.927972	-0.107847	-1.07762	766.05	825.51	-1.73616	1.49506	0.809924	0.995301	1.06018	0.0843076	1.06018	875.188	825.51	-1.51855	1.70682	0.58413	0.7254	1.14247	0.192155
Ebna1bp2	0.000100123	0.00257406	1.63824	0.712143	1.63824	1122.48	685.178	1.27754	2.10077	0.287803	0.481058	0.872573	-0.196652	-1.14604	597.868	685.178	-1.47351	1.12191	5.0748e-06	5.49868e-05	1.78384	0.834983	1.78384	1222.24	685.178	1.39111	2.28743	5.48979e-05	0.00152545	0.53263	-0.908795	-1.87748	597.868	1122.48	-2.54975	-1.38245	0.582874	0.995301	1.08888	0.12284	1.08888	1222.24	1122.48	-1.24449	1.47553	4.66827e-06	0.000103748	2.04434	1.03163
Parp2	4.92105e-06	0.000371113	1.6382	0.712109	1.6382	217.663	132.867	1.32555	2.02459	0.00526239	0.0349139	1.36666	0.450658	1.36666	181.585	132.867	1.09743	1.70194	8.85825e-11	4.33786e-09	2.00931	1.0067	2.00931	266.972	132.867	1.62731	2.48099	0.174514	0.358432	0.834249	-0.26145	-1.19868	181.585	217.663	-1.55708	1.08368	0.115781	0.787838	1.22654	0.294592	1.22654	266.972	217.663	-1.05156	1.58197	0.00378127	0.0182716	1.47023	0.556043
Chek1	0.0243827	0.0956704	1.63811	0.712036	1.63811	27.8451	16.9983	1.0659	2.51751	0.00145647	0.0144523	2.04539	1.03237	2.04539	34.768	16.9983	1.31652	3.17777	0.295188	0.436893	1.26496	0.339091	1.26496	21.5021	16.9983	-1.22757	1.96426	0.402167	0.607872	1.24862	0.320338	1.24862	34.768	27.8451	-1.3464	2.09912	0.328984	0.968385	0.772204	-0.372945	-1.29499	21.5021	27.8451	-2.17612	1.29762	0.0744921	0.174427	0.618445	-0.693283
Nefm	0.150179	0.318908	1.63811	0.712034	1.63811	30.8389	18.8259	-1.1957	3.20854	8.1926e-08	1.02972e-05	6.14975	2.62053	6.14975	115.774	18.8259	3.16643	11.9439	9.61811e-09	2.57211e-07	6.91254	2.78922	6.91254	130.135	18.8259	3.57129	13.3798	0.00131792	0.0135777	3.75417	1.90849	3.75417	115.774	30.8389	1.67477	8.41534	0.000451386	0.0600715	4.21982	2.07718	4.21982	130.135	30.8389	1.88776	9.4328	0.773789	0.859157	1.12404	0.168689
Timeless	0.209944	0.398338	1.63811	0.712029	1.63811	19.6083	11.9701	-1.32052	3.54348	0.168424	0.340642	1.73664	0.796297	1.73664	20.7877	11.9701	-1.26303	3.80919	0.72747	0.81675	1.14933	0.200797	1.14933	13.7576	11.9701	-1.90332	2.51422	0.903463	0.954604	1.06015	0.0842682	1.06015	20.7877	19.6083	-2.42417	2.72457	0.460782	0.995301	0.701623	-0.511232	-1.42527	13.7576	19.6083	-3.65474	1.79914	0.39597	0.563991	0.661815	-0.5955
Ppil4	0.000280999	0.00496665	1.63752	0.711511	1.63752	535.553	327.052	1.25491	2.13678	0.120207	0.275901	1.23782	0.307806	1.23782	404.832	327.052	-1.05734	1.62006	1.32506e-05	0.000126064	1.80633	0.853064	1.80633	590.764	327.052	1.38438	2.3569	0.0935462	0.240608	0.755915	-0.403705	-1.3229	404.832	535.553	-1.83469	1.04835	0.553471	0.995301	1.10309	0.141553	1.10309	590.764	535.553	-1.2541	1.526	0.0234898	0.0727792	1.45928	0.545258
Nphp1	0.0558138	0.169131	1.63751	0.711501	1.63751	123.182	75.2253	-1.01232	2.71446	0.0572027	0.17318	0.600976	-0.734622	-1.66396	45.2086	75.2253	-2.81226	1.01571	0.491483	0.625453	1.19513	0.257169	1.19513	89.9041	75.2253	-1.39041	1.98597	0.00187833	0.0171907	0.367006	-1.44612	-2.72475	45.2086	123.182	-5.12595	-1.44837	0.317872	0.968385	0.729848	-0.454332	-1.37015	89.9041	123.182	-2.54179	1.35396	0.0335374	0.0951769	1.98865	0.991791
Srgap2	0.0109402	0.0557208	1.63741	0.711415	1.63741	160.146	97.8048	1.11997	2.39392	0.0156458	0.0732021	1.60569	0.683195	1.60569	157.044	97.8048	1.09369	2.35738	7.58645e-06	7.80789e-05	2.37336	1.24693	2.37336	232.126	97.8048	1.62564	3.465	0.93436	0.969766	0.98063	-0.0282197	-1.01975	157.044	160.146	-1.62426	1.56194	0.114444	0.783652	1.44946	0.535518	1.44946	232.126	160.146	-1.09384	2.2981	0.0990732	0.215854	1.47809	0.563738
Tnks	0.00389677	0.0272437	1.63641	0.71053	1.63641	250.647	153.169	1.17126	2.28627	0.381526	0.573912	0.857855	-0.221194	-1.1657	131.397	153.169	-1.64332	1.20934	7.07033e-06	7.34431e-05	2.14846	1.1033	2.14846	329.078	153.169	1.53888	2.99951	0.0022721	0.0194712	0.524232	-0.931724	-1.90755	131.397	250.647	-2.88792	-1.25999	0.189532	0.890803	1.31291	0.392772	1.31291	329.078	250.647	-1.14393	1.97184	1.39398e-05	0.000247546	2.50445	1.3245
Tspan14	0.00589519	0.0364606	1.63458	0.708923	1.63458	285.612	174.731	1.15214	2.31904	0.93756	0.96723	1.01432	0.0205077	1.01432	177.232	174.731	-1.40697	1.44755	0.00141857	0.00665016	1.76715	0.821427	1.76715	308.776	174.731	1.24563	2.50703	0.0301331	0.112683	0.620535	-0.688415	-1.61151	177.232	285.612	-2.48057	-1.04692	0.720032	0.995301	1.0811	0.112504	1.0811	308.776	285.612	-1.41688	1.65603	0.0116405	0.043032	1.74221	0.80092
Azin1	0.000986822	0.010814	1.63451	0.708862	1.63451	1532.52	937.597	1.2202	2.1895	1.40433e-05	0.000532712	1.91287	0.935738	1.91287	1793.5	937.597	1.42749	2.56329	8.45404e-06	8.59384e-05	1.94269	0.958058	1.94269	1821.46	937.597	1.45037	2.60213	0.389125	0.593787	1.1703	0.226876	1.1703	1793.5	1532.52	-1.22218	1.6739	0.343708	0.968385	1.18854	0.249196	1.18854	1821.46	1532.52	-1.203	1.6994	0.932469	0.958539	1.01559	0.0223197
RGD735065	0.000407079	0.00613166	1.63422	0.708598	1.63422	2049.38	1254.04	1.24468	2.14566	0.0131083	0.0652934	0.706884	-0.500454	-1.41466	886.463	1254.04	-1.86069	-1.07555	2.48327e-05	0.000216082	1.79629	0.845023	1.79629	2252.63	1254.04	1.36815	2.35842	9.15838e-07	0.000107916	0.432553	-1.20905	-2.31186	886.463	2049.38	-3.23051	-1.65444	0.577958	0.995301	1.09918	0.136424	1.09918	2252.63	2049.38	-1.26942	1.5337	4.68296e-08	2.66199e-06	2.54114	1.34548
Dusp11	0.0149598	0.0683565	1.63413	0.708525	1.63413	302.915	185.367	1.10026	2.42706	0.782002	0.878452	1.05812	0.0815075	1.05812	196.141	185.367	-1.41012	1.57881	0.00351267	0.013952	1.80216	0.84973	1.80216	334.062	185.367	1.21349	2.6764	0.0800609	0.216898	0.647514	-0.627017	-1.54437	196.141	302.915	-2.51251	1.05343	0.691129	0.995301	1.10283	0.141205	1.10283	334.062	302.915	-1.46953	1.78728	0.0319688	0.0917973	1.70317	0.768222
Zbed3	0.000804699	0.00942315	1.63336	0.707843	1.63336	171.226	104.831	1.22592	2.17622	0.349612	0.542944	1.15206	0.204214	1.15206	120.771	104.831	-1.16773	1.54986	0.00614948	0.0219027	1.49581	0.580926	1.49581	156.807	104.831	1.12143	1.99517	0.0543446	0.166793	0.70533	-0.503629	-1.41778	120.771	171.226	-2.02322	1.00653	0.620767	0.995301	0.915786	-0.126917	-1.09196	156.807	171.226	-1.54724	1.29761	0.151122	0.291822	1.29838	0.376711
Mrpl17	2.92291e-05	0.00107003	1.63281	0.707353	1.63281	1869.72	1145.1	1.29742	2.05489	0.000137841	0.0027875	1.56582	0.64692	1.56582	1793.02	1145.1	1.24342	1.97182	6.52599e-07	9.45224e-06	1.79246	0.841944	1.79246	2052.55	1145.1	1.42431	2.25578	0.770683	0.877805	0.958977	-0.0604322	-1.04278	1793.02	1869.72	-1.38203	1.27097	0.515443	0.995301	1.09778	0.134591	1.09778	2052.55	1869.72	-1.20665	1.45416	0.346857	0.516949	1.14474	0.195023
Larp7	8.97311e-05	0.00240499	1.63136	0.706071	1.63136	830.023	508.793	1.277	2.08403	0.0035043	0.0265301	1.44359	0.529664	1.44359	734.491	508.793	1.12826	1.84705	1.9361e-06	2.40672e-05	1.81236	0.857872	1.81236	922.118	508.793	1.41878	2.31513	0.424807	0.627176	0.884904	-0.176407	-1.13007	734.491	830.023	-1.52586	1.19483	0.490295	0.995301	1.11096	0.151801	1.11096	922.118	830.023	-1.21377	1.49806	0.137509	0.272369	1.25545	0.328208
St3gal5	0.00268502	0.0213018	1.63124	0.705973	1.63124	1660.25	1017.78	1.1851	2.24535	0.506173	0.68189	1.11483	0.156824	1.11483	1134.65	1017.78	-1.23587	1.53599	9.19408e-06	9.23654e-05	2.06033	1.04287	2.06033	2096.96	1017.78	1.49697	2.83569	0.0568616	0.1718	0.683423	-0.549149	-1.46322	1134.65	1660.25	-2.16494	1.01117	0.241638	0.933836	1.26304	0.3369	1.26304	2096.96	1660.25	-1.17043	1.86715	0.00211736	0.0116383	1.84811	0.88605
Ppm1d	0.000212532	0.00419493	1.63119	0.705925	1.63119	258.114	158.237	1.25907	2.11329	0.553974	0.718641	1.08389	0.116218	1.08389	171.511	158.237	-1.2047	1.4153	3.30238e-07	5.26148e-06	1.96033	0.971098	1.96033	310.197	158.237	1.51394	2.53835	0.0125133	0.0622183	0.664478	-0.589708	-1.50494	171.511	258.114	-2.07415	-1.09194	0.251043	0.940294	1.20178	0.265173	1.20178	310.197	258.114	-1.13889	1.64487	0.0002888	0.00256228	1.80861	0.85488
Peds1	0.000471196	0.00663891	1.63036	0.705193	1.63036	929.347	570.025	1.23964	2.14424	0.000104671	0.00227263	0.57564	-0.796762	-1.7372	328.129	570.025	-2.29626	-1.31425	0.00255671	0.0107236	1.52496	0.608776	1.52496	869.268	570.025	1.15929	2.00599	1.74793e-09	1.16309e-06	0.353075	-1.50195	-2.83226	328.129	929.347	-3.97497	-2.01806	0.695763	0.995301	0.935353	-0.096417	-1.06911	869.268	929.347	-1.49451	1.30753	1.79352e-08	1.23709e-06	2.64916	1.40554
Gramd2b	0.00763798	0.0435269	1.6301	0.704962	1.6301	614.246	376.815	1.13841	2.33415	0.628611	0.775785	0.914511	-0.128928	-1.09348	344.601	376.815	-1.57066	1.31359	0.00154344	0.00711179	1.78593	0.836677	1.78593	672.965	376.815	1.24728	2.5572	0.010271	0.0547534	0.561015	-0.833889	-1.78248	344.601	614.246	-2.77154	-1.14639	0.683427	0.995301	1.0956	0.131715	1.0956	672.965	614.246	-1.41554	1.69911	0.00295727	0.0150718	1.95288	0.965604
Mboat7	0.00194336	0.0170943	1.62985	0.704736	1.62985	94.022	57.6876	1.19665	2.21987	0.595895	0.749891	1.09237	0.127466	1.09237	63.0164	57.6876	-1.26895	1.51421	0.000131492	0.000904765	1.82538	0.8682	1.82538	105.302	57.6876	1.34088	2.48495	0.04251	0.142735	0.670231	-0.57727	-1.49202	63.0164	94.022	-2.19624	-1.01361	0.549956	0.995301	1.11997	0.163464	1.11997	105.302	94.022	-1.29455	1.62381	0.00917222	0.0359332	1.67103	0.740734
Mboat7l1	0.00194336	0.0170943	1.62985	0.704736	1.62985	94.022	57.6876	1.19665	2.21987	0.595895	0.749891	1.09237	0.127466	1.09237	63.0164	57.6876	-1.26895	1.51421	0.000131492	0.000904765	1.82538	0.8682	1.82538	105.302	57.6876	1.34088	2.48495	0.04251	0.142735	0.670231	-0.57727	-1.49202	63.0164	94.022	-2.19624	-1.01361	0.549956	0.995301	1.11997	0.163464	1.11997	105.302	94.022	-1.29455	1.62381	0.00917222	0.0359332	1.67103	0.740734
Pcgf6	0.0810585	0.213937	1.62887	0.703872	1.62887	61.0935	37.5066	-1.06209	2.81795	0.6527	0.793226	1.13788	0.186353	1.13788	42.6782	37.5066	-1.54252	1.99722	0.00274198	0.011345	2.30259	1.20325	2.30259	86.3622	37.5066	1.33414	3.97401	0.29948	0.505841	0.698572	-0.517519	-1.43149	42.6782	61.0935	-2.81891	1.37564	0.306697	0.968385	1.41361	0.499382	1.41361	86.3622	61.0935	-1.37379	2.74522	0.0409021	0.111142	2.02357	1.0169
Psma4	0.0107987	0.0551984	1.62881	0.703815	1.62881	3804.82	2335.96	1.11936	2.37011	0.720439	0.839209	1.07096	0.0989062	1.07096	2501.72	2335.96	-1.35922	1.55897	0.00151871	0.00702642	1.83466	0.875511	1.83466	4285.69	2335.96	1.26084	2.66962	0.0737439	0.20476	0.657513	-0.604909	-1.52088	2501.72	3804.82	-2.40815	1.0411	0.611511	0.995301	1.12638	0.171697	1.12638	4285.69	3804.82	-1.40528	1.78293	0.0216876	0.068185	1.71309	0.776605
Sgk1	0.0514053	0.159916	1.62825	0.703324	1.62825	2256.04	1385.56	-1.00298	2.6591	0.373999	0.56714	1.24937	0.321206	1.24937	1731.08	1385.56	-1.30763	2.04113	0.487481	0.62218	1.18982	0.250742	1.18982	1648.56	1385.56	-1.37275	1.94336	0.387595	0.592337	0.76731	-0.382118	-1.30325	1731.08	2256.04	-2.37671	1.39932	0.306004	0.968385	0.730734	-0.452583	-1.36849	1648.56	2256.04	-2.49518	1.33236	0.873437	0.923999	0.952331	-0.0704646
S100a4	0.0124438	0.0607527	1.62817	0.703249	1.62817	313.69	192.665	1.11093	2.38624	2.41524e-16	1.36606e-12	4.92636	2.30052	4.92636	949.135	192.665	3.36522	7.21172	1.74205e-07	3.08133e-06	2.76327	1.46638	2.76327	532.384	192.665	1.88733	4.04575	3.16517e-06	0.000240298	3.02571	1.59727	3.02571	949.135	313.69	1.8993	4.82013	0.0260252	0.50283	1.69717	0.763127	1.69717	532.384	313.69	1.06522	2.704	0.0147716	0.0516049	0.560915	-0.834145
Cwc27	0.000423987	0.00626422	1.62789	0.703002	1.62789	448.321	275.401	1.24151	2.13452	0.131418	0.291262	1.23519	0.304738	1.23519	340.173	275.401	-1.06525	1.62526	0.00018355	0.00120157	1.67755	0.746356	1.67755	461.998	275.401	1.27925	2.19986	0.104376	0.258043	0.758771	-0.398263	-1.31792	340.173	448.321	-1.839	1.05877	0.858508	0.996194	1.03051	0.0433542	1.03051	461.998	448.321	-1.35031	1.43395	0.0718075	0.169615	1.35813	0.441618
Rpl23a	0.000302376	0.00515909	1.62644	0.70172	1.62644	4684.3	2880.09	1.24927	2.11748	0.0762191	0.20785	1.26994	0.344759	1.26994	3657.53	2880.09	-1.02551	1.65389	0.000133431	0.000916435	1.67239	0.741911	1.67239	4816.63	2880.09	1.28455	2.17732	0.133547	0.302451	0.780808	-0.356961	-1.28073	3657.53	4684.3	-1.76945	1.07876	0.865754	0.996194	1.02825	0.040191	1.02825	4816.63	4684.3	-1.3433	1.42026	0.095091	0.209478	1.31691	0.397152
Rps21	0.022728	0.0909121	1.62626	0.701557	1.62626	104.02	63.9627	1.07025	2.47113	0.317394	0.51101	1.24396	0.314937	1.24396	79.5668	63.9627	-1.23323	1.90833	0.00269576	0.0111701	1.89566	0.922702	1.89566	121.252	63.9627	1.24831	2.87871	0.308703	0.51627	0.764919	-0.38662	-1.30733	79.5668	104.02	-2.19015	1.28146	0.553925	0.995301	1.16566	0.221145	1.16566	121.252	104.02	-1.42519	1.93649	0.109208	0.231341	1.5239	0.607766
Snrpd1	0.0101656	0.0531145	1.62516	0.700586	1.62516	222.356	136.82	1.1222	2.35355	0.00131392	0.0133781	1.8415	0.88088	1.8415	251.954	136.82	1.26886	2.67258	0.000142466	0.000967377	2.0494	1.0352	2.0494	280.4	136.82	1.416	2.96614	0.588731	0.757821	1.13311	0.180294	1.13311	251.954	222.356	-1.38826	1.78246	0.313216	0.968385	1.26104	0.334618	1.26104	280.4	222.356	-1.24462	1.97923	0.643149	0.768085	1.1129	0.154324
Atrn	6.18912e-05	0.00184726	1.62395	0.699509	1.62395	1095.32	674.475	1.28097	2.05877	0.100013	0.246115	1.222	0.289239	1.222	824.206	674.475	-1.03917	1.55176	1.20057e-09	4.14049e-08	2.08629	1.06094	2.08629	1407.15	674.475	1.646	2.64434	0.0556162	0.16944	0.752483	-0.41027	-1.32893	824.206	1095.32	-1.77816	1.00685	0.0900592	0.734261	1.2847	0.361428	1.2847	1407.15	1095.32	-1.03992	1.71634	0.000315477	0.00276	1.70728	0.771698
Pbx3	0.0999756	0.246657	1.62385	0.699416	1.62385	37.6012	23.1556	-1.09728	2.8934	0.302103	0.496569	1.36689	0.450894	1.36689	31.6511	23.1556	-1.32455	2.47476	0.0115793	0.0363443	2.0975	1.06867	2.0975	48.5689	23.1556	1.18022	3.72771	0.635388	0.791273	0.841759	-0.248521	-1.18799	31.6511	37.6012	-2.42135	1.71567	0.471477	0.995301	1.29169	0.369256	1.29169	48.5689	37.6012	-1.55382	2.59248	0.23715	0.39684	1.53451	0.617778
Clec2g	0.207493	0.394914	1.62326	0.698894	1.62326	12.2199	7.528	-1.30843	3.44768	0.00216088	0.0190818	3.22909	1.69113	3.22909	24.3086	7.528	1.52678	6.82943	0.260868	0.400635	1.5444	0.62705	1.5444	11.6263	7.528	-1.38131	3.29467	0.133581	0.302455	1.98926	0.992235	1.98926	24.3086	12.2199	-1.23469	4.8859	0.91419	0.996194	0.951421	-0.0718439	-1.05106	11.6263	12.2199	-2.60021	2.35372	0.10912	0.231241	0.478278	-1.06408
Chmp5	0.00107398	0.0114396	1.62323	0.698863	1.62323	1117.07	688.178	1.21423	2.16999	0.28258	0.474899	1.17344	0.230745	1.17344	807.536	688.178	-1.14087	1.57094	6.63297e-05	0.000506974	1.80542	0.852338	1.80542	1242.45	688.178	1.35057	2.41347	0.0741479	0.205629	0.722907	-0.468119	-1.3833	807.536	1117.07	-1.97509	1.03217	0.556914	0.995301	1.11225	0.153475	1.11225	1242.45	1117.07	-1.28218	1.58617	0.0177233	0.0587935	1.53857	0.621594
Cct2	0.000420532	0.00624286	1.62231	0.698052	1.62231	3810.27	2348.66	1.23982	2.1228	0.542208	0.710137	1.08738	0.120857	1.08738	2553.89	2348.66	-1.20397	1.42357	2.63787e-06	3.15096e-05	1.90476	0.929611	1.90476	4473.64	2348.66	1.45572	2.49232	0.0173395	0.077558	0.670266	-0.577195	-1.49195	2553.89	3810.27	-2.07431	-1.07308	0.339136	0.968385	1.1741	0.231559	1.1741	4473.64	3810.27	-1.18365	1.63168	0.000855452	0.00578414	1.7517	0.808754
Lypla1	0.00612442	0.0373877	1.62205	0.697818	1.62205	3180.42	1960.74	1.14779	2.29228	0.0822352	0.217877	1.35927	0.442834	1.35927	2665.18	1960.74	-1.04001	1.92154	0.00612018	0.0218327	1.62216	0.697918	1.62216	3180.64	1960.74	1.14784	2.29249	0.413572	0.618502	0.837996	-0.254984	-1.19332	2665.18	3180.42	-1.82289	1.2801	0.999746	0.999974	1.00007	9.9234e-05	1.00007	3180.64	3180.42	-1.52709	1.5273	0.413409	0.580857	1.1934	0.255083
Slk	0.0126258	0.0613896	1.62117	0.697038	1.62117	185.759	114.583	1.10903	2.36983	0.11054	0.261323	1.36771	0.451757	1.36771	156.716	114.583	-1.07408	2.0092	0.0809601	0.166211	1.40357	0.489105	1.40357	160.826	114.583	-1.04262	2.05398	0.474942	0.668377	0.843652	-0.24528	-1.18532	156.716	185.759	-1.8897	1.34499	0.541986	0.995301	0.865777	-0.207932	-1.15503	160.826	185.759	-1.83559	1.3759	0.913534	0.94659	1.02623	0.0373479
Wdr55	0.00300482	0.0229976	1.62072	0.696633	1.62072	152.539	94.1185	1.17812	2.22959	0.121031	0.277034	1.29504	0.372992	1.29504	121.887	94.1185	-1.07067	1.79564	3.019e-05	0.000254858	1.96843	0.977044	1.96843	185.265	94.1185	1.43203	2.70575	0.263599	0.468547	0.799051	-0.323641	-1.25148	121.887	152.539	-1.85453	1.18409	0.32383	0.968385	1.21454	0.280411	1.21454	185.265	152.539	-1.21137	1.78691	0.0366211	0.102084	1.51998	0.604052
C4bpb	0.154701	0.325275	1.62028	0.696247	1.62028	25.6384	15.8234	-1.19968	3.14955	0.52888	0.700193	1.24761	0.319169	1.24761	19.7414	15.8234	-1.59575	2.48385	0.249584	0.387229	1.48047	0.566053	1.48047	23.426	15.8234	-1.31727	2.88716	0.53362	0.716067	0.769995	-0.377079	-1.29871	19.7414	25.6384	-2.95745	1.75345	0.826246	0.995454	0.913708	-0.130195	-1.09444	23.426	25.6384	-2.44976	2.04522	0.68455	0.797984	1.18664	0.246884
Bend7	0.0737477	0.202043	1.61954	0.695582	1.61954	31.9598	19.7339	-1.04741	2.74725	0.0907843	0.231357	1.59796	0.676235	1.59796	31.5341	19.7339	-1.07731	2.7509	0.00456511	0.0172653	2.13708	1.09564	2.13708	42.1729	19.7339	1.26445	3.61193	0.967667	0.985172	0.986679	-0.0193473	-1.0135	31.5341	31.9598	-1.93837	1.88708	0.39064	0.986661	1.31956	0.400056	1.31956	42.1729	31.9598	-1.42734	2.48533	0.377371	0.546667	1.33737	0.419403
Trmt6	3.52481e-05	0.00121935	1.61948	0.695532	1.61948	604.612	373.337	1.28877	2.03506	0.636259	0.781386	0.945309	-0.0811419	-1.05786	352.919	373.337	-1.33554	1.19345	2.3917e-08	5.55542e-07	1.91519	0.93749	1.91519	715.012	373.337	1.52444	2.40611	0.00018528	0.00343988	0.583711	-0.776674	-1.71318	352.919	604.612	-2.27185	-1.29189	0.237405	0.929567	1.1826	0.241958	1.1826	715.012	604.612	-1.11684	1.56194	9.29781e-07	2.90544e-05	2.026	1.01863
Pigb	0.119922	0.27769	1.61944	0.695492	1.61944	26.2745	16.2245	-1.13373	2.97328	0.822729	0.903078	0.928593	-0.106882	-1.0769	15.0659	16.2245	-2.05899	1.77544	0.0364132	0.0895447	1.90903	0.932837	1.90903	30.9729	16.2245	1.04174	3.49836	0.154926	0.332926	0.573405	-0.802373	-1.74397	15.0659	26.2745	-3.75297	1.23395	0.659074	0.995301	1.17882	0.237345	1.17882	30.9729	26.2745	-1.7618	2.44824	0.0647941	0.156647	2.05583	1.03972
Olr1	0.223192	0.414368	1.61897	0.695078	1.61897	17.826	11.0107	-1.34103	3.51494	0.23853	0.426332	1.61098	0.687942	1.61098	17.7381	11.0107	-1.37175	3.56006	0.451416	0.590952	1.35041	0.433394	1.35041	14.8689	11.0107	-1.61843	2.95137	0.991864	0.99752	0.995066	-0.00713555	-1.00496	17.7381	17.826	-2.6002	2.57461	0.705706	0.995301	0.834114	-0.261684	-1.19888	14.8689	17.826	-3.0735	2.13838	0.717568	0.821322	0.838249	-0.254548
Nfkbiz	0.0216221	0.0877921	1.61889	0.695004	1.61889	40.5782	25.0654	1.07323	2.44197	0.00029159	0.00476657	2.16188	1.11229	2.16188	54.1886	25.0654	1.42457	3.28082	0.708234	0.802821	1.08402	0.116396	1.08402	27.1715	25.0654	-1.40758	1.65406	0.254284	0.457598	1.33541	0.417285	1.33541	54.1886	40.5782	-1.23126	2.19574	0.117271	0.790383	0.66961	-0.578608	-1.49341	27.1715	40.5782	-2.46678	1.10605	0.00759635	0.0310104	0.501426	-0.995893
[truncated: 10,369 more rows]
[truncated: 5 more columns]

## Sheet: Atrophy v Cntrl._2106_FDR.05
Feature ID	P-value (Atrophy vs Control)	FDR step up (Atrophy vs Control)	Ratio (Atrophy vs Control)	Log2(Ratio) (Atrophy vs Control)	Fold change (Atrophy vs Control)	LSMean(Atrophy) (Atrophy vs Control)	LSMean(Control) (Atrophy vs Control)	FC 95% lower limit (Atrophy vs Control)	FC 95% upper limit (Atrophy vs Control)
[truncated: 2,106 more rows]

[truncated: 5 more sheets: Recov. v Cntrl_2008_FDR.05, Rep.Atroph. v Cntrl_3937_FDR.05, Rep.Atrophy v Recov_3198_FDR.05, Recov. v Atroph._2052_FDR.05, Rep.Atroph v Atrophy_79_FDR.05]
