# Supplementary material for: Repeated Disuse Atrophy Imprints a Molecular Memory in Skeletal Muscle: Transcriptional Resilience in Young Adults and Susceptibility in Aged Muscle
Source: Adv Sci (Weinh). 2026 Feb 25;13(23):e22726. doi: 10.1002/advs.202522726 (PMC13104094; doi:10.1002/advs.202522726)
Supplement: Supplementary file 12 — Supporting File 12: advs74388‐sup‐0012‐DataS4.xlsx. [file ADVS-13-e22726-s009.xlsx]

## Sheet: A1-C_ALL 982 DMRs_FDR.05
	X	seqnames	start	end	width	strand	pvalue	qvalue	meth.diff	annot.seqnames	annot.start	annot.end	annot.width	annot.strand	annot.id	annot.tx_id	annot.gene_id	annot.symbol	annot.type	fullNames	A1_Mean	C_Mean
31	31	chr1	7.337e+06	7.338e+06	1000	*	0.0100321	0.0494353	10.2924	chr1	7.33677e+06	7.34077e+06	4000	-	1to5kb:1303	NM_001014157	361452	Ltv1	rn6_genes_1to5kb	chr1:7337001-7338000	53.5984	44.2436
210	210	chr1	8.0589e+07	8.059e+07	1000	*	7.6537e-05	0.00147281	-20.9571	chr1	8.05898e+07	8.05899e+07	151	-	exon:13501	NM_001085352	292697	Apoc2	rn6_genes_exons	chr1:80589001-80590000	66.6393	86.8177
296	296	chr1	1.51399e+08	1.514e+08	1000	*	0.00593383	0.033976	5.75049	chr1	1.51226e+08	1.51439e+08	213240	+	intron:4551	NM_017012	24418	Grm5	rn6_genes_introns	chr1:151399001-151400000	92.6455	87.414
350	350	chr1	2.0007e+08	2.00071e+08	1000	*	0.00848321	0.0437901	-10.1184	chr1	2.00059e+08	2.00079e+08	19600	+	intron:6364	NM_001107554	309008	Inpp5f	rn6_genes_introns	chr1:200070001-200071000	74.7691	82.5212
719	719	chr2	2.1956e+08	2.19561e+08	1000	*	0.00568807	0.0331939	-12.8959	chr2	2.19559e+08	2.19563e+08	4000	+	1to5kb:3086	NM_053312	29611	Dbt	rn6_genes_1to5kb	chr2:219560001-219561000	80.7239	90.1639
736	736	chr2	2.35103e+08	2.35104e+08	1000	*	0.0087304	0.0446117	13.5947	chr2	2.35098e+08	2.35105e+08	6554	-	intron:28684	NM_012842	25313	Egf	rn6_genes_introns	chr2:235103001-235104000	55.2976	44.6342
921	921	chr3	2.668e+06	2.669e+06	1000	*	0.00894763	0.0455685	-6.83636	chr3	2.66808e+06	2.66877e+06	692	+	exon:33637	NM_024396	79248	Abca2	rn6_genes_exons	chr3:2668001-2669000	83.8017	90.1163
1107	1107	chr3	1.63804e+08	1.63805e+08	1000	*	0.000657144	0.00748309	9.63692	chr3	1.63804e+08	1.63805e+08	132	-	exon:46270	NM_001047860	296384	Znfx1	rn6_genes_exons	chr3:163804001-163805000	96.7699	87.6809
1127	1127	chr3	1.64209e+08	1.6421e+08	1000	*	0.00959029	0.0478006	5.36819	chr3	1.64208e+08	1.64214e+08	5488	+	intron:34742	NM_001025281	311651	Slc9a8	rn6_genes_introns	chr3:164209001-164210000	98.3415	92.4366
1173	1173	chr4	1.658e+06	1.659e+06	1000	*	0.00508265	0.0307223	-4.27427	chr4	1.65728e+06	1.65828e+06	1000	+	promoter:5363	NM_001000806	405092	Or8b49	rn6_genes_promoters	chr4:1658001-1659000	86.5389	88.9403
1287	1287	chr4	4.1431e+07	4.1432e+07	1000	*	0.000994812	0.0100153	-7.28639	chr4	4.13648e+07	4.14508e+07	85966	+	intron:41966	NM_001271104	500037	Foxp2	rn6_genes_introns	chr4:41431001-41432000	72.5405	79.8811
1846	1846	chr6	1.32716e+08	1.32717e+08	1000	*	0.00517335	0.0310238	15.2966	chr6	1.32703e+08	1.32718e+08	14329	+	intron:63221	NM_173290	24919	Yy1	rn6_genes_introns	chr6:132716001-132717000	87.7056	75.839
1861	1861	chr6	1.3373e+08	1.33731e+08	1000	*	0.0100236	0.0494353	-8.61508	chr6	1.33728e+08	1.33732e+08	4000	+	1to5kb:7955	NR_031785	100313979	Mir341	rn6_genes_1to5kb	chr6:133730001-133731000	70.3568	78.9825
2048	2048	chr7	1.25863e+08	1.25864e+08	1000	*	0.00193801	0.0158396	16.4314	chr7	1.25862e+08	1.25866e+08	4000	-	1to5kb:9464	NR_037390	100526607	Mir1249	rn6_genes_1to5kb	chr7:125863001-125864000	91.9643	73.4201
2129	2129	chr8	4.9883e+07	4.9884e+07	1000	*	0.00852137	0.0439126	4.56033	chr8	4.97577e+07	4.99648e+07	207027	+	intron:78466	NM_001108141	315615	Dscaml1	rn6_genes_introns	chr8:49883001-49884000	96.1239	91.1391
2199	2199	chr8	1.19573e+08	1.19574e+08	1000	*	7.48727e-05	0.00146867	-14.9668	chr8	1.19567e+08	1.19593e+08	25976	+	intron:81390	NM_001191799	316022	Trank1	rn6_genes_introns	chr8:119573001-119574000	82.5397	94.6359
2201	2201	chr8	1.20407e+08	1.20408e+08	1000	*	0.00808438	0.0421608	11.1697	chr8	1.20407e+08	1.20407e+08	60	-	exon:96917	NM_001135045	363153	Arpp21	rn6_genes_exons	chr8:120407001-120408000	65.187	56.3396
2853	2853	chr13	4.4259e+07	4.426e+07	1000	*	0.00662413	0.0367015	15.2047	chr13	4.42271e+07	4.43363e+07	109182	-	intron:116849	NM_001110763	360839	Tmem163	rn6_genes_introns	chr13:44259001-44260000	89.4444	78.2397
2923	2923	chr13	1.06801e+08	1.06802e+08	1000	*	0.00579534	0.0333761	9.43769	chr13	1.06756e+08	1.0681e+08	54302	+	intron:116401	NM_001302219	289369	Ush2a	rn6_genes_introns	chr13:106801001-106802000	88.8131	78.7342
2930	2930	chr14	3.836e+06	3.837e+06	1000	*	0.0030069	0.0211578	8.90891	chr14	3.83636e+06	3.83646e+06	96	-	exon:138406	NM_001108352	360908	Cdc7	rn6_genes_exons	chr14:3836001-3837000	96.6162	89.4355
3027	3027	chr14	8.6231e+07	8.6232e+07	1000	*	0.00997509	0.0493487	-13.9692	chr14	8.62317e+07	8.62318e+07	73	-	exon:140691	NM_001042354	24245	Camk2b	rn6_genes_exons	chr14:86231001-86232000	69.7691	84.9623
3108	3108	chr15	4.1012e+07	4.1013e+07	1000	*	0.00801634	0.0420375	-5.75529	chr15	4.10113e+07	4.10485e+07	37117	+	intron:126067	NM_001191686	305938	Spata13	rn6_genes_introns	chr15:41012001-41013000	66.7631	73.4606
3129	3129	chr15	5.7251e+07	5.7252e+07	1000	*	0.00676703	0.0370712	-3.28565	chr15	5.72505e+07	5.72525e+07	1941	+	intron:126494	NM_001012044	306071	Lcp1	rn6_genes_introns	chr15:57251001-57252000	85.1795	88.3538
3208	3208	chr16	2.0025e+07	2.0026e+07	1000	*	0.00930383	0.0467651	-1.65248	chr16	2.00223e+07	2.00263e+07	4000	+	1to5kb:15796	NM_001100908	498604	Niban3	rn6_genes_1to5kb	chr16:20025001-20026000	95.4281	96.8283
3248	3248	chr16	3.7145e+07	3.7146e+07	1000	*	0.00919986	0.0464639	4.73885	chr16	3.71355e+07	3.71549e+07	19458	-	intron:132905	NM_001012050	306436	Fbxo8	rn6_genes_introns	chr16:37145001-37146000	92.8466	88.5547
3478	3478	chr18	2.4876e+07	2.4877e+07	1000	*	0.00964348	0.047987	5.2526	chr18	2.48747e+07	2.488e+07	5273	+	intron:138742	NM_001034918	291705	Iws1	rn6_genes_introns	chr18:24876001-24877000	84.6315	78.8893
3706	3706	chr20	3.271e+06	3.272e+06	1000	*	0.00282433	0.0201576	-8.67089	chr20	3.26937e+06	3.27352e+06	4152	+	intron:146206	NM_001008858	361787	RT1-T24-1	rn6_genes_introns	chr20:3271001-3272000	84.2593	94.2264
3816	3816	chr20	4.6644e+07	4.6645e+07	1000	*	0.00131952	0.0122188	2.51462	chr20	4.66344e+07	4.66667e+07	32281	-	intron:150789	NM_001017448	294519	Cep57l1	rn6_genes_introns	chr20:46644001-46645000	99.4667	96.5902
3864	3864	chrX	5.561e+07	5.5611e+07	1000	*	0.00331154	0.0224741	7.26206	chrX	5.54971e+07	5.57659e+07	268824	-	intron:154124	NM_177935	317553	Il1rapl1	rn6_genes_introns	chrX:55610001-55611000	82.2879	71.2978
16	16	1	582001	583000	1000	*	0.00265241	0.0194761	8.58741	1	1	1.20101e+06	1.20101e+06	*	inter:1	NA	NA	NA	rn6_cpg_inter	1:582001-583000	92.7507	86.101
21	21	1	823001	824000	1000	*	9.21435e-05	0.0018839	-9.25568	1	1	1.20101e+06	1.20101e+06	*	inter:1	NA	NA	NA	rn6_cpg_inter	1:823001-824000	87.0661	96.6561
24	24	1	848001	849000	1000	*	0.0014063	0.0125359	-4.4279	1	1	1.20101e+06	1.20101e+06	*	inter:1	NA	NA	NA	rn6_cpg_inter	1:848001-849000	85.8352	90.3284
27	27	1	869001	870000	1000	*	0.00371279	0.0244999	5.95003	1	1	1.20101e+06	1.20101e+06	*	inter:1	NA	NA	NA	rn6_cpg_inter	1:869001-870000	94.6774	90.9732
35	35	1	4.27e+06	4.271e+06	1000	*	0.0082988	0.0420323	4.52797	1	4.0158e+06	4.64886e+06	633051	*	inter:18	NA	NA	NA	rn6_cpg_inter	1:4270001-4271000	95.4105	89.5043
50	50	1	1.12e+07	1.1201e+07	1000	*	1.0722e-05	0.000346296	-9.63402	1	8.88227e+06	1.19017e+07	3.01944e+06	*	inter:44	NA	NA	NA	rn6_cpg_inter	1:11200001-11201000	69.1329	81.0381
61	61	1	1.4286e+07	1.4287e+07	1000	*	0.00193965	0.0155477	20.1447	1	1.42287e+07	1.43105e+07	81728	*	inter:58	NA	NA	NA	rn6_cpg_inter	1:14286001-14287000	87.4868	71.7883
63	63	1	1.5606e+07	1.5607e+07	1000	*	0.00861289	0.0431697	4.94391	1	1.5605e+07	1.56093e+07	4244	+	intron:229	NM_001277694	365057	Map3k5	rn6_genes_introns	1:15606001-15607000	89.5114	84.4783
67	67	1	1.7058e+07	1.7059e+07	1000	*	0.00646653	0.0353642	7.58368	1	1.68236e+07	1.80526e+07	1.22906e+06	*	inter:75	NA	NA	NA	rn6_cpg_inter	1:17058001-17059000	87.6221	80.9427
88	88	1	3.4963e+07	3.4964e+07	1000	*	0.000930236	0.0094445	5.97681	1	3.42271e+07	3.52764e+07	1.04926e+06	*	inter:152	NA	NA	NA	rn6_cpg_inter	1:34963001-34964000	99.5614	94.6716
91	91	1	3.5645e+07	3.5646e+07	1000	*	0.000626676	0.00740887	3.08137	1	3.52848e+07	3.5864e+07	579143	*	inter:153	NA	NA	NA	rn6_cpg_inter	1:35645001-35646000	84.3724	82.2743
95	95	1	3.6466e+07	3.6467e+07	1000	*	0.000991312	0.00984044	-4.71783	1	3.64047e+07	3.67462e+07	341451	*	inter:158	NA	NA	NA	rn6_cpg_inter	1:36466001-36467000	90.2606	95.6508
101	101	1	3.6779e+07	3.678e+07	1000	*	0.000421099	0.00558593	-10.573	1	3.67548e+07	3.70388e+07	283930	*	inter:159	NA	NA	NA	rn6_cpg_inter	1:36779001-36780000	70.792	80.674
108	108	1	3.741e+07	3.7411e+07	1000	*	2.06883e-09	3.07365e-07	8.05348	1	3.71625e+07	3.75073e+07	344768	+	intron:578	NM_031007	81636	Adcy2	rn6_genes_introns	1:37410001-37411000	88.9468	80.4688
114	114	1	3.9496e+07	3.9497e+07	1000	*	2.21116e-07	1.49721e-05	4.2026	1	3.90244e+07	3.98075e+07	783144	*	inter:166	NA	NA	NA	rn6_cpg_inter	1:39496001-39497000	99.4323	96.3988
116	116	1	4.0078e+07	4.0079e+07	1000	*	5.2508e-06	0.000196666	8.7904	1	3.98164e+07	4.02829e+07	466514	*	inter:167	NA	NA	NA	rn6_cpg_inter	1:40078001-40079000	76.4003	68.1181
120	120	1	4.4561e+07	4.4562e+07	1000	*	0.00389205	0.0253614	-7.49898	1	4.45511e+07	4.45668e+07	15641	-	intron:10907	NM_001004216	292279	Nox3	rn6_genes_introns	1:44561001-44562000	55.6111	61.7873
127	127	1	4.7812e+07	4.7813e+07	1000	*	0.0035052	0.0235996	7.91338	1	4.76599e+07	4.7917e+07	257181	*	inter:202	NA	NA	NA	rn6_cpg_inter	1:47812001-47813000	84.487	78.3953
139	139	1	5.3109e+07	5.311e+07	1000	*	0.00119816	0.0111956	3.19539	1	5.30426e+07	5.31487e+07	106082	*	inter:220	NA	NA	NA	rn6_cpg_inter	1:53109001-53110000	96.2824	93.9803
150	150	1	5.3293e+07	5.3294e+07	1000	*	0.000913159	0.00933492	-5.78343	1	5.3179e+07	5.33562e+07	177178	*	inter:222	NA	NA	NA	rn6_cpg_inter	1:53293001-53294000	77.1255	79.1071
152	152	1	5.3347e+07	5.3348e+07	1000	*	0.00211401	0.0165453	9.44585	1	5.3179e+07	5.33562e+07	177178	*	inter:222	NA	NA	NA	rn6_cpg_inter	1:53347001-53348000	89.2569	81.5212
153	153	1	5.3473e+07	5.3474e+07	1000	*	0.00451953	0.028292	4.77123	1	5.34718e+07	5.34781e+07	6315	+	intron:1086	NM_057128	117269	Rps6ka2	rn6_genes_introns	1:53473001-53474000	97.7571	93.3855
155	155	1	5.351e+07	5.3511e+07	1000	*	0.0023178	0.017629	-10.6285	1	5.33646e+07	5.38362e+07	471599	*	inter:223	NA	NA	NA	rn6_cpg_inter	1:53510001-53511000	16.1603	26.9044
157	157	1	5.3527e+07	5.3528e+07	1000	*	0.00156783	0.0134642	-17.5893	1	5.35269e+07	5.35309e+07	4000	+	1to5kb:131	NM_001107461	308169	Tcp10b	rn6_genes_1to5kb	1:53527001-53528000	67.7498	83.7942
171	171	1	5.502e+07	5.5021e+07	1000	*	0.00348504	0.023535	-15.3741	1	5.45217e+07	5.58106e+07	1.28883e+06	*	inter:226	NA	NA	NA	rn6_cpg_inter	1:55020001-55021000	65.9774	82.9545
173	173	1	5.5027e+07	5.5028e+07	1000	*	0.00607918	0.0339967	2.20642	1	5.45217e+07	5.58106e+07	1.28883e+06	*	inter:226	NA	NA	NA	rn6_cpg_inter	1:55027001-55028000	84.2939	81.9164
180	180	1	5.5052e+07	5.5053e+07	1000	*	0.00853691	0.0429433	-7.15372	1	5.45217e+07	5.58106e+07	1.28883e+06	*	inter:226	NA	NA	NA	rn6_cpg_inter	1:55052001-55053000	78.8221	86.2123
186	186	1	5.8636e+07	5.8637e+07	1000	*	0.0031992	0.0222451	2.54311	1	5.85003e+07	5.93798e+07	879422	*	inter:243	NA	NA	NA	rn6_cpg_inter	1:58636001-58637000	82.8121	80.138
196	196	1	6.2048e+07	6.2049e+07	1000	*	0.000136138	0.00246658	-9.54787	1	6.14027e+07	6.25735e+07	1.1708e+06	*	inter:253	NA	NA	NA	rn6_cpg_inter	1:62048001-62049000	89.5988	97.4969
201	201	1	6.4972e+07	6.4973e+07	1000	*	0.000550745	0.00670561	6.29764	1	6.49728e+07	6.49729e+07	124	+	exon:1603	NM_001099489	690593	Vom2r13	rn6_genes_exons	1:64972001-64973000	96.7769	89.732
204	204	1	6.5106e+07	6.5107e+07	1000	*	0.000348232	0.00479477	16.2398	1	6.48353e+07	6.55168e+07	681522	*	inter:266	NA	NA	NA	rn6_cpg_inter	1:65106001-65107000	96.1039	79.9103
217	217	1	6.9248e+07	6.9249e+07	1000	*	0.00189422	0.0153783	7.71384	1	6.73943e+07	6.92865e+07	1.89224e+06	*	inter:281	NA	NA	NA	rn6_cpg_inter	1:69248001-69249000	89.7032	82.2082
218	218	1	6.9249e+07	6.925e+07	1000	*	0.00032492	0.00451152	10.6083	1	6.73943e+07	6.92865e+07	1.89224e+06	*	inter:281	NA	NA	NA	rn6_cpg_inter	1:69249001-69250000	94.9028	84.8986
220	220	1	7.0249e+07	7.025e+07	1000	*	0.00964615	0.0464796	5.01523	1	7.02457e+07	7.02516e+07	5874	+	intron:1503	NM_001107473	308322	Zim1	rn6_genes_introns	1:70249001-70250000	83.0441	77.6019
226	226	1	7.133e+07	7.1331e+07	1000	*	0.00326312	0.0225206	-3.54638	1	7.12947e+07	7.1379e+07	84209	*	inter:291	NA	NA	NA	rn6_cpg_inter	1:71330001-71331000	87.4053	87.8426
227	227	1	7.2056e+07	7.2057e+07	1000	*	0.000537713	0.00661792	7.39007	1	7.14506e+07	7.23075e+07	856902	*	inter:295	NA	NA	NA	rn6_cpg_inter	1:72056001-72057000	21.0283	15.2573
230	230	1	7.311e+07	7.3111e+07	1000	*	0.00629145	0.0348775	5.79734	1	7.29603e+07	7.32453e+07	285063	*	inter:314	NA	NA	NA	rn6_cpg_inter	1:73110001-73111000	93.6026	87.2981
251	251	1	7.5797e+07	7.5798e+07	1000	*	0.00815183	0.0415713	11.6209	1	7.53605e+07	7.75317e+07	2.17119e+06	*	inter:321	NA	NA	NA	rn6_cpg_inter	1:75797001-75798000	75.9637	59.6174
252	252	1	7.5861e+07	7.5862e+07	1000	*	0.0103886	0.0489461	-2.89143	1	7.53605e+07	7.75317e+07	2.17119e+06	*	inter:321	NA	NA	NA	rn6_cpg_inter	1:75861001-75862000	90.2122	93.2462
271	271	1	7.9706e+07	7.9707e+07	1000	*	0.0011261	0.0108404	6.84489	1	7.97043e+07	7.97071e+07	2808	-	intron:11733	NM_001329892	102557319	LOC102557319	rn6_genes_introns	1:79706001-79707000	91.2255	87.2483
274	274	1	7.9868e+07	7.9869e+07	1000	*	0.00361872	0.024109	-4.77835	1	7.9868e+07	7.987e+07	2000	*	shore:812	NA	NA	NA	rn6_cpg_shores	1:79868001-79869000	94.4056	98.9154
276	276	1	8.0241e+07	8.0242e+07	1000	*	0.000508293	0.00641969	23.3138	1	8.0241e+07	8.0243e+07	2000	*	shelf:779	NA	NA	NA	rn6_cpg_shelves	1:80241001-80242000	48.1481	24.9993
279	279	1	8.0764e+07	8.0765e+07	1000	*	1.62278e-07	1.14807e-05	21.31	1	8.07491e+07	8.07697e+07	20593	*	inter:407	NA	NA	NA	rn6_cpg_inter	1:80764001-80765000	61.3403	38.8159
283	283	1	8.1563e+07	8.1564e+07	1000	*	0.00211596	0.0165453	4.04811	1	8.15506e+07	8.15968e+07	46161	-	intron:11983	NM_001170329	292711	RGD1564380	rn6_genes_introns	1:81563001-81564000	88.6842	87.0066
291	291	1	8.3751e+07	8.3752e+07	1000	*	0.00700293	0.0373717	4.22695	1	8.37163e+07	8.37631e+07	46824	+	intron:2363	NM_012693	24895	Cyp2a2	rn6_genes_introns	1:83751001-83752000	96.8933	92.3353
293	293	1	8.4834e+07	8.4835e+07	1000	*	0.00531184	0.0311357	3.08431	1	8.48167e+07	8.48952e+07	78524	*	inter:472	NA	NA	NA	rn6_cpg_inter	1:84834001-84835000	95.116	92.8339
294	294	1	8.5172e+07	8.5173e+07	1000	*	0.00269667	0.0196393	16.1699	1	8.51626e+07	8.51905e+07	27927	+	intron:2513	NM_001106238	292756	Pak4	rn6_genes_introns	1:85172001-85173000	93.5185	77.0344
301	301	1	8.6434e+07	8.6435e+07	1000	*	2.94958e-05	0.000782532	21.164	1	8.5683e+07	8.6869e+07	1.18596e+06	*	inter:488	NA	NA	NA	rn6_cpg_inter	1:86434001-86435000	42.7598	21.8966
309	309	1	8.8339e+07	8.834e+07	1000	*	1.34642e-05	0.000416744	4.16772	1	8.82273e+07	8.85414e+07	314153	+	intron:2824	NM_144749	246264	Zfp382	rn6_genes_introns	1:88339001-88340000	99.7778	95.7003
312	312	1	8.9013e+07	8.9014e+07	1000	*	0.00130207	0.0119167	19.3122	1	8.90124e+07	8.90164e+07	4000	+	1to5kb:382	NM_001008775	361542	U2af1l4	rn6_genes_1to5kb	1:89013001-89014000	28.0159	13.8983
316	316	1	9.2692e+07	9.2693e+07	1000	*	0.00514717	0.0307113	5.14051	1	9.2124e+07	9.27033e+07	579264	*	inter:583	NA	NA	NA	rn6_cpg_inter	1:92692001-92693000	90.1467	85.0776
328	328	1	9.5724e+07	9.5725e+07	1000	*	9.19294e-05	0.0018839	-12.2435	1	9.55981e+07	9.57531e+07	155008	*	inter:608	NA	NA	NA	rn6_cpg_inter	1:95724001-95725000	71.6901	81.6531
329	329	1	9.6088e+07	9.6089e+07	1000	*	0.00496259	0.0299711	-14.2674	1	9.6053e+07	9.60981e+07	45165	*	inter:612	NA	NA	NA	rn6_cpg_inter	1:96088001-96089000	59.2109	69.8694
340	340	1	9.983e+07	9.9831e+07	1000	*	0.00578258	0.0329162	-14.0386	1	9.98294e+07	9.98315e+07	2057	+	intron:3149	NM_001004101	408210	Klk4	rn6_genes_introns	1:99830001-99831000	61.527	76.5622
346	346	1	1.03159e+08	1.0316e+08	1000	*	0.00343146	0.0233501	-6.72789	1	1.03133e+08	1.03169e+08	35953	*	inter:692	NA	NA	NA	rn6_cpg_inter	1:103159001-103160000	85.8323	93.1557
348	348	1	1.03332e+08	1.03333e+08	1000	*	0.000133457	0.00243781	-7.60338	1	1.03261e+08	1.03424e+08	162617	*	inter:694	NA	NA	NA	rn6_cpg_inter	1:103332001-103333000	87.6195	93.7757
350	350	1	1.03459e+08	1.0346e+08	1000	*	8.22066e-10	1.59305e-07	-18.496	1	1.03434e+08	1.04102e+08	667681	*	inter:695	NA	NA	NA	rn6_cpg_inter	1:103459001-103460000	66.1809	85.9251
357	357	1	1.07159e+08	1.0716e+08	1000	*	0.00718298	0.0378877	-5.27325	1	1.07008e+08	1.07228e+08	219415	*	inter:704	NA	NA	NA	rn6_cpg_inter	1:107159001-107160000	87.3895	90.5052
369	369	1	1.13183e+08	1.13184e+08	1000	*	0.00108812	0.0105432	13.7706	1	1.13035e+08	1.13204e+08	169397	+	intron:3735	NM_017065	24922	Gabrb3	rn6_genes_introns	1:113183001-113184000	70.6334	52.9586
375	375	1	1.17592e+08	1.17593e+08	1000	*	0.000316641	0.00442412	12.4576	1	1.16593e+08	1.22978e+08	6.38506e+06	*	inter:721	NA	NA	NA	rn6_cpg_inter	1:117592001-117593000	72.0761	64.8105
377	377	1	1.18634e+08	1.18635e+08	1000	*	0.000375862	0.00507651	6.06061	1	1.16593e+08	1.22978e+08	6.38506e+06	*	inter:721	NA	NA	NA	rn6_cpg_inter	1:118634001-118635000	6.06061	0
393	393	1	1.35586e+08	1.35587e+08	1000	*	0.00144884	0.0128381	-8.43434	1	1.35411e+08	1.35601e+08	189537	*	inter:772	NA	NA	NA	rn6_cpg_inter	1:135586001-135587000	89.3143	95.1976
394	394	1	1.36259e+08	1.3626e+08	1000	*	1.00822e-05	0.00032801	7.73868	1	1.36078e+08	1.36838e+08	760217	*	inter:776	NA	NA	NA	rn6_cpg_inter	1:136259001-136260000	97.2004	91.589
397	397	1	1.38671e+08	1.38672e+08	1000	*	0.000939161	0.00949187	-5.58761	1	1.37363e+08	1.40258e+08	2.89462e+06	*	inter:779	NA	NA	NA	rn6_cpg_inter	1:138671001-138672000	83.945	88.8699
430	430	1	1.62743e+08	1.62744e+08	1000	*	0.00359512	0.0239876	-7.61695	1	1.62718e+08	1.62764e+08	46114	*	inter:893	NA	NA	NA	rn6_cpg_inter	1:162743001-162744000	79.0933	87.2786
432	432	1	1.63701e+08	1.63702e+08	1000	*	0.00482853	0.029481	-8.85498	1	1.63668e+08	1.6377e+08	101829	*	inter:905	NA	NA	NA	rn6_cpg_inter	1:163701001-163702000	76.5836	80.7743
437	437	1	1.66797e+08	1.66798e+08	1000	*	0.00442914	0.0279527	19.0851	1	1.66797e+08	1.66797e+08	129	+	exon:5706	NM_022947	65041	Clpb	rn6_genes_exons	1:166797001-166798000	66.2597	54.2597
441	441	1	1.67399e+08	1.674e+08	1000	*	0.000132979	0.00243781	7.86958	1	1.67374e+08	1.67462e+08	87229	+	intron:5089	NM_001108496	361618	Stim1	rn6_genes_introns	1:167399001-167400000	99.0196	92.6336
451	451	1	1.77615e+08	1.77616e+08	1000	*	0.000668961	0.0077268	-16.44	1	1.7757e+08	1.77652e+08	81684	+	intron:5392	NM_001198589	361630	Tead1	rn6_genes_introns	1:177615001-177616000	73.7609	86.018
454	454	1	1.79945e+08	1.79946e+08	1000	*	0.000252452	0.00380135	6.13136	1	1.79014e+08	1.79961e+08	946323	*	inter:1017	NA	NA	NA	rn6_cpg_inter	1:179945001-179946000	93.7005	88.0471
460	460	1	1.80928e+08	1.80929e+08	1000	*	2.82183e-08	3.06759e-06	11.7882	1	1.80881e+08	1.81183e+08	301919	*	inter:1021	NA	NA	NA	rn6_cpg_inter	1:180928001-180929000	97.3438	87.6899
463	463	1	1.81153e+08	1.81154e+08	1000	*	0.00965666	0.04648	-9.01461	1	1.80881e+08	1.81183e+08	301919	*	inter:1021	NA	NA	NA	rn6_cpg_inter	1:181153001-181154000	74.5197	85.9822
465	465	1	1.8149e+08	1.81491e+08	1000	*	4.26733e-08	3.92034e-06	12.4359	1	1.81192e+08	1.81705e+08	513454	*	inter:1022	NA	NA	NA	rn6_cpg_inter	1:181490001-181491000	98.4825	86.3536
467	467	1	1.81826e+08	1.81827e+08	1000	*	0.00157321	0.0134844	5.72943	1	1.81789e+08	1.81864e+08	75266	*	inter:1025	NA	NA	NA	rn6_cpg_inter	1:181826001-181827000	15.5335	11.4013
468	468	1	1.83258e+08	1.83259e+08	1000	*	0.000261936	0.00386785	-6.31074	1	1.83029e+08	1.83725e+08	696157	*	inter:1031	NA	NA	NA	rn6_cpg_inter	1:183258001-183259000	90.6363	96.4379
470	470	1	1.86374e+08	1.86375e+08	1000	*	0.00125103	0.0115206	12.5	1	1.85638e+08	1.86632e+08	993610	*	inter:1043	NA	NA	NA	rn6_cpg_inter	1:186374001-186375000	100	87.4245
480	480	1	1.93075e+08	1.93076e+08	1000	*	2.17527e-05	0.000605959	-3.82211	1	1.93075e+08	1.93076e+08	1000	+	promoter:777	NM_001107549	308971	Tnrc6a	rn6_genes_promoters	1:193075001-193076000	91.8192	96.1453
481	481	1	1.93753e+08	1.93754e+08	1000	*	0.00404996	0.0260476	1.41522	1	1.93464e+08	1.94236e+08	772086	*	inter:1086	NA	NA	NA	rn6_cpg_inter	1:193753001-193754000	1.71919	0.978202
490	490	1	1.96036e+08	1.96037e+08	1000	*	0.00118027	0.0111605	6.29901	1	1.95909e+08	1.96778e+08	869322	*	inter:1091	NA	NA	NA	rn6_cpg_inter	1:196036001-196037000	47.9255	42.572
495	495	1	1.97821e+08	1.97822e+08	1000	*	1.89751e-05	0.000548431	14.3731	1	1.97822e+08	1.97823e+08	1000	-	promoter:2120	NM_001013237	365367	Cd19	rn6_genes_promoters	1:197821001-197822000	42.646	17.1656
497	497	1	1.98057e+08	1.98058e+08	1000	*	0.00249595	0.0185411	-6.51022	1	1.97987e+08	1.98063e+08	76342	*	inter:1108	NA	NA	NA	rn6_cpg_inter	1:198057001-198058000	88.7566	95.4141
500	500	1	1.9986e+08	1.99861e+08	1000	*	0.00114081	0.0108679	-13.728	1	1.99859e+08	1.99865e+08	6598	-	intron:16004	NM_001013193	361655	Tial1	rn6_genes_introns	1:199860001-199861000	64.4058	78.6673
505	505	1	2.01895e+08	2.01896e+08	1000	*	0.000764364	0.00826901	-14.686	1	2.01895e+08	2.01896e+08	1000	-	promoter:2178	NM_054005	117179	Cuzd1	rn6_genes_promoters	1:201895001-201896000	79.4465	92.2742
512	512	1	2.04847e+08	2.04848e+08	1000	*	0.0015146	0.0132107	4.22262	1	2.04842e+08	2.04853e+08	11439	-	intron:16185	NM_001108504	361664	Eef1akmt2	rn6_genes_introns	1:204847001-204848000	5.26132	2.06273
519	519	1	2.06509e+08	2.0651e+08	1000	*	0.00123299	0.0114468	8.82864	1	2.06284e+08	2.06896e+08	612614	*	inter:1187	NA	NA	NA	rn6_cpg_inter	1:206509001-206510000	92.1751	85.4132
520	520	1	2.06839e+08	2.0684e+08	1000	*	0.00931609	0.0455291	-12.5023	1	2.06284e+08	2.06896e+08	612614	*	inter:1187	NA	NA	NA	rn6_cpg_inter	1:206839001-206840000	28.268	39.4552
543	543	1	2.23227e+08	2.23228e+08	1000	*	2.08259e-05	0.000587485	-7.17348	1	2.22975e+08	2.23499e+08	523718	-	intron:17681	NM_173302	286961	Slc22a24	rn6_genes_introns	1:223227001-223228000	84.8785	90.7355
550	550	1	2.32145e+08	2.32146e+08	1000	*	0.00685088	0.036883	9.21968	1	2.31536e+08	2.33142e+08	1.60537e+06	*	inter:1458	NA	NA	NA	rn6_cpg_inter	1:232145001-232146000	54.9242	46.4839
555	555	1	2.36243e+08	2.36244e+08	1000	*	8.76239e-05	0.0018165	-16.8614	1	2.3623e+08	2.36254e+08	24703	+	intron:8549	NM_053823	116548	Pcsk5	rn6_genes_introns	1:236243001-236244000	78.2107	94.7534
561	561	1	2.38043e+08	2.38044e+08	1000	*	0.000599524	0.00712567	-10.2632	1	2.37071e+08	2.38838e+08	1.76701e+06	*	inter:1474	NA	NA	NA	rn6_cpg_inter	1:238043001-238044000	83.4274	93.2863
564	564	1	2.38301e+08	2.38302e+08	1000	*	0.00809805	0.0413444	2.72201	1	2.37071e+08	2.38838e+08	1.76701e+06	*	inter:1474	NA	NA	NA	rn6_cpg_inter	1:238301001-238302000	97.4095	94.6388
566	566	1	2.38393e+08	2.38394e+08	1000	*	4.30992e-08	3.92034e-06	-11.3299	1	2.38382e+08	2.38411e+08	29598	-	intron:18179	NM_001108521	361739	Tmc1	rn6_genes_introns	1:238393001-238394000	82.4784	93.0794
571	571	1	2.40988e+08	2.40989e+08	1000	*	0.00953336	0.0461357	5.39895	1	2.40982e+08	2.40989e+08	7063	-	intron:18219	NM_001106357	293967	Smc5	rn6_genes_introns	1:240988001-240989000	96.5686	91.324
580	580	1	2.44025e+08	2.44026e+08	1000	*	0.000231125	0.00360803	6.2532	1	2.43668e+08	2.44611e+08	942922	*	inter:1503	NA	NA	NA	rn6_cpg_inter	1:244025001-244026000	75.6432	69.4383
581	581	1	2.44138e+08	2.44139e+08	1000	*	0.000483407	0.00622712	-12.4669	1	2.43668e+08	2.44611e+08	942922	*	inter:1503	NA	NA	NA	rn6_cpg_inter	1:244138001-244139000	71.6199	84.0671
583	583	1	2.44283e+08	2.44284e+08	1000	*	0.00194188	0.0155477	13.6405	1	2.43668e+08	2.44611e+08	942922	*	inter:1503	NA	NA	NA	rn6_cpg_inter	1:244283001-244284000	86.9246	71.661
585	585	1	2.45484e+08	2.45485e+08	1000	*	0.000144033	0.00255764	-13.0362	1	2.45483e+08	2.45485e+08	2521	-	intron:18313	NM_001025036	499339	Pum3	rn6_genes_introns	1:245484001-245485000	70.8664	92.86
588	588	1	2.45717e+08	2.45718e+08	1000	*	0.00450911	0.0282665	16.5459	1	2.45521e+08	2.46106e+08	584801	*	inter:1507	NA	NA	NA	rn6_cpg_inter	1:245717001-245718000	88.3333	72.9167
590	590	1	2.4637e+08	2.46371e+08	1000	*	0.000762835	0.00826901	10.7441	1	2.46116e+08	2.46795e+08	679022	*	inter:1508	NA	NA	NA	rn6_cpg_inter	1:246370001-246371000	94.5971	87.8841
596	596	1	2.4973e+08	2.49731e+08	1000	*	0.00417112	0.0266592	5.79777	1	2.49463e+08	2.49813e+08	349522	-	intron:18420	NM_001105731	54286	Prkg1	rn6_genes_introns	1:249730001-249731000	93.539	88.8369
597	597	1	2.49731e+08	2.49732e+08	1000	*	0.00153494	0.01331	8.71795	1	2.49463e+08	2.49813e+08	349522	-	intron:18420	NM_001105731	54286	Prkg1	rn6_genes_introns	1:249731001-249732000	100	91.791
600	600	1	2.50791e+08	2.50792e+08	1000	*	0.0037264	0.0244999	9.48667	1	2.50785e+08	2.5081e+08	25076	-	intron:18448	NM_181386	353229	Sgms1	rn6_genes_introns	1:250791001-250792000	81.0021	73.992
601	601	1	2.52007e+08	2.52008e+08	1000	*	0.000617501	0.00731981	12.5714	1	2.51902e+08	2.52087e+08	184723	-	intron:18472	NM_001014167	361751	Rnls	rn6_genes_introns	1:252007001-252008000	100	88.7894
604	604	1	2.54733e+08	2.54734e+08	1000	*	0.00178942	0.0148245	6.78733	1	2.54734e+08	2.54734e+08	138	-	exon:21130	NM_013220	27064	Ankrd1	rn6_genes_exons	1:254733001-254734000	100	95.0356
627	627	2	248001	249000	1000	*	5.35367e-08	4.41884e-06	17.5534	2	1	405318	405318	*	inter:1766	NA	NA	NA	rn6_cpg_inter	2:248001-249000	30.9662	12.7311
630	630	2	267001	268000	1000	*	0.00355693	0.0238445	-7.03638	2	1	405318	405318	*	inter:1766	NA	NA	NA	rn6_cpg_inter	2:267001-268000	79.2861	85.1264
641	641	2	588001	589000	1000	*	0.000708438	0.00795507	-5.10525	2	555487	1.40681e+06	851326	*	inter:1768	NA	NA	NA	rn6_cpg_inter	2:588001-589000	87.699	88.9811
642	642	2	590001	591000	1000	*	0.00123942	0.0114468	-1.57363	2	555487	1.40681e+06	851326	*	inter:1768	NA	NA	NA	rn6_cpg_inter	2:590001-591000	2.55987	4.10845
644	644	2	664001	665000	1000	*	1.04259e-06	5.46992e-05	-4.14171	2	555487	1.40681e+06	851326	*	inter:1768	NA	NA	NA	rn6_cpg_inter	2:664001-665000	0.35461	5.28722
646	646	2	719001	720000	1000	*	0.000132389	0.00243781	-1.7603	2	555487	1.40681e+06	851326	*	inter:1768	NA	NA	NA	rn6_cpg_inter	2:719001-720000	2.06736	4.21063
652	652	2	840001	841000	1000	*	0.00221549	0.0171503	-1.14805	2	555487	1.40681e+06	851326	*	inter:1768	NA	NA	NA	rn6_cpg_inter	2:840001-841000	1.76525	3.01336
660	660	2	1.362e+06	1.363e+06	1000	*	4.19488e-09	5.84279e-07	-4.11101	2	555487	1.40681e+06	851326	*	inter:1768	NA	NA	NA	rn6_cpg_inter	2:1362001-1363000	6.54482	10.9864
662	662	2	1.499e+06	1.5e+06	1000	*	2.64499e-07	1.73366e-05	6	2	1.49963e+06	1.49967e+06	39	-	exon:27813	NM_001033715	25403	Cast	rn6_genes_exons	2:1499001-1500000	74.816	72.6561
663	663	2	2.073e+06	2.074e+06	1000	*	6.30066e-07	3.51032e-05	-6.12509	2	1.41517e+06	2.45253e+06	1.03736e+06	*	inter:1769	NA	NA	NA	rn6_cpg_inter	2:2073001-2074000	24.2234	27.1371
666	666	2	2.354e+06	2.355e+06	1000	*	0.00458545	0.0285847	1.88699	2	1.41517e+06	2.45253e+06	1.03736e+06	*	inter:1769	NA	NA	NA	rn6_cpg_inter	2:2354001-2355000	83.2214	81.3734
670	670	2	2.843e+06	2.844e+06	1000	*	4.41691e-05	0.0010937	4.16504	2	2.83594e+06	2.85757e+06	21626	-	intron:24548	NM_001047917	365619	Arsk	rn6_genes_introns	2:2843001-2844000	76.3775	70.8905
671	671	2	2.845e+06	2.846e+06	1000	*	4.85331e-32	4.32632e-29	-17.2524	2	2.83594e+06	2.85757e+06	21626	-	intron:24548	NM_001047917	365619	Arsk	rn6_genes_introns	2:2845001-2846000	10.0073	24.5213
680	680	2	3.466e+06	3.467e+06	1000	*	0.00947329	0.0459859	-6.32616	2	3.40564e+06	4.19146e+06	785827	*	inter:1774	NA	NA	NA	rn6_cpg_inter	2:3466001-3467000	86.6838	93.0044
682	682	2	3.511e+06	3.512e+06	1000	*	1.53618e-10	3.60362e-08	-7.45168	2	3.40564e+06	4.19146e+06	785827	*	inter:1774	NA	NA	NA	rn6_cpg_inter	2:3511001-3512000	0.529101	8.59174
698	698	2	1.0884e+07	1.0885e+07	1000	*	0.002695	0.0196393	5.6947	2	9.68816e+06	1.16681e+07	1.97998e+06	*	inter:1786	NA	NA	NA	rn6_cpg_inter	2:10884001-10885000	91.6452	85.2007
699	699	2	1.1364e+07	1.1365e+07	1000	*	0.00137727	0.0123558	-6.12155	2	9.68816e+06	1.16681e+07	1.97998e+06	*	inter:1786	NA	NA	NA	rn6_cpg_inter	2:11364001-11365000	90.9219	94.8231
700	700	2	1.1365e+07	1.1366e+07	1000	*	0.00101406	0.00999427	-16.2092	2	9.68816e+06	1.16681e+07	1.97998e+06	*	inter:1786	NA	NA	NA	rn6_cpg_inter	2:11365001-11366000	77.1611	91.1904
703	703	2	1.3883e+07	1.3884e+07	1000	*	0.00783565	0.0404052	5.44036	2	1.37012e+07	1.46976e+07	996352	*	inter:1795	NA	NA	NA	rn6_cpg_inter	2:13883001-13884000	88.9881	83.9436
709	709	2	1.6036e+07	1.6037e+07	1000	*	0.0064265	0.0352318	-5.16246	2	1.47059e+07	1.62539e+07	1.54797e+06	*	inter:1796	NA	NA	NA	rn6_cpg_inter	2:16036001-16037000	89.1595	93.7576
713	713	2	1.7359e+07	1.736e+07	1000	*	5.88148e-05	0.00134265	-4.92915	2	1.62622e+07	1.76122e+07	1.34996e+06	*	inter:1797	NA	NA	NA	rn6_cpg_inter	2:17359001-17360000	91.6241	96.6923
729	729	2	2.3994e+07	2.3995e+07	1000	*	0.000243457	0.00371612	-8.55865	2	2.39457e+07	2.40202e+07	74509	*	inter:1827	NA	NA	NA	rn6_cpg_inter	2:23994001-23995000	80.4142	88.3949
730	730	2	2.4131e+07	2.4132e+07	1000	*	0.00211744	0.0165453	8.36461	2	2.4126e+07	2.41342e+07	8185	+	intron:19747	NM_001107646	309969	Ap3b1	rn6_genes_introns	2:24131001-24132000	92.6553	88.3571
735	735	2	2.4931e+07	2.4932e+07	1000	*	0.00464346	0.0287848	-9.67514	2	2.49278e+07	2.50369e+07	109102	*	inter:1835	NA	NA	NA	rn6_cpg_inter	2:24931001-24932000	89.2295	97.1857
736	736	2	2.4981e+07	2.4982e+07	1000	*	0.000237058	0.00364341	7.61581	2	2.49278e+07	2.50369e+07	109102	*	inter:1835	NA	NA	NA	rn6_cpg_inter	2:24981001-24982000	99.3827	93.1604
741	741	2	2.6146e+07	2.6147e+07	1000	*	0.00922684	0.0451424	16.1307	2	2.61395e+07	2.64337e+07	294139	*	inter:1843	NA	NA	NA	rn6_cpg_inter	2:26146001-26147000	86.8967	72.3199
746	746	2	2.9295e+07	2.9296e+07	1000	*	2.11168e-05	0.000591946	-12.8152	2	2.9159e+07	2.94324e+07	273448	*	inter:1869	NA	NA	NA	rn6_cpg_inter	2:29295001-29296000	86.1111	96.8767
747	747	2	2.997e+07	2.9971e+07	1000	*	0.00406556	0.0261103	8.23701	2	2.99091e+07	3.0123e+07	213957	*	inter:1874	NA	NA	NA	rn6_cpg_inter	2:29970001-29971000	90.5762	80.5324
752	752	2	3.1211e+07	3.1212e+07	1000	*	0.000538986	0.00661792	4.13007	2	3.10968e+07	3.17517e+07	654947	*	inter:1887	NA	NA	NA	rn6_cpg_inter	2:31211001-31212000	95.8061	91.5711
753	753	2	3.1493e+07	3.1494e+07	1000	*	0.00174913	0.014572	-5.23129	2	3.10968e+07	3.17517e+07	654947	*	inter:1887	NA	NA	NA	rn6_cpg_inter	2:31493001-31494000	89.82	95.6872
779	779	2	5.1955e+07	5.1956e+07	1000	*	2.05983e-06	9.36819e-05	-18.3338	2	5.17653e+07	5.22784e+07	513104	*	inter:1943	NA	NA	NA	rn6_cpg_inter	2:51955001-51956000	76.2206	93.749
793	793	2	6.162e+07	6.1621e+07	1000	*	0.00476356	0.0292044	12.7749	2	6.14182e+07	6.19445e+07	526337	*	inter:1988	NA	NA	NA	rn6_cpg_inter	2:61620001-61621000	64.5062	52.2804
810	810	2	7.5443e+07	7.5444e+07	1000	*	0.000200149	0.00325577	5.07528	2	7.47183e+07	7.65068e+07	1.78853e+06	*	inter:1999	NA	NA	NA	rn6_cpg_inter	2:75443001-75444000	93.7789	88.4404
820	820	2	7.9339e+07	7.934e+07	1000	*	1.22131e-07	9.07245e-06	-5.05474	2	7.93221e+07	7.94395e+07	117369	-	intron:25718	NM_001108545	361907	Fbxl7	rn6_genes_introns	2:79339001-79340000	89.3538	94.4194
842	842	2	9.3298e+07	9.3299e+07	1000	*	0.000280539	0.00405969	8.22905	2	9.2269e+07	9.35148e+07	1.24571e+06	*	inter:2032	NA	NA	NA	rn6_cpg_inter	2:93298001-93299000	73.7233	64.2658
848	848	2	9.7281e+07	9.7282e+07	1000	*	0.000813219	0.00867125	5.37533	2	9.66724e+07	9.82487e+07	1.57628e+06	*	inter:2050	NA	NA	NA	rn6_cpg_inter	2:97281001-97282000	80.8808	75.9436
855	855	2	1.00001e+08	1.00002e+08	1000	*	0.00396436	0.0256663	-5.54418	2	9.86137e+07	1.00673e+08	2.05952e+06	*	inter:2052	NA	NA	NA	rn6_cpg_inter	2:100001001-100002000	83.0533	88.6198
871	871	2	1.10165e+08	1.10166e+08	1000	*	0.00126905	0.0116624	3.98936	2	1.09313e+08	1.10778e+08	1.46583e+06	*	inter:2069	NA	NA	NA	rn6_cpg_inter	2:110165001-110166000	83.1184	79.8331
903	903	2	1.30892e+08	1.30893e+08	1000	*	0.00940502	0.045784	-6.37	2	1.29866e+08	1.32908e+08	3.04114e+06	*	inter:2151	NA	NA	NA	rn6_cpg_inter	2:130892001-130893000	66.9659	70.725
904	904	2	1.31594e+08	1.31595e+08	1000	*	0.00662024	0.0359841	-6.82234	2	1.29866e+08	1.32908e+08	3.04114e+06	*	inter:2151	NA	NA	NA	rn6_cpg_inter	2:131594001-131595000	79.2857	88.578
909	909	2	1.34334e+08	1.34335e+08	1000	*	0.000584716	0.00698693	5.03643	2	1.32916e+08	1.36988e+08	4.07215e+06	*	inter:2152	NA	NA	NA	rn6_cpg_inter	2:134334001-134335000	98.1901	93.7885
929	929	2	1.47227e+08	1.47228e+08	1000	*	0.00011224	0.00211081	-6.80828	2	1.47222e+08	1.47473e+08	251769	*	inter:2189	NA	NA	NA	rn6_cpg_inter	2:147227001-147228000	85.3727	91.7366
930	930	2	1.48588e+08	1.48589e+08	1000	*	0.00243698	0.0182245	3.14566	2	1.48055e+08	1.48603e+08	548207	*	inter:2195	NA	NA	NA	rn6_cpg_inter	2:148588001-148589000	84.8642	82.382
939	939	2	1.53542e+08	1.53543e+08	1000	*	0.00561303	0.032281	14.5423	2	1.53102e+08	1.53901e+08	799596	*	inter:2206	NA	NA	NA	rn6_cpg_inter	2:153542001-153543000	29.5211	7.01293
957	957	2	1.73878e+08	1.73879e+08	1000	*	0.000664417	0.00771188	-14.93	2	1.72464e+08	1.74008e+08	1.54402e+06	*	inter:2252	NA	NA	NA	rn6_cpg_inter	2:173878001-173879000	84.2749	92.3005
959	959	2	1.74218e+08	1.74219e+08	1000	*	0.00656114	0.0357554	20.4574	2	1.74017e+08	1.74409e+08	392155	*	inter:2253	NA	NA	NA	rn6_cpg_inter	2:174218001-174219000	73.0287	57.5172
972	972	2	1.78997e+08	1.78998e+08	1000	*	0.00308905	0.0216541	-4.24332	2	1.78394e+08	1.79701e+08	1.30636e+06	*	inter:2260	NA	NA	NA	rn6_cpg_inter	2:178997001-178998000	91.9486	95.6307
979	979	2	1.80249e+08	1.8025e+08	1000	*	0.00398331	0.0257303	-5.53013	2	1.79956e+08	1.80853e+08	896753	*	inter:2263	NA	NA	NA	rn6_cpg_inter	2:180249001-180250000	79.0494	84.4571
1002	1002	2	1.82592e+08	1.82593e+08	1000	*	2.0962e-06	9.40052e-05	-9.7842	2	1.82119e+08	1.82719e+08	600128	*	inter:2269	NA	NA	NA	rn6_cpg_inter	2:182592001-182593000	85.6371	93.3458
1004	1004	2	1.8396e+08	1.83961e+08	1000	*	0.000100159	0.00196236	-5.01866	2	1.83816e+08	1.84077e+08	261020	*	inter:2281	NA	NA	NA	rn6_cpg_inter	2:183960001-183961000	1.67224	6.82952
1023	1023	2	1.94821e+08	1.94822e+08	1000	*	0.00681216	0.0368274	4.22586	2	1.94013e+08	1.95117e+08	1.10438e+06	*	inter:2374	NA	NA	NA	rn6_cpg_inter	2:194821001-194822000	95.2981	90.9673
1027	1027	2	1.9608e+08	1.96081e+08	1000	*	1.2575e-06	6.36909e-05	5.65349	2	1.9605e+08	1.96116e+08	65988	*	inter:2385	NA	NA	NA	rn6_cpg_inter	2:196080001-196081000	5.98485	1.5054
1028	1028	2	1.9739e+08	1.97391e+08	1000	*	3.40253e-08	3.6108e-06	24.6359	2	1.97215e+08	1.97626e+08	411411	*	inter:2401	NA	NA	NA	rn6_cpg_inter	2:197390001-197391000	53.629	34.0602
1030	1030	2	1.98325e+08	1.98326e+08	1000	*	0.00306117	0.0215885	3.13859	2	1.98325e+08	1.98326e+08	675	+	exon:25861	NM_057210	117559	Sv2a	rn6_genes_exons	2:198325001-198326000	88.4327	85.801
1034	1034	2	2.03836e+08	2.03837e+08	1000	*	1.90723e-05	0.000548431	8.74289	2	2.03832e+08	2.03844e+08	11819	+	intron:22950	NM_001106455	295325	Igsf3	rn6_genes_introns	2:203836001-203837000	97.672	92.3359
1041	1041	2	2.11536e+08	2.11537e+08	1000	*	4.49733e-05	0.00110683	-5.08221	2	2.11532e+08	2.11634e+08	102109	*	inter:2524	NA	NA	NA	rn6_cpg_inter	2:211536001-211537000	90.0417	96.8362
1042	1042	2	2.14489e+08	2.1449e+08	1000	*	0.00427403	0.0272141	-8.06048	2	2.13426e+08	2.14993e+08	1.56726e+06	*	inter:2538	NA	NA	NA	rn6_cpg_inter	2:214489001-214490000	69.5442	77.3358
1050	1050	2	2.19434e+08	2.19435e+08	1000	*	0.00213633	0.0166465	-24.6068	2	2.19427e+08	2.19439e+08	11586	-	intron:28350	NM_001134856	310806	Cdc14a	rn6_genes_introns	2:219434001-219435000	31.6667	57.0064
1082	1082	2	2.36965e+08	2.36966e+08	1000	*	0.00198614	0.0157797	-7.28636	2	2.3661e+08	2.37147e+08	536692	*	inter:2618	NA	NA	NA	rn6_cpg_inter	2:236965001-236966000	89.429	95.5959
1084	1084	2	2.38324e+08	2.38325e+08	1000	*	2.37469e-05	0.000657402	-10.7527	2	2.38257e+08	2.38525e+08	267584	*	inter:2622	NA	NA	NA	rn6_cpg_inter	2:238324001-238325000	78.2592	89.7308
1093	1093	3	2001	3000	1000	*	0.000808855	0.00865322	4.13366	3	1	390023	390023	*	inter:2719	NA	NA	NA	rn6_cpg_inter	3:2001-3000	80.7367	78.1591
1103	1103	3	238001	239000	1000	*	4.5001e-10	9.11696e-08	-7.71836	3	1	390023	390023	*	inter:2719	NA	NA	NA	rn6_cpg_inter	3:238001-239000	85.8636	93.7515
1106	1106	3	313001	314000	1000	*	0.00225456	0.0173054	-8.16526	3	1	390023	390023	*	inter:2719	NA	NA	NA	rn6_cpg_inter	3:313001-314000	84.3985	92.6787
1107	1107	3	325001	326000	1000	*	0.00347966	0.0235343	2.33856	3	1	390023	390023	*	inter:2719	NA	NA	NA	rn6_cpg_inter	3:325001-326000	94.6526	92.9875
1115	1115	3	407001	408000	1000	*	7.67367e-11	1.90012e-08	-5.47302	3	407829	407951	123	-	exon:40053	NM_001134447	296532	Spopl	rn6_genes_exons	3:407001-408000	88.1709	89.8263
1126	1126	3	491001	492000	1000	*	0.00706045	0.0375258	2.91113	3	475691	494735	19045	*	inter:2721	NA	NA	NA	rn6_cpg_inter	3:491001-492000	89.0739	86.2037
1136	1136	3	768001	769000	1000	*	0.000234865	0.00364341	-9.28993	3	503179	1.4743e+06	971126	*	inter:2722	NA	NA	NA	rn6_cpg_inter	3:768001-769000	86.5224	93.2698
1144	1144	3	844001	845000	1000	*	0.000510559	0.00641969	5.74657	3	503179	1.4743e+06	971126	*	inter:2722	NA	NA	NA	rn6_cpg_inter	3:844001-845000	93.2051	89.4124
1145	1145	3	845001	846000	1000	*	0.00322865	0.02238	1.77253	3	503179	1.4743e+06	971126	*	inter:2722	NA	NA	NA	rn6_cpg_inter	3:845001-846000	95.9962	94.756
1147	1147	3	849001	850000	1000	*	0.00359093	0.0239876	2.35287	3	503179	1.4743e+06	971126	*	inter:2722	NA	NA	NA	rn6_cpg_inter	3:849001-850000	89.7365	88.1757
1149	1149	3	851001	852000	1000	*	0.00694356	0.0372419	-11.2179	3	503179	1.4743e+06	971126	*	inter:2722	NA	NA	NA	rn6_cpg_inter	3:851001-852000	81.9551	92.3418
1159	1159	3	934001	935000	1000	*	0.00197135	0.0157182	-1.81546	3	926003	936893	10891	-	intron:35240	NM_031044	81676	Hnmt	rn6_genes_introns	3:934001-935000	88.9641	91.029
1164	1164	3	948001	949000	1000	*	0.00711734	0.03772	5.35466	3	503179	1.4743e+06	971126	*	inter:2722	NA	NA	NA	rn6_cpg_inter	3:948001-949000	82.5564	78.2977
1180	1180	3	1.075e+06	1.076e+06	1000	*	0.00685182	0.036883	5.30996	3	503179	1.4743e+06	971126	*	inter:2722	NA	NA	NA	rn6_cpg_inter	3:1075001-1076000	74.3095	69.3063
1189	1189	3	1.12e+06	1.121e+06	1000	*	2.49283e-05	0.000681641	2.55972	3	1.11768e+06	1.12168e+06	4000	-	1to5kb:4550	NM_001099361	680050	Tbpl2	rn6_genes_1to5kb	3:1120001-1121000	89.6296	87.6941
1206	1206	3	1.497e+06	1.498e+06	1000	*	6.7033e-05	0.00147178	4.16975	3	1.48497e+06	1.50047e+06	15498	+	intron:29406	NM_001134881	311785	Psd4	rn6_genes_introns	3:1497001-1498000	86.2173	83.2147
1211	1211	3	1.518e+06	1.519e+06	1000	*	0.00272719	0.0197007	-3.50837	3	1.48263e+06	1.57931e+06	96684	*	inter:2723	NA	NA	NA	rn6_cpg_inter	3:1518001-1519000	71.1023	74.6188
1223	1223	3	1.567e+06	1.568e+06	1000	*	0.000468026	0.00608172	5.81794	3	1.55078e+06	1.5844e+06	33618	-	intron:35258	NM_031141	81819	Pax8	rn6_genes_introns	3:1567001-1568000	88.4297	83.6983
1227	1227	3	1.581e+06	1.582e+06	1000	*	2.05634e-05	0.000583774	-8.29698	3	1.55078e+06	1.5844e+06	33618	-	intron:35258	NM_031141	81819	Pax8	rn6_genes_introns	3:1581001-1582000	78.8377	86.3055
1230	1230	3	1.596e+06	1.597e+06	1000	*	0.00309409	0.0216541	2.96846	3	1.58774e+06	1.83695e+06	249210	*	inter:2724	NA	NA	NA	rn6_cpg_inter	3:1596001-1597000	100	96.9793
1231	1231	3	1.602e+06	1.603e+06	1000	*	0.000501911	0.00641969	4.80569	3	1.58774e+06	1.83695e+06	249210	*	inter:2724	NA	NA	NA	rn6_cpg_inter	3:1602001-1603000	85.9805	80.2746
1235	1235	3	1.611e+06	1.612e+06	1000	*	0.00566107	0.0325153	-19.608	3	1.58774e+06	1.83695e+06	249210	*	inter:2724	NA	NA	NA	rn6_cpg_inter	3:1611001-1612000	54.3981	71.3277
1237	1237	3	1.615e+06	1.616e+06	1000	*	0.00462192	0.0286985	-11.5584	3	1.58774e+06	1.83695e+06	249210	*	inter:2724	NA	NA	NA	rn6_cpg_inter	3:1615001-1616000	65.1992	74.8651
1239	1239	3	2.196e+06	2.197e+06	1000	*	0.00188621	0.0153412	4.68239	3	2.19313e+06	2.20125e+06	8121	+	intron:29434	NM_144738	246246	Pnpla7	rn6_genes_introns	3:2196001-2197000	86.3297	82.1808
1241	1241	3	2.201e+06	2.202e+06	1000	*	0.00268689	0.0196323	-5.92839	3	2.20125e+06	2.20138e+06	129	+	exon:33405	NM_144738	246246	Pnpla7	rn6_genes_exons	3:2201001-2202000	74.416	80.5339
1243	1243	3	2.221e+06	2.222e+06	1000	*	1.14817e-06	5.95054e-05	3.50782	3	2.22128e+06	2.2214e+06	124	+	exon:33414	NM_144738	246246	Pnpla7	rn6_genes_exons	3:2221001-2222000	89.1727	85.399
1244	1244	3	2.222e+06	2.223e+06	1000	*	0.00396763	0.0256663	20.029	3	2.2214e+06	2.2251e+06	3698	+	intron:29444	NM_144738	246246	Pnpla7	rn6_genes_introns	3:2222001-2223000	64.1667	41.1608
1247	1247	3	2.229e+06	2.23e+06	1000	*	2.63926e-12	9.04875e-10	2.59907	3	2.22895e+06	2.22902e+06	70	+	exon:33416	NM_144738	246246	Pnpla7	rn6_genes_exons	3:2229001-2230000	18.9391	19.6459
1248	1248	3	2.23e+06	2.231e+06	1000	*	3.90719e-06	0.000156889	1.18425	3	2.22902e+06	2.23735e+06	8330	+	intron:29446	NM_144738	246246	Pnpla7	rn6_genes_introns	3:2230001-2231000	32.8835	33.4697
1250	1250	3	2.232e+06	2.233e+06	1000	*	1.3659e-72	1.52198e-69	5.0308	3	2.22902e+06	2.23735e+06	8330	+	intron:29446	NM_144738	246246	Pnpla7	rn6_genes_introns	3:2232001-2233000	18.7478	18.5983
1251	1251	3	2.233e+06	2.234e+06	1000	*	8.68113e-92	1.28975e-88	5.94728	3	2.22902e+06	2.23735e+06	8330	+	intron:29446	NM_144738	246246	Pnpla7	rn6_genes_introns	3:2233001-2234000	27.2799	27.6816
1252	1252	3	2.234e+06	2.235e+06	1000	*	1.89781e-96	4.22934e-93	5.77216	3	2.22902e+06	2.23735e+06	8330	+	intron:29446	NM_144738	246246	Pnpla7	rn6_genes_introns	3:2234001-2235000	34.8801	34.0448
1254	1254	3	2.236e+06	2.237e+06	1000	*	9.10489e-09	1.09269e-06	1.18379	3	2.22902e+06	2.23735e+06	8330	+	intron:29446	NM_144738	246246	Pnpla7	rn6_genes_introns	3:2236001-2237000	26.7295	27.3969
1255	1255	3	2.237e+06	2.238e+06	1000	*	2.72191e-21	1.51647e-18	3.59339	3	2.23735e+06	2.2375e+06	150	+	exon:33417	NM_144738	246246	Pnpla7	rn6_genes_exons	3:2237001-2238000	22.4561	24.0382
1256	1256	3	2.238e+06	2.239e+06	1000	*	3.07181e-11	8.55707e-09	1.64564	3	2.2375e+06	2.24763e+06	10137	+	intron:29447	NM_144738	246246	Pnpla7	rn6_genes_introns	3:2238001-2239000	36.9049	37.1437
1257	1257	3	2.239e+06	2.24e+06	1000	*	5.68653e-135	2.53453e-131	7.14546	3	2.2375e+06	2.24763e+06	10137	+	intron:29447	NM_144738	246246	Pnpla7	rn6_genes_introns	3:2239001-2240000	31.1632	28.594
1258	1258	3	2.24e+06	2.241e+06	1000	*	2.20748e-29	1.63982e-26	3.3974	3	2.2375e+06	2.24763e+06	10137	+	intron:29447	NM_144738	246246	Pnpla7	rn6_genes_introns	3:2240001-2241000	37.5112	38.0536
1259	1259	3	2.241e+06	2.242e+06	1000	*	2.54739e-23	1.62199e-20	10.6823	3	2.2375e+06	2.24763e+06	10137	+	intron:29447	NM_144738	246246	Pnpla7	rn6_genes_introns	3:2241001-2242000	49.2325	44.7341
1263	1263	3	2.246e+06	2.247e+06	1000	*	1.17302e-05	0.000373446	3.0019	3	2.2375e+06	2.24763e+06	10137	+	intron:29447	NM_144738	246246	Pnpla7	rn6_genes_introns	3:2246001-2247000	92.9415	89.809
1264	1264	3	2.247e+06	2.248e+06	1000	*	0.000159885	0.00275142	7.99808	3	2.24763e+06	2.2477e+06	64	+	exon:33418	NM_144738	246246	Pnpla7	rn6_genes_exons	3:2247001-2248000	64.0945	59.4331
1271	1271	3	2.264e+06	2.265e+06	1000	*	0.000309081	0.00433207	3.18612	3	2.26493e+06	2.265e+06	76	+	exon:33435	NM_001270626	117536	Nsmf	rn6_genes_exons	3:2264001-2265000	34.5121	32.8684
1273	1273	3	2.266e+06	2.267e+06	1000	*	1.61712e-07	1.14807e-05	-9.60748	3	2.26678e+06	2.26683e+06	53	+	exon:33437	NM_001270626	117536	Nsmf	rn6_genes_exons	3:2266001-2267000	42.6686	55.0941
1275	1275	3	2.3e+06	2.301e+06	1000	*	0.00525499	0.0309843	-11.2088	3	2.30094e+06	2.30103e+06	89	-	exon:40221	NM_001100171	311793	Noxa1	rn6_genes_exons	3:2300001-2301000	76.6329	92.2472
1277	1277	3	2.575e+06	2.576e+06	1000	*	8.67601e-09	1.07416e-06	-2.38432	3	2.57439e+06	2.57839e+06	4000	-	1to5kb:4575	NM_031973	83799	Dpp7	rn6_genes_1to5kb	3:2575001-2576000	7.04841	11.6853
1278	1278	3	2.576e+06	2.577e+06	1000	*	4.4304e-13	1.79515e-10	-3.90496	3	2.57439e+06	2.57839e+06	4000	-	1to5kb:4575	NM_031973	83799	Dpp7	rn6_genes_1to5kb	3:2576001-2577000	11.0022	17.6828
1287	1287	3	2.931e+06	2.932e+06	1000	*	0.0071472	0.0378333	-6.7165	3	2.92136e+06	3.30688e+06	385525	*	inter:2753	NA	NA	NA	rn6_cpg_inter	3:2931001-2932000	76.6534	87.2583
1295	1295	3	4.028e+06	4.029e+06	1000	*	0.0024255	0.0181998	-4.93714	3	3.95503e+06	4.03371e+06	78686	*	inter:2772	NA	NA	NA	rn6_cpg_inter	3:4028001-4029000	6.31189	12.4732
1302	1302	3	4.615e+06	4.616e+06	1000	*	0.00118663	0.0111816	4.97223	3	4.099e+06	4.70642e+06	607428	*	inter:2776	NA	NA	NA	rn6_cpg_inter	3:4615001-4616000	97.5911	91.5269
1312	1312	3	7.347e+06	7.348e+06	1000	*	0.000542242	0.0066396	-5.46035	3	7.34176e+06	7.39075e+06	48985	+	intron:29991	NM_001004266	311833	Ak8	rn6_genes_introns	3:7347001-7348000	89.4225	94.5189
1314	1314	3	7.409e+06	7.41e+06	1000	*	0.0105372	0.0492815	-11.4095	3	7.40995e+06	7.41003e+06	89	-	exon:40959	NM_001109473	685539	Gtf3c4	rn6_genes_exons	3:7409001-7410000	75.1802	91.4382
1331	1331	3	1.1788e+07	1.1789e+07	1000	*	0.00522356	0.030965	-13.6463	3	1.17876e+07	1.17881e+07	530	+	exon:34474	NM_001108579	362111	Sh2d3c	rn6_genes_exons	3:11788001-11789000	77.5974	89.0582
1340	1340	3	1.5632e+07	1.5633e+07	1000	*	0.000730249	0.0080731	-15.2352	3	1.56023e+07	1.57678e+07	165485	*	inter:2944	NA	NA	NA	rn6_cpg_inter	3:15632001-15633000	57.5463	73.0721
1343	1343	3	1.6449e+07	1.645e+07	1000	*	0.000143513	0.00255764	-19.4903	3	1.57763e+07	1.70105e+07	1.23417e+06	*	inter:2945	NA	NA	NA	rn6_cpg_inter	3:16449001-16450000	72.6891	87.9641
1348	1348	3	1.7681e+07	1.7682e+07	1000	*	0.00192054	0.0154546	-1.77515	3	1.70188e+07	1.92146e+07	2.19581e+06	*	inter:2946	NA	NA	NA	rn6_cpg_inter	3:17681001-17682000	0	1.15111
1356	1356	3	1.9075e+07	1.9076e+07	1000	*	0.00303768	0.021523	-8.0224	3	1.70188e+07	1.92146e+07	2.19581e+06	*	inter:2946	NA	NA	NA	rn6_cpg_inter	3:19075001-19076000	59.8324	63.8185
1357	1357	3	1.9078e+07	1.9079e+07	1000	*	0.00297268	0.0211315	-7.13982	3	1.70188e+07	1.92146e+07	2.19581e+06	*	inter:2946	NA	NA	NA	rn6_cpg_inter	3:19078001-19079000	79.9335	88.8929
1360	1360	3	1.9595e+07	1.9596e+07	1000	*	0.000107515	0.00204787	8.26095	3	1.92229e+07	1.96798e+07	456904	*	inter:2947	NA	NA	NA	rn6_cpg_inter	3:19595001-19596000	99.0741	91.8715
1365	1365	3	2.7838e+07	2.7839e+07	1000	*	0.0104701	0.0491597	6.42214	3	2.73516e+07	2.93989e+07	2.04729e+06	*	inter:2971	NA	NA	NA	rn6_cpg_inter	3:27838001-27839000	77.4485	72.8297
1368	1368	3	3.0142e+07	3.0143e+07	1000	*	0.000370694	0.00502192	7.07106	3	3.00049e+07	3.03962e+07	391250	*	inter:2976	NA	NA	NA	rn6_cpg_inter	3:30142001-30143000	99.1667	92.7574
1372	1372	3	3.625e+07	3.6251e+07	1000	*	0.0104271	0.0490238	8.02379	3	3.58055e+07	3.66553e+07	849823	*	inter:2984	NA	NA	NA	rn6_cpg_inter	3:36250001-36251000	95.2002	87.418
1394	1394	3	5.5953e+07	5.5954e+07	1000	*	3.15749e-07	1.98214e-05	16.2756	3	5.59526e+07	5.59566e+07	4000	-	1to5kb:4750	NM_001191738	311112	Fastkd1	rn6_genes_1to5kb	3:55953001-55954000	93.0458	82.2005
1396	1396	3	5.5965e+07	5.5966e+07	1000	*	0.00889891	0.0441192	9.22409	3	5.59612e+07	5.59687e+07	7497	+	intron:30944	NM_031793	83624	Ppig	rn6_genes_introns	3:55965001-55966000	96.8898	89.6592
1404	1404	3	6.1994e+07	6.1995e+07	1000	*	0.00516165	0.0307565	5.58529	3	6.19704e+07	6.24173e+07	446882	*	inter:3086	NA	NA	NA	rn6_cpg_inter	3:61994001-61995000	99.0741	91.5811
1411	1411	3	7.1503e+07	7.1504e+07	1000	*	6.06216e-05	0.00136529	8.14859	3	7.12143e+07	7.2057e+07	842699	*	inter:3120	NA	NA	NA	rn6_cpg_inter	3:71503001-71504000	94.4174	87.4678
1424	1424	3	8.5433e+07	8.5434e+07	1000	*	0.000231519	0.00360803	-9.35897	3	8.54218e+07	8.5696e+07	274188	+	intron:31741	NM_001107753	311236	Lrrc4c	rn6_genes_introns	3:85433001-85434000	86.0777	95.0822
1429	1429	3	8.6581e+07	8.6582e+07	1000	*	7.29952e-05	0.00158926	4.57101	3	8.59949e+07	8.66212e+07	626275	+	intron:31744	NM_001107753	311236	Lrrc4c	rn6_genes_introns	3:86581001-86582000	92.616	88.5863
1438	1438	3	9.1918e+07	9.1919e+07	1000	*	0.000936489	0.00948638	-8.96416	3	9.18432e+07	9.22378e+07	394616	*	inter:3191	NA	NA	NA	rn6_cpg_inter	3:91918001-91919000	70.9175	77.9685
1446	1446	3	9.9067e+07	9.9068e+07	1000	*	4.38145e-05	0.00109098	-8.57042	3	9.79979e+07	1.00362e+08	2.36418e+06	*	inter:3224	NA	NA	NA	rn6_cpg_inter	3:99067001-99068000	42.7792	51.9892
1451	1451	3	1.04076e+08	1.04077e+08	1000	*	0.00922137	0.0451424	9.24863	3	1.04042e+08	1.04112e+08	70049	+	intron:32020	NM_001107757	311299	Aven	rn6_genes_introns	3:104076001-104077000	73.797	68.8877
1454	1454	3	1.06988e+08	1.06989e+08	1000	*	0.000740676	0.00813117	-18.4078	3	1.06141e+08	1.07554e+08	1.41283e+06	*	inter:3241	NA	NA	NA	rn6_cpg_inter	3:106988001-106989000	68.0247	82.4009
1462	1462	3	1.13902e+08	1.13903e+08	1000	*	0.00296159	0.0210863	-12.5	3	1.13902e+08	1.13906e+08	4000	+	1to5kb:4216	NM_001014048	311368	Ctdspl2	rn6_genes_1to5kb	3:113902001-113903000	84.3202	95.0473
1468	1468	3	1.16782e+08	1.16783e+08	1000	*	9.90412e-05	0.00196193	-11.6635	3	1.16386e+08	1.16895e+08	509436	*	inter:3327	NA	NA	NA	rn6_cpg_inter	3:116782001-116783000	77.9482	91.0093
1473	1473	3	1.1876e+08	1.18761e+08	1000	*	0.000473595	0.00612158	-4.34312	3	1.18702e+08	1.19011e+08	309474	*	inter:3337	NA	NA	NA	rn6_cpg_inter	3:118760001-118761000	93.0864	97.9722
1475	1475	3	1.19944e+08	1.19945e+08	1000	*	0.00889241	0.0441192	-7.36145	3	1.1981e+08	1.20045e+08	234661	*	inter:3349	NA	NA	NA	rn6_cpg_inter	3:119944001-119945000	78.0438	85.5191
1483	1483	3	1.25397e+08	1.25398e+08	1000	*	0.00784156	0.0404052	-18.6569	3	1.2514e+08	1.25424e+08	284559	*	inter:3413	NA	NA	NA	rn6_cpg_inter	3:125397001-125398000	62.3016	81.4721
1485	1485	3	1.2771e+08	1.27711e+08	1000	*	2.53236e-06	0.000108528	-15.447	3	1.27573e+08	1.27717e+08	143974	*	inter:3421	NA	NA	NA	rn6_cpg_inter	3:127710001-127711000	58.5895	70.084
1487	1487	3	1.3113e+08	1.31131e+08	1000	*	0.000192048	0.00318205	5.12122	3	1.3012e+08	1.31326e+08	1.20616e+06	*	inter:3427	NA	NA	NA	rn6_cpg_inter	3:131130001-131131000	95.6449	92.186
1489	1489	3	1.31251e+08	1.31252e+08	1000	*	0.0104798	0.0491597	-15.3448	3	1.3012e+08	1.31326e+08	1.20616e+06	*	inter:3427	NA	NA	NA	rn6_cpg_inter	3:131251001-131252000	19.1077	35.9171
1495	1495	3	1.36781e+08	1.36782e+08	1000	*	0.00365763	0.0243319	-5.63536	3	1.36769e+08	1.36784e+08	14822	-	intron:39718	NM_001107783	311478	Kif16b	rn6_genes_introns	3:136781001-136782000	77.2865	82.0199
1496	1496	3	1.36799e+08	1.368e+08	1000	*	0.00163249	0.0139123	2.71248	3	1.36786e+08	1.36875e+08	88188	-	intron:39721	NM_001107783	311478	Kif16b	rn6_genes_introns	3:136799001-136800000	93.5904	90.6452
1503	1503	3	1.386e+08	1.38601e+08	1000	*	0.001238	0.0114468	-3.34963	3	1.38598e+08	1.38609e+08	11274	+	intron:33394	NM_001024313	499900	Zfp133	rn6_genes_introns	3:138600001-138601000	91.8385	95.8875
1507	1507	3	1.39653e+08	1.39654e+08	1000	*	0.0056083	0.032281	4.22504	3	1.39636e+08	1.39695e+08	59122	+	intron:33431	NM_053505	85267	Slc24a3	rn6_genes_introns	3:139653001-139654000	99.1667	95.6939
1510	1510	3	1.44239e+08	1.4424e+08	1000	*	0.000262076	0.00386785	13.1663	3	1.44147e+08	1.45028e+08	881008	*	inter:3470	NA	NA	NA	rn6_cpg_inter	3:144239001-144240000	71.7534	62.9548
1520	1520	3	1.49587e+08	1.49588e+08	1000	*	0.00596811	0.0335215	-18.9317	3	1.49226e+08	1.49866e+08	640238	*	inter:3531	NA	NA	NA	rn6_cpg_inter	3:149587001-149588000	24.8415	42.6667
1524	1524	3	1.51566e+08	1.51567e+08	1000	*	0.0014181	0.012616	15.6347	3	1.51566e+08	1.51566e+08	99	-	exon:45656	NM_001106534	296307	Fer1l4	rn6_genes_exons	3:151566001-151567000	93.3333	77.6153
1528	1528	3	1.52915e+08	1.52916e+08	1000	*	5.90429e-05	0.00134265	-10.505	3	1.52913e+08	1.52922e+08	8464	+	intron:34108	NM_001134983	499929	Tgif2	rn6_genes_introns	3:152915001-152916000	81.8232	94.7634
1534	1534	3	1.54345e+08	1.54346e+08	1000	*	1.967e-05	0.000561992	-15.6975	3	1.54319e+08	1.54351e+08	32816	+	intron:34159	NM_001024870	296320	Ctnnbl1	rn6_genes_introns	3:154345001-154346000	51.1178	68.186
1548	1548	3	1.57667e+08	1.57668e+08	1000	*	3.83232e-06	0.000155924	-10.018	3	1.57631e+08	1.57669e+08	38000	-	intron:40365	NM_001108603	362263	Ptprt	rn6_genes_introns	3:157667001-157668000	75.9078	84.375
1555	1555	3	1.58736e+08	1.58737e+08	1000	*	0.00340399	0.0231986	-3.51198	3	1.58626e+08	1.59062e+08	435372	*	inter:3623	NA	NA	NA	rn6_cpg_inter	3:158736001-158737000	93.2865	97.2399
1560	1560	3	1.59662e+08	1.59663e+08	1000	*	0.00681671	0.0368274	-2.56185	3	1.59642e+08	1.59684e+08	41098	+	intron:34424	NM_199392	311615	Tox2	rn6_genes_introns	3:159662001-159663000	89.3361	92.3177
1561	1561	3	1.59663e+08	1.59664e+08	1000	*	0.000774296	0.00833599	-4.98932	3	1.59642e+08	1.59684e+08	41098	+	intron:34424	NM_199392	311615	Tox2	rn6_genes_introns	3:159663001-159664000	90.6416	96.5966
1572	1572	3	1.61443e+08	1.61444e+08	1000	*	0.00330621	0.0227759	8.635	3	1.61444e+08	1.61444e+08	242	+	exon:39328	NM_134363	171373	Slc12a5	rn6_genes_exons	3:161443001-161444000	83.3024	72.1846
1578	1578	3	1.625e+08	1.62501e+08	1000	*	0.00228788	0.0174749	-20.293	3	1.62499e+08	1.62502e+08	2123	-	intron:40566	NM_001100838	296374	Zmynd8	rn6_genes_introns	3:162500001-162501000	57.9645	77.7463
1580	1580	3	1.6283e+08	1.62831e+08	1000	*	6.68517e-05	0.00147178	10.0639	3	1.62811e+08	1.62834e+08	22584	-	intron:40598	NM_001034927	311642	Sulf2	rn6_genes_introns	3:162830001-162831000	96.9444	85.811
1611	1611	3	1.64258e+08	1.64259e+08	1000	*	0.000217442	0.00347368	2.56569	3	1.64258e+08	1.64258e+08	108	+	exon:39490	NM_001001517	362277	Rnf114	rn6_genes_exons	3:164258001-164259000	87.6585	86.313
1612	1612	3	1.64259e+08	1.6426e+08	1000	*	0.00284244	0.0203355	7.11242	3	1.64259e+08	1.6426e+08	1496	+	exon:39491	NM_001001517	362277	Rnf114	rn6_genes_exons	3:164259001-164260000	98.0392	89.6857
1613	1613	3	1.64527e+08	1.64528e+08	1000	*	0.00637771	0.0350938	8.11044	3	1.64516e+08	1.64661e+08	145076	*	inter:3712	NA	NA	NA	rn6_cpg_inter	3:164527001-164528000	99.0741	91.0227
1615	1615	3	1.64979e+08	1.6498e+08	1000	*	1.98642e-09	3.07365e-07	-20.4431	3	1.64979e+08	1.64979e+08	34	-	exon:46322	NM_001106544	296394	Dpm1	rn6_genes_exons	3:164979001-164980000	31.9189	50.5509
1622	1622	3	1.66829e+08	1.6683e+08	1000	*	0.000970248	0.0097398	-19.5504	3	1.6682e+08	1.66936e+08	115627	*	inter:3742	NA	NA	NA	rn6_cpg_inter	3:166829001-166830000	69.127	89.9478
1639	1639	4	597001	598000	1000	*	4.34963e-05	0.00108914	-1.88225	4	594925	606539	11615	+	intron:41120	NM_001191859	362297	Rbm33	rn6_genes_introns	4:597001-598000	4.4294	6.59911
1640	1640	4	598001	599000	1000	*	3.74009e-08	3.62768e-06	-1.68508	4	594925	606539	11615	+	intron:41120	NM_001191859	362297	Rbm33	rn6_genes_introns	4:598001-599000	3.45853	6.17338
1648	1648	4	749001	750000	1000	*	5.12885e-08	4.31315e-06	-3.34952	4	731660	844024	112365	*	inter:3844	NA	NA	NA	rn6_cpg_inter	4:749001-750000	3.08126	8.54316
1649	1649	4	763001	764000	1000	*	0.0078771	0.040426	-3.45297	4	731660	844024	112365	*	inter:3844	NA	NA	NA	rn6_cpg_inter	4:763001-764000	87.4275	91.1481
1653	1653	4	767001	768000	1000	*	0.00490935	0.0298111	-5.83108	4	731660	844024	112365	*	inter:3844	NA	NA	NA	rn6_cpg_inter	4:767001-768000	83.5164	89.4216
1659	1659	4	1.455e+06	1.456e+06	1000	*	0.00339977	0.0231986	-5.36874	4	1.45436e+06	1.45836e+06	4000	+	1to5kb:5347	NM_001000446	300558	Or8c11	rn6_genes_1to5kb	4:1455001-1456000	73.0973	79.6192
1661	1661	4	1.545e+06	1.546e+06	1000	*	0.00115624	0.0109882	10.1698	4	1.03854e+06	2.0492e+06	1.01066e+06	*	inter:3846	NA	NA	NA	rn6_cpg_inter	4:1545001-1546000	90.1806	82.2597
1665	1665	4	1.649e+06	1.65e+06	1000	*	0.00522442	0.030965	-3.76759	4	1.03854e+06	2.0492e+06	1.01066e+06	*	inter:3846	NA	NA	NA	rn6_cpg_inter	4:1649001-1650000	88.662	91.9747
1672	1672	4	1.789e+06	1.79e+06	1000	*	3.44296e-07	2.07372e-05	3.71903	4	1.03854e+06	2.0492e+06	1.01066e+06	*	inter:3846	NA	NA	NA	rn6_cpg_inter	4:1789001-1790000	14.1064	10.4624
1676	1676	4	1.901e+06	1.902e+06	1000	*	0.00184242	0.0150952	3.69416	4	1.03854e+06	2.0492e+06	1.01066e+06	*	inter:3846	NA	NA	NA	rn6_cpg_inter	4:1901001-1902000	98.739	95.981
1679	1679	4	1.909e+06	1.91e+06	1000	*	0.00170278	0.0143287	3.72201	4	1.03854e+06	2.0492e+06	1.01066e+06	*	inter:3846	NA	NA	NA	rn6_cpg_inter	4:1909001-1910000	91.3476	87.2707
1680	1680	4	1.91e+06	1.911e+06	1000	*	0.000597291	0.00711811	2.88378	4	1.03854e+06	2.0492e+06	1.01066e+06	*	inter:3846	NA	NA	NA	rn6_cpg_inter	4:1910001-1911000	92.1125	90.3357
1689	1689	4	2.122e+06	2.123e+06	1000	*	3.82703e-08	3.62923e-06	17.2782	4	2.11934e+06	2.14646e+06	27119	-	intron:46136	NM_001191858	362295	Lmbr1	rn6_genes_introns	4:2122001-2123000	91.0429	75.441
1696	1696	4	2.495e+06	2.496e+06	1000	*	0.00642505	0.0352318	2.58451	4	2.38773e+06	2.50164e+06	113910	*	inter:3850	NA	NA	NA	rn6_cpg_inter	4:2495001-2496000	97.2895	95.1082
1698	1698	4	2.599e+06	2.6e+06	1000	*	9.52942e-06	0.000314955	4.05963	4	2.51051e+06	2.70724e+06	196731	*	inter:3851	NA	NA	NA	rn6_cpg_inter	4:2599001-2600000	97.6116	93.0528
1705	1705	4	2.85e+06	2.851e+06	1000	*	0.000266684	0.00390997	-6.99403	4	2.71584e+06	3.92167e+06	1.20583e+06	*	inter:3852	NA	NA	NA	rn6_cpg_inter	4:2850001-2851000	88.125	96.0499
1708	1708	4	2.854e+06	2.855e+06	1000	*	0.00597916	0.0335215	1.4267	4	2.71584e+06	3.92167e+06	1.20583e+06	*	inter:3852	NA	NA	NA	rn6_cpg_inter	4:2854001-2855000	96.6453	95.4913
1711	1711	4	2.872e+06	2.873e+06	1000	*	0.01026	0.0485451	-7.3196	4	2.71584e+06	3.92167e+06	1.20583e+06	*	inter:3852	NA	NA	NA	rn6_cpg_inter	4:2872001-2873000	68.0583	77.1204
1714	1714	4	2.953e+06	2.954e+06	1000	*	3.82974e-07	2.27317e-05	-6.10964	4	2.71584e+06	3.92167e+06	1.20583e+06	*	inter:3852	NA	NA	NA	rn6_cpg_inter	4:2953001-2954000	43.9334	47.8437
1715	1715	4	2.954e+06	2.955e+06	1000	*	1.46072e-06	7.31523e-05	7.14717	4	2.71584e+06	3.92167e+06	1.20583e+06	*	inter:3852	NA	NA	NA	rn6_cpg_inter	4:2954001-2955000	45.8068	37.2189
1729	1729	4	4.004e+06	4.005e+06	1000	*	0.00718196	0.0378877	3.00961	4	3.99807e+06	4.00544e+06	7375	+	intron:41177	NM_001107844	311944	Paxip1	rn6_genes_introns	4:4004001-4005000	98.625	96.5984
1738	1738	4	4.745e+06	4.746e+06	1000	*	5.49789e-07	3.10184e-05	-19.0692	4	4.69463e+06	5.66274e+06	968107	*	inter:3857	NA	NA	NA	rn6_cpg_inter	4:4745001-4746000	68.5856	89.0256
1753	1753	4	8.936e+06	8.937e+06	1000	*	0.0101791	0.048265	-9.37985	4	8.27392e+06	8.98702e+06	713104	*	inter:3892	NA	NA	NA	rn6_cpg_inter	4:8936001-8937000	67.1498	75.585
1754	1754	4	9.298e+06	9.299e+06	1000	*	3.84818e-06	0.000155924	8.57143	4	9.16414e+06	9.34277e+06	178628	*	inter:3894	NA	NA	NA	rn6_cpg_inter	4:9298001-9299000	100	92.201
1773	1773	4	1.7e+07	1.7001e+07	1000	*	0.0100644	0.0479252	6.361	4	1.66694e+07	1.70322e+07	362795	-	intron:46623	NM_020098	56768	Pclo	rn6_genes_introns	4:17000001-17001000	91.8875	86.7084
1777	1777	4	1.9471e+07	1.9472e+07	1000	*	0.00271501	0.0197007	4.8642	4	1.94173e+07	2.1479e+07	2.06168e+06	*	inter:3918	NA	NA	NA	rn6_cpg_inter	4:19471001-19472000	97.1662	93.6389
1780	1780	4	2.0715e+07	2.0716e+07	1000	*	8.00595e-05	0.00167527	-6.36377	4	1.94173e+07	2.1479e+07	2.06168e+06	*	inter:3918	NA	NA	NA	rn6_cpg_inter	4:20715001-20716000	91.2854	96.1675
1781	1781	4	2.0716e+07	2.0717e+07	1000	*	0.00150851	0.0132093	-4.095	4	1.94173e+07	2.1479e+07	2.06168e+06	*	inter:3918	NA	NA	NA	rn6_cpg_inter	4:20716001-20717000	92.8613	96.3371
1785	1785	4	2.1825e+07	2.1826e+07	1000	*	0.00308711	0.0216541	-8.02938	4	2.17619e+07	2.18582e+07	96295	*	inter:3920	NA	NA	NA	rn6_cpg_inter	4:21825001-21826000	82.7218	91.7707
1786	1786	4	2.299e+07	2.2991e+07	1000	*	0.000824015	0.00871588	5.4448	4	2.27056e+07	2.30148e+07	309119	*	inter:3927	NA	NA	NA	rn6_cpg_inter	4:22990001-22991000	98.2836	94.0837
1795	1795	4	2.7121e+07	2.7122e+07	1000	*	0.00390827	0.0254057	-3.04811	4	2.68943e+07	2.7171e+07	276693	*	inter:3939	NA	NA	NA	rn6_cpg_inter	4:27121001-27122000	94.8247	98.0495
1796	1796	4	2.7377e+07	2.7378e+07	1000	*	0.000996431	0.00986927	7.38916	4	2.73694e+07	2.74282e+07	58816	*	inter:3942	NA	NA	NA	rn6_cpg_inter	4:27377001-27378000	100	93.1516
1805	1805	4	3.1214e+07	3.1215e+07	1000	*	0.00186258	0.0151931	2.43136	4	3.11031e+07	3.17526e+07	649508	*	inter:3955	NA	NA	NA	rn6_cpg_inter	4:31214001-31215000	98.3333	95.961
1806	1806	4	3.4194e+07	3.4195e+07	1000	*	2.59137e-09	3.72579e-07	-7.59525	4	3.38972e+07	3.42098e+07	312586	*	inter:3965	NA	NA	NA	rn6_cpg_inter	4:34194001-34195000	89.7028	97.2625
1809	1809	4	4.1062e+07	4.1063e+07	1000	*	0.000153221	0.00268866	-9.28705	4	4.03903e+07	4.13605e+07	970178	*	inter:3977	NA	NA	NA	rn6_cpg_inter	4:41062001-41063000	85.1893	94.9149
1820	1820	4	4.8159e+07	4.816e+07	1000	*	0.00331308	0.0227881	6.51848	4	4.7385e+07	4.8304e+07	918985	*	inter:3990	NA	NA	NA	rn6_cpg_inter	4:48159001-48160000	84.6546	78.5737
1830	1830	4	5.6014e+07	5.6015e+07	1000	*	3.01071e-05	0.000789351	-16.4444	4	5.60035e+07	5.60264e+07	22950	+	intron:42176	NM_022694	64635	Snd1	rn6_genes_introns	4:56014001-56015000	51.3986	72.5485
1832	1832	4	5.7403e+07	5.7404e+07	1000	*	0.00100023	0.00988494	18.3699	4	5.73961e+07	5.74085e+07	12382	+	intron:42304	NM_001100708	312195	Nrf1	rn6_genes_introns	4:57403001-57404000	80.6941	63.9419
1843	1843	4	6.542e+07	6.5421e+07	1000	*	0.00148149	0.0130496	7.26364	4	6.49858e+07	6.55305e+07	544776	*	inter:4066	NA	NA	NA	rn6_cpg_inter	4:65420001-65421000	97.7778	92.5641
1848	1848	4	7.1236e+07	7.1237e+07	1000	*	0.00656212	0.0357554	6.34288	4	7.09079e+07	7.16176e+07	709732	*	inter:4091	NA	NA	NA	rn6_cpg_inter	4:71236001-71237000	9.46481	4.86782
1849	1849	4	7.238e+07	7.2381e+07	1000	*	0.000759832	0.00826008	-6.57347	4	7.17677e+07	7.27072e+07	939430	*	inter:4096	NA	NA	NA	rn6_cpg_inter	4:72380001-72381000	75.8429	82.0698
1851	1851	4	7.344e+07	7.3441e+07	1000	*	0.000100384	0.00196236	4.29641	4	7.31782e+07	7.46966e+07	1.51833e+06	*	inter:4098	NA	NA	NA	rn6_cpg_inter	4:73440001-73441000	96.8076	92.5115
1854	1854	4	7.6742e+07	7.6743e+07	1000	*	9.74246e-06	0.000319286	1.94473	4	7.47049e+07	7.67574e+07	2.05255e+06	*	inter:4099	NA	NA	NA	rn6_cpg_inter	4:76742001-76743000	4.60548	2.57595
1858	1858	4	7.6778e+07	7.6779e+07	1000	*	7.44124e-06	0.000255125	0.564186	4	7.67657e+07	7.72078e+07	442061	*	inter:4100	NA	NA	NA	rn6_cpg_inter	4:76778001-76779000	0.655016	0.0888164
1867	1867	4	8.1334e+07	8.1335e+07	1000	*	6.10236e-06	0.000216622	4.71454	4	8.13115e+07	8.13477e+07	36189	+	intron:42994	NM_001013085	297096	Snx10	rn6_genes_introns	4:81334001-81335000	4.66667	0.787927
1873	1873	4	8.3612e+07	8.3613e+07	1000	*	4.58792e-05	0.00111742	-33.3027	4	8.35943e+07	8.37462e+07	151873	+	intron:43034	NM_001134621	500131	Creb5	rn6_genes_introns	4:83612001-83613000	21.164	51.6808
1878	1878	4	8.9461e+07	8.9462e+07	1000	*	2.58903e-05	0.000703509	7.40635	4	8.94196e+07	8.95313e+07	111686	*	inter:4190	NA	NA	NA	rn6_cpg_inter	4:89461001-89462000	96.3278	90.1057
1888	1888	4	1.01522e+08	1.01523e+08	1000	*	0.00604775	0.0338634	10.7651	4	1.01186e+08	1.03012e+08	1.82611e+06	*	inter:4234	NA	NA	NA	rn6_cpg_inter	4:101522001-101523000	94.2029	85.6072
1894	1894	4	1.05686e+08	1.05687e+08	1000	*	0.00232806	0.0176769	-8.58634	4	1.04954e+08	1.06315e+08	1.36081e+06	*	inter:4238	NA	NA	NA	rn6_cpg_inter	4:105686001-105687000	64.3151	76.3402
1913	1913	4	1.19305e+08	1.19306e+08	1000	*	0.00823883	0.0418469	20.4494	4	1.19293e+08	1.19327e+08	34539	-	intron:48504	NM_001109247	500246	Arhgap25	rn6_genes_introns	4:119305001-119306000	81.6667	67.9276
1915	1915	4	1.19947e+08	1.19948e+08	1000	*	0.00635493	0.0350938	9.81067	4	1.19928e+08	1.19959e+08	31306	-	intron:48535	NM_023950	29448	Rab7a	rn6_genes_introns	4:119947001-119948000	70.7051	59.6555
1916	1916	4	1.20681e+08	1.20682e+08	1000	*	0.00368933	0.0244564	6.94581	4	1.20673e+08	1.20711e+08	38323	+	intron:44045	NM_138502	29254	Mgll	rn6_genes_introns	4:120681001-120682000	94.4042	87.9679
1921	1921	4	1.22824e+08	1.22825e+08	1000	*	9.65452e-08	7.82381e-06	-12.4985	4	1.22785e+08	1.22831e+08	45971	*	inter:4351	NA	NA	NA	rn6_cpg_inter	4:122824001-122825000	76.2688	87.0463
1927	1927	4	1.2544e+08	1.25441e+08	1000	*	0.00532308	0.0311357	-12.2765	4	1.24863e+08	1.25684e+08	821008	*	inter:4368	NA	NA	NA	rn6_cpg_inter	4:125440001-125441000	66.0441	77.1324
1934	1934	4	1.30703e+08	1.30704e+08	1000	*	0.000235791	0.00364341	-17.7123	4	1.3064e+08	1.3146e+08	820713	*	inter:4381	NA	NA	NA	rn6_cpg_inter	4:130703001-130704000	41.6329	58.3698
1950	1950	4	1.40923e+08	1.40924e+08	1000	*	0.00181656	0.0149535	-5.3726	4	1.40891e+08	1.42449e+08	1.55771e+06	*	inter:4408	NA	NA	NA	rn6_cpg_inter	4:140923001-140924000	86.0501	90.9198
1954	1954	4	1.423e+08	1.42301e+08	1000	*	0.00723354	0.0380598	4.75534	4	1.40891e+08	1.42449e+08	1.55771e+06	*	inter:4408	NA	NA	NA	rn6_cpg_inter	4:142300001-142301000	78.887	74.1929
1963	1963	4	1.47691e+08	1.47692e+08	1000	*	2.52787e-06	0.000108528	5.33874	4	1.47687e+08	1.47692e+08	5448	+	intron:44835	NM_181362	192226	Cand2	rn6_genes_introns	4:147691001-147692000	87.3041	83.011
1999	1999	4	1.61037e+08	1.61038e+08	1000	*	3.36918e-06	0.000140572	-25.7327	4	1.60866e+08	1.6109e+08	224518	-	intron:49903	NM_001002833	408216	Senp17	rn6_genes_introns	4:161037001-161038000	62.3932	85.757
2001	2001	4	1.61424e+08	1.61425e+08	1000	*	0.000181502	0.0030739	2.73438	4	1.60948e+08	1.61613e+08	665570	*	inter:4548	NA	NA	NA	rn6_cpg_inter	4:161424001-161425000	100	97.1783
2007	2007	4	1.6416e+08	1.64161e+08	1000	*	0.00169274	0.0143163	2.57894	4	1.63948e+08	1.64198e+08	250731	-	intron:50095	NM_001009496	494205	Ly49i9	rn6_genes_introns	4:164160001-164161000	86.4122	83.98
2019	2019	4	1.70334e+08	1.70335e+08	1000	*	0.00840032	0.0424019	-4.03603	4	1.70196e+08	1.70473e+08	276501	*	inter:4592	NA	NA	NA	rn6_cpg_inter	4:170334001-170335000	88.647	90.5796
2030	2030	4	1.75092e+08	1.75093e+08	1000	*	0.0017651	0.0146776	-7.1069	4	1.74865e+08	1.75226e+08	361484	*	inter:4616	NA	NA	NA	rn6_cpg_inter	4:175092001-175093000	33.186	42.3294
2033	2033	4	1.76196e+08	1.76197e+08	1000	*	0.0100789	0.0479431	-3.54295	4	1.76183e+08	1.76197e+08	14338	-	intron:50423	NM_017111	50572	Slco1a1	rn6_genes_introns	4:176196001-176197000	89.6184	92.9283
2042	2042	4	1.78427e+08	1.78428e+08	1000	*	0.00414725	0.0265584	-7.93412	4	1.7839e+08	1.78441e+08	51467	-	intron:50615	NM_001271267	140587	Sox5	rn6_genes_introns	4:178427001-178428000	68.2667	76.7443
2050	2050	4	1.80229e+08	1.8023e+08	1000	*	4.51961e-05	0.00110683	-8.95522	4	1.80228e+08	1.8023e+08	2000	*	shelf:9621	NA	NA	NA	rn6_cpg_shelves	4:180229001-180230000	90.7522	99.3827
2058	2058	5	53001	54000	1000	*	0.00704922	0.0375258	1.72465	5	1	844023	844023	*	inter:4666	NA	NA	NA	rn6_cpg_inter	5:53001-54000	91.1806	90.1971
2061	2061	5	70001	71000	1000	*	5.03745e-09	6.80374e-07	4.11707	5	1	844023	844023	*	inter:4666	NA	NA	NA	rn6_cpg_inter	5:70001-71000	26.5991	22.3972
2068	2068	5	254001	255000	1000	*	0.000199145	0.00325577	-4.84846	5	1	844023	844023	*	inter:4666	NA	NA	NA	rn6_cpg_inter	5:254001-255000	87.6277	92.2618
2073	2073	5	316001	317000	1000	*	0.000268559	0.00392456	10.5768	5	1	844023	844023	*	inter:4666	NA	NA	NA	rn6_cpg_inter	5:316001-317000	91.3153	83.0951
2076	2076	5	550001	551000	1000	*	0.00180206	0.0149015	12.5016	5	1	844023	844023	*	inter:4666	NA	NA	NA	rn6_cpg_inter	5:550001-551000	69.1599	58.7792
2089	2089	5	1.897e+06	1.898e+06	1000	*	0.00152014	0.0132332	-13.5079	5	1.42793e+06	1.97588e+06	547950	*	inter:4668	NA	NA	NA	rn6_cpg_inter	5:1897001-1898000	83.9039	95.2164
2091	2091	5	2.009e+06	2.01e+06	1000	*	0.0098328	0.0470872	-7.91881	5	1.98432e+06	2.03262e+06	48297	*	inter:4669	NA	NA	NA	rn6_cpg_inter	5:2009001-2010000	92.1026	99.1447
2104	2104	5	8.949e+06	8.95e+06	1000	*	3.42856e-07	2.07372e-05	31.6748	5	8.9485e+06	8.95601e+06	7507	+	intron:50949	NM_001127569	683514	Ppp1r42	rn6_genes_introns	5:8949001-8950000	90.1481	59.8912
2108	2108	5	1.2084e+07	1.2085e+07	1000	*	7.80807e-05	0.00164935	6.38841	5	9.66821e+06	1.21992e+07	2.53102e+06	*	inter:4709	NA	NA	NA	rn6_cpg_inter	5:12084001-12085000	96.711	91.4999
2117	2117	5	2.1955e+07	2.1956e+07	1000	*	0.000147518	0.00259882	-10.8981	5	2.19536e+07	2.19868e+07	33220	*	inter:4741	NA	NA	NA	rn6_cpg_inter	5:21955001-21956000	77.1462	86.6611
2118	2118	5	2.4085e+07	2.4086e+07	1000	*	0.00221638	0.0171503	-17.98	5	2.33632e+07	2.41419e+07	778711	*	inter:4749	NA	NA	NA	rn6_cpg_inter	5:24085001-24086000	25.0939	46.5625
2133	2133	5	2.8518e+07	2.8519e+07	1000	*	0.00586702	0.0332694	4.66316	5	2.85134e+07	2.85208e+07	7308	-	intron:56043	NM_022302	64169	Necab1	rn6_genes_introns	5:28518001-28519000	89.5651	85.819
2135	2135	5	3.2228e+07	3.2229e+07	1000	*	0.00427407	0.0272141	3.74916	5	3.15727e+07	3.3399e+07	1.82627e+06	*	inter:4781	NA	NA	NA	rn6_cpg_inter	5:32228001-32229000	97.9782	94.7905
2145	2145	5	4.6099e+07	4.61e+07	1000	*	0.000991115	0.00984044	-8.55812	5	4.54965e+07	4.62533e+07	756826	*	inter:4808	NA	NA	NA	rn6_cpg_inter	5:46099001-46100000	71.5666	83.7285
2155	2155	5	4.8425e+07	4.8426e+07	1000	*	1.68676e-05	0.000497881	-17.5612	5	4.84253e+07	4.84254e+07	136	-	exon:63742	NM_001107922	313130	Pm20d2	rn6_genes_exons	5:48425001-48426000	79.0281	97.1456
2157	2157	5	4.9961e+07	4.9962e+07	1000	*	0.00127314	0.0116759	-14.6877	5	4.93133e+07	4.99978e+07	684488	*	inter:4828	NA	NA	NA	rn6_cpg_inter	5:49961001-49962000	72.2952	88.9374
2161	2161	5	5.5299e+07	5.53e+07	1000	*	0.00465103	0.0287917	3.04767	5	5.29721e+07	5.6421e+07	3.44888e+06	*	inter:4840	NA	NA	NA	rn6_cpg_inter	5:55299001-55300000	98.8796	95.9239
2167	2167	5	5.7157e+07	5.7158e+07	1000	*	0.00137765	0.0123558	-18.8668	5	5.71393e+07	5.7168e+07	28651	-	intron:56330	NM_053287	24390	B4galt1	rn6_genes_introns	5:57157001-57158000	64.4571	84.7695
2168	2168	5	5.7163e+07	5.7164e+07	1000	*	0.000870235	0.00904128	14.3954	5	5.71393e+07	5.7168e+07	28651	-	intron:56330	NM_053287	24390	B4galt1	rn6_genes_introns	5:57163001-57164000	73.4775	56.2429
2177	2177	5	5.8576e+07	5.8577e+07	1000	*	0.0023353	0.0177017	4.45167	5	5.85648e+07	5.85773e+07	12516	+	intron:51577	NM_001042579	64830	Unc13b	rn6_genes_introns	5:58576001-58577000	99.3365	94.1699
2185	2185	5	5.9554e+07	5.9555e+07	1000	*	0.000713418	0.00795507	-6.36449	5	5.95473e+07	5.96428e+07	95552	*	inter:4890	NA	NA	NA	rn6_cpg_inter	5:59554001-59555000	82.7821	87.8364
2188	2188	5	6.0832e+07	6.0833e+07	1000	*	0.00618593	0.0345071	11.479	5	6.07399e+07	6.08963e+07	156420	*	inter:4904	NA	NA	NA	rn6_cpg_inter	5:60832001-60833000	97.4359	84.8771
2190	2190	5	6.1405e+07	6.1406e+07	1000	*	0.00181842	0.0149535	-5	5	6.14011e+07	6.14102e+07	9137	-	intron:56627	NM_001108972	366366	Igfbpl1	rn6_genes_introns	5:61405001-61406000	95.5556	99.3056
2195	2195	5	6.3335e+07	6.3336e+07	1000	*	0.0010771	0.0104591	5.06252	5	6.31961e+07	6.36458e+07	449742	*	inter:4930	NA	NA	NA	rn6_cpg_inter	5:63335001-63336000	96.5831	92.1798
2202	2202	5	6.8313e+07	6.8314e+07	1000	*	0.00162116	0.0138516	-4.69902	5	6.81438e+07	6.87135e+07	569711	*	inter:4944	NA	NA	NA	rn6_cpg_inter	5:68313001-68314000	90.5969	96.3018
2208	2208	5	7.4629e+07	7.463e+07	1000	*	3.63887e-05	0.000937499	-7.3324	5	7.45219e+07	7.46454e+07	123447	*	inter:4970	NA	NA	NA	rn6_cpg_inter	5:74629001-74630000	82.5493	92.7922
2211	2211	5	7.489e+07	7.4891e+07	1000	*	0.00235086	0.0177593	-14.7273	5	7.46539e+07	7.50574e+07	403531	*	inter:4971	NA	NA	NA	rn6_cpg_inter	5:74890001-74891000	77.236	91.8805
2214	2214	5	7.5258e+07	7.5259e+07	1000	*	7.58369e-05	0.00160958	-16.0375	5	7.5067e+07	7.53147e+07	247701	*	inter:4972	NA	NA	NA	rn6_cpg_inter	5:75258001-75259000	30.8562	43.108
2221	2221	5	7.5868e+07	7.5869e+07	1000	*	0.000154559	0.00270149	-6.27857	5	7.56812e+07	7.60353e+07	354052	*	inter:4975	NA	NA	NA	rn6_cpg_inter	5:75868001-75869000	90.1515	97.1029
2243	2243	5	1.01657e+08	1.01658e+08	1000	*	0.000182072	0.0030739	13.411	5	1.01644e+08	1.01683e+08	39011	*	inter:5028	NA	NA	NA	rn6_cpg_inter	5:101657001-101658000	74.1617	61.8665
2248	2248	5	1.07192e+08	1.07193e+08	1000	*	0.00113934	0.0108679	8.11205	5	1.07183e+08	1.07319e+08	136608	*	inter:5051	NA	NA	NA	rn6_cpg_inter	5:107192001-107193000	91.2587	83.0799
2250	2250	5	1.09243e+08	1.09244e+08	1000	*	2.82916e-05	0.000755078	-11.6809	5	1.08704e+08	1.09409e+08	705540	*	inter:5060	NA	NA	NA	rn6_cpg_inter	5:109243001-109244000	58.355	68.8356
2254	2254	5	1.14052e+08	1.14053e+08	1000	*	0.000700341	0.00792253	7.45889	5	1.14019e+08	1.14936e+08	916546	*	inter:5069	NA	NA	NA	rn6_cpg_inter	5:114052001-114053000	81.0697	78.9907
2256	2256	5	1.16776e+08	1.16777e+08	1000	*	0.0106983	0.049878	-6.64603	5	1.16422e+08	1.17023e+08	601172	*	inter:5072	NA	NA	NA	rn6_cpg_inter	5:116776001-116777000	66.8813	73.4001
2257	2257	5	1.17821e+08	1.17822e+08	1000	*	0.000431378	0.00565496	-8.86304	5	1.17785e+08	1.17859e+08	73693	*	inter:5079	NA	NA	NA	rn6_cpg_inter	5:117821001-117822000	47.2336	60.0309
2263	2263	5	1.21409e+08	1.2141e+08	1000	*	0.000711439	0.00795507	7.96926	5	1.2137e+08	1.21559e+08	188813	*	inter:5099	NA	NA	NA	rn6_cpg_inter	5:121409001-121410000	97.1111	88.8605
2268	2268	5	1.24004e+08	1.24005e+08	1000	*	0.000473841	0.00612158	-9.29871	5	1.2391e+08	1.24638e+08	728357	*	inter:5106	NA	NA	NA	rn6_cpg_inter	5:124004001-124005000	83.6414	92.8681
2275	2275	5	1.27089e+08	1.2709e+08	1000	*	0.00491982	0.0298341	-6.14824	5	1.27049e+08	1.27269e+08	220347	*	inter:5128	NA	NA	NA	rn6_cpg_inter	5:127089001-127090000	72.322	78.9208
2279	2279	5	1.3001e+08	1.30011e+08	1000	*	2.22955e-08	2.48432e-06	-10.3813	5	1.30011e+08	1.30011e+08	154	-	exon:65561	NM_001077651	432358	Elavl4	rn6_genes_exons	5:130010001-130011000	56.5782	64.6799
2286	2286	5	1.31248e+08	1.31249e+08	1000	*	2.60437e-05	0.000703509	11.8463	5	1.31166e+08	1.3138e+08	213968	+	intron:53103	NM_001350232	100911395	Agbl4	rn6_genes_introns	5:131248001-131249000	70.6588	58.0753
2292	2292	5	1.31744e+08	1.31745e+08	1000	*	0.000193328	0.0031914	-8.82909	5	1.31741e+08	1.31756e+08	15320	+	intron:53117	NM_134392	171413	Spata6	rn6_genes_introns	5:131744001-131745000	88.6472	97.5908
2294	2294	5	1.35563e+08	1.35564e+08	1000	*	4.3387e-12	1.38128e-09	14.7269	5	1.35563e+08	1.35567e+08	4000	-	1to5kb:7361	NM_001107962	313520	Mmachc	rn6_genes_1to5kb	5:135563001-135564000	40.0938	28.2179
2296	2296	5	1.36519e+08	1.3652e+08	1000	*	0.00586668	0.0332694	11.6828	5	1.3641e+08	1.36666e+08	255289	*	inter:5214	NA	NA	NA	rn6_cpg_inter	5:136519001-136520000	81.7921	70.5368
2310	2310	5	1.40324e+08	1.40325e+08	1000	*	0.00404984	0.0260476	-9.78657	5	1.40167e+08	1.40581e+08	414434	*	inter:5263	NA	NA	NA	rn6_cpg_inter	5:140324001-140325000	73.4287	83.982
2313	2313	5	1.40897e+08	1.40898e+08	1000	*	0.000257533	0.00385184	-13.9431	5	1.40897e+08	1.409e+08	3339	+	intron:53527	NM_001107976	313574	Nt5c1a	rn6_genes_introns	5:140897001-140898000	53.6185	64.1412
2315	2315	5	1.41874e+08	1.41875e+08	1000	*	0.00443398	0.0279527	-11.4035	5	1.41858e+08	1.42081e+08	223288	*	inter:5284	NA	NA	NA	rn6_cpg_inter	5:141874001-141875000	78.9357	89.887
2316	2316	5	1.42347e+08	1.42348e+08	1000	*	0.00211963	0.0165453	5.77583	5	1.42337e+08	1.42437e+08	100446	*	inter:5288	NA	NA	NA	rn6_cpg_inter	5:142347001-142348000	90.2489	86.449
2317	2317	5	1.42348e+08	1.42349e+08	1000	*	0.00983563	0.0470872	-3.56351	5	1.42337e+08	1.42437e+08	100446	*	inter:5288	NA	NA	NA	rn6_cpg_inter	5:142348001-142349000	94.5471	97.0267
2319	2319	5	1.42359e+08	1.4236e+08	1000	*	0.00844536	0.0425811	-5.27436	5	1.42337e+08	1.42437e+08	100446	*	inter:5288	NA	NA	NA	rn6_cpg_inter	5:142359001-142360000	84.5667	94.6132
2326	2326	5	1.43678e+08	1.43679e+08	1000	*	0.000686044	0.00786055	9.41209	5	1.43678e+08	1.43693e+08	15307	+	intron:53685	NM_001112716	298521	Grik3	rn6_genes_introns	5:143678001-143679000	90.2328	82.2653
2330	2330	5	1.44792e+08	1.44793e+08	1000	*	0.000230812	0.00360803	-7.07808	5	1.44783e+08	1.44815e+08	31556	+	intron:53787	NM_001159655	100294508	LOC100294508	rn6_genes_introns	5:144792001-144793000	86.0102	94.8471
2332	2332	5	1.4528e+08	1.45281e+08	1000	*	2.63363e-07	1.73366e-05	11.1427	5	1.45279e+08	1.45301e+08	22103	+	intron:53845	NM_001301876	286923	Dlgap3	rn6_genes_introns	5:145280001-145281000	64.3387	55.8288
2335	2335	5	1.45629e+08	1.4563e+08	1000	*	0.000264883	0.00389639	14.2287	5	1.45422e+08	1.46051e+08	628258	*	inter:5339	NA	NA	NA	rn6_cpg_inter	5:145629001-145630000	64.719	54.5874
2339	2339	5	1.46411e+08	1.46412e+08	1000	*	0.00524763	0.0309843	5.69786	5	1.46342e+08	1.46783e+08	441741	*	inter:5343	NA	NA	NA	rn6_cpg_inter	5:146411001-146412000	97.4003	91.5882
2340	2340	5	1.46635e+08	1.46636e+08	1000	*	4.81674e-08	4.20953e-06	-8.88977	5	1.46342e+08	1.46783e+08	441741	*	inter:5343	NA	NA	NA	rn6_cpg_inter	5:146635001-146636000	87.9476	96.9161
2341	2341	5	1.47792e+08	1.47793e+08	1000	*	6.06513e-05	0.00136529	10.6459	5	1.4779e+08	1.47792e+08	2000	*	shore:12202	NA	NA	NA	rn6_cpg_shores	5:147792001-147793000	91.2745	82.3678
2345	2345	5	1.49182e+08	1.49183e+08	1000	*	1.04316e-06	5.46992e-05	-6.17463	5	1.49085e+08	1.49379e+08	293310	*	inter:5395	NA	NA	NA	rn6_cpg_inter	5:149182001-149183000	85.6818	93.2386
2351	2351	5	1.49925e+08	1.49926e+08	1000	*	3.01298e-07	1.91844e-05	32.4094	5	1.49925e+08	1.49925e+08	126	-	exon:66791	NM_001191575	116680	Ptpru	rn6_genes_exons	5:149925001-149926000	89.3519	61.1061
2352	2352	5	1.49926e+08	1.49927e+08	1000	*	0.00487857	0.0297052	-19.0947	5	1.49926e+08	1.49926e+08	141	-	exon:66790	NM_001191575	116680	Ptpru	rn6_genes_exons	5:149926001-149927000	52.9259	72.1043
2367	2367	5	1.52659e+08	1.5266e+08	1000	*	4.78691e-05	0.00115666	10.8586	5	1.5266e+08	1.52662e+08	2000	*	shelf:11308	NA	NA	NA	rn6_cpg_shelves	5:152659001-152660000	87.4722	79.6959
2374	2374	5	1.5399e+08	1.53991e+08	1000	*	0.000144913	0.00256305	-26.1467	5	1.53929e+08	1.54033e+08	104066	*	inter:5483	NA	NA	NA	rn6_cpg_inter	5:153990001-153991000	51.3167	79.9108
2392	2392	5	1.57888e+08	1.57889e+08	1000	*	7.52159e-06	0.000255911	11.9495	5	1.57888e+08	1.57888e+08	71	+	exon:61988	NM_001039026	313658	Ubr4	rn6_genes_exons	5:157888001-157889000	77.1581	68.4508
2393	2393	5	1.58703e+08	1.58704e+08	1000	*	0.000115869	0.0021699	9.21878	5	1.58641e+08	1.58735e+08	93704	-	intron:59439	NM_001271454	298591	Igsf21	rn6_genes_introns	5:158703001-158704000	53.4127	45.9545
2396	2396	5	1.59377e+08	1.59378e+08	1000	*	4.80096e-05	0.00115666	4.79595	5	1.5922e+08	1.59424e+08	204500	*	inter:5558	NA	NA	NA	rn6_cpg_inter	5:159377001-159378000	98.0189	93.9162
2405	2405	5	1.62304e+08	1.62305e+08	1000	*	0.00935887	0.0456881	13.4482	5	1.62261e+08	1.6234e+08	78800	*	inter:5595	NA	NA	NA	rn6_cpg_inter	5:162304001-162305000	70.3571	61.271
2431	2431	5	1.66763e+08	1.66764e+08	1000	*	0.000570094	0.00686745	-6.07873	5	1.66731e+08	1.66974e+08	242578	*	inter:5642	NA	NA	NA	rn6_cpg_inter	5:166763001-166764000	86.7532	91.1856
2436	2436	6	1.225e+06	1.226e+06	1000	*	0.00449012	0.0281871	-8.59299	6	1.21049e+06	1.31538e+06	104897	*	inter:5748	NA	NA	NA	rn6_cpg_inter	6:1225001-1226000	69.8482	79.3512
2443	2443	6	6.191e+06	6.192e+06	1000	*	4.99571e-08	4.28198e-06	-12.0908	6	3.81195e+06	6.42255e+06	2.6106e+06	*	inter:5768	NA	NA	NA	rn6_cpg_inter	6:6191001-6192000	71.4326	85.3329
2445	2445	6	6.904e+06	6.905e+06	1000	*	0.00154924	0.013382	6.43404	6	6.90429e+06	6.90629e+06	2000	*	shore:13112	NA	NA	NA	rn6_cpg_shores	6:6904001-6905000	93.8218	85.4631
2449	2449	6	8.876e+06	8.877e+06	1000	*	3.74401e-08	3.62768e-06	-11.2802	6	8.87508e+06	8.87708e+06	2000	*	shore:13144	NA	NA	NA	rn6_cpg_shores	6:8876001-8877000	86.4032	95.8867
2452	2452	6	1.0264e+07	1.0265e+07	1000	*	7.07004e-11	1.85363e-08	-15.4063	6	1.0156e+07	1.03014e+07	145399	*	inter:5795	NA	NA	NA	rn6_cpg_inter	6:10264001-10265000	71.2911	82.9529
2453	2453	6	1.0614e+07	1.0615e+07	1000	*	0.00645156	0.0353257	-8.19828	6	1.05981e+07	1.0667e+07	68911	*	inter:5801	NA	NA	NA	rn6_cpg_inter	6:10614001-10615000	70.7998	79.5263
2467	2467	6	2.0546e+07	2.0547e+07	1000	*	0.00171093	0.0143611	10.0535	6	1.90873e+07	2.1047e+07	1.95975e+06	*	inter:5828	NA	NA	NA	rn6_cpg_inter	6:20546001-20547000	96.6346	89.78
2468	2468	6	2.2173e+07	2.2174e+07	1000	*	5.05072e-05	0.00120279	-11.447	6	2.21714e+07	2.21753e+07	3817	+	intron:60786	NM_001309432	298784	Nlrc4	rn6_genes_introns	6:22173001-22174000	76.7014	88.7183
2469	2469	6	2.223e+07	2.2231e+07	1000	*	0.000559715	0.00676069	-14.5982	6	2.22274e+07	2.22314e+07	4000	-	1to5kb:8088	NM_001277279	298786	Slc30a6	rn6_genes_1to5kb	6:22230001-22231000	81.4368	91.2388
2475	2475	6	2.7446e+07	2.7447e+07	1000	*	0.000661645	0.00769975	-7.06312	6	2.74465e+07	2.74466e+07	184	-	exon:73413	NM_001007009	362712	Drc1	rn6_genes_exons	6:27446001-27447000	73.4722	80.7653
2478	2478	6	2.9045e+07	2.9046e+07	1000	*	0.00180842	0.0149265	12.7968	6	2.90439e+07	2.90467e+07	2759	+	intron:61185	NM_001025151	500625	Atad2b	rn6_genes_introns	6:29045001-29046000	96	86.5612
2490	2490	6	3.65e+07	3.6501e+07	1000	*	0.0027393	0.0197561	-8.25203	6	3.61657e+07	3.68145e+07	648766	*	inter:5934	NA	NA	NA	rn6_cpg_inter	6:36500001-36501000	71.5634	78.916
2511	2511	6	4.8568e+07	4.8569e+07	1000	*	0.0101781	0.048265	12.2829	6	4.85619e+07	4.86579e+07	96080	+	intron:61572	NM_053888	116668	Myt1l	rn6_genes_introns	6:48568001-48569000	96.5241	86.9654
2519	2519	6	5.1904e+07	5.1905e+07	1000	*	0.00168522	0.0142798	-23.986	6	5.16671e+07	5.21176e+07	450540	*	inter:5998	NA	NA	NA	rn6_cpg_inter	6:51904001-51905000	43.0223	66.3161
2523	2523	6	5.2996e+07	5.2997e+07	1000	*	0.00174362	0.0145533	-2.42345	6	5.2829e+07	5.33964e+07	567401	*	inter:6003	NA	NA	NA	rn6_cpg_inter	6:52996001-52997000	94.9219	95.8156
2525	2525	6	5.585e+07	5.5851e+07	1000	*	0.00541918	0.0315323	-3.7037	6	5.582e+07	5.58775e+07	57458	*	inter:6011	NA	NA	NA	rn6_cpg_inter	6:55850001-55851000	96.7742	99.6032
2533	2533	6	6.3952e+07	6.3953e+07	1000	*	0.007874	0.040426	4.70189	6	6.09627e+07	6.41657e+07	3.20295e+06	*	inter:6017	NA	NA	NA	rn6_cpg_inter	6:63952001-63953000	94.5417	91.9765
2535	2535	6	6.4161e+07	6.4162e+07	1000	*	0.00148633	0.0130665	4.72722	6	6.09627e+07	6.41657e+07	3.20295e+06	*	inter:6017	NA	NA	NA	rn6_cpg_inter	6:64161001-64162000	87.2966	83.0679
2540	2540	6	6.6068e+07	6.6069e+07	1000	*	0.00470528	0.0290232	3.47673	6	6.60429e+07	6.66184e+07	575500	*	inter:6026	NA	NA	NA	rn6_cpg_inter	6:66068001-66069000	93.5066	89.5492
2544	2544	6	6.8806e+07	6.8807e+07	1000	*	0.00156345	0.0134526	-12.5334	6	6.70902e+07	6.99661e+07	2.87592e+06	*	inter:6028	NA	NA	NA	rn6_cpg_inter	6:68806001-68807000	79.0639	91.2881
2553	2553	6	7.303e+07	7.3031e+07	1000	*	0.000746015	0.00816966	7.73934	6	7.29967e+07	7.31045e+07	107771	+	intron:61884	NM_001185025	299008	Nubpl	rn6_genes_introns	6:73030001-73031000	88.853	82.4928
2554	2554	6	7.3111e+07	7.3112e+07	1000	*	0.000909216	0.00931598	8.13162	6	7.31046e+07	7.31197e+07	15167	+	intron:61885	NM_001185025	299008	Nubpl	rn6_genes_introns	6:73111001-73112000	85.8147	78.1939
2559	2559	6	7.5934e+07	7.5935e+07	1000	*	0.000302332	0.00430517	-12.5176	6	7.58908e+07	7.59921e+07	101290	*	inter:6055	NA	NA	NA	rn6_cpg_inter	6:75934001-75935000	83.9898	93.4589
2564	2564	6	7.9956e+07	7.9957e+07	1000	*	0.00775687	0.0402012	9.99841	6	7.92604e+07	8.00639e+07	803510	*	inter:6074	NA	NA	NA	rn6_cpg_inter	6:79956001-79957000	94.8232	82.1529
2567	2567	6	8.4694e+07	8.4695e+07	1000	*	0.000280218	0.00405969	-5.38159	6	8.43151e+07	8.54138e+07	1.09869e+06	*	inter:6083	NA	NA	NA	rn6_cpg_inter	6:84694001-84695000	89.5491	95.6505
2575	2575	6	8.9799e+07	8.98e+07	1000	*	0.000201076	0.00325895	4.99514	6	8.92977e+07	9.10676e+07	1.76996e+06	*	inter:6094	NA	NA	NA	rn6_cpg_inter	6:89799001-89800000	98.1373	94.5346
2577	2577	6	9.2405e+07	9.2406e+07	1000	*	0.00351247	0.0236129	-14.9874	6	9.24032e+07	9.2523e+07	119747	*	inter:6111	NA	NA	NA	rn6_cpg_inter	6:92405001-92406000	65.8937	79.0701
2591	2591	6	1.00584e+08	1.00585e+08	1000	*	0.00503885	0.0302427	1.61265	6	1.00312e+08	1.01323e+08	1.01069e+06	*	inter:6164	NA	NA	NA	rn6_cpg_inter	6:100584001-100585000	95.008	93.1694
2630	2630	6	1.2105e+08	1.21051e+08	1000	*	2.01232e-06	9.24646e-05	-8.34471	6	1.19771e+08	1.22235e+08	2.46371e+06	*	inter:6272	NA	NA	NA	rn6_cpg_inter	6:121050001-121051000	88.6071	95.2355
2644	2644	6	1.25518e+08	1.25519e+08	1000	*	4.97712e-06	0.00018851	8.82312	6	1.25439e+08	1.25524e+08	85175	-	intron:66584	NM_001025152	500707	Tc2n	rn6_genes_introns	6:125518001-125519000	97.3636	89.4364
2646	2646	6	1.25939e+08	1.2594e+08	1000	*	0.000758932	0.00826008	9.34219	6	1.25875e+08	1.26014e+08	139732	*	inter:6294	NA	NA	NA	rn6_cpg_inter	6:125939001-125940000	95.9722	84.6306
2650	2650	6	1.26673e+08	1.26674e+08	1000	*	0.0037703	0.0247126	-14.8264	6	1.26671e+08	1.26677e+08	5703	-	intron:66665	NM_001108720	362772	Btbd7	rn6_genes_introns	6:126673001-126674000	70.2381	83.3343
2656	2656	6	1.27945e+08	1.27946e+08	1000	*	2.39301e-05	0.000658386	9.78352	6	1.27405e+08	1.28133e+08	728379	*	inter:6311	NA	NA	NA	rn6_cpg_inter	6:127945001-127946000	82.5996	73.0039
2657	2657	6	1.27957e+08	1.27958e+08	1000	*	0.000887091	0.0091524	-11.5501	6	1.27405e+08	1.28133e+08	728379	*	inter:6311	NA	NA	NA	rn6_cpg_inter	6:127957001-127958000	66.1695	73.0197
2668	2668	6	1.30277e+08	1.30278e+08	1000	*	0.00637761	0.0350938	1.57223	6	1.30135e+08	1.30517e+08	382257	*	inter:6329	NA	NA	NA	rn6_cpg_inter	6:130277001-130278000	98.2119	97.2826
2669	2669	6	1.30278e+08	1.30279e+08	1000	*	0.000674104	0.00776366	-8.6814	6	1.30135e+08	1.30517e+08	382257	*	inter:6329	NA	NA	NA	rn6_cpg_inter	6:130278001-130279000	87.9006	96.9358
2679	2679	6	1.31407e+08	1.31408e+08	1000	*	3.5564e-06	0.00014677	-11.3874	6	1.30525e+08	1.31833e+08	1.30734e+06	*	inter:6330	NA	NA	NA	rn6_cpg_inter	6:131407001-131408000	75.9476	88.3267
2685	2685	6	1.31884e+08	1.31885e+08	1000	*	0.00947096	0.0459859	-13.9247	6	1.31839e+08	1.31888e+08	49523	-	intron:66787	NM_001277287	314423	Bcl11b	rn6_genes_introns	6:131884001-131885000	79.939	89.7594
2691	2691	6	1.32479e+08	1.3248e+08	1000	*	0.00776684	0.0402061	5.64103	6	1.32471e+08	1.32551e+08	80872	+	intron:63208	NM_024147	79115	Evl	rn6_genes_introns	6:132479001-132480000	100	93.6875
2707	2707	6	1.33451e+08	1.33452e+08	1000	*	0.000766354	0.00827047	-19.9332	6	1.32977e+08	1.33543e+08	565978	*	inter:6352	NA	NA	NA	rn6_cpg_inter	6:133451001-133452000	39.2361	61.6153
2711	2711	6	1.34756e+08	1.34757e+08	1000	*	0.0096135	0.0463725	4.76	6	1.34725e+08	1.34799e+08	74276	*	inter:6362	NA	NA	NA	rn6_cpg_inter	6:134756001-134757000	85.4312	81.161
2721	2721	6	1.3721e+08	1.37211e+08	1000	*	0.00225583	0.0173054	6.01457	6	1.37209e+08	1.3721e+08	1000	+	promoter:8018	NM_001100982	362791	Siva1	rn6_genes_promoters	6:137210001-137211000	97.4537	92.842
2729	2729	6	1.39842e+08	1.39843e+08	1000	*	1.09877e-05	0.000352326	11.1584	6	1.38406e+08	1.41228e+08	2.82273e+06	*	inter:6425	NA	NA	NA	rn6_cpg_inter	6:139842001-139843000	34.6193	30.9362
2738	2738	7	8.204e+06	8.205e+06	1000	*	0.0075426	0.0394577	-6.34215	7	6.04062e+06	1.02885e+07	4.24788e+06	*	inter:6493	NA	NA	NA	rn6_cpg_inter	7:8204001-8205000	43.4303	46.378
2750	2750	7	9.331e+06	9.332e+06	1000	*	0.00896457	0.0443953	4.7874	7	6.04062e+06	1.02885e+07	4.24788e+06	*	inter:6493	NA	NA	NA	rn6_cpg_inter	7:9331001-9332000	94.8447	88.05
2759	2759	7	9.841e+06	9.842e+06	1000	*	0.000859823	0.00897495	17.8622	7	6.04062e+06	1.02885e+07	4.24788e+06	*	inter:6493	NA	NA	NA	rn6_cpg_inter	7:9841001-9842000	52.4907	36.9148
2774	2774	7	1.1991e+07	1.1992e+07	1000	*	0.00199592	0.0158292	6.24839	7	1.19915e+07	1.19925e+07	1000	+	promoter:8489	NM_001006983	299617	Abhd17a	rn6_genes_promoters	7:11991001-11992000	98.6111	94.0145
2779	2779	7	1.5276e+07	1.5277e+07	1000	*	4.99076e-06	0.00018851	-10.4296	7	1.52033e+07	1.53605e+07	157145	*	inter:6599	NA	NA	NA	rn6_cpg_inter	7:15276001-15277000	68.6877	76.7873
2780	2780	7	1.5412e+07	1.5413e+07	1000	*	0.000202775	0.00327458	14.7284	7	1.54129e+07	1.54139e+07	1000	+	promoter:8533	NM_001134561	314584	Zfp563	rn6_genes_promoters	7:15412001-15413000	65.3373	52.5981
2782	2782	7	1.5857e+07	1.5858e+07	1000	*	0.000107488	0.00204787	-6.34163	7	1.55656e+07	1.5861e+07	295452	*	inter:6604	NA	NA	NA	rn6_cpg_inter	7:15857001-15858000	78.8136	87.481
2788	2788	7	1.6117e+07	1.6118e+07	1000	*	0.000393775	0.00527053	2.47626	7	1.58693e+07	1.62371e+07	367810	*	inter:6605	NA	NA	NA	rn6_cpg_inter	7:16117001-16118000	97.4883	95.7689
2789	2789	7	1.612e+07	1.6121e+07	1000	*	0.000898769	0.00923015	16.8146	7	1.58693e+07	1.62371e+07	367810	*	inter:6605	NA	NA	NA	rn6_cpg_inter	7:16120001-16121000	87.5947	71.8973
2803	2803	7	1.7131e+07	1.7132e+07	1000	*	7.24311e-06	0.000252212	8.80372	7	1.70666e+07	1.72855e+07	218878	+	intron:67957	NM_001099495	691442	Vom2r55	rn6_genes_introns	7:17131001-17132000	95.6042	86.9845
2807	2807	7	1.7239e+07	1.724e+07	1000	*	0.00101578	0.00999427	-10.5965	7	1.70666e+07	1.72855e+07	218878	+	intron:67957	NM_001099495	691442	Vom2r55	rn6_genes_introns	7:17239001-17240000	83.4472	94.4318
2809	2809	7	1.7264e+07	1.7265e+07	1000	*	0.0068313	0.0368615	7.45806	7	1.70666e+07	1.72855e+07	218878	+	intron:67957	NM_001099495	691442	Vom2r55	rn6_genes_introns	7:17264001-17265000	84.4602	76.5952
2810	2810	7	1.7266e+07	1.7267e+07	1000	*	0.00948262	0.0459859	4.71617	7	1.70666e+07	1.72855e+07	218878	+	intron:67957	NM_001099495	691442	Vom2r55	rn6_genes_introns	7:17266001-17267000	92.3909	88.1883
2816	2816	7	1.778e+07	1.7781e+07	1000	*	0.00510013	0.0304714	15.1985	7	1.62515e+07	1.83632e+07	2.11173e+06	*	inter:6606	NA	NA	NA	rn6_cpg_inter	7:17780001-17781000	94.2266	80.4007
2818	2818	7	1.9274e+07	1.9275e+07	1000	*	0.000729329	0.0080731	-7.21234	7	1.87048e+07	2.01434e+07	1.43864e+06	*	inter:6616	NA	NA	NA	rn6_cpg_inter	7:19274001-19275000	85.9644	91.3367
2845	2845	7	2.9218e+07	2.9219e+07	1000	*	0.000879913	0.0090994	6.58489	7	2.90751e+07	2.92779e+07	202786	*	inter:6671	NA	NA	NA	rn6_cpg_inter	7:29218001-29219000	98.4488	91.9231
2851	2851	7	3.4514e+07	3.4515e+07	1000	*	0.0102324	0.0484659	4.93274	7	3.4489e+07	3.45285e+07	39457	*	inter:6699	NA	NA	NA	rn6_cpg_inter	7:34514001-34515000	100	95.1104
2877	2877	7	5.7632e+07	5.7633e+07	1000	*	0.00130714	0.0119386	3.80466	7	5.75452e+07	5.76486e+07	103446	-	intron:73456	NM_001108991	366894	Trhde	rn6_genes_introns	7:57632001-57633000	96.9404	93.3226
2878	2878	7	5.7972e+07	5.7973e+07	1000	*	0.000191986	0.00318205	-5.83502	7	5.78212e+07	5.82155e+07	394233	*	inter:6755	NA	NA	NA	rn6_cpg_inter	7:57972001-57973000	84.2443	91.5376
2880	2880	7	5.8534e+07	5.8535e+07	1000	*	0.0068718	0.0369459	-7.52741	7	5.85193e+07	5.85876e+07	68320	-	intron:73496	NM_001106784	299802	Lgr5	rn6_genes_introns	7:58534001-58535000	78.8006	88.0491
2882	2882	7	6.1746e+07	6.1747e+07	1000	*	0.00493474	0.0298434	3.15525	7	6.11788e+07	6.17945e+07	615713	*	inter:6778	NA	NA	NA	rn6_cpg_inter	7:61746001-61747000	97.3255	93.9975
2896	2896	7	6.8203e+07	6.8204e+07	1000	*	0.000306584	0.00433207	-12.9059	7	6.80927e+07	6.86018e+07	509101	*	inter:6817	NA	NA	NA	rn6_cpg_inter	7:68203001-68204000	65.443	78.3689
2897	2897	7	6.8828e+07	6.8829e+07	1000	*	1.47962e-09	2.7411e-07	-20.7031	7	6.86104e+07	6.9112e+07	501584	*	inter:6818	NA	NA	NA	rn6_cpg_inter	7:68828001-68829000	54.4697	71.8029
2915	2915	7	8.6985e+07	8.6986e+07	1000	*	0.00285921	0.0204226	7.01754	7	8.40274e+07	8.81964e+07	4.16894e+06	*	inter:6905	NA	NA	NA	rn6_cpg_inter	7:86985001-86986000	100	94.5689
2916	2916	7	8.7085e+07	8.7086e+07	1000	*	0.00902491	0.0444857	-17.1171	7	8.40274e+07	8.81964e+07	4.16894e+06	*	inter:6905	NA	NA	NA	rn6_cpg_inter	7:87085001-87086000	51.6204	64.6708
2924	2924	7	9.7059e+07	9.706e+07	1000	*	0.000690974	0.00787654	8.73362	7	9.70589e+07	9.70591e+07	155	-	exon:84170	NM_001013947	299944	Slc22a22	rn6_genes_exons	7:97059001-97060000	100	93.5436
2925	2925	7	9.9873e+07	9.9874e+07	1000	*	0.000111005	0.00210419	17.4733	7	9.97489e+07	9.98908e+07	141969	+	intron:69726	NM_001024876	299957	Nsmce2	rn6_genes_introns	7:99873001-99874000	58.9025	43.1114
2934	2934	7	1.02962e+08	1.02963e+08	1000	*	6.12383e-06	0.000216622	6.21	7	1.02698e+08	1.03223e+08	524343	*	inter:6952	NA	NA	NA	rn6_cpg_inter	7:102962001-102963000	94.6094	89.6376
2939	2939	7	1.06915e+08	1.06916e+08	1000	*	0.000364879	0.00497338	9.37005	7	1.06754e+08	1.07009e+08	255231	-	intron:74485	NM_031597	29682	Kcnq3	rn6_genes_introns	7:106915001-106916000	87.2068	79.0688
2941	2941	7	1.07237e+08	1.07238e+08	1000	*	0.00209811	0.016522	-5.79886	7	1.07014e+08	1.07406e+08	392286	*	inter:6960	NA	NA	NA	rn6_cpg_inter	7:107237001-107238000	86.0079	92.3483
2943	2943	7	1.07613e+08	1.07614e+08	1000	*	7.14346e-06	0.000250701	-6.24825	7	1.07572e+08	1.0763e+08	57747	+	intron:69822	NM_001270783	24826	Tg	rn6_genes_introns	7:107613001-107614000	92.436	96.5867
2945	2945	7	1.07896e+08	1.07897e+08	1000	*	0.000629522	0.00742283	2.39971	7	1.0778e+08	1.07958e+08	177603	*	inter:6962	NA	NA	NA	rn6_cpg_inter	7:107896001-107897000	97.3573	95.1625
2949	2949	7	1.11048e+08	1.11049e+08	1000	*	5.07338e-05	0.00120279	3.65481	7	1.10036e+08	1.12934e+08	2.89757e+06	*	inter:6968	NA	NA	NA	rn6_cpg_inter	7:111048001-111049000	98.7047	96.5196
2957	2957	7	1.13338e+08	1.13339e+08	1000	*	0.00349559	0.0235705	8.08081	7	1.12942e+08	1.13934e+08	991771	*	inter:6969	NA	NA	NA	rn6_cpg_inter	7:113338001-113339000	100	93.9951
2961	2961	7	1.14269e+08	1.1427e+08	1000	*	0.0104219	0.0490238	-3.97782	7	1.14262e+08	1.14275e+08	12457	-	intron:74555	NM_001034156	315059	Trappc9	rn6_genes_introns	7:114269001-114270000	89.6855	95.5655
2973	2973	7	1.1661e+08	1.16611e+08	1000	*	0.00457418	0.0285847	-3.02601	7	1.16608e+08	1.16612e+08	4000	-	1to5kb:9342	NM_001134839	300025	Ly6h	rn6_genes_1to5kb	7:116610001-116611000	93.9457	96.5377
2975	2975	7	1.17747e+08	1.17748e+08	1000	*	0.00434072	0.0275678	-21.0784	7	1.17734e+08	1.17752e+08	18376	+	intron:70084	NM_001130566	362944	Ppp1r16a	rn6_genes_introns	7:117747001-117748000	52.7635	71.8964
2981	2981	7	1.19943e+08	1.19944e+08	1000	*	0.00824342	0.0418469	7.27655	7	1.19941e+08	1.19943e+08	2000	*	shore:16096	NA	NA	NA	rn6_cpg_shores	7:119943001-119944000	95.8527	90.2045
2992	2992	7	1.21312e+08	1.21313e+08	1000	*	0.00205277	0.0162223	14.4785	7	1.21311e+08	1.21329e+08	17479	+	intron:70305	NM_019166	29205	Syngr1	rn6_genes_introns	7:121312001-121313000	83.3836	68.3501
2997	2997	7	1.2429e+08	1.24291e+08	1000	*	0.00112363	0.0108401	14.7025	7	1.24287e+08	1.24291e+08	4000	-	1to5kb:9455	NM_130740	124461	Pacsin2	rn6_genes_1to5kb	7:124290001-124291000	96.9136	85.2212
3007	3007	7	1.27751e+08	1.27752e+08	1000	*	0.000189919	0.00317035	-26.4632	7	1.27086e+08	1.28496e+08	1.40961e+06	*	inter:7191	NA	NA	NA	rn6_cpg_inter	7:127751001-127752000	41.8009	74.645
3011	3011	7	1.28156e+08	1.28157e+08	1000	*	0.0088756	0.0441018	2.92601	7	1.27086e+08	1.28496e+08	1.40961e+06	*	inter:7191	NA	NA	NA	rn6_cpg_inter	7:128156001-128157000	98.448	96.3403
3013	3013	7	1.29668e+08	1.29669e+08	1000	*	0.000307277	0.00433207	-16.5286	7	1.29459e+08	1.29719e+08	259726	*	inter:7194	NA	NA	NA	rn6_cpg_inter	7:129668001-129669000	63.0461	82.5867
3021	3021	7	1.31871e+08	1.31872e+08	1000	*	0.00849736	0.0427948	7.13924	7	1.31803e+08	1.32013e+08	210304	*	inter:7221	NA	NA	NA	rn6_cpg_inter	7:131871001-131872000	82.7778	76.1862
3026	3026	7	1.32554e+08	1.32555e+08	1000	*	5.43662e-05	0.00126043	9.21605	7	1.32511e+08	1.32581e+08	69782	-	intron:76365	NM_133611	171147	Slc2a13	rn6_genes_introns	7:132554001-132555000	21.6877	12.9196
3027	3027	7	1.32555e+08	1.32556e+08	1000	*	0.00788188	0.040426	6.36935	7	1.32511e+08	1.32581e+08	69782	-	intron:76365	NM_133611	171147	Slc2a13	rn6_genes_introns	7:132555001-132556000	17.4018	9.30365
3038	3038	8	107001	108000	1000	*	0.00836078	0.0422502	-7.20392	8	1	403884	403884	*	inter:7401	NA	NA	NA	rn6_cpg_inter	8:107001-108000	85.9458	92.262
3044	3044	8	1.149e+06	1.15e+06	1000	*	0.000111416	0.00210419	-14.667	8	412280	1.35773e+06	945450	*	inter:7402	NA	NA	NA	rn6_cpg_inter	8:1149001-1150000	60.8262	79.3269
3048	3048	8	4.624e+06	4.625e+06	1000	*	0.00190686	0.0154026	-10.2465	8	4.58261e+06	4.63235e+06	49743	+	intron:77332	NM_023962	66018	Pdgfd	rn6_genes_introns	8:4624001-4625000	85.4545	92.3695
3049	3049	8	6.324e+06	6.325e+06	1000	*	0.000536948	0.00661792	-11.2507	8	6.30871e+06	6.34715e+06	38442	*	inter:7412	NA	NA	NA	rn6_cpg_inter	8:6324001-6325000	73.5607	85.7747
3053	3053	8	1.157e+07	1.1571e+07	1000	*	0.00251097	0.0186217	-10.9522	8	1.05473e+07	1.1884e+07	1.33666e+06	*	inter:7418	NA	NA	NA	rn6_cpg_inter	8:11570001-11571000	35.0907	43.4414
3056	3056	8	1.495e+07	1.4951e+07	1000	*	0.000922595	0.00938831	-5.67968	8	1.48807e+07	1.50113e+07	130669	-	intron:82213	NM_138544	191571	Fat3	rn6_genes_introns	8:14950001-14951000	86.77	93.1023
3065	3065	8	1.8877e+07	1.8878e+07	1000	*	0.00636572	0.0350938	5.50216	8	1.74259e+07	2.06463e+07	3.22039e+06	*	inter:7445	NA	NA	NA	rn6_cpg_inter	8:18877001-18878000	82.6176	78.3985
3067	3067	8	1.8929e+07	1.893e+07	1000	*	0.00102815	0.0100715	-8.74344	8	1.74259e+07	2.06463e+07	3.22039e+06	*	inter:7445	NA	NA	NA	rn6_cpg_inter	8:18929001-18930000	81.4843	89.3708
3080	3080	8	2.3509e+07	2.351e+07	1000	*	0.00873872	0.0435673	16.6667	8	2.34967e+07	2.39955e+07	498872	*	inter:7509	NA	NA	NA	rn6_cpg_inter	8:23509001-23510000	93.266	79.7037
3084	3084	8	2.9344e+07	2.9345e+07	1000	*	0.000210936	0.00339407	16.0123	8	2.84041e+07	2.9442e+07	1.03784e+06	*	inter:7525	NA	NA	NA	rn6_cpg_inter	8:29344001-29345000	65.5379	51.3771
3089	3089	8	3.4338e+07	3.4339e+07	1000	*	0.00299108	0.0212285	9.29878	8	3.38205e+07	3.46389e+07	818337	*	inter:7545	NA	NA	NA	rn6_cpg_inter	8:34338001-34339000	78.2692	69.2724
3099	3099	8	3.5966e+07	3.5967e+07	1000	*	0.00355761	0.0238445	9.78167	8	3.56929e+07	3.61261e+07	433213	+	intron:78019	NM_001048215	315546	Kirrel3	rn6_genes_introns	8:35966001-35967000	91.4021	82.0807
3100	3100	8	3.6282e+07	3.6283e+07	1000	*	0.00571317	0.0326121	-4.95443	8	3.62748e+07	3.63146e+07	39860	-	intron:82794	NM_203337	363040	St3gal4	rn6_genes_introns	8:36282001-36283000	82.2557	90.1661
3110	3110	8	4.0691e+07	4.0692e+07	1000	*	0.00122312	0.0113811	17.7327	8	4.06905e+07	4.06915e+07	1000	+	promoter:9743	NM_001000815	405101	Or8b101	rn6_genes_promoters	8:40691001-40692000	64.1822	50.4089
3116	3116	8	4.2655e+07	4.2656e+07	1000	*	4.43426e-08	3.95277e-06	-18.8789	8	4.11113e+07	4.40435e+07	2.93223e+06	*	inter:7568	NA	NA	NA	rn6_cpg_inter	8:42655001-42656000	37.9464	55.1101
3124	3124	8	4.3887e+07	4.3888e+07	1000	*	1.9816e-06	9.24646e-05	7.81361	8	4.11113e+07	4.40435e+07	2.93223e+06	*	inter:7568	NA	NA	NA	rn6_cpg_inter	8:43887001-43888000	94.8838	86.0946
3125	3125	8	4.4837e+07	4.4838e+07	1000	*	0.00919723	0.0450966	5.53435	8	4.44034e+07	4.4843e+07	439537	*	inter:7571	NA	NA	NA	rn6_cpg_inter	8:44837001-44838000	95.7404	90.9724
3128	3128	8	4.6782e+07	4.6783e+07	1000	*	0.000128885	0.00239355	18.1468	8	4.6755e+07	4.68025e+07	47530	*	inter:7584	NA	NA	NA	rn6_cpg_inter	8:46782001-46783000	39.9934	21.5051
3130	3130	8	4.7784e+07	4.7785e+07	1000	*	0.00281253	0.0201862	10.2079	8	4.7534e+07	4.809e+07	555977	*	inter:7591	NA	NA	NA	rn6_cpg_inter	8:47784001-47785000	89.418	76.6953
3139	3139	8	5.3395e+07	5.3396e+07	1000	*	0.00500407	0.0301398	-9.53818	8	5.33701e+07	5.36747e+07	304558	*	inter:7637	NA	NA	NA	rn6_cpg_inter	8:53395001-53396000	71.2716	80.0177
3144	3144	8	5.6299e+07	5.63e+07	1000	*	0.00624129	0.0347256	5.02058	8	5.61842e+07	5.63888e+07	204583	*	inter:7652	NA	NA	NA	rn6_cpg_inter	8:56299001-56300000	92.6561	86.9575
3145	3145	8	5.7285e+07	5.7286e+07	1000	*	5.23823e-05	0.0012288	-6.96761	8	5.67012e+07	5.78261e+07	1.12482e+06	*	inter:7655	NA	NA	NA	rn6_cpg_inter	8:57285001-57286000	88.0439	93.3576
3148	3148	8	6.0816e+07	6.0817e+07	1000	*	0.00229361	0.0174749	-15.5415	8	6.08169e+07	6.08171e+07	192	-	exon:94814	NM_001005547	300733	Tspan3	rn6_genes_exons	8:60816001-60817000	69.6077	86.8006
3157	3157	8	7.0361e+07	7.0362e+07	1000	*	0.000360204	0.00492472	11.458	8	7.02981e+07	7.04422e+07	144131	*	inter:7765	NA	NA	NA	rn6_cpg_inter	8:70361001-70362000	60.1756	51.7218
3158	3158	8	7.1388e+07	7.1389e+07	1000	*	0.00318271	0.022165	5.45143	8	7.13794e+07	7.14747e+07	95330	-	intron:84122	NM_001134981	315769	Trip4	rn6_genes_introns	8:71388001-71389000	83.4885	78.828
3159	3159	8	7.4016e+07	7.4017e+07	1000	*	0.000247024	0.00374886	4.77449	8	7.36774e+07	7.43039e+07	626481	*	inter:7800	NA	NA	NA	rn6_cpg_inter	8:74016001-74017000	97.3297	91.348
3161	3161	8	7.5036e+07	7.5037e+07	1000	*	0.000865518	0.00901328	-10.6613	8	7.48738e+07	7.55126e+07	638774	*	inter:7803	NA	NA	NA	rn6_cpg_inter	8:75036001-75037000	82.6613	92.9971
3163	3163	8	7.6401e+07	7.6402e+07	1000	*	0.00718173	0.0378877	-16.9082	8	7.64006e+07	7.64058e+07	5218	+	intron:79496	NM_001106835	300811	Bnip2	rn6_genes_introns	8:76401001-76402000	61.1276	73.3324
3167	3167	8	7.825e+07	7.8251e+07	1000	*	2.35944e-14	1.05162e-11	-12.3351	8	7.82334e+07	7.82764e+07	42983	-	intron:84367	NM_001108164	315795	Cgnl1	rn6_genes_introns	8:78250001-78251000	81.5533	92.5053
3178	3178	8	8.8109e+07	8.811e+07	1000	*	0.00145979	0.0128839	-16.1244	8	8.7588e+07	8.82363e+07	648290	*	inter:7873	NA	NA	NA	rn6_cpg_inter	8:88109001-88110000	3.71429	17.1478
3180	3180	8	8.8612e+07	8.8613e+07	1000	*	0.000134667	0.00244988	9.67901	8	8.82446e+07	8.88142e+07	569624	*	inter:7874	NA	NA	NA	rn6_cpg_inter	8:88612001-88613000	97.8495	90.4707
3182	3182	8	9.0448e+07	9.0449e+07	1000	*	0.00149394	0.0131075	18.017	8	9.03476e+07	9.0498e+07	150397	*	inter:7879	NA	NA	NA	rn6_cpg_inter	8:90448001-90449000	28.1798	9.2759
3183	3183	8	9.1087e+07	9.1088e+07	1000	*	0.00641584	0.0352318	9.74599	8	9.10701e+07	9.10995e+07	29373	+	intron:79905	NM_001137647	501026	Sh3bgrl2	rn6_genes_introns	8:91087001-91088000	85.8785	75.6938
3186	3186	8	9.2668e+07	9.2669e+07	1000	*	0.00326409	0.0225206	3.13298	8	9.18639e+07	9.29371e+07	1.07318e+06	*	inter:7887	NA	NA	NA	rn6_cpg_inter	8:92668001-92669000	99.6032	96.736
3188	3188	8	9.4829e+07	9.483e+07	1000	*	0.00192095	0.0154546	8.22499	8	9.48014e+07	9.48398e+07	38430	+	intron:79958	NM_001108774	363112	Mrap2	rn6_genes_introns	8:94829001-94830000	79.0153	73.9255
3195	3195	8	9.7875e+07	9.7876e+07	1000	*	0.00223993	0.0172428	10.1057	8	9.7651e+07	9.87233e+07	1.0723e+06	*	inter:7922	NA	NA	NA	rn6_cpg_inter	8:97875001-97876000	92.6426	81.7007
3198	3198	8	9.9477e+07	9.9478e+07	1000	*	0.000511319	0.00641969	13.7113	8	9.87612e+07	9.98762e+07	1.11501e+06	*	inter:7924	NA	NA	NA	rn6_cpg_inter	8:99477001-99478000	40.2752	27.2861
3214	3214	8	1.05239e+08	1.0524e+08	1000	*	4.49301e-06	0.000175664	-21.5882	8	1.05227e+08	1.06032e+08	805885	*	inter:7951	NA	NA	NA	rn6_cpg_inter	8:105239001-105240000	46.9823	72.6221
3216	3216	8	1.06348e+08	1.06349e+08	1000	*	0.000508583	0.00641969	-3.87674	8	1.06317e+08	1.06371e+08	53429	+	intron:80203	NM_001013224	363118	Nmnat3	rn6_genes_introns	8:106348001-106349000	89.4624	93.5313
3227	3227	8	1.09194e+08	1.09195e+08	1000	*	0.00155897	0.01344	3.9697	8	1.09192e+08	1.09203e+08	10133	+	intron:80296	NM_001108179	315958	Stag1	rn6_genes_introns	8:109194001-109195000	95.7993	92.9535
3238	3238	8	1.11519e+08	1.1152e+08	1000	*	0.000388576	0.00523237	7.56781	8	1.11496e+08	1.11538e+08	42648	+	intron:80353	NM_022667	24546	Slco2a1	rn6_genes_introns	8:111519001-111520000	91.9318	82.7761
3243	3243	8	1.14089e+08	1.1409e+08	1000	*	0.000324694	0.00451152	-27.4412	8	1.14044e+08	1.14153e+08	108875	*	inter:8004	NA	NA	NA	rn6_cpg_inter	8:114089001-114090000	39.7467	71.0213
3246	3246	8	1.14927e+08	1.14928e+08	1000	*	0.00103288	0.0100736	-6.15385	8	1.14928e+08	1.14928e+08	269	-	exon:96441	NM_024484	65155	Alas1	rn6_genes_exons	8:114927001-114928000	93.3333	99.5833
3256	3256	8	1.19113e+08	1.19114e+08	1000	*	0.00434643	0.0275678	-7.72383	8	1.19114e+08	1.19114e+08	27	+	exon:92114	NM_001008864	408244	Prss45	rn6_genes_exons	8:119113001-119114000	86.7198	94.3178
3259	3259	8	1.19268e+08	1.19269e+08	1000	*	0.00988682	0.0472308	-7.88738	8	1.19266e+08	1.1927e+08	4000	-	1to5kb:10644	NM_001108190	316018	Rtp3	rn6_genes_1to5kb	8:119268001-119269000	81.2249	88.5535
3263	3263	8	1.19786e+08	1.19787e+08	1000	*	1.72208e-06	8.34289e-05	-5.5938	8	1.19571e+08	1.19937e+08	366121	*	inter:8104	NA	NA	NA	rn6_cpg_inter	8:119786001-119787000	85.9929	89.59
3264	3264	8	1.20382e+08	1.20383e+08	1000	*	9.36209e-05	0.0018928	-11.4136	8	1.2038e+08	1.20384e+08	4000	-	1to5kb:10648	NR_031874	100314027	Mir128-2	rn6_genes_1to5kb	8:120382001-120383000	22.4407	35.8866
3266	3266	8	1.21285e+08	1.21286e+08	1000	*	0.00259322	0.0191678	-18.8406	8	1.20612e+08	1.21969e+08	1.35629e+06	*	inter:8107	NA	NA	NA	rn6_cpg_inter	8:121285001-121286000	65.9096	85.3691
3269	3269	8	1.22809e+08	1.2281e+08	1000	*	0.00768256	0.0399554	-7.71311	8	1.22794e+08	1.22818e+08	24146	*	inter:8120	NA	NA	NA	rn6_cpg_inter	8:122809001-122810000	77.292	81.0463
3276	3276	9	2.655e+06	2.656e+06	1000	*	0.000282585	0.00407606	12.1252	9	2.18602e+06	3.69378e+06	1.50776e+06	*	inter:8218	NA	NA	NA	rn6_cpg_inter	9:2655001-2656000	91.4115	79.0397
3280	3280	9	2.84e+06	2.841e+06	1000	*	0.00239865	0.0180591	-7.1806	9	2.18602e+06	3.69378e+06	1.50776e+06	*	inter:8218	NA	NA	NA	rn6_cpg_inter	9:2840001-2841000	61.8293	66.9668
3284	3284	9	2.865e+06	2.866e+06	1000	*	3.94268e-05	0.00100416	7.9016	9	2.18602e+06	3.69378e+06	1.50776e+06	*	inter:8218	NA	NA	NA	rn6_cpg_inter	9:2865001-2866000	94.1343	88.5374
3285	3285	9	2.866e+06	2.867e+06	1000	*	0.000637553	0.00747796	-9.57013	9	2.18602e+06	3.69378e+06	1.50776e+06	*	inter:8218	NA	NA	NA	rn6_cpg_inter	9:2866001-2867000	68.791	78.2848
3289	3289	9	2.89e+06	2.891e+06	1000	*	0.00862023	0.0431697	-0.626017	9	2.18602e+06	3.69378e+06	1.50776e+06	*	inter:8218	NA	NA	NA	rn6_cpg_inter	9:2890001-2891000	1.15861	1.60712
3299	3299	9	6.711e+06	6.712e+06	1000	*	0.00985009	0.0471058	-9.14421	9	5.33486e+06	6.96274e+06	1.62788e+06	*	inter:8229	NA	NA	NA	rn6_cpg_inter	9:6711001-6712000	73.7779	82.869
3304	3304	9	6.769e+06	6.77e+06	1000	*	0.00358071	0.0239633	8.3348	9	5.33486e+06	6.96274e+06	1.62788e+06	*	inter:8229	NA	NA	NA	rn6_cpg_inter	9:6769001-6770000	85.2944	78.2412
3310	3310	9	6.942e+06	6.943e+06	1000	*	0.00162226	0.0138516	4.65808	9	5.33486e+06	6.96274e+06	1.62788e+06	*	inter:8229	NA	NA	NA	rn6_cpg_inter	9:6942001-6943000	90.6169	86.5087
3325	3325	9	9.994e+06	9.995e+06	1000	*	0.00263509	0.0193808	13.4129	9	9.99401e+06	9.99417e+06	159	+	exon:97534	NM_001106873	301113	Slc25a23	rn6_genes_exons	9:9994001-9995000	26.7614	14.7889
3328	3328	9	9.997e+06	9.998e+06	1000	*	0.00741074	0.0388135	-3.92037	9	9.99529e+06	9.99928e+06	3987	+	intron:86166	NM_001106873	301113	Slc25a23	rn6_genes_introns	9:9997001-9998000	79.7017	85.7808
3333	3333	9	1.0014e+07	1.0015e+07	1000	*	0.0034387	0.0233637	-10.1541	9	1.00139e+07	1.00142e+07	252	+	exon:97547	NM_133602	171137	Khsrp	rn6_genes_exons	9:10014001-10015000	81.4426	88.5692
3334	3334	9	1.0018e+07	1.0019e+07	1000	*	7.38696e-05	0.00158926	2.75586	9	1.0018e+07	1.00181e+07	72	+	exon:97552	NM_133602	171137	Khsrp	rn6_genes_exons	9:10018001-10019000	14.3102	11.1145
3335	3335	9	1.0019e+07	1.002e+07	1000	*	0.000105502	0.00204448	-1.69319	9	1.0019e+07	1.00192e+07	175	+	exon:97554	NM_133602	171137	Khsrp	rn6_genes_exons	9:10019001-10020000	6.6405	9.26819
3343	3343	9	1.0061e+07	1.0062e+07	1000	*	0.00137777	0.0123558	1.11619	9	1.0061e+07	1.0062e+07	1000	+	promoter:10712	NM_001106875	301118	Acer1	rn6_genes_promoters	9:10061001-10062000	4.51181	4.16762
3353	3353	9	1.0109e+07	1.011e+07	1000	*	0.000298788	0.00426834	1.68784	9	1.01094e+07	1.01104e+07	1000	+	promoter:10713	NM_001106876	301119	Mllt1	rn6_genes_promoters	9:10109001-10110000	95.4423	93.3311
3359	3359	9	1.068e+07	1.0681e+07	1000	*	0.000445315	0.00582054	-16.1111	9	1.0674e+07	1.06838e+07	9863	-	intron:89901	NM_001044236	301128	Kdm4b	rn6_genes_introns	9:10680001-10681000	78.3165	93.1343
3361	3361	9	1.1368e+07	1.1369e+07	1000	*	0.00571451	0.0326121	11.2044	9	1.13442e+07	1.16293e+07	285186	*	inter:8280	NA	NA	NA	rn6_cpg_inter	9:11368001-11369000	87.5	72.9394
3366	3366	9	1.2641e+07	1.2642e+07	1000	*	0.000755836	0.00825692	9.24863	9	1.26419e+07	1.2642e+07	72	+	exon:97815	NM_001109414	680486	Dazl	rn6_genes_exons	9:12641001-12642000	86.3401	78.1757
3367	3367	9	1.306e+07	1.3061e+07	1000	*	7.40708e-05	0.00158926	11.4468	9	1.27455e+07	1.33076e+07	562124	*	inter:8290	NA	NA	NA	rn6_cpg_inter	9:13060001-13061000	47.7218	34.4722
3379	3379	9	1.5487e+07	1.5488e+07	1000	*	0.00217773	0.0169395	10.7585	9	1.54152e+07	1.55434e+07	128242	*	inter:8310	NA	NA	NA	rn6_cpg_inter	9:15487001-15488000	79.1807	67.5696
3380	3380	9	1.5832e+07	1.5833e+07	1000	*	0.000845335	0.00886524	10.7345	9	1.57963e+07	1.58752e+07	78931	*	inter:8313	NA	NA	NA	rn6_cpg_inter	9:15832001-15833000	100	91.341
3387	3387	9	1.9476e+07	1.9477e+07	1000	*	0.00525548	0.0309843	-12.0944	9	1.94766e+07	1.94776e+07	1000	-	promoter:11152	NM_001012744	316249	Enpp5	rn6_genes_promoters	9:19476001-19477000	66.6629	76.8073
3395	3395	9	2.3344e+07	2.3345e+07	1000	*	9.74375e-05	0.00193878	-7.63695	9	2.15702e+07	2.3348e+07	1.77776e+06	*	inter:8371	NA	NA	NA	rn6_cpg_inter	9:23344001-23345000	87.8419	94.9583
3409	3409	9	3.6215e+07	3.6216e+07	1000	*	0.00196701	0.0157117	12.8397	9	3.43078e+07	3.71392e+07	2.83143e+06	*	inter:8396	NA	NA	NA	rn6_cpg_inter	9:36215001-36216000	63.2176	56.4581
3410	3410	9	3.6401e+07	3.6402e+07	1000	*	0.00958471	0.0462984	6.08974	9	3.43078e+07	3.71392e+07	2.83143e+06	*	inter:8396	NA	NA	NA	rn6_cpg_inter	9:36401001-36402000	90.6481	83.6173
3430	3430	9	4.6335e+07	4.6336e+07	1000	*	0.0085461	0.0429433	5.80108	9	4.63137e+07	4.63464e+07	32685	*	inter:8460	NA	NA	NA	rn6_cpg_inter	9:46335001-46336000	79.8158	75.2679
3432	3432	9	4.7023e+07	4.7024e+07	1000	*	0.00177171	0.0147051	-10.582	9	4.70231e+07	4.70232e+07	190	+	exon:98899	NM_013123	25663	Il1r1	rn6_genes_exons	9:47023001-47024000	89.3997	97.641
3442	3442	9	5.3606e+07	5.3607e+07	1000	*	0.00151185	0.0132107	-6.41132	9	5.35492e+07	5.36226e+07	73456	*	inter:8495	NA	NA	NA	rn6_cpg_inter	9:53606001-53607000	80.44	84.7853
3444	3444	9	5.5997e+07	5.5998e+07	1000	*	0.00132476	0.0120748	-9.82569	9	5.56788e+07	5.67273e+07	1.04843e+06	*	inter:8504	NA	NA	NA	rn6_cpg_inter	9:55997001-55998000	87.215	95.695
3451	3451	9	6.053e+07	6.0531e+07	1000	*	0.0031763	0.022155	8.20334	9	6.05209e+07	6.05361e+07	15223	-	intron:91010	NM_001108218	316395	Hecw2	rn6_genes_introns	9:60530001-60531000	94.2383	84.0913
3452	3452	9	6.0803e+07	6.0804e+07	1000	*	0.00650348	0.0355227	6.97634	9	6.04341e+07	6.08389e+07	404770	*	inter:8508	NA	NA	NA	rn6_cpg_inter	9:60803001-60804000	87.9557	83.1349
3463	3463	9	6.9947e+07	6.9948e+07	1000	*	0.000976727	0.00978282	8.3319	9	6.99478e+07	6.99479e+07	92	-	exon:103382	NM_001005550	301458	Ndufs1	rn6_genes_exons	9:69947001-69948000	87.2297	78.9699
3471	3471	9	7.5507e+07	7.5508e+07	1000	*	3.3786e-05	0.000880627	15.1526	9	7.53721e+07	7.55285e+07	156334	-	intron:91487	NM_021687	59323	Erbb4	rn6_genes_introns	9:75507001-75508000	81.41	65.4938
3475	3475	9	7.6272e+07	7.6273e+07	1000	*	0.00469238	0.0290074	-8.04734	9	7.61832e+07	7.64364e+07	253181	*	inter:8579	NA	NA	NA	rn6_cpg_inter	9:76272001-76273000	90.4167	98.7173
3509	3509	9	8.8478e+07	8.8479e+07	1000	*	0.00268465	0.0196323	-13.4009	9	8.84756e+07	8.8481e+07	5380	+	intron:88661	NM_001135759	363265	Col4a3	rn6_genes_introns	9:88478001-88479000	5.88235	16.7011
3521	3521	9	9.3445e+07	9.3446e+07	1000	*	0.00592938	0.0334528	-22.7254	9	9.3444e+07	9.3445e+07	1000	+	promoter:10985	NM_001024364	501180	Tex44	rn6_genes_promoters	9:93445001-93446000	58.7302	81.5266
3523	3523	9	9.3814e+07	9.3815e+07	1000	*	0.00939979	0.045784	-15.847	9	9.38097e+07	9.38159e+07	6237	+	intron:88846	NM_001109007	367307	Dis3l2	rn6_genes_introns	9:93814001-93815000	69.0909	82.3772
3525	3525	9	9.445e+07	9.4451e+07	1000	*	0.00344561	0.023375	12.6618	9	9.44298e+07	9.45638e+07	134012	*	inter:8676	NA	NA	NA	rn6_cpg_inter	9:94450001-94451000	66.1492	52.7799
3536	3536	9	1.03346e+08	1.03347e+08	1000	*	0.00994292	0.047448	6.26461	9	1.03211e+08	1.03713e+08	501772	*	inter:8738	NA	NA	NA	rn6_cpg_inter	9:103346001-103347000	90.9685	83.5469
3550	3550	9	1.07685e+08	1.07686e+08	1000	*	0.000989558	0.00984044	15.8245	9	1.0594e+08	1.09979e+08	4.03919e+06	*	inter:8745	NA	NA	NA	rn6_cpg_inter	9:107685001-107686000	94.5161	82.1259
3562	3562	9	1.13171e+08	1.13172e+08	1000	*	0.00113631	0.0108679	8.34371	9	1.13168e+08	1.13178e+08	10128	-	intron:92377	NM_001270390	501199	Tmem232	rn6_genes_introns	9:113171001-113172000	88.145	79.7694
3571	3571	9	1.13832e+08	1.13833e+08	1000	*	0.00270259	0.0196503	-1.27896	9	1.13778e+08	1.13868e+08	90441	*	inter:8764	NA	NA	NA	rn6_cpg_inter	9:113832001-113833000	97.7999	98.6281
3572	3572	9	1.13833e+08	1.13834e+08	1000	*	0.000698955	0.00792253	-3.40211	9	1.13778e+08	1.13868e+08	90441	*	inter:8764	NA	NA	NA	rn6_cpg_inter	9:113833001-113834000	83.0403	82.1853
3584	3584	10	165001	166000	1000	*	0.00556175	0.0320688	8.62683	10	145121	576497	431377	*	inter:8812	NA	NA	NA	rn6_cpg_inter	10:165001-166000	98.4496	89.3183
3586	3586	10	167001	168000	1000	*	0.000552146	0.00670561	-3.01764	10	145121	576497	431377	*	inter:8812	NA	NA	NA	rn6_cpg_inter	10:167001-168000	23.8054	27.98
3587	3587	10	168001	169000	1000	*	0.000293527	0.00420667	-2.85234	10	145121	576497	431377	*	inter:8812	NA	NA	NA	rn6_cpg_inter	10:168001-169000	10.2632	16.3979
3589	3589	10	810001	811000	1000	*	0.00111942	0.0108229	10.2631	10	810712	810830	119	+	exon:104701	NM_001170600	24582	Myh11	rn6_genes_exons	10:810001-811000	80.1027	70.9268
3599	3599	10	5.754e+06	5.755e+06	1000	*	0.001717	0.014385	-6.57478	10	5.71048e+06	5.93038e+06	219905	+	intron:92783	NM_012573	24409	Grin2a	rn6_genes_introns	10:5754001-5755000	82.3309	87.6044
3600	3600	10	5.84e+06	5.841e+06	1000	*	0.00246488	0.0183715	5.04229	10	5.71048e+06	5.93038e+06	219905	+	intron:92783	NM_012573	24409	Grin2a	rn6_genes_introns	10:5840001-5841000	98.0344	94.4126
3607	3607	10	1.1743e+07	1.1744e+07	1000	*	0.00706385	0.0375258	12.3235	10	1.17436e+07	1.17437e+07	156	+	exon:105213	NM_001039001	287069	Trap1	rn6_genes_exons	10:11743001-11744000	95.6349	83.0963
3608	3608	10	1.1744e+07	1.1745e+07	1000	*	0.00761205	0.0397278	10.6498	10	1.1745e+07	1.17451e+07	121	+	exon:105214	NM_001039001	287069	Trap1	rn6_genes_exons	10:11744001-11745000	86.2356	76.0884
3622	3622	10	1.6498e+07	1.6499e+07	1000	*	0.00124045	0.0114468	-16.4426	10	1.62643e+07	1.65384e+07	274135	*	inter:8982	NA	NA	NA	rn6_cpg_inter	10:16498001-16499000	55.1058	74.5214
3625	3625	10	1.8236e+07	1.8237e+07	1000	*	0.00106872	0.0104003	16.8391	10	1.82242e+07	1.82385e+07	14294	-	intron:99613	NM_001106994	303029	Ranbp17	rn6_genes_introns	10:18236001-18237000	94.8134	78.7258
3627	3627	10	1.9128e+07	1.9129e+07	1000	*	0.00805287	0.0412081	-11.037	10	1.87887e+07	1.95293e+07	740607	*	inter:8999	NA	NA	NA	rn6_cpg_inter	10:19128001-19129000	58.9024	75.2819
3634	3634	10	2.2703e+07	2.2704e+07	1000	*	0.000854456	0.00893986	3.84409	10	2.20908e+07	2.36503e+07	1.55954e+06	*	inter:9014	NA	NA	NA	rn6_cpg_inter	10:22703001-22704000	98.3062	95.763
3645	3645	10	3.4249e+07	3.425e+07	1000	*	0.000391923	0.00526154	-3.86333	10	3.42075e+07	3.43905e+07	182960	*	inter:9049	NA	NA	NA	rn6_cpg_inter	10:34249001-34250000	93.4921	97.6834
3648	3648	10	3.4993e+07	3.4994e+07	1000	*	1.26172e-05	0.000396026	-7.94258	10	3.49919e+07	3.49959e+07	4000	-	1to5kb:12329	NM_001017473	497900	Rmnd5b	rn6_genes_1to5kb	10:34993001-34994000	83.4264	92.0207
3653	3653	10	3.5674e+07	3.5675e+07	1000	*	1.06016e-07	8.14691e-06	15.1733	10	3.56747e+07	3.56768e+07	2100	+	exon:106092	NM_001108274	360520	Tbc1d9b	rn6_genes_exons	10:35674001-35675000	89.0515	73.5641
3657	3657	10	3.6848e+07	3.6849e+07	1000	*	0.00367401	0.0244044	6.11708	10	3.67709e+07	3.69661e+07	195169	+	intron:93848	NM_181636	353303	Col23a1	rn6_genes_introns	10:36848001-36849000	93.9597	87.8699
3662	3662	10	3.7322e+07	3.7323e+07	1000	*	0.00470796	0.0290232	-14.2128	10	3.73191e+07	3.74502e+07	131086	*	inter:9093	NA	NA	NA	rn6_cpg_inter	10:37322001-37323000	78.1169	90.0366
3665	3665	10	4.1951e+07	4.1952e+07	1000	*	3.43557e-05	0.000890268	-6.7468	10	4.15638e+07	4.29286e+07	1.36476e+06	*	inter:9127	NA	NA	NA	rn6_cpg_inter	10:41951001-41952000	89.9551	95.4125
3669	3669	10	4.9688e+07	4.9689e+07	1000	*	0.000158802	0.00275142	-6.72584	10	4.95468e+07	5.00534e+07	506549	*	inter:9218	NA	NA	NA	rn6_cpg_inter	10:49688001-49689000	90.9742	97.2476
3680	3680	10	5.4125e+07	5.4126e+07	1000	*	0.00523781	0.0309843	7.4183	10	5.40869e+07	5.41567e+07	69797	+	intron:94735	NM_053484	85246	Gas7	rn6_genes_introns	10:54125001-54126000	93.5256	87.558
3686	3686	10	5.5232e+07	5.5233e+07	1000	*	0.00138485	0.0123769	11.3004	10	5.51428e+07	5.52706e+07	127847	*	inter:9245	NA	NA	NA	rn6_cpg_inter	10:55232001-55233000	60.5439	48.5433
3689	3689	10	5.9501e+07	5.9502e+07	1000	*	0.00545818	0.0316353	11.8914	10	5.93654e+07	5.95254e+07	159982	*	inter:9323	NA	NA	NA	rn6_cpg_inter	10:59501001-59502000	62.0067	53.3582
3690	3690	10	5.979e+07	5.9791e+07	1000	*	0.00721658	0.0380199	-11.1674	10	5.97696e+07	6.10921e+07	1.32249e+06	*	inter:9331	NA	NA	NA	rn6_cpg_inter	10:59790001-59791000	71.4251	85.2344
3694	3694	10	6.3227e+07	6.3228e+07	1000	*	7.6706e-06	0.000259004	-12.1961	10	6.32204e+07	6.3232e+07	11609	-	intron:101567	NM_001034163	287552	Blmh	rn6_genes_introns	10:63227001-63228000	84.5556	96.7219
3695	3695	10	6.3317e+07	6.3318e+07	1000	*	0.00738457	0.0387219	7.9974	10	6.32446e+07	6.33216e+07	77056	*	inter:9357	NA	NA	NA	rn6_cpg_inter	10:63317001-63318000	81.2758	78.9428
3696	3696	10	6.465e+07	6.4651e+07	1000	*	0.00133771	0.0120769	-5.08687	10	6.46346e+07	6.46569e+07	22255	-	intron:101663	NM_001105814	287537	Abr	rn6_genes_introns	10:64650001-64651000	91.4591	93.4641
3707	3707	10	7.3956e+07	7.3957e+07	1000	*	0.002205	0.0171217	7.73023	10	7.39524e+07	7.3963e+07	10613	-	intron:102228	NM_138839	192129	Vmp1	rn6_genes_introns	10:73956001-73957000	90.1798	83.7225
3725	3725	10	8.1756e+07	8.1757e+07	1000	*	0.000248642	0.00375668	5.7533	10	8.17558e+07	8.17724e+07	16526	+	intron:96616	NM_001108290	360600	Spag9	rn6_genes_introns	10:81756001-81757000	79.5234	75.1986
3726	3726	10	8.1758e+07	8.1759e+07	1000	*	0.00101993	0.010013	7.17033	10	8.17558e+07	8.17724e+07	16526	+	intron:96616	NM_001108290	360600	Spag9	rn6_genes_introns	10:81758001-81759000	87.2291	81.7352
3731	3731	10	8.5025e+07	8.5026e+07	1000	*	6.69431e-05	0.00147178	-13.604	10	8.49989e+07	8.50443e+07	45387	*	inter:9575	NA	NA	NA	rn6_cpg_inter	10:85025001-85026000	79.7561	92.4043
3738	3738	10	8.6367e+07	8.6368e+07	1000	*	0.00385478	0.0252292	-8.93903	10	8.63666e+07	8.63676e+07	1000	+	promoter:11965	NM_017003	24337	Erbb2	rn6_genes_promoters	10:86367001-86368000	82.6157	86.183
3739	3739	10	8.6714e+07	8.6715e+07	1000	*	0.00473152	0.029088	5.4892	10	8.67146e+07	8.67148e+07	224	+	exon:109815	NM_001107048	303514	Msl1	rn6_genes_exons	10:86714001-86715000	94.3903	88.897
3743	3743	10	8.7084e+07	8.7085e+07	1000	*	0.00597265	0.0335215	-20.075	10	8.69551e+07	8.71337e+07	178555	*	inter:9628	NA	NA	NA	rn6_cpg_inter	10:87084001-87085000	39.9038	56.2531
3749	3749	10	8.805e+07	8.8051e+07	1000	*	0.000428962	0.00565207	-8.40278	10	8.80506e+07	8.80516e+07	1000	-	promoter:12748	NM_001004022	287700	Krt15	rn6_genes_promoters	10:88050001-88051000	86.8095	93.7188
3757	3757	10	8.8649e+07	8.865e+07	1000	*	0.00114115	0.0108679	10.9874	10	8.86464e+07	8.86504e+07	4000	-	1to5kb:12767	NM_001105840	287709	Rab5c	rn6_genes_1to5kb	10:88649001-88650000	76.3085	69.618
3758	3758	10	8.8702e+07	8.8703e+07	1000	*	0.000508475	0.00641969	12.3282	10	8.87016e+07	8.87041e+07	2565	-	intron:103431	NM_022380	25126	Stat5b	rn6_genes_introns	10:88702001-88703000	65.555	51.6417
3759	3759	10	8.9753e+07	8.9754e+07	1000	*	0.000733197	0.0080731	5.91471	10	8.97042e+07	8.97978e+07	93623	*	inter:9671	NA	NA	NA	rn6_cpg_inter	10:89753001-89754000	99.5614	94.7119
3770	3770	10	9.3351e+07	9.3352e+07	1000	*	0.0082638	0.0419026	8.60403	10	9.33489e+07	9.33529e+07	4000	+	1to5kb:12043	NM_001108839	363687	Mettl2	rn6_genes_1to5kb	10:93351001-93352000	81.0352	74.3996
3775	3775	10	9.4449e+07	9.445e+07	1000	*	3.05876e-06	0.000129839	-9.32466	10	9.44465e+07	9.44505e+07	4000	-	1to5kb:12821	NM_001012014	303608	Ftsj3	rn6_genes_1to5kb	10:94449001-94450000	82.9623	91.8391
3782	3782	10	9.5661e+07	9.5662e+07	1000	*	0.00186459	0.0151931	14.0762	10	9.55508e+07	9.56915e+07	140625	*	inter:9757	NA	NA	NA	rn6_cpg_inter	10:95661001-95662000	75.4451	64.3343
3788	3788	10	9.7922e+07	9.7923e+07	1000	*	0.00572845	0.0326498	-6.74958	10	9.79009e+07	9.79366e+07	35719	*	inter:9774	NA	NA	NA	rn6_cpg_inter	10:97922001-97923000	78.9752	86.37
3790	3790	10	9.8171e+07	9.8172e+07	1000	*	0.00462309	0.0286985	-12.5549	10	9.80218e+07	9.86406e+07	618834	*	inter:9776	NA	NA	NA	rn6_cpg_inter	10:98171001-98172000	72.7705	81.881
3799	3799	10	9.9879e+07	9.988e+07	1000	*	5.41245e-06	0.00019937	18.7188	10	9.94362e+07	1.01285e+08	1.84838e+06	*	inter:9780	NA	NA	NA	rn6_cpg_inter	10:99879001-99880000	28.373	15.6047
3800	3800	10	1.00428e+08	1.00429e+08	1000	*	0.00544808	0.0316353	16.6744	10	9.94362e+07	1.01285e+08	1.84838e+06	*	inter:9780	NA	NA	NA	rn6_cpg_inter	10:100428001-100429000	90.7407	71.174
3801	3801	10	1.00429e+08	1.0043e+08	1000	*	8.86057e-05	0.00182835	19.2955	10	9.94362e+07	1.01285e+08	1.84838e+06	*	inter:9780	NA	NA	NA	rn6_cpg_inter	10:100429001-100430000	98.1481	77.9563
3813	3813	10	1.0146e+08	1.01461e+08	1000	*	0.000184436	0.00310207	12.5247	10	1.01307e+08	1.01707e+08	400428	*	inter:9782	NA	NA	NA	rn6_cpg_inter	10:101460001-101461000	78.2245	66.5243
3814	3814	10	1.01521e+08	1.01522e+08	1000	*	0.000731676	0.0080731	5.67043	10	1.01307e+08	1.01707e+08	400428	*	inter:9782	NA	NA	NA	rn6_cpg_inter	10:101521001-101522000	97.3148	92.8063
3820	3820	10	1.02187e+08	1.02188e+08	1000	*	1.99719e-06	9.24646e-05	-8.62961	10	1.02182e+08	1.02193e+08	11790	-	intron:104232	NM_001034958	619573	Fam104a	rn6_genes_introns	10:102187001-102188000	91.4983	99.6122
3822	3822	10	1.02206e+08	1.02207e+08	1000	*	0.000826129	0.00871588	7.84871	10	1.02205e+08	1.02208e+08	2928	+	intron:97943	NM_001005532	287798	MGC95210	rn6_genes_introns	10:102206001-102207000	79.623	73.997
3834	3834	10	1.04145e+08	1.04146e+08	1000	*	8.47423e-07	4.60614e-05	10.2658	10	1.04146e+08	1.04146e+08	99	-	exon:118103	NM_001108304	360658	Gga3	rn6_genes_exons	10:104145001-104146000	98.7485	89.1991
3842	3842	10	1.05282e+08	1.05283e+08	1000	*	0.000137195	0.00247567	-28	10	1.05282e+08	1.05284e+08	1408	-	exon:118345	NM_053832	116557	Foxj1	rn6_genes_exons	10:105282001-105283000	54.4444	78.93
3844	3844	10	1.05293e+08	1.05294e+08	1000	*	0.000676305	0.00776893	13.388	10	1.0529e+08	1.05294e+08	4000	-	1to5kb:12884	NM_053832	116557	Foxj1	rn6_genes_1to5kb	10:105293001-105294000	61.8342	49.0574
3856	3856	11	1.0107e+07	1.0108e+07	1000	*	0.00223572	0.0172401	5.05265	11	1.01069e+07	1.01104e+07	3535	+	intron:105072	NM_022188	58946	Robo1	rn6_genes_introns	11:10107001-10108000	88.95	83.3502
3858	3858	11	1.1238e+07	1.1239e+07	1000	*	7.41664e-05	0.00158926	25.1431	11	1.12138e+07	1.15166e+07	302736	-	intron:106963	NM_032106	84409	Robo2	rn6_genes_introns	11:11238001-11239000	80.3704	55.9829
3859	3859	11	1.2305e+07	1.2306e+07	1000	*	9.64993e-05	0.00193741	-4.36173	11	1.22815e+07	1.26722e+07	390697	*	inter:9969	NA	NA	NA	rn6_cpg_inter	11:12305001-12306000	87.5561	91.8249
3860	3860	11	1.3329e+07	1.333e+07	1000	*	0.00589164	0.0333666	19.2764	11	1.26805e+07	1.33939e+07	713459	*	inter:9970	NA	NA	NA	rn6_cpg_inter	11:13329001-13330000	51.6369	31.8612
3867	3867	11	1.8748e+07	1.8749e+07	1000	*	0.00504166	0.0302427	9.64757	11	1.73942e+07	2.41613e+07	6.76718e+06	*	inter:9983	NA	NA	NA	rn6_cpg_inter	11:18748001-18749000	81.2811	73.168
3873	3873	11	2.6751e+07	2.6752e+07	1000	*	0.00322825	0.02238	8.63033	11	2.66674e+07	2.70003e+07	332900	*	inter:9992	NA	NA	NA	rn6_cpg_inter	11:26751001-26752000	93.747	85.107
3875	3875	11	2.8805e+07	2.8806e+07	1000	*	0.00284069	0.0203355	5.79051	11	2.77224e+07	3.00324e+07	2.30998e+06	*	inter:9999	NA	NA	NA	rn6_cpg_inter	11:28805001-28806000	98.2456	91.6756
3876	3876	11	2.9181e+07	2.9182e+07	1000	*	0.000137902	0.0024784	-9.49034	11	2.77224e+07	3.00324e+07	2.30998e+06	*	inter:9999	NA	NA	NA	rn6_cpg_inter	11:29181001-29182000	88.5802	95.7015
3882	3882	11	3.1834e+07	3.1835e+07	1000	*	2.10912e-06	9.40052e-05	-14.6093	11	3.1834e+07	3.18341e+07	148	+	exon:119096	NM_001170327	304092	Son	rn6_genes_exons	11:31834001-31835000	66.9844	81.2779
3887	3887	11	3.4536e+07	3.4537e+07	1000	*	0.00591637	0.0334217	-10.8135	11	3.45365e+07	3.4537e+07	494	*	island:12140	NA	NA	NA	rn6_cpg_islands	11:34536001-34537000	72.0927	82.2738
3898	3898	11	3.9464e+07	3.9465e+07	1000	*	0.001647	0.0140092	6.36943	11	3.94646e+07	3.94651e+07	434	*	island:12167	NA	NA	NA	rn6_cpg_islands	11:39464001-39465000	96.4212	90.5423
3906	3906	11	4.2478e+07	4.2479e+07	1000	*	7.10754e-09	9.05111e-07	6.99325	11	4.18732e+07	4.28544e+07	981200	*	inter:10072	NA	NA	NA	rn6_cpg_inter	11:42478001-42479000	85.8435	78.4601
3914	3914	11	4.9835e+07	4.9836e+07	1000	*	0.00369281	0.0244564	8.96552	11	4.72651e+07	5.07765e+07	3.51141e+06	*	inter:10095	NA	NA	NA	rn6_cpg_inter	11:49835001-49836000	100	91.402
3922	3922	11	5.3655e+07	5.3656e+07	1000	*	0.000304756	0.00432587	12.0272	11	5.35795e+07	5.37274e+07	147884	*	inter:10104	NA	NA	NA	rn6_cpg_inter	11:53655001-53656000	80.1587	69.6649
3923	3923	11	5.4051e+07	5.4052e+07	1000	*	0.000409073	0.0054426	11.1443	11	5.3736e+07	5.44005e+07	664507	*	inter:10105	NA	NA	NA	rn6_cpg_inter	11:54051001-54052000	89.057	74.6341
3941	3941	11	6.3074e+07	6.3075e+07	1000	*	1.36111e-05	0.000418385	7.8159	11	6.25854e+07	6.44168e+07	1.83146e+06	*	inter:10129	NA	NA	NA	rn6_cpg_inter	11:63074001-63075000	91.5123	82.8766
3949	3949	11	6.994e+07	6.9941e+07	1000	*	0.0101688	0.048265	-10.9842	11	6.98969e+07	6.99569e+07	59997	+	intron:106051	NM_032062	84009	Kalrn	rn6_genes_introns	11:69940001-69941000	85.0855	91.7435
3954	3954	11	7.1223e+07	7.1224e+07	1000	*	0.0102784	0.0485644	-10.7143	11	7.12227e+07	7.12264e+07	3679	+	intron:106092	NM_001107089	303886	Muc20	rn6_genes_introns	11:71223001-71224000	87.0736	96.4204
3959	3959	11	7.7131e+07	7.7132e+07	1000	*	0.00797922	0.0408782	-6.68745	11	7.68087e+07	7.7224e+07	415264	*	inter:10231	NA	NA	NA	rn6_cpg_inter	11:77131001-77132000	88.9956	96.1385
3967	3967	11	7.8509e+07	7.851e+07	1000	*	0.000159775	0.00275142	-10.2821	11	7.80335e+07	7.98233e+07	1.78987e+06	*	inter:10237	NA	NA	NA	rn6_cpg_inter	11:78509001-78510000	80.0533	91.2885
3969	3969	11	7.9124e+07	7.9125e+07	1000	*	5.39158e-05	0.00125815	-11.0614	11	7.80335e+07	7.98233e+07	1.78987e+06	*	inter:10237	NA	NA	NA	rn6_cpg_inter	11:79124001-79125000	75.1764	83.488
3973	3973	11	7.9919e+07	7.992e+07	1000	*	0.00597119	0.0335215	-7.76501	11	7.98321e+07	8.02515e+07	419377	*	inter:10238	NA	NA	NA	rn6_cpg_inter	11:79919001-79920000	82.1727	92.3692
3978	3978	11	8.2633e+07	8.2634e+07	1000	*	0.0046184	0.0286985	-6.58075	11	8.26339e+07	8.2634e+07	85	-	exon:122884	NM_023989	78973	Senp2	rn6_genes_exons	11:82633001-82634000	83.2097	89.142
3980	3980	11	8.4075e+07	8.4076e+07	1000	*	3.59739e-08	3.62768e-06	-9.95159	11	8.40726e+07	8.4086e+07	13451	*	inter:10274	NA	NA	NA	rn6_cpg_inter	11:84075001-84076000	85.2241	94.7152
3982	3982	12	548001	549000	1000	*	0.00541887	0.0315323	-12.0145	12	546759	548346	1588	-	exon:126198	NM_001035222	498131	N4bp2l1	rn6_genes_exons	12:548001-549000	83.7197	90.9515
3986	3986	12	2.587e+06	2.588e+06	1000	*	0.008689	0.0434166	3.47518	12	2.58514e+06	2.58714e+06	2000	*	shore:23686	NA	NA	NA	rn6_cpg_shores	12:2587001-2588000	95.5931	92.3857
3988	3988	12	2.746e+06	2.747e+06	1000	*	0.00996786	0.0475161	3.76416	12	2.63028e+06	2.85011e+06	219823	*	inter:10373	NA	NA	NA	rn6_cpg_inter	12:2746001-2747000	95.182	91.2499
3989	3989	12	3.733e+06	3.734e+06	1000	*	0.0027559	0.0198438	-7.47643	12	2.85834e+06	3.92026e+06	1.06192e+06	*	inter:10374	NA	NA	NA	rn6_cpg_inter	12:3733001-3734000	72.9029	78.7031
3991	3991	12	3.953e+06	3.954e+06	1000	*	0.000285549	0.00410553	4.26174	12	3.92906e+06	4.06248e+06	133428	*	inter:10375	NA	NA	NA	rn6_cpg_inter	12:3953001-3954000	5.99076	3.066
4002	4002	12	6.019e+06	6.02e+06	1000	*	0.000428807	0.00565207	-13.3099	12	6.01714e+06	6.02653e+06	9390	-	intron:111782	NM_001012475	363866	Rxfp2	rn6_genes_introns	12:6019001-6020000	61.5079	73.3953
4014	4014	12	8.404e+06	8.405e+06	1000	*	0.00769502	0.0399736	3.18111	12	8.21449e+06	8.4872e+06	272705	*	inter:10406	NA	NA	NA	rn6_cpg_inter	12:8404001-8405000	98.6967	95.0795
4015	4015	12	8.592e+06	8.593e+06	1000	*	0.000712628	0.00795507	-10.3917	12	8.496e+06	8.72138e+06	225383	*	inter:10407	NA	NA	NA	rn6_cpg_inter	12:8592001-8593000	74.3893	85.191
4019	4019	12	1.0608e+07	1.0609e+07	1000	*	0.00442501	0.0279527	8.30591	12	1.05785e+07	1.08616e+07	283056	*	inter:10430	NA	NA	NA	rn6_cpg_inter	12:10608001-10609000	96.3979	87.0811
4023	4023	12	1.131e+07	1.1311e+07	1000	*	1.5375e-09	2.7411e-07	-9.41513	12	1.10709e+07	1.16661e+07	595280	-	intron:111903	NM_153312	266682	Cyp3a2	rn6_genes_introns	12:11310001-11311000	28.2209	38.4244
4025	4025	12	1.2467e+07	1.2468e+07	1000	*	0.00309477	0.0216541	12.0218	12	1.24634e+07	1.25458e+07	82410	-	intron:112072	NM_001137641	304286	Lmtk2	rn6_genes_introns	12:12467001-12468000	40.8148	31.3704
4033	4033	12	1.4521e+07	1.4522e+07	1000	*	0.00170386	0.0143287	-8.61908	12	1.44614e+07	1.47247e+07	263256	*	inter:10485	NA	NA	NA	rn6_cpg_inter	12:14521001-14522000	84.8401	90.5067
4036	4036	12	1.4876e+07	1.4877e+07	1000	*	0.000692806	0.00787727	-8.15954	12	1.47329e+07	1.52203e+07	487379	*	inter:10486	NA	NA	NA	rn6_cpg_inter	12:14876001-14877000	87.0238	96.9332
4041	4041	12	1.7218e+07	1.7219e+07	1000	*	9.30385e-05	0.0018928	4.93592	12	1.72114e+07	1.72201e+07	8711	+	intron:109682	NM_001047923	498152	NA	rn6_genes_introns	12:17218001-17219000	88.1654	83.5529
4045	4045	12	1.7228e+07	1.7229e+07	1000	*	0.000964771	0.00970669	2.26702	12	1.72264e+07	1.72319e+07	5509	+	intron:109685	NM_001047923	498152	NA	rn6_genes_introns	12:17228001-17229000	89.4073	87.8694
4063	4063	12	2.1042e+07	2.1043e+07	1000	*	0.00332212	0.0228151	14.5613	12	2.08418e+07	2.11897e+07	347880	+	intron:109842	NM_001099509	501816	Vom2r62	rn6_genes_introns	12:21042001-21043000	70.0179	59.6996
4065	4065	12	2.1148e+07	2.1149e+07	1000	*	0.0105212	0.049258	18.3553	12	2.08418e+07	2.11897e+07	347880	+	intron:109842	NM_001099509	501816	Vom2r62	rn6_genes_introns	12:21148001-21149000	57.3618	38.3395
4070	4070	12	2.375e+07	2.3751e+07	1000	*	0.00133058	0.0120769	-9.57376	12	2.37316e+07	2.37535e+07	21925	*	inter:10577	NA	NA	NA	rn6_cpg_inter	12:23750001-23751000	84.6957	88.7807
4074	4074	12	2.4914e+07	2.4915e+07	1000	*	0.00530821	0.0311357	-8.40535	12	2.4766e+07	2.49744e+07	208411	*	inter:10607	NA	NA	NA	rn6_cpg_inter	12:24914001-24915000	86.2972	90.9351
4079	4079	12	2.7009e+07	2.701e+07	1000	*	2.74338e-07	1.7721e-05	-7.9916	12	2.56432e+07	2.70919e+07	1.44875e+06	*	inter:10618	NA	NA	NA	rn6_cpg_inter	12:27009001-27010000	78.6546	86.214
4106	4106	12	3.6423e+07	3.6424e+07	1000	*	0.00833802	0.042183	7.69231	12	3.61098e+07	3.64886e+07	378795	*	inter:10670	NA	NA	NA	rn6_cpg_inter	12:36423001-36424000	100	94.4712
4108	4108	12	3.7243e+07	3.7244e+07	1000	*	0.00235625	0.0177699	-8.48846	12	3.72426e+07	3.72446e+07	2000	*	shore:24391	NA	NA	NA	rn6_cpg_shores	12:37243001-37244000	89.0756	94.6796
4112	4112	12	3.8332e+07	3.8333e+07	1000	*	0.00531613	0.0311357	7.38636	12	3.83082e+07	3.83412e+07	33006	*	inter:10704	NA	NA	NA	rn6_cpg_inter	12:38332001-38333000	100	94.9687
4113	4113	12	3.8333e+07	3.8334e+07	1000	*	0.000809586	0.00865322	3.63985	12	3.83082e+07	3.83412e+07	33006	*	inter:10704	NA	NA	NA	rn6_cpg_inter	12:38333001-38334000	100	95.4804
4114	4114	12	3.8377e+07	3.8378e+07	1000	*	7.97975e-05	0.00167527	8.90058	12	3.83755e+07	3.83789e+07	3355	+	intron:110589	NM_031745	65201	Clip1	rn6_genes_introns	12:38377001-38378000	94.7531	87.9492
4125	4125	12	4.0045e+07	4.0046e+07	1000	*	0.000504743	0.00641969	18.0143	12	4.00232e+07	4.01416e+07	118416	+	intron:110835	NM_001271380	288665	Cux2	rn6_genes_introns	12:40045001-40046000	33.9683	7.8373
4126	4126	12	4.0089e+07	4.009e+07	1000	*	0.00902265	0.0444857	8.22132	12	4.00232e+07	4.01416e+07	118416	+	intron:110835	NM_001271380	288665	Cux2	rn6_genes_introns	12:40089001-40090000	91.0473	82.5608
4137	4137	12	4.121e+07	4.1211e+07	1000	*	0.00527512	0.031059	-3.01743	12	4.12098e+07	4.12111e+07	1286	+	intron:110982	NM_138913	192281	Oas1a	rn6_genes_introns	12:41210001-41211000	0.793651	4.36934
4142	4142	12	4.2578e+07	4.2579e+07	1000	*	0.00569146	0.0326058	-19.073	12	4.24984e+07	4.30778e+07	579398	*	inter:10772	NA	NA	NA	rn6_cpg_inter	12:42578001-42579000	56.3889	79.6429
4151	4151	12	4.4906e+07	4.4907e+07	1000	*	0.00372687	0.0244999	3.48525	12	4.44095e+07	4.49076e+07	498115	*	inter:10786	NA	NA	NA	rn6_cpg_inter	12:44906001-44907000	100	95.4448
4163	4163	13	2.675e+06	2.676e+06	1000	*	0.00325817	0.0225206	2.72377	13	1.95269e+06	5.35879e+06	3.4061e+06	*	inter:10903	NA	NA	NA	rn6_cpg_inter	13:2675001-2676000	98.2407	96.142
4165	4165	13	4.68e+06	4.681e+06	1000	*	0.00545635	0.0316353	3.63192	13	1.95269e+06	5.35879e+06	3.4061e+06	*	inter:10903	NA	NA	NA	rn6_cpg_inter	13:4680001-4681000	95.2024	91.2527
4172	4172	13	6.713e+06	6.714e+06	1000	*	0.00447214	0.0281535	-15.4027	13	6.70514e+06	6.86739e+06	162244	+	intron:114099	NM_001047866	297846	Cntnap5c	rn6_genes_introns	13:6713001-6714000	33.9794	53.9298
4179	4179	13	7.836e+06	7.837e+06	1000	*	0.000407311	0.00543538	8.6225	13	6.35131e+06	8.46282e+06	2.11151e+06	*	inter:10906	NA	NA	NA	rn6_cpg_inter	13:7836001-7837000	81.8671	73.0145
4180	4180	13	7.874e+06	7.875e+06	1000	*	0.0052072	0.0309452	-2.41924	13	6.35131e+06	8.46282e+06	2.11151e+06	*	inter:10906	NA	NA	NA	rn6_cpg_inter	13:7874001-7875000	88.7544	90.9037
4187	4187	13	1.1575e+07	1.1576e+07	1000	*	0.000535245	0.00661792	-5.98123	13	9.36003e+06	1.33201e+07	3.96012e+06	*	inter:10908	NA	NA	NA	rn6_cpg_inter	13:11575001-11576000	86.8265	93.1344
4190	4190	13	1.2307e+07	1.2308e+07	1000	*	1.25158e-05	0.000395629	6.93277	13	9.36003e+06	1.33201e+07	3.96012e+06	*	inter:10908	NA	NA	NA	rn6_cpg_inter	13:12307001-12308000	100	94.3769
4193	4193	13	1.3125e+07	1.3126e+07	1000	*	0.00458553	0.0285847	7.81896	13	9.36003e+06	1.33201e+07	3.96012e+06	*	inter:10908	NA	NA	NA	rn6_cpg_inter	13:13125001-13126000	77.7745	71.6663
4204	4204	13	1.7841e+07	1.7842e+07	1000	*	0.00434818	0.0275678	10.7054	13	1.58559e+07	1.92118e+07	3.35591e+06	*	inter:10911	NA	NA	NA	rn6_cpg_inter	13:17841001-17842000	97.9167	88.4562
4207	4207	13	1.9199e+07	1.92e+07	1000	*	0.0061296	0.0342357	-4.1187	13	1.58559e+07	1.92118e+07	3.35591e+06	*	inter:10911	NA	NA	NA	rn6_cpg_inter	13:19199001-19200000	80.2728	83.6281
4214	4214	13	2.3108e+07	2.3109e+07	1000	*	0.000733575	0.0080731	3.25149	13	2.1494e+07	2.46265e+07	3.13252e+06	*	inter:10914	NA	NA	NA	rn6_cpg_inter	13:23108001-23109000	98.7879	94.6531
4216	4216	13	2.3585e+07	2.3586e+07	1000	*	0.00958776	0.0462984	-11.1652	13	2.1494e+07	2.46265e+07	3.13252e+06	*	inter:10914	NA	NA	NA	rn6_cpg_inter	13:23585001-23586000	75.5912	86.8695
4224	4224	13	2.7729e+07	2.773e+07	1000	*	0.00700968	0.0373717	2.88282	13	2.7141e+07	3.10771e+07	3.93602e+06	*	inter:10928	NA	NA	NA	rn6_cpg_inter	13:27729001-27730000	93.4638	90.6875
4238	4238	13	3.1133e+07	3.1134e+07	1000	*	0.00504827	0.0302427	7.45632	13	3.10926e+07	3.11404e+07	47806	+	intron:114282	NM_001012737	29162	Cdh7	rn6_genes_introns	13:31133001-31134000	42.1145	43.6194
4239	4239	13	3.1848e+07	3.1849e+07	1000	*	0.0076668	0.0399344	13.3283	13	3.10859e+07	3.42475e+07	3.16157e+06	*	inter:10929	NA	NA	NA	rn6_cpg_inter	13:31848001-31849000	77.1125	65.1027
4243	4243	13	3.3127e+07	3.3128e+07	1000	*	0.00679351	0.0367913	-17.1078	13	3.10859e+07	3.42475e+07	3.16157e+06	*	inter:10929	NA	NA	NA	rn6_cpg_inter	13:33127001-33128000	66.3813	78.8307
4246	4246	13	3.7295e+07	3.7296e+07	1000	*	0.000348548	0.00479477	12.322	13	3.72918e+07	3.74876e+07	195805	*	inter:10950	NA	NA	NA	rn6_cpg_inter	13:37295001-37296000	95.2451	83.8243
4249	4249	13	3.8818e+07	3.8819e+07	1000	*	1.98719e-06	9.24646e-05	-11.9879	13	3.75402e+07	3.96942e+07	2.15395e+06	*	inter:10952	NA	NA	NA	rn6_cpg_inter	13:38818001-38819000	80.7789	93.3714
4256	4256	13	4.1743e+07	4.1744e+07	1000	*	1.49072e-05	0.000451991	4.06977	13	4.17396e+07	4.17436e+07	4000	-	1to5kb:14290	NM_031068	81732	Actr3	rn6_genes_1to5kb	13:41743001-41744000	100	97.1466
4278	4278	13	5.0517e+07	5.0518e+07	1000	*	0.00724122	0.0380598	3.65888	13	5.0515e+07	5.0519e+07	4000	-	1to5kb:14325	NM_012642	24715	Ren	rn6_genes_1to5kb	13:50517001-50518000	94.6532	92.4806
4281	4281	13	5.2366e+07	5.2367e+07	1000	*	0.00876266	0.0436379	3.67454	13	5.23422e+07	5.24094e+07	67133	*	inter:11033	NA	NA	NA	rn6_cpg_inter	13:52366001-52367000	100	95.157
4286	4286	13	5.4236e+07	5.4237e+07	1000	*	0.000331359	0.00458663	-12.8069	13	5.41722e+07	5.5613e+07	1.44086e+06	*	inter:11053	NA	NA	NA	rn6_cpg_inter	13:54236001-54237000	73.8706	87.1865
4314	4314	13	8.0822e+07	8.0823e+07	1000	*	0.00142474	0.0126498	8.57566	13	8.0619e+07	8.12099e+07	590875	*	inter:11136	NA	NA	NA	rn6_cpg_inter	13:80822001-80823000	89.3801	80.9025
4316	4316	13	8.0961e+07	8.0962e+07	1000	*	8.09324e-05	0.00168562	6.10737	13	8.0619e+07	8.12099e+07	590875	*	inter:11136	NA	NA	NA	rn6_cpg_inter	13:80961001-80962000	92.0275	85.816
4320	4320	13	8.3213e+07	8.3214e+07	1000	*	0.00781073	0.0403864	-15.5827	13	8.27624e+07	8.34535e+07	691141	*	inter:11142	NA	NA	NA	rn6_cpg_inter	13:83213001-83214000	78.1746	92.5254
4321	4321	13	8.3251e+07	8.3252e+07	1000	*	0.000510528	0.00641969	-8.90097	13	8.27624e+07	8.34535e+07	691141	*	inter:11142	NA	NA	NA	rn6_cpg_inter	13:83251001-83252000	72.9546	85.5457
4322	4322	13	8.3294e+07	8.3295e+07	1000	*	0.00204856	0.0162178	5.69312	13	8.27624e+07	8.34535e+07	691141	*	inter:11142	NA	NA	NA	rn6_cpg_inter	13:83294001-83295000	28.239	24.0257
4327	4327	13	8.3476e+07	8.3477e+07	1000	*	0.00755547	0.0394787	4.04193	13	8.34619e+07	8.35001e+07	38130	*	inter:11143	NA	NA	NA	rn6_cpg_inter	13:83476001-83477000	30.5372	28.67
4329	4329	13	8.5341e+07	8.5342e+07	1000	*	0.00913094	0.0448703	7.91786	13	8.51153e+07	8.54385e+07	323183	*	inter:11159	NA	NA	NA	rn6_cpg_inter	13:85341001-85342000	88.7059	83.3689
4333	4333	13	8.6941e+07	8.6942e+07	1000	*	0.00471595	0.0290323	-10.6991	13	8.66758e+07	8.78431e+07	1.16727e+06	*	inter:11167	NA	NA	NA	rn6_cpg_inter	13:86941001-86942000	70.8937	80.8843
4335	4335	13	8.8397e+07	8.8398e+07	1000	*	0.000217423	0.00347368	6.00804	13	8.83121e+07	8.84935e+07	181389	*	inter:11169	NA	NA	NA	rn6_cpg_inter	13:88397001-88398000	97.3814	91.7697
4343	4343	13	9.1105e+07	9.1106e+07	1000	*	5.34185e-06	0.000198409	-17.628	13	9.1024e+07	9.11562e+07	132156	*	inter:11205	NA	NA	NA	rn6_cpg_inter	13:91105001-91106000	57.8693	74.9178
4346	4346	13	9.2616e+07	9.2617e+07	1000	*	0.00228533	0.0174749	12.2816	13	9.25754e+07	9.28935e+07	318079	*	inter:11212	NA	NA	NA	rn6_cpg_inter	13:92616001-92617000	16.3012	11.5182
4349	4349	13	9.3199e+07	9.32e+07	1000	*	0.00119346	0.0111935	16.888	13	9.31843e+07	9.32339e+07	49681	-	intron:119011	NM_019343	54296	Rgs7	rn6_genes_introns	13:93199001-93200000	88.5079	73.0802
4351	4351	13	9.3779e+07	9.378e+07	1000	*	0.00246227	0.0183715	-4.3292	13	9.37513e+07	9.39327e+07	181368	*	inter:11216	NA	NA	NA	rn6_cpg_inter	13:93779001-93780000	92.7465	97.7145
4364	4364	13	1.01928e+08	1.01929e+08	1000	*	1.39619e-05	0.000426228	-20.1267	13	1.01793e+08	1.01947e+08	153677	*	inter:11285	NA	NA	NA	rn6_cpg_inter	13:101928001-101929000	67.1218	89.6098
4379	4379	14	1.386e+06	1.387e+06	1000	*	5.05375e-05	0.00120279	4.26394	14	943804	1.45724e+06	513435	*	inter:11356	NA	NA	NA	rn6_cpg_inter	14:1386001-1387000	6.29165	2.17658
4384	4384	14	3.1e+06	3.101e+06	1000	*	4.18599e-06	0.000166583	22.6481	14	3.09817e+06	3.10017e+06	2000	*	shelf:23599	NA	NA	NA	rn6_cpg_shelves	14:3100001-3101000	82.8373	61.4756
4386	4386	14	3.248e+06	3.249e+06	1000	*	0.000654844	0.00764056	-18.3107	14	3.24869e+06	3.24895e+06	268	-	exon:138381	NM_001109563	689986	C14h1orf146	rn6_genes_exons	14:3248001-3249000	72.9604	92.9882
4400	4400	14	5.236e+06	5.237e+06	1000	*	5.9026e-06	0.000213889	12.141	14	5.19926e+06	5.37417e+06	174906	*	inter:11398	NA	NA	NA	rn6_cpg_inter	14:5236001-5237000	93.1473	84.1455
4401	4401	14	5.861e+06	5.862e+06	1000	*	8.11235e-15	4.01749e-12	-22.523	14	5.79459e+06	6.51985e+06	725262	-	intron:122508	NM_001037205	360997	Abcg3l4	rn6_genes_introns	14:5861001-5862000	72.4005	91.7996
4402	4402	14	5.992e+06	5.993e+06	1000	*	3.00356e-05	0.000789351	14.4059	14	5.9756e+06	6.00734e+06	31749	+	intron:119825	NM_001128311	498327	Abcg3	rn6_genes_introns	14:5992001-5993000	55.1054	47.3477
4403	4403	14	6.037e+06	6.038e+06	1000	*	0.0031096	0.0217237	7.44186	14	6.03503e+06	6.09144e+06	56408	+	intron:119831	NM_001128311	498327	Abcg3	rn6_genes_introns	14:6037001-6038000	100	92.8585
4412	4412	14	9.28e+06	9.281e+06	1000	*	1.17782e-07	8.89767e-06	21.9625	14	9.27716e+06	9.28226e+06	5097	+	intron:119959	NM_001170551	305164	Wdfy3	rn6_genes_introns	14:9280001-9281000	98.9583	75.0476
4415	4415	14	9.485e+06	9.486e+06	1000	*	0.00132972	0.0120769	14.0272	14	9.46154e+06	9.55078e+06	89244	*	inter:11424	NA	NA	NA	rn6_cpg_inter	14:9485001-9486000	96.8254	86.0836
4416	4416	14	9.536e+06	9.537e+06	1000	*	0.00376333	0.0247032	-8.62365	14	9.46154e+06	9.55078e+06	89244	*	inter:11424	NA	NA	NA	rn6_cpg_inter	14:9536001-9537000	86.8703	92.557
4421	4421	14	1.0401e+07	1.0402e+07	1000	*	1.79607e-05	0.000524505	7.59095	14	1.03993e+07	1.04206e+07	21279	*	inter:11431	NA	NA	NA	rn6_cpg_inter	14:10401001-10402000	93.0952	86.8716
4422	4422	14	1.2272e+07	1.2273e+07	1000	*	0.00166855	0.0141654	-8.83468	14	1.22722e+07	1.22723e+07	99	+	exon:135813	NM_013012	25523	Prkg2	rn6_genes_exons	14:12272001-12273000	86.8627	98.6224
4456	4456	14	3.0817e+07	3.0818e+07	1000	*	0.00276178	0.019854	-8.95238	14	3.0346e+07	3.21694e+07	1.82341e+06	*	inter:11518	NA	NA	NA	rn6_cpg_inter	14:30817001-30818000	91.2458	96.4229
4457	4457	14	3.0854e+07	3.0855e+07	1000	*	0.000636578	0.00747796	17.7489	14	3.0346e+07	3.21694e+07	1.82341e+06	*	inter:11518	NA	NA	NA	rn6_cpg_inter	14:30854001-30855000	76.9717	59.5534
4464	4464	14	3.231e+07	3.2311e+07	1000	*	0.00133727	0.0120769	4.97509	14	3.21777e+07	3.30061e+07	828438	*	inter:11519	NA	NA	NA	rn6_cpg_inter	14:32310001-32311000	98.8095	94.8124
4465	4465	14	3.2311e+07	3.2312e+07	1000	*	0.0049931	0.0301145	10.983	14	3.21777e+07	3.30061e+07	828438	*	inter:11519	NA	NA	NA	rn6_cpg_inter	14:32311001-32312000	97.9167	87.6717
4466	4466	14	3.2916e+07	3.2917e+07	1000	*	0.00488898	0.029728	13.8862	14	3.21777e+07	3.30061e+07	828438	*	inter:11519	NA	NA	NA	rn6_cpg_inter	14:32916001-32917000	73.061	56.4252
4469	4469	14	3.5153e+07	3.5154e+07	1000	*	5.4579e-05	0.00126043	6.51191	14	3.51506e+07	3.51546e+07	4000	-	1to5kb:14954	NM_022264	64030	Kit	rn6_genes_1to5kb	14:35153001-35154000	94.0825	87.499
4476	4476	14	3.6449e+07	3.645e+07	1000	*	0.00674449	0.0365702	2.68701	14	3.63417e+07	3.64979e+07	156169	+	intron:120704	NM_001017499	498353	Scfd2	rn6_genes_introns	14:36449001-36450000	72.6569	69.9149
4482	4482	14	3.9944e+07	3.9945e+07	1000	*	0.000690668	0.00787654	-4.45684	14	3.91585e+07	4.09504e+07	1.79185e+06	*	inter:11562	NA	NA	NA	rn6_cpg_inter	14:39944001-39945000	84.418	89.0384
4487	4487	14	4.1569e+07	4.157e+07	1000	*	0.00387719	0.0253157	-13.9844	14	4.09586e+07	4.19682e+07	1.00962e+06	*	inter:11563	NA	NA	NA	rn6_cpg_inter	14:41569001-41570000	75.9048	92.0374
4489	4489	14	4.2922e+07	4.2923e+07	1000	*	0.00774742	0.0401989	-1.52365	14	4.28589e+07	4.29312e+07	72346	-	intron:123478	NM_001191678	305332	Limch1	rn6_genes_introns	14:42922001-42923000	96.7609	98.1111
4495	4495	14	4.6237e+07	4.6238e+07	1000	*	0.00249091	0.0185345	2.41411	14	4.61391e+07	4.65221e+07	383028	*	inter:11599	NA	NA	NA	rn6_cpg_inter	14:46237001-46238000	83.3296	82.8362
4500	4500	14	4.8996e+07	4.8997e+07	1000	*	0.000247284	0.00374886	-20.596	14	4.87296e+07	5.14169e+07	2.68732e+06	*	inter:11610	NA	NA	NA	rn6_cpg_inter	14:48996001-48997000	68.5948	88.1729
4505	4505	14	5.5615e+07	5.5616e+07	1000	*	0.000985845	0.00984044	2.32014	14	5.50874e+07	5.93195e+07	4.23205e+06	*	inter:11618	NA	NA	NA	rn6_cpg_inter	14:55615001-55616000	98.5867	96.3115
4509	4509	14	6.5554e+07	6.5555e+07	1000	*	0.00182279	0.0149619	15.9837	14	6.55498e+07	6.65983e+07	1.04846e+06	+	intron:121044	NM_181365	259243	Kcnip4	rn6_genes_introns	14:65554001-65555000	91.6944	79.9049
4524	4524	14	7.4038e+07	7.4039e+07	1000	*	0.000138727	0.0024832	7.24357	14	7.38937e+07	7.58477e+07	1.95402e+06	*	inter:11658	NA	NA	NA	rn6_cpg_inter	14:74038001-74039000	77.1578	70.9785
4526	4526	14	7.5599e+07	7.56e+07	1000	*	0.00971706	0.0466699	-5.56842	14	7.38937e+07	7.58477e+07	1.95402e+06	*	inter:11658	NA	NA	NA	rn6_cpg_inter	14:75599001-75600000	88.83	93.0216
4548	4548	14	8.659e+07	8.6591e+07	1000	*	3.73141e-08	3.62768e-06	8.77777	14	8.65188e+07	8.66419e+07	123136	*	inter:11780	NA	NA	NA	rn6_cpg_inter	14:86590001-86591000	66.9139	60.4968
4549	4549	14	8.6968e+07	8.6969e+07	1000	*	0.00904523	0.0444982	-10.0871	14	8.68897e+07	8.71839e+07	294207	*	inter:11789	NA	NA	NA	rn6_cpg_inter	14:86968001-86969000	69.1438	79.506
4555	4555	14	8.8578e+07	8.8579e+07	1000	*	0.00336452	0.0230352	-13.1262	14	8.8548e+07	8.88639e+07	315940	*	inter:11795	NA	NA	NA	rn6_cpg_inter	14:88578001-88579000	78.4332	92.0927
4570	4570	14	9.9232e+07	9.9233e+07	1000	*	4.57481e-06	0.000175779	-9.12356	14	9.72931e+07	9.9525e+07	2.23191e+06	*	inter:11826	NA	NA	NA	rn6_cpg_inter	14:99232001-99233000	87.8949	94.5537
4571	4571	14	9.972e+07	9.9721e+07	1000	*	0.0051799	0.0308241	13.0452	14	9.95365e+07	9.97766e+07	240124	*	inter:11827	NA	NA	NA	rn6_cpg_inter	14:99720001-99721000	93.2712	79.1685
4582	4582	15	4.489e+06	4.49e+06	1000	*	0.00540722	0.0315323	23.1572	15	4.40384e+06	4.55035e+06	146511	*	inter:11933	NA	NA	NA	rn6_cpg_inter	15:4489001-4490000	71.0823	52.8966
4595	4595	15	4.768e+06	4.769e+06	1000	*	0.00968069	0.0465455	2.84579	15	4.76345e+06	4.85012e+06	86680	+	intron:125240	NM_031754	80850	Gng2	rn6_genes_introns	15:4768001-4769000	79.7681	76.5915
4599	4599	15	6.752e+06	6.753e+06	1000	*	0.00119542	0.0111935	13.1293	15	6.59132e+06	7.24464e+06	653317	*	inter:11946	NA	NA	NA	rn6_cpg_inter	15:6752001-6753000	98.3333	84.0443
4607	4607	15	1.5664e+07	1.5665e+07	1000	*	2.21705e-07	1.49721e-05	11.9134	15	1.56586e+07	1.56667e+07	8104	+	intron:125350	NM_013219	26989	Cadps	rn6_genes_introns	15:15664001-15665000	91.9661	83.5134
4622	4622	15	1.9891e+07	1.9892e+07	1000	*	0.000107342	0.00204787	3.95613	15	1.98808e+07	2.00272e+07	146410	*	inter:11998	NA	NA	NA	rn6_cpg_inter	15:19891001-19892000	97.3596	92.9849
4629	4629	15	2.1528e+07	2.1529e+07	1000	*	9.73409e-05	0.00193878	5.66892	15	2.10404e+07	2.16478e+07	607394	*	inter:12004	NA	NA	NA	rn6_cpg_inter	15:21528001-21529000	97.0906	93.1863
4632	4632	15	2.1904e+07	2.1905e+07	1000	*	1.6088e-06	7.96729e-05	5.1901	15	2.16561e+07	2.19167e+07	260567	*	inter:12005	NA	NA	NA	rn6_cpg_inter	15:21904001-21905000	98.8889	94.6724
4633	4633	15	2.1974e+07	2.1975e+07	1000	*	0.00783923	0.0404052	8.94073	15	2.19254e+07	2.27817e+07	856290	*	inter:12006	NA	NA	NA	rn6_cpg_inter	15:21974001-21975000	88.0952	80.6042
4636	4636	15	2.2456e+07	2.2457e+07	1000	*	0.00549208	0.0317905	8.69725	15	2.19254e+07	2.27817e+07	856290	*	inter:12006	NA	NA	NA	rn6_cpg_inter	15:22456001-22457000	15.6875	10.1042
4638	4638	15	2.3364e+07	2.3365e+07	1000	*	0.00190757	0.0154026	4.33712	15	2.32427e+07	2.33732e+07	130496	*	inter:12010	NA	NA	NA	rn6_cpg_inter	15:23364001-23365000	92.1603	87.0084
4643	4643	15	2.4514e+07	2.4515e+07	1000	*	0.00631608	0.0349705	7.75812	15	2.44714e+07	2.45757e+07	104338	*	inter:12025	NA	NA	NA	rn6_cpg_inter	15:24514001-24515000	93.8674	88.3989
4645	4645	15	2.6237e+07	2.6238e+07	1000	*	0.000199904	0.00325577	5.83056	15	2.60384e+07	2.64224e+07	383947	*	inter:12036	NA	NA	NA	rn6_cpg_inter	15:26237001-26238000	99.0972	94.5318
4646	4646	15	2.625e+07	2.6251e+07	1000	*	0.00552719	0.0319522	-7.35899	15	2.60384e+07	2.64224e+07	383947	*	inter:12036	NA	NA	NA	rn6_cpg_inter	15:26250001-26251000	81.4211	87.5748
4647	4647	15	2.6504e+07	2.6505e+07	1000	*	0.00868049	0.0434166	3.88693	15	2.64497e+07	2.66832e+07	233481	*	inter:12038	NA	NA	NA	rn6_cpg_inter	15:26504001-26505000	100	96.0577
4660	4660	15	2.8544e+07	2.8545e+07	1000	*	3.26135e-07	2.0189e-05	-15.2322	15	2.85217e+07	2.86074e+07	85657	*	inter:12050	NA	NA	NA	rn6_cpg_inter	15:28544001-28545000	80.0173	92.5694
4661	4661	15	2.8917e+07	2.8918e+07	1000	*	0.000519854	0.00650851	4.24316	15	2.87376e+07	3.11263e+07	2.38867e+06	*	inter:12055	NA	NA	NA	rn6_cpg_inter	15:28917001-28918000	90.5285	87.2361
4665	4665	15	3.1215e+07	3.1216e+07	1000	*	0.000260248	0.00386785	-7.56542	15	3.11347e+07	3.16203e+07	485651	*	inter:12056	NA	NA	NA	rn6_cpg_inter	15:31215001-31216000	74.1919	82.672
4666	4666	15	3.1216e+07	3.1217e+07	1000	*	1.64238e-06	8.04422e-05	-7.38977	15	3.11347e+07	3.16203e+07	485651	*	inter:12056	NA	NA	NA	rn6_cpg_inter	15:31216001-31217000	81.7092	91.3179
4667	4667	15	3.2841e+07	3.2842e+07	1000	*	0.00624847	0.0347256	7.40741	15	3.16289e+07	3.28839e+07	1.25501e+06	*	inter:12057	NA	NA	NA	rn6_cpg_inter	15:32841001-32842000	100	94.9911
4668	4668	15	3.381e+07	3.3811e+07	1000	*	7.36513e-06	0.000254473	-6.1795	15	3.37793e+07	3.41515e+07	372194	*	inter:12081	NA	NA	NA	rn6_cpg_inter	15:33810001-33811000	89.1006	90.9501
4669	4669	15	3.4525e+07	3.4526e+07	1000	*	2.54715e-10	5.67643e-08	14.0095	15	3.44992e+07	3.45474e+07	48217	*	inter:12096	NA	NA	NA	rn6_cpg_inter	15:34525001-34526000	20.4921	7.67476
4671	4671	15	3.5868e+07	3.5869e+07	1000	*	0.000197927	0.00325527	8.07337	15	3.53305e+07	3.60157e+07	685184	*	inter:12099	NA	NA	NA	rn6_cpg_inter	15:35868001-35869000	98.1481	88.1766
4675	4675	15	4.0603e+07	4.0604e+07	1000	*	0.000308695	0.00433207	5.71614	15	4.05633e+07	4.06608e+07	97484	*	inter:12134	NA	NA	NA	rn6_cpg_inter	15:40603001-40604000	96.6794	92.2257
4681	4681	15	4.2827e+07	4.2828e+07	1000	*	2.73224e-10	5.79897e-08	-7.01612	15	4.28273e+07	4.28283e+07	951	-	exon:145163	NM_017318	50646	Ptk2b	rn6_genes_exons	15:42827001-42828000	87.4536	94.3012
4687	4687	15	4.5108e+07	4.5109e+07	1000	*	0.00590528	0.0334014	4.96795	15	4.48648e+07	4.53718e+07	507025	*	inter:12162	NA	NA	NA	rn6_cpg_inter	15:45108001-45109000	98.9583	93.4155
4707	4707	15	6.4302e+07	6.4303e+07	1000	*	0.000531262	0.00661418	9.46764	15	6.29273e+07	6.57091e+07	2.78182e+06	*	inter:12261	NA	NA	NA	rn6_cpg_inter	15:64302001-64303000	86.7097	78.2681
4717	4717	15	7.7792e+07	7.7793e+07	1000	*	0.00257299	0.0190499	-4.21527	15	7.7743e+07	7.96878e+07	1.94475e+06	*	inter:12273	NA	NA	NA	rn6_cpg_inter	15:77792001-77793000	92.8241	96.3899
4734	4734	15	9.1087e+07	9.1088e+07	1000	*	0.00262308	0.0193564	-4.04228	15	9.03691e+07	9.21467e+07	1.77767e+06	*	inter:12299	NA	NA	NA	rn6_cpg_inter	15:91087001-91088000	94.1347	96.8763
4740	4740	15	9.5347e+07	9.5348e+07	1000	*	0.00480779	0.0293947	9.113	15	9.44285e+07	9.68139e+07	2.38533e+06	*	inter:12303	NA	NA	NA	rn6_cpg_inter	15:95347001-95348000	62.1008	52.0826
4749	4749	15	9.7211e+07	9.7212e+07	1000	*	1.7292e-09	2.9028e-07	-10.2992	15	9.68777e+07	1.00173e+08	3.29522e+06	*	inter:12305	NA	NA	NA	rn6_cpg_inter	15:97211001-97212000	83.763	89.9309
4752	4752	15	9.8062e+07	9.8063e+07	1000	*	1.75845e-09	2.9028e-07	-13.744	15	9.68777e+07	1.00173e+08	3.29522e+06	*	inter:12305	NA	NA	NA	rn6_cpg_inter	15:98062001-98063000	74.7249	88.6205
4761	4761	16	2.23e+06	2.231e+06	1000	*	0.00818971	0.0416692	-6.65447	16	2.22831e+06	2.23231e+06	4000	-	1to5kb:15971	NM_001106060	290533	Slmap	rn6_genes_1to5kb	16:2230001-2231000	75.2007	81.6592
4764	4764	16	2.723e+06	2.724e+06	1000	*	0.00152318	0.0132338	-6.11453	16	2.72342e+06	2.72348e+06	66	+	exon:146377	NM_001191937	498576	Il17rd	rn6_genes_exons	16:2723001-2724000	90.474	95.8939
4794	4794	16	1.2483e+07	1.2484e+07	1000	*	9.96757e-05	0.00196236	-6.27931	16	1.12559e+07	1.29959e+07	1.74008e+06	*	inter:12423	NA	NA	NA	rn6_cpg_inter	16:12483001-12484000	85.4561	93.3615
4806	4806	16	1.6883e+07	1.6884e+07	1000	*	0.0103846	0.0489461	18.7515	16	1.59151e+07	1.69275e+07	1.01242e+06	*	inter:12428	NA	NA	NA	rn6_cpg_inter	16:16883001-16884000	80.5958	58.3306
4822	4822	16	2.0079e+07	2.008e+07	1000	*	0.00493257	0.0298434	3.77531	16	2.00796e+07	2.00797e+07	142	-	exon:149609	NM_022861	64829	Unc13a	rn6_genes_exons	16:20079001-20080000	87.5826	84.7235
4826	4826	16	2.0151e+07	2.0152e+07	1000	*	0.00708953	0.0376174	-3.83364	16	2.01494e+07	2.01532e+07	3828	-	intron:132486	NM_001106069	290639	Fcho1	rn6_genes_introns	16:20151001-20152000	77.3062	80.7128
4835	4835	16	2.0227e+07	2.0228e+07	1000	*	0.00858554	0.0430929	7.03013	16	2.01597e+07	2.02544e+07	94663	*	inter:12465	NA	NA	NA	rn6_cpg_inter	16:20227001-20228000	90.5915	84.4674
4842	4842	16	2.2056e+07	2.2057e+07	1000	*	0.0106143	0.049538	2.69848	16	2.1877e+07	2.23197e+07	442710	*	inter:12518	NA	NA	NA	rn6_cpg_inter	16:22056001-22057000	97.7375	93.9926
4857	4857	16	3.0001e+07	3.0002e+07	1000	*	0.00532198	0.0311357	-6.96461	16	2.99987e+07	3.02355e+07	236857	*	inter:12536	NA	NA	NA	rn6_cpg_inter	16:30001001-30002000	70.3472	75.4965
4862	4862	16	3.6087e+07	3.6088e+07	1000	*	6.26172e-05	0.00139545	-13.2976	16	3.6085e+07	3.61118e+07	26847	*	inter:12552	NA	NA	NA	rn6_cpg_inter	16:36087001-36088000	55.6583	69.6565
4863	4863	16	3.6093e+07	3.6094e+07	1000	*	0.000824534	0.00871588	5.82329	16	3.6085e+07	3.61118e+07	26847	*	inter:12552	NA	NA	NA	rn6_cpg_inter	16:36093001-36094000	93.6149	87.321
4864	4864	16	3.6096e+07	3.6097e+07	1000	*	9.54244e-07	5.12427e-05	-11.9854	16	3.6085e+07	3.61118e+07	26847	*	inter:12552	NA	NA	NA	rn6_cpg_inter	16:36096001-36097000	68.7113	79.0791
4869	4869	16	3.8062e+07	3.8063e+07	1000	*	0.00113796	0.0108679	12.6944	16	3.71811e+07	3.90585e+07	1.87738e+06	*	inter:12557	NA	NA	NA	rn6_cpg_inter	16:38062001-38063000	84.2992	70.7035
4875	4875	16	4.3008e+07	4.3009e+07	1000	*	0.000875667	0.00907655	12.0182	16	4.30011e+07	4.40353e+07	1.03411e+06	*	inter:12565	NA	NA	NA	rn6_cpg_inter	16:43008001-43009000	98.0952	87.6955
4879	4879	16	4.4009e+07	4.401e+07	1000	*	0.00117404	0.0111336	-23.5902	16	4.30011e+07	4.40353e+07	1.03411e+06	*	inter:12565	NA	NA	NA	rn6_cpg_inter	16:44009001-44010000	17.3611	38.4464
4893	4893	16	5.2383e+07	5.2384e+07	1000	*	0.000571965	0.00687142	6.53004	16	5.05064e+07	5.39537e+07	3.44733e+06	*	inter:12596	NA	NA	NA	rn6_cpg_inter	16:52383001-52384000	95.6019	90.976
4899	4899	16	5.7001e+07	5.7002e+07	1000	*	1.1942e-06	6.118e-05	-15.7976	16	5.62526e+07	5.71327e+07	880074	*	inter:12610	NA	NA	NA	rn6_cpg_inter	16:57001001-57002000	75.8297	90.3823
4901	4901	16	5.9053e+07	5.9054e+07	1000	*	0.00305775	0.0215885	-2.76537	16	5.71412e+07	5.90736e+07	1.93244e+06	*	inter:12611	NA	NA	NA	rn6_cpg_inter	16:59053001-59054000	92.7727	94.7873
4913	4913	16	6.4655e+07	6.4656e+07	1000	*	0.000274459	0.00399766	-10.4036	16	6.46505e+07	6.46978e+07	47215	-	intron:133269	NM_001012360	497619	Fut10	rn6_genes_introns	16:64655001-64656000	72.0227	82.645
4938	4938	16	7.4664e+07	7.4665e+07	1000	*	0.00241889	0.0181808	3.30381	16	7.46632e+07	7.46672e+07	4000	-	1to5kb:16161	NM_001108877	364629	Tpte2	rn6_genes_1to5kb	16:74664001-74665000	96.1577	92.1869
4945	4945	16	7.6985e+07	7.6986e+07	1000	*	0.00190408	0.0154026	12.2711	16	7.61143e+07	7.71481e+07	1.03377e+06	*	inter:12713	NA	NA	NA	rn6_cpg_inter	16:76985001-76986000	83.2877	73.7163
4946	4946	16	7.7028e+07	7.7029e+07	1000	*	0.000129684	0.00239839	-5.02392	16	7.61143e+07	7.71481e+07	1.03377e+06	*	inter:12713	NA	NA	NA	rn6_cpg_inter	16:77028001-77029000	0	5.28927
4949	4949	16	7.7641e+07	7.7642e+07	1000	*	0.00596502	0.0335215	8.78462	16	7.74557e+07	7.7665e+07	209263	+	intron:131504	NM_001037327	364634	Csmd1	rn6_genes_introns	16:77641001-77642000	93.0713	83.9758
4957	4957	16	7.958e+07	7.9581e+07	1000	*	0.000916133	0.00934389	8.65385	16	7.94549e+07	7.96945e+07	239653	*	inter:12717	NA	NA	NA	rn6_cpg_inter	16:79580001-79581000	100	92.6189
4965	4965	17	488001	489000	1000	*	0.00898497	0.044447	6.36668	17	1	503283	503283	*	inter:12775	NA	NA	NA	rn6_cpg_inter	17:488001-489000	92.4118	88.553
4974	4974	17	4.026e+06	4.027e+06	1000	*	0.000543759	0.00663994	-9.63277	17	2.66497e+06	4.45007e+06	1.7851e+06	*	inter:12787	NA	NA	NA	rn6_cpg_inter	17:4026001-4027000	69.4529	76.8752
4979	4979	17	5.968e+06	5.969e+06	1000	*	1.30166e-05	0.000405706	-8.83117	17	5.93832e+06	5.99292e+06	54597	-	intron:136152	NM_012731	25054	Ntrk2	rn6_genes_introns	17:5968001-5969000	88.1188	96.4322
4982	4982	17	6.501e+06	6.502e+06	1000	*	0.00391025	0.0254057	6.11529	17	6.50152e+06	6.50168e+06	169	+	exon:151454	NM_080908	140944	Slc28a3	rn6_genes_exons	17:6501001-6502000	95.3114	90.2075
4984	4984	17	6.677e+06	6.678e+06	1000	*	1.48821e-07	1.08739e-05	10.6806	17	6.67091e+06	6.67892e+06	8013	*	inter:12800	NA	NA	NA	rn6_cpg_inter	17:6677001-6678000	95.0966	83.6867
4986	4986	17	6.796e+06	6.797e+06	1000	*	0.00307884	0.0216541	-9.81646	17	6.79568e+06	6.79933e+06	3648	+	intron:134100	NM_001012160	361202	Gkap1	rn6_genes_introns	17:6796001-6797000	86.038	93.1892
4992	4992	17	8.385e+06	8.386e+06	1000	*	0.00692027	0.0371617	11.8924	17	8.341e+06	8.42518e+06	84184	*	inter:12815	NA	NA	NA	rn6_cpg_inter	17:8385001-8386000	86.6477	75.0883
4996	4996	17	9.023e+06	9.024e+06	1000	*	4.30862e-06	0.000169946	-9.3088	17	8.98478e+06	9.06468e+06	79901	*	inter:12821	NA	NA	NA	rn6_cpg_inter	17:9023001-9024000	81.5533	89.3267
5000	5000	17	1.0992e+07	1.0993e+07	1000	*	0.000537206	0.00661792	10.6665	17	1.09566e+07	1.10776e+07	121032	*	inter:12865	NA	NA	NA	rn6_cpg_inter	17:10992001-10993000	84.661	76.2966
5006	5006	17	1.2386e+07	1.2387e+07	1000	*	0.000827261	0.00871588	4.59397	17	1.23529e+07	1.23994e+07	46540	+	intron:134348	NM_001108407	361215	Auh	rn6_genes_introns	17:12386001-12387000	96.2114	90.9811
5012	5012	17	1.3956e+07	1.3957e+07	1000	*	0.00940934	0.045784	-17.2143	17	1.3957e+07	1.3959e+07	2000	*	shore:29370	NA	NA	NA	rn6_cpg_shores	17:13956001-13957000	55.9259	71.8305
5020	5020	17	1.7173e+07	1.7174e+07	1000	*	5.90093e-06	0.000213889	12.4992	17	1.67523e+07	1.72469e+07	494576	*	inter:12915	NA	NA	NA	rn6_cpg_inter	17:17173001-17174000	92.4145	81.2907
5025	5025	17	2.2586e+07	2.2587e+07	1000	*	0.00010161	0.00197766	-6.88116	17	2.24103e+07	2.28597e+07	449408	*	inter:12944	NA	NA	NA	rn6_cpg_inter	17:22586001-22587000	91.3005	97.4941
5026	5026	17	2.3322e+07	2.3323e+07	1000	*	0.00170339	0.0143287	-7.53548	17	2.32802e+07	2.35496e+07	269369	+	intron:134604	NM_214457	306844	Phactr1	rn6_genes_introns	17:23322001-23323000	76.912	87.5389
5043	5043	17	3.1762e+07	3.1763e+07	1000	*	0.00808659	0.0413332	-8.87507	17	3.1574e+07	3.21867e+07	612657	*	inter:12992	NA	NA	NA	rn6_cpg_inter	17:31762001-31763000	84.5679	94.7859
5046	5046	17	3.4536e+07	3.4537e+07	1000	*	0.00400316	0.0258212	-7.01168	17	3.42313e+07	3.46618e+07	430492	*	inter:12999	NA	NA	NA	rn6_cpg_inter	17:34536001-34537000	89.7179	96.8669
5047	5047	17	3.5739e+07	3.574e+07	1000	*	0.0102858	0.0485644	-6.91484	17	3.56824e+07	3.61731e+07	490644	*	inter:13006	NA	NA	NA	rn6_cpg_inter	17:35739001-35740000	1.33333	9.50659
5073	5073	17	5.1744e+07	5.1745e+07	1000	*	0.00263015	0.0193765	-4.15676	17	5.15109e+07	5.25638e+07	1.05286e+06	*	inter:13067	NA	NA	NA	rn6_cpg_inter	17:51744001-51745000	77.7929	80.2008
5076	5076	17	5.5076e+07	5.5077e+07	1000	*	3.70284e-05	0.000948496	8.5443	17	5.5053e+07	5.50999e+07	46871	+	intron:135183	NM_001107358	307024	Zfp438	rn6_genes_introns	17:55076001-55077000	100	90.8883
5089	5089	17	6.1411e+07	6.1412e+07	1000	*	0.00486532	0.029665	-6.5601	17	6.12392e+07	6.22577e+07	1.01853e+06	*	inter:13099	NA	NA	NA	rn6_cpg_inter	17:61411001-61412000	82.8422	89.762
5101	5101	17	6.4154e+07	6.4155e+07	1000	*	8.96298e-06	0.000300366	-27.9171	17	6.41351e+07	6.42348e+07	99773	-	intron:137491	NM_012527	24260	Chrm3	rn6_genes_introns	17:64154001-64155000	58.1643	82.3807
5105	5105	17	6.5864e+07	6.5865e+07	1000	*	7.33797e-05	0.00158926	4.66664	17	6.58578e+07	6.58729e+07	15150	-	intron:137587	NM_001191043	689560	Ryr2	rn6_genes_introns	17:65864001-65865000	94.5834	90.8324
5108	5108	17	6.5918e+07	6.5919e+07	1000	*	2.39028e-06	0.000104448	-21.9358	17	6.58961e+07	6.59281e+07	31954	-	intron:137592	NM_001191043	689560	Ryr2	rn6_genes_introns	17:65918001-65919000	70.6187	89.8943
5112	5112	17	6.5955e+07	6.5956e+07	1000	*	0.000895943	0.00922238	-6.52088	17	6.59555e+07	6.59556e+07	120	-	exon:155354	NM_001191043	689560	Ryr2	rn6_genes_exons	17:65955001-65956000	85.9757	90.7825
5114	5114	17	6.7053e+07	6.7054e+07	1000	*	0.00435668	0.0275825	4.81005	17	6.6516e+07	6.72038e+07	687813	*	inter:13111	NA	NA	NA	rn6_cpg_inter	17:67053001-67054000	97.6431	95.1108
5122	5122	17	7.4558e+07	7.4559e+07	1000	*	0.00211842	0.0165453	-6.73936	17	7.27874e+07	7.52679e+07	2.4805e+06	*	inter:13143	NA	NA	NA	rn6_cpg_inter	17:74558001-74559000	89.9089	96.2556
5125	5125	17	7.5302e+07	7.5303e+07	1000	*	0.000176987	0.00302239	-6.94444	17	7.52596e+07	7.54936e+07	234092	+	intron:135574	NM_001083586	29428	Celf2	rn6_genes_introns	17:75302001-75303000	93.3333	98.1376
5129	5129	17	7.644e+07	7.6441e+07	1000	*	0.0014571	0.0128839	3.49415	17	7.64389e+07	7.64422e+07	3246	+	intron:135637	NM_053877	116656	Cdc123	rn6_genes_introns	17:76440001-76441000	97.6055	92.752
5136	5136	17	8.1447e+07	8.1448e+07	1000	*	0.000255234	0.00383029	-11.0245	17	8.12142e+07	8.16699e+07	455715	*	inter:13182	NA	NA	NA	rn6_cpg_inter	17:81447001-81448000	30.766	43.6505
5164	5164	18	5.255e+06	5.256e+06	1000	*	0.00372268	0.0244999	-8.35465	18	5.19441e+06	5.28504e+06	90632	-	intron:140356	NM_001107403	307579	Zfp521	rn6_genes_introns	18:5255001-5256000	84.9926	95.2443
5170	5170	18	1.0478e+07	1.0479e+07	1000	*	0.000644536	0.00754002	8.97574	18	8.36558e+06	1.18541e+07	3.48856e+06	*	inter:13272	NA	NA	NA	rn6_cpg_inter	18:10478001-10479000	78.5207	71.8307
5174	5174	18	1.134e+07	1.1341e+07	1000	*	2.71627e-05	0.000729314	11.7904	18	8.36558e+06	1.18541e+07	3.48856e+06	*	inter:13272	NA	NA	NA	rn6_cpg_inter	18:11340001-11341000	98.5574	86.0345
5184	5184	18	1.8346e+07	1.8347e+07	1000	*	0.00172052	0.0143875	-4.55161	18	1.80856e+07	2.1106e+07	3.0204e+06	*	inter:13315	NA	NA	NA	rn6_cpg_inter	18:18346001-18347000	93.4156	97.5842
5185	5185	18	1.8347e+07	1.8348e+07	1000	*	0.000188163	0.00315284	-19.4657	18	1.80856e+07	2.1106e+07	3.0204e+06	*	inter:13315	NA	NA	NA	rn6_cpg_inter	18:18347001-18348000	68.7255	93.0249
5193	5193	18	2.4011e+07	2.4012e+07	1000	*	0.00980225	0.0470284	17.9688	18	2.39799e+07	2.40575e+07	77573	-	intron:140546	NM_001013060	291713	Rit2	rn6_genes_introns	18:24011001-24012000	48.8254	31.983
5211	5211	18	2.9206e+07	2.9207e+07	1000	*	0.00698245	0.0373158	12.2743	18	2.91779e+07	2.93359e+07	157927	*	inter:13371	NA	NA	NA	rn6_cpg_inter	18:29206001-29207000	67.7126	56.0115
5214	5214	18	2.9506e+07	2.9507e+07	1000	*	0.000106273	0.00204787	-6.56876	18	2.95051e+07	2.95061e+07	1000	+	promoter:16789	NM_147140	257647	Slc35a4	rn6_genes_promoters	18:29506001-29507000	68.4298	75.151
5215	5215	18	2.955e+07	2.9551e+07	1000	*	0.00695379	0.0372519	12.4731	18	2.95091e+07	2.95571e+07	47974	*	inter:13374	NA	NA	NA	rn6_cpg_inter	18:29550001-29551000	45.372	36.4765
5216	5216	18	2.9565e+07	2.9566e+07	1000	*	0.00338016	0.0231068	-6.57912	18	2.9563e+07	2.9567e+07	4000	-	1to5kb:17037	NM_021744	60350	Cd14	rn6_genes_1to5kb	18:29565001-29566000	38.7188	47.0782
5218	5218	18	2.9922e+07	2.9923e+07	1000	*	4.5374e-06	0.000175779	-32.9863	18	2.98333e+07	2.99484e+07	115116	*	inter:13382	NA	NA	NA	rn6_cpg_inter	18:29922001-29923000	41.7959	69.7034
5220	5220	18	3.045e+07	3.0451e+07	1000	*	0.000706135	0.00795507	5.50316	18	3.03872e+07	3.05483e+07	161158	*	inter:13388	NA	NA	NA	rn6_cpg_inter	18:30450001-30451000	10.3397	8.82543
5225	5225	18	3.6096e+07	3.6097e+07	1000	*	0.00133854	0.0120769	2.95725	18	3.60717e+07	3.6281e+07	209346	*	inter:13418	NA	NA	NA	rn6_cpg_inter	18:36096001-36097000	96.8371	93.9646
5226	5226	18	3.6097e+07	3.6098e+07	1000	*	0.000829138	0.00871588	9.88558	18	3.60717e+07	3.6281e+07	209346	*	inter:13418	NA	NA	NA	rn6_cpg_inter	18:36097001-36098000	98.8889	89.1017
5228	5228	18	3.61e+07	3.6101e+07	1000	*	0.00660541	0.0359473	-4.70009	18	3.60717e+07	3.6281e+07	209346	*	inter:13418	NA	NA	NA	rn6_cpg_inter	18:36100001-36101000	89.9668	94.3075
5231	5231	18	3.8834e+07	3.8835e+07	1000	*	3.8761e-07	2.27317e-05	7.63454	18	3.78233e+07	3.91663e+07	1.34303e+06	*	inter:13427	NA	NA	NA	rn6_cpg_inter	18:38834001-38835000	94.7045	89.2318
5232	5232	18	3.9627e+07	3.9628e+07	1000	*	0.00570154	0.0326121	-3.34245	18	3.93399e+07	3.97358e+07	395900	*	inter:13429	NA	NA	NA	rn6_cpg_inter	18:39627001-39628000	95.7292	96.8105
5234	5234	18	4.2787e+07	4.2788e+07	1000	*	1.61276e-05	0.000482431	1.98004	18	4.14556e+07	4.39409e+07	2.48527e+06	*	inter:13443	NA	NA	NA	rn6_cpg_inter	18:42787001-42788000	99.7056	97.6167
5240	5240	18	4.6791e+07	4.6792e+07	1000	*	0.00271962	0.0197007	-15.5806	18	4.59504e+07	4.69094e+07	958977	*	inter:13450	NA	NA	NA	rn6_cpg_inter	18:46791001-46792000	42.8754	56.8845
5248	5248	18	5.0486e+07	5.0487e+07	1000	*	0.00636272	0.0350938	-10.9758	18	4.87247e+07	5.0886e+07	2.16128e+06	*	inter:13460	NA	NA	NA	rn6_cpg_inter	18:50486001-50487000	39.0119	46.2558
5249	5249	18	5.1388e+07	5.1389e+07	1000	*	0.000943281	0.00951195	4.30285	18	5.08942e+07	5.16254e+07	731159	*	inter:13461	NA	NA	NA	rn6_cpg_inter	18:51388001-51389000	99.4624	93.7095
5252	5252	18	5.4162e+07	5.4163e+07	1000	*	2.00921e-09	3.07365e-07	9.40767	18	5.39213e+07	5.42019e+07	280605	*	inter:13472	NA	NA	NA	rn6_cpg_inter	18:54162001-54163000	100	92.2526
5254	5254	18	5.572e+07	5.5721e+07	1000	*	0.000817038	0.00869118	-6.90972	18	5.42487e+07	5.5793e+07	1.54428e+06	*	inter:13474	NA	NA	NA	rn6_cpg_inter	18:55720001-55721000	75.4264	84.1662
5261	5261	18	5.9456e+07	5.9457e+07	1000	*	0.00103108	0.0100736	7.03107	18	5.91008e+07	5.97444e+07	643657	*	inter:13503	NA	NA	NA	rn6_cpg_inter	18:59456001-59457000	87.8708	80.0472
5264	5264	18	6.0634e+07	6.0635e+07	1000	*	0.00448086	0.0281687	11.4278	18	6.05783e+07	6.06399e+07	61558	+	intron:139684	NM_001008300	291553	Nedd4l	rn6_genes_introns	18:60634001-60635000	88.961	77.4785
5268	5268	18	6.1492e+07	6.1493e+07	1000	*	9.8522e-08	7.84144e-06	-9.50312	18	6.14902e+07	6.14985e+07	8264	+	intron:139737	NM_153628	266758	Sec11c	rn6_genes_introns	18:61492001-61493000	80.0222	86.762
5276	5276	18	6.7198e+07	6.7199e+07	1000	*	0.00501081	0.0301398	-14.3256	18	6.70991e+07	6.72242e+07	125160	-	intron:141579	NM_012841	25311	Dcc	rn6_genes_introns	18:67198001-67199000	14.0607	28.6113
5284	5284	18	6.9248e+07	6.9249e+07	1000	*	0.000366674	0.00498261	-9.09091	18	6.89875e+07	6.95448e+07	557356	*	inter:13550	NA	NA	NA	rn6_cpg_inter	18:69248001-69249000	84.3831	94.0746
5291	5291	18	7.0809e+07	7.081e+07	1000	*	0.00766957	0.0399344	-15.0341	18	7.07384e+07	7.09201e+07	181704	*	inter:13565	NA	NA	NA	rn6_cpg_inter	18:70809001-70810000	73.8016	88.9099
5294	5294	18	7.1614e+07	7.1615e+07	1000	*	0.000225928	0.00358355	9.71294	18	7.1615e+07	7.1615e+07	26	-	5UTR:19568	NM_001107375	289233	Pex19	rn6_genes_5UTRs	18:71614001-71615000	92.8977	80.5864
5297	5297	18	7.1903e+07	7.1904e+07	1000	*	0.000116847	0.00217906	11.5114	18	7.18874e+07	7.19314e+07	44044	*	inter:13573	NA	NA	NA	rn6_cpg_inter	18:71903001-71904000	92.9709	84.3101
5308	5308	18	7.4708e+07	7.4709e+07	1000	*	5.9685e-06	0.000214533	19.6942	18	7.46886e+07	7.4933e+07	244415	-	intron:141720	NM_019347	54302	Slc14a2	rn6_genes_introns	18:74708001-74709000	65.3794	43.6175
5318	5318	18	7.8501e+07	7.8502e+07	1000	*	0.00506129	0.0302799	7.94518	18	7.84035e+07	7.86151e+07	211556	*	inter:13618	NA	NA	NA	rn6_cpg_inter	18:78501001-78502000	81.2897	76.6341
5321	5321	18	8.0704e+07	8.0705e+07	1000	*	0.00697164	0.0373027	5.5825	18	7.98194e+07	8.09329e+07	1.11351e+06	*	inter:13625	NA	NA	NA	rn6_cpg_inter	18:80704001-80705000	98.1839	92.3479
5327	5327	19	3.833e+06	3.834e+06	1000	*	0.00886646	0.0441018	-3.20887	19	998571	5.28117e+06	4.2826e+06	*	inter:13650	NA	NA	NA	rn6_cpg_inter	19:3833001-3834000	72.2971	74.7469
5330	5330	19	7.227e+06	7.228e+06	1000	*	0.00870355	0.0434406	3.36339	19	6.03677e+06	7.30116e+06	1.26439e+06	*	inter:13653	NA	NA	NA	rn6_cpg_inter	19:7227001-7228000	95.5882	90.2385
5334	5334	19	9.706e+06	9.707e+06	1000	*	0.000528879	0.00660296	4.37854	19	9.70398e+06	9.70875e+06	4775	+	intron:142000	NM_001134840	291841	Cnot1	rn6_genes_introns	19:9706001-9707000	94.5414	90.3758
5351	5351	19	1.3771e+07	1.3772e+07	1000	*	0.00118188	0.0111605	-14.5412	19	1.29479e+07	1.43486e+07	1.40062e+06	*	inter:13693	NA	NA	NA	rn6_cpg_inter	19:13771001-13772000	68.5565	81.3467
5352	5352	19	1.3772e+07	1.3773e+07	1000	*	0.0105603	0.0493375	11.0486	19	1.29479e+07	1.43486e+07	1.40062e+06	*	inter:13693	NA	NA	NA	rn6_cpg_inter	19:13772001-13773000	84.8789	77.7388
5367	5367	19	1.9263e+07	1.9264e+07	1000	*	3.95421e-07	2.28886e-05	-15.0992	19	1.89463e+07	1.93195e+07	373164	*	inter:13720	NA	NA	NA	rn6_cpg_inter	19:19263001-19264000	68.2943	85.9004
5369	5369	19	1.9377e+07	1.9378e+07	1000	*	0.00628818	0.0348775	8.82663	19	1.93768e+07	1.93778e+07	1000	-	promoter:17450	NM_001106172	291912	Nod2	rn6_genes_promoters	19:19377001-19378000	79.6347	73.3798
5370	5370	19	1.9445e+07	1.9446e+07	1000	*	5.29424e-07	3.02524e-05	-11.3355	19	1.94456e+07	1.94457e+07	107	-	exon:163376	NM_001271381	364952	Nkd1	rn6_genes_exons	19:19445001-19446000	77.6828	88.1194
5381	5381	19	2.1928e+07	2.1929e+07	1000	*	0.000451464	0.00588366	3.33482	19	2.14968e+07	2.22778e+07	781030	*	inter:13742	NA	NA	NA	rn6_cpg_inter	19:21928001-21929000	4.10229	0.843975
5389	5389	19	2.2398e+07	2.2399e+07	1000	*	0.00346673	0.0234825	13.0397	19	2.23961e+07	2.23991e+07	2963	+	intron:142473	NM_133557	171083	Itfg1	rn6_genes_introns	19:22398001-22399000	84.6118	74.332
5398	5398	19	2.2743e+07	2.2744e+07	1000	*	0.0058299	0.0331433	-2.14906	19	2.27039e+07	2.33429e+07	639077	*	inter:13746	NA	NA	NA	rn6_cpg_inter	19:22743001-22744000	90.5978	92.5392
5400	5400	19	2.2745e+07	2.2746e+07	1000	*	0.00294959	0.0210345	-5.77197	19	2.27039e+07	2.33429e+07	639077	*	inter:13746	NA	NA	NA	rn6_cpg_inter	19:22745001-22746000	91.5504	96.3063
5413	5413	19	2.2965e+07	2.2966e+07	1000	*	9.38527e-05	0.0018928	1.46289	19	2.27039e+07	2.33429e+07	639077	*	inter:13746	NA	NA	NA	rn6_cpg_inter	19:22965001-22966000	4.33528	3.34363
5423	5423	19	2.8661e+07	2.8662e+07	1000	*	0.00474352	0.0291216	12.7419	19	2.8155e+07	2.93259e+07	1.17088e+06	*	inter:13811	NA	NA	NA	rn6_cpg_inter	19:28661001-28662000	71.0638	50.0147
5430	5430	19	3.4165e+07	3.4166e+07	1000	*	0.00066917	0.0077268	-12.2469	19	3.41403e+07	3.42077e+07	67375	+	intron:142942	NM_001109501	688429	Arhgap10	rn6_genes_introns	19:34165001-34166000	69.9239	81.4587
5431	5431	19	3.4348e+07	3.4349e+07	1000	*	0.00304223	0.021523	-21.0017	19	3.43462e+07	3.43727e+07	26449	+	intron:142960	NM_001109501	688429	Arhgap10	rn6_genes_introns	19:34348001-34349000	56.4017	75.7217
5435	5435	19	3.7298e+07	3.7299e+07	1000	*	0.000713926	0.00795507	14.5433	19	3.72945e+07	3.73036e+07	9031	-	intron:145195	NM_001191600	291964	Fhod1	rn6_genes_introns	19:37298001-37299000	97.0729	82.2553
5436	5436	19	3.7433e+07	3.7434e+07	1000	*	0.000179826	0.00305916	-19.4451	19	3.74335e+07	3.74336e+07	102	-	exon:163975	NM_001039099	291967	Zdhhc1	rn6_genes_exons	19:37433001-37434000	8.23834	25.0199
5443	5443	19	3.9316e+07	3.9317e+07	1000	*	6.37468e-09	8.35661e-07	-19.4439	19	3.9305e+07	3.93537e+07	48722	*	inter:13884	NA	NA	NA	rn6_cpg_inter	19:39316001-39317000	78.6181	97.2512
5447	5447	19	4.0471e+07	4.0472e+07	1000	*	1.63353e-05	0.000485384	16.875	19	4.04657e+07	4.07337e+07	268064	*	inter:13891	NA	NA	NA	rn6_cpg_inter	19:40471001-40472000	100	82.0721
5450	5450	19	4.1447e+07	4.1448e+07	1000	*	0.00243652	0.0182245	-15.4647	19	4.14376e+07	4.15472e+07	109588	*	inter:13896	NA	NA	NA	rn6_cpg_inter	19:41447001-41448000	75.0168	88.9585
5452	5452	19	4.2834e+07	4.2835e+07	1000	*	0.0094921	0.0459859	-1.87418	19	4.27698e+07	4.29082e+07	138435	*	inter:13911	NA	NA	NA	rn6_cpg_inter	19:42834001-42835000	97.7314	99.025
5464	5464	19	4.6566e+07	4.6567e+07	1000	*	4.03961e-05	0.001023	-13.8091	19	4.65303e+07	4.67574e+07	227073	*	inter:13939	NA	NA	NA	rn6_cpg_inter	19:46566001-46567000	75.8957	89.5788
5465	5465	19	4.6819e+07	4.682e+07	1000	*	0.00233951	0.0177035	3.02959	19	4.68159e+07	4.702e+07	204135	+	intron:143566	NM_001106188	292041	Wwox	rn6_genes_introns	19:46819001-46820000	98.5989	96.1542
5470	5470	19	4.7523e+07	4.7524e+07	1000	*	0.00223514	0.0172401	-6.00775	19	4.71138e+07	4.81913e+07	1.07752e+06	*	inter:13942	NA	NA	NA	rn6_cpg_inter	19:47523001-47524000	92.3216	97.3898
5484	5484	19	5.0727e+07	5.0728e+07	1000	*	3.37469e-06	0.000140572	-7.87926	19	5.06812e+07	5.08446e+07	163352	*	inter:13957	NA	NA	NA	rn6_cpg_inter	19:50727001-50728000	90.8313	94.5946
5491	5491	19	5.1604e+07	5.1605e+07	1000	*	0.00728071	0.0382223	-1.31504	19	5.14947e+07	5.16159e+07	121168	+	intron:143667	NM_138889	192248	Cdh13	rn6_genes_introns	19:51604001-51605000	79.2346	80.3329
5498	5498	19	5.237e+07	5.2371e+07	1000	*	0.00900315	0.0444857	6.34406	19	5.2369e+07	5.23727e+07	3691	+	intron:143721	NM_134462	171496	Atp2c2	rn6_genes_introns	19:52370001-52371000	94.5561	86.8414
5499	5499	19	5.2386e+07	5.2387e+07	1000	*	0.00417495	0.0266592	9.02342	19	5.2386e+07	5.23899e+07	3960	+	intron:143732	NM_134462	171496	Atp2c2	rn6_genes_introns	19:52386001-52387000	92.2364	84.8442
5515	5515	20	407001	408000	1000	*	9.31604e-09	1.09269e-06	8.0753	20	249825	1.87039e+06	1.62057e+06	*	inter:14080	NA	NA	NA	rn6_cpg_inter	20:407001-408000	97.347	89.5901
5519	5519	20	2.121e+06	2.122e+06	1000	*	0.00229063	0.0174749	6.69028	20	2.1078e+06	2.22021e+06	112415	*	inter:14088	NA	NA	NA	rn6_cpg_inter	20:2121001-2122000	5	0.769676
5524	5524	20	2.468e+06	2.469e+06	1000	*	1.57774e-05	0.000475142	-5.17296	20	2.26569e+06	2.49677e+06	231086	*	inter:14090	NA	NA	NA	rn6_cpg_inter	20:2468001-2469000	87.556	91.6824
5531	5531	20	2.476e+06	2.477e+06	1000	*	0.000357667	0.00490508	-11.0813	20	2.26569e+06	2.49677e+06	231086	*	inter:14090	NA	NA	NA	rn6_cpg_inter	20:2476001-2477000	78.6528	90.7106
5537	5537	20	3.18e+06	3.181e+06	1000	*	1.01196e-08	1.15651e-06	11.7647	20	3.17928e+06	3.18082e+06	1541	+	exon:165100	NM_001008886	294228	RT1-S3	rn6_genes_exons	20:3180001-3181000	100	88.5208
5555	5555	20	4.831e+06	4.832e+06	1000	*	2.19935e-06	9.70564e-05	-13.4312	20	4.82506e+06	4.83802e+06	12965	+	intron:146674	NM_212509	361794	Nfkbil1	rn6_genes_introns	20:4831001-4832000	77.7604	88.7021
5560	5560	20	4.925e+06	4.926e+06	1000	*	0.000488901	0.00627975	5.05524	20	4.92234e+06	4.92634e+06	4000	-	1to5kb:18037	NM_001008842	414783	RT1-CE4	rn6_genes_1to5kb	20:4925001-4926000	97.4627	93.6908
5561	5561	20	4.926e+06	4.927e+06	1000	*	0.000169884	0.00291226	-7.23131	20	4.92234e+06	4.92634e+06	4000	-	1to5kb:18037	NM_001008842	414783	RT1-CE4	rn6_genes_1to5kb	20:4926001-4927000	84.735	93.7748
5562	5562	20	4.942e+06	4.943e+06	1000	*	0.003353	0.0229917	-9.02637	20	4.94251e+06	4.94279e+06	276	-	exon:168500	NM_001008837	414270	RT1-CE14	rn6_genes_exons	20:4942001-4943000	82.6494	89.5827
5565	5565	20	5.059e+06	5.06e+06	1000	*	6.37048e-12	1.89292e-09	-15.4896	20	5.05748e+06	5.06147e+06	4000	-	1to5kb:18042	NM_001003976	406865	Mpig6b	rn6_genes_1to5kb	20:5059001-5060000	79.8148	95.7924
5566	5566	20	5.287e+06	5.288e+06	1000	*	9.53963e-06	0.000314955	-16.4463	20	5.28402e+06	5.2881e+06	4078	-	intron:149487	NM_001008848	24986	RT1-Ha	rn6_genes_introns	20:5287001-5288000	17.4324	35.4277
5575	5575	20	6.841e+06	6.842e+06	1000	*	0.000158705	0.00275142	10.9865	20	6.51709e+06	6.86306e+06	345970	-	intron:149623	NM_001034188	309651	Ppil1	rn6_genes_introns	20:6841001-6842000	89.149	82.1973
5586	5586	20	9.473e+06	9.474e+06	1000	*	0.00272636	0.0197007	7.54536	20	9.44067e+06	9.49085e+06	50189	*	inter:14229	NA	NA	NA	rn6_cpg_inter	20:9473001-9474000	87.7178	79.4647
5587	5587	20	9.485e+06	9.486e+06	1000	*	0.00185172	0.0151436	-7.67859	20	9.44067e+06	9.49085e+06	50189	*	inter:14229	NA	NA	NA	rn6_cpg_inter	20:9485001-9486000	92.4242	99.7024
5600	5600	20	1.218e+07	1.2181e+07	1000	*	0.0019854	0.0157797	5	20	1.21332e+07	1.22216e+07	88403	*	inter:14267	NA	NA	NA	rn6_cpg_inter	20:12180001-12181000	100	93.2258
5603	5603	20	1.2268e+07	1.2269e+07	1000	*	0.00412519	0.0264551	19.2468	20	1.22255e+07	1.2289e+07	63513	+	intron:147563	NM_053489	85251	Col18a1	rn6_genes_introns	20:12268001-12269000	89.4444	66.4547
5606	5606	20	1.3324e+07	1.3325e+07	1000	*	0.00673005	0.0365364	9.71547	20	1.32027e+07	1.35669e+07	364158	*	inter:14281	NA	NA	NA	rn6_cpg_inter	20:13324001-13325000	68.1892	58.8193
5615	5615	20	1.5688e+07	1.5689e+07	1000	*	0.00372545	0.0244999	7.29117	20	1.53612e+07	1.57266e+07	365410	*	inter:14305	NA	NA	NA	rn6_cpg_inter	20:15688001-15689000	92.3869	86.3305
5616	5616	20	1.5915e+07	1.5916e+07	1000	*	0.00042989	0.00565207	15	20	1.5738e+07	1.70874e+07	1.34937e+06	*	inter:14306	NA	NA	NA	rn6_cpg_inter	20:15915001-15916000	97.7778	88.1522
5617	5617	20	1.6032e+07	1.6033e+07	1000	*	0.0081735	0.0416342	-7.75239	20	1.5738e+07	1.70874e+07	1.34937e+06	*	inter:14306	NA	NA	NA	rn6_cpg_inter	20:16032001-16033000	82.6288	93.1921
5620	5620	20	1.7129e+07	1.713e+07	1000	*	0.000221484	0.00352562	6.05562	20	1.70958e+07	1.82024e+07	1.10658e+06	*	inter:14307	NA	NA	NA	rn6_cpg_inter	20:17129001-17130000	90.9885	85.5222
5625	5625	20	1.78e+07	1.7801e+07	1000	*	1.98333e-07	1.38123e-05	-9.50513	20	1.70958e+07	1.82024e+07	1.10658e+06	*	inter:14307	NA	NA	NA	rn6_cpg_inter	20:17800001-17801000	85.4329	95.205
5638	5638	20	2.4579e+07	2.458e+07	1000	*	0.00138568	0.0123769	-5.01106	20	2.39982e+07	2.66735e+07	2.67522e+06	*	inter:14339	NA	NA	NA	rn6_cpg_inter	20:24579001-24580000	83.1253	87.9476
5648	5648	20	2.806e+07	2.8061e+07	1000	*	0.00194299	0.0155477	3.34385	20	2.8056e+07	2.80608e+07	4768	+	exon:167195	NM_001191604	294429	Ranbp2	rn6_genes_exons	20:28060001-28061000	97.6402	93.7167
5664	5664	20	3.335e+07	3.3351e+07	1000	*	1.7818e-06	8.5394e-05	11.6054	20	3.30866e+07	3.33548e+07	268292	*	inter:14412	NA	NA	NA	rn6_cpg_inter	20:33350001-33351000	96.4497	86.5098
5666	5666	20	3.4379e+07	3.438e+07	1000	*	0.00026085	0.00386785	-7.22394	20	3.43788e+07	3.43916e+07	12751	+	intron:148284	NM_001109338	502421	Slc35f1	rn6_genes_introns	20:34379001-34380000	83.3381	90.0552
5673	5673	20	3.7563e+07	3.7564e+07	1000	*	0.00568709	0.0326058	6.22682	20	3.5689e+07	3.75838e+07	1.89485e+06	*	inter:14425	NA	NA	NA	rn6_cpg_inter	20:37563001-37564000	98.9247	94.9335
5678	5678	20	3.7711e+07	3.7712e+07	1000	*	7.65944e-07	4.21466e-05	-4.82591	20	3.77053e+07	3.89317e+07	1.22641e+06	*	inter:14427	NA	NA	NA	rn6_cpg_inter	20:37711001-37712000	92.4883	97.1135
5686	5686	20	3.7845e+07	3.7846e+07	1000	*	0.00120768	0.0112609	2.92825	20	3.77053e+07	3.89317e+07	1.22641e+06	*	inter:14427	NA	NA	NA	rn6_cpg_inter	20:37845001-37846000	94.737	92.179
5688	5688	20	3.7864e+07	3.7865e+07	1000	*	0.00624618	0.0347256	5.62531	20	3.77053e+07	3.89317e+07	1.22641e+06	*	inter:14427	NA	NA	NA	rn6_cpg_inter	20:37864001-37865000	97.3962	91.955
5702	5702	20	4.4778e+07	4.4779e+07	1000	*	5.66507e-05	0.00130153	-2.11975	20	4.44411e+07	4.47958e+07	354729	*	inter:14442	NA	NA	NA	rn6_cpg_inter	20:44778001-44779000	93.233	95.1651
5704	5704	20	4.5398e+07	4.5399e+07	1000	*	7.53501e-05	0.0016069	-12.9353	20	4.53918e+07	4.53993e+07	7465	-	intron:150747	NM_031011	81640	Amd1	rn6_genes_introns	20:45398001-45399000	81.1201	91.6903
5705	5705	20	4.5467e+07	4.5468e+07	1000	*	0.00267188	0.0195868	-18.3513	20	4.54589e+07	4.55127e+07	53729	+	intron:148441	NM_001107634	309804	Cdk19	rn6_genes_introns	20:45467001-45468000	53.7674	65.9438
5708	5708	20	4.633e+07	4.6331e+07	1000	*	1.05375e-07	8.14691e-06	-6.31261	20	4.62549e+07	4.64222e+07	167368	*	inter:14460	NA	NA	NA	rn6_cpg_inter	20:46330001-46331000	57.1603	62.9995
5711	5711	20	4.6584e+07	4.6585e+07	1000	*	0.000228902	0.00360746	10.376	20	4.65107e+07	4.66624e+07	151772	*	inter:14462	NA	NA	NA	rn6_cpg_inter	20:46584001-46585000	71.9975	59.7599
5714	5714	20	4.6854e+07	4.6855e+07	1000	*	0.00540858	0.0315323	-16.6135	20	4.67412e+07	4.68677e+07	126483	*	inter:14464	NA	NA	NA	rn6_cpg_inter	20:46854001-46855000	68.5029	85.2742
5715	5715	20	4.6939e+07	4.694e+07	1000	*	6.11355e-05	0.00136928	-8.96825	20	4.68762e+07	4.70051e+07	128937	*	inter:14465	NA	NA	NA	rn6_cpg_inter	20:46939001-46940000	89.4553	96.3614
5717	5717	20	4.7206e+07	4.7207e+07	1000	*	0.00786882	0.040426	14.3038	20	4.71865e+07	4.72086e+07	22039	-	intron:150817	NM_001037656	502479	Afg1l	rn6_genes_introns	20:47206001-47207000	90.7738	80.1106
5723	5723	20	4.9818e+07	4.9819e+07	1000	*	0.00119004	0.0111901	5.36441	20	4.97715e+07	5.00184e+07	246907	*	inter:14495	NA	NA	NA	rn6_cpg_inter	20:49818001-49819000	91.2987	87.0112
5737	5737	X	1.786e+06	1.787e+06	1000	*	0.00024028	0.00368023	5.09709	X	1.78627e+06	1.78726e+06	1000	+	promoter:18220	NM_001106756	299310	Ndufb11	rn6_genes_promoters	X:1786001-1787000	100	95.1576
5745	5745	X	8.327e+06	8.328e+06	1000	*	0.00396552	0.0256663	-8.27922	X	7.05388e+06	9.78882e+06	2.73494e+06	*	inter:14528	NA	NA	NA	rn6_cpg_inter	X:8327001-8328000	88	94.0524
5763	5763	X	4.0586e+07	4.0587e+07	1000	*	4.26475e-05	0.00107392	9.08215	X	4.05733e+07	4.06133e+07	40004	+	intron:151664	NM_013004	25512	Phex	rn6_genes_introns	X:40586001-40587000	56.9302	48.9582
5764	5764	X	4.0588e+07	4.0589e+07	1000	*	5.10188e-05	0.00120315	-5.70881	X	4.05733e+07	4.06133e+07	40004	+	intron:151664	NM_013004	25512	Phex	rn6_genes_introns	X:40588001-40589000	54.8055	58.5167
5782	5782	X	5.7888e+07	5.7889e+07	1000	*	0.00154317	0.0133554	7.34291	X	5.64167e+07	6.06086e+07	4.19198e+06	*	inter:14681	NA	NA	NA	rn6_cpg_inter	X:57888001-57889000	97.6434	90.4214
5783	5783	X	5.7942e+07	5.7943e+07	1000	*	0.000798988	0.00858109	6.29251	X	5.64167e+07	6.06086e+07	4.19198e+06	*	inter:14681	NA	NA	NA	rn6_cpg_inter	X:57942001-57943000	94.8694	88.9967
5789	5789	X	7.1888e+07	7.1889e+07	1000	*	0.00555238	0.0320562	-6.02206	X	7.1747e+07	7.19566e+07	209617	*	inter:14720	NA	NA	NA	rn6_cpg_inter	X:71888001-71889000	90.636	94.9475
5804	5804	X	8.9002e+07	8.9003e+07	1000	*	0.00387936	0.0253157	-11.2634	X	8.85218e+07	9.08808e+07	2.35896e+06	*	inter:14778	NA	NA	NA	rn6_cpg_inter	X:89002001-89003000	60.3598	68.5059
5806	5806	X	9.0366e+07	9.0367e+07	1000	*	0.00205673	0.0162248	9.33333	X	8.85218e+07	9.08808e+07	2.35896e+06	*	inter:14778	NA	NA	NA	rn6_cpg_inter	X:90366001-90367000	85.859	77.455
5809	5809	X	9.1831e+07	9.1832e+07	1000	*	0.000236945	0.00364341	4.57587	X	9.0889e+07	9.25924e+07	1.70338e+06	*	inter:14779	NA	NA	NA	rn6_cpg_inter	X:91831001-91832000	82.3842	77.8699
5814	5814	X	9.8616e+07	9.8617e+07	1000	*	0.00915496	0.0449387	-16.3629	X	9.57148e+07	1.00342e+08	4.62692e+06	*	inter:14782	NA	NA	NA	rn6_cpg_inter	X:98616001-98617000	64.4582	80.8664
5850	5850	X	1.44518e+08	1.44519e+08	1000	*	0.000575034	0.00688972	-8.17256	X	1.44048e+08	1.45871e+08	1.82281e+06	*	inter:14906	NA	NA	NA	rn6_cpg_inter	X:144518001-144519000	83.3321	91.2494
5851	5851	X	1.44924e+08	1.44925e+08	1000	*	0.0104891	0.0491597	-3.09866	X	1.44048e+08	1.45871e+08	1.82281e+06	*	inter:14906	NA	NA	NA	rn6_cpg_inter	X:144924001-144925000	93.1089	95.9525
5859	5859	X	1.51006e+08	1.51007e+08	1000	*	0.000229054	0.00360746	7.91703	X	1.50185e+08	1.51817e+08	1.63212e+06	*	inter:14911	NA	NA	NA	rn6_cpg_inter	X:151006001-151007000	87.7253	80.566
5860	5860	X	1.51008e+08	1.51009e+08	1000	*	0.00903271	0.0444857	7.93412	X	1.50185e+08	1.51817e+08	1.63212e+06	*	inter:14911	NA	NA	NA	rn6_cpg_inter	X:151008001-151009000	45.596	37.9351
5871	5871	Y	3.167e+06	3.168e+06	1000	*	1.80049e-05	0.000524505	-2.93209	Y	1.40733e+06	3.31046e+06	1.90313e+06	*	inter:14969	NA	NA	NA	rn6_cpg_inter	Y:3167001-3168000	91.8297	94.3135

## Sheet: A1-C_345DMR on 296an.geneFDR.05
	X	seqnames	start	end	width	strand	pvalue	qvalue	meth.diff	annot.seqnames	annot.start	annot.end	annot.width	annot.strand	annot.id	annot.tx_id	annot.gene_id	annot.symbol	annot.type	fullNames	fullNames.0	fullNames.1	A1_Mean	C_Mean
2351	2351	5	1.49925e+08	1.49926e+08	1000	*	3.01298e-07	1.91844e-05	32.4094	5	1.49925e+08	1.49925e+08	126	-	exon:66791	NM_001191575	116680	Ptpru	rn6_genes_exons	5:149925001-149926000	5	149925001-149926000	89.3519	61.1061
2104	2104	5	8.949e+06	8.95e+06	1000	*	3.42856e-07	2.07372e-05	31.6748	5	8.9485e+06	8.95601e+06	7507	+	intron:50949	NM_001127569	683514	Ppp1r42	rn6_genes_introns	5:8949001-8950000	5	8949001-8950000	90.1481	59.8912
3858	3858	11	1.1238e+07	1.1239e+07	1000	*	7.41664e-05	0.00158926	25.1431	11	1.12138e+07	1.15166e+07	302736	-	intron:106963	NM_032106	84409	Robo2	rn6_genes_introns	11:11238001-11239000	11	11238001-11239000	80.3704	55.9829
4412	4412	14	9.28e+06	9.281e+06	1000	*	1.17782e-07	8.89767e-06	21.9625	14	9.27716e+06	9.28226e+06	5097	+	intron:119959	NM_001170551	305164	Wdfy3	rn6_genes_introns	14:9280001-9281000	14	9280001-9281000	98.9583	75.0476
1913	1913	4	1.19305e+08	1.19306e+08	1000	*	0.00823883	0.0418469	20.4494	4	1.19293e+08	1.19327e+08	34539	-	intron:48504	NM_001109247	500246	Arhgap25	rn6_genes_introns	4:119305001-119306000	4	119305001-119306000	81.6667	67.9276
1244	1244	3	2.222e+06	2.223e+06	1000	*	0.00396763	0.0256663	20.029	3	2.2214e+06	2.2251e+06	3698	+	intron:29444	NM_144738	246246	Pnpla7	rn6_genes_introns	3:2222001-2223000	3	2222001-2223000	64.1667	41.1608
5308	5308	18	7.4708e+07	7.4709e+07	1000	*	5.9685e-06	0.000214533	19.6942	18	7.46886e+07	7.4933e+07	244415	-	intron:141720	NM_019347	54302	Slc14a2	rn6_genes_introns	18:74708001-74709000	18	74708001-74709000	65.3794	43.6175
312	312	1	8.9013e+07	8.9014e+07	1000	*	0.00130207	0.0119167	19.3122	1	8.90124e+07	8.90164e+07	4000	+	1to5kb:382	NM_001008775	361542	U2af1l4	rn6_genes_1to5kb	1:89013001-89014000	1	89013001-89014000	28.0159	13.8983
5603	5603	20	1.2268e+07	1.2269e+07	1000	*	0.00412519	0.0264551	19.2468	20	1.22255e+07	1.2289e+07	63513	+	intron:147563	NM_053489	85251	Col18a1	rn6_genes_introns	20:12268001-12269000	20	12268001-12269000	89.4444	66.4547
437	437	1	1.66797e+08	1.66798e+08	1000	*	0.00442914	0.0279527	19.0851	1	1.66797e+08	1.66797e+08	129	+	exon:5706	NM_022947	65041	Clpb	rn6_genes_exons	1:166797001-166798000	1	166797001-166798000	66.2597	54.2597
1832	1832	4	5.7403e+07	5.7404e+07	1000	*	0.00100023	0.00988494	18.3699	4	5.73961e+07	5.74085e+07	12382	+	intron:42304	NM_001100708	312195	Nrf1	rn6_genes_introns	4:57403001-57404000	4	57403001-57404000	80.6941	63.9419
4065	4065	12	2.1148e+07	2.1149e+07	1000	*	0.0105212	0.049258	18.3553	12	2.08418e+07	2.11897e+07	347880	+	intron:109842	NM_001099509	501816	Vom2r62	rn6_genes_introns	12:21148001-21149000	12	21148001-21149000	57.3618	38.3395
4125	4125	12	4.0045e+07	4.0046e+07	1000	*	0.000504743	0.00641969	18.0143	12	4.00232e+07	4.01416e+07	118416	+	intron:110835	NM_001271380	288665	Cux2	rn6_genes_introns	12:40045001-40046000	12	40045001-40046000	33.9683	7.8373
5193	5193	18	2.4011e+07	2.4012e+07	1000	*	0.00980225	0.0470284	17.9688	18	2.39799e+07	2.40575e+07	77573	-	intron:140546	NM_001013060	291713	Rit2	rn6_genes_introns	18:24011001-24012000	18	24011001-24012000	48.8254	31.983
3110	3110	8	4.0691e+07	4.0692e+07	1000	*	0.00122312	0.0113811	17.7327	8	4.06905e+07	4.06915e+07	1000	+	promoter:9743	NM_001000815	405101	Or8b101	rn6_genes_promoters	8:40691001-40692000	8	40691001-40692000	64.1822	50.4089
2925	2925	7	9.9873e+07	9.9874e+07	1000	*	0.000111005	0.00210419	17.4733	7	9.97489e+07	9.98908e+07	141969	+	intron:69726	NM_001024876	299957	Nsmce2	rn6_genes_introns	7:99873001-99874000	7	99873001-99874000	58.9025	43.1114
1689	1689	4	2.122e+06	2.123e+06	1000	*	3.82703e-08	3.62923e-06	17.2782	4	2.11934e+06	2.14646e+06	27119	-	intron:46136	NM_001191858	362295	Lmbr1	rn6_genes_introns	4:2122001-2123000	4	2122001-2123000	91.0429	75.441
4349	4349	13	9.3199e+07	9.32e+07	1000	*	0.00119346	0.0111935	16.888	13	9.31843e+07	9.32339e+07	49681	-	intron:119011	NM_019343	54296	Rgs7	rn6_genes_introns	13:93199001-93200000	13	93199001-93200000	88.5079	73.0802
3625	3625	10	1.8236e+07	1.8237e+07	1000	*	0.00106872	0.0104003	16.8391	10	1.82242e+07	1.82385e+07	14294	-	intron:99613	NM_001106994	303029	Ranbp17	rn6_genes_introns	10:18236001-18237000	10	18236001-18237000	94.8134	78.7258
2048	2048	chr7	1.25863e+08	1.25864e+08	1000	*	0.00193801	0.0158396	16.4314	chr7	1.25862e+08	1.25866e+08	4000	-	1to5kb:9464	NR_037390	100526607	Mir1249	rn6_genes_1to5kb	chr7:125863001-125864000	chr7	125863001-125864000	91.9643	73.4201
1394	1394	3	5.5953e+07	5.5954e+07	1000	*	3.15749e-07	1.98214e-05	16.2756	3	5.59526e+07	5.59566e+07	4000	-	1to5kb:4750	NM_001191738	311112	Fastkd1	rn6_genes_1to5kb	3:55953001-55954000	3	55953001-55954000	93.0458	82.2005
294	294	1	8.5172e+07	8.5173e+07	1000	*	0.00269667	0.0196393	16.1699	1	8.51626e+07	8.51905e+07	27927	+	intron:2513	NM_001106238	292756	Pak4	rn6_genes_introns	1:85172001-85173000	1	85172001-85173000	93.5185	77.0344
4509	4509	14	6.5554e+07	6.5555e+07	1000	*	0.00182279	0.0149619	15.9837	14	6.55498e+07	6.65983e+07	1.04846e+06	+	intron:121044	NM_181365	259243	Kcnip4	rn6_genes_introns	14:65554001-65555000	14	65554001-65555000	91.6944	79.9049
1524	1524	3	1.51566e+08	1.51567e+08	1000	*	0.0014181	0.012616	15.6347	3	1.51566e+08	1.51566e+08	99	-	exon:45656	NM_001106534	296307	Fer1l4	rn6_genes_exons	3:151566001-151567000	3	151566001-151567000	93.3333	77.6153
1846	1846	chr6	1.32716e+08	1.32717e+08	1000	*	0.00517335	0.0310238	15.2966	chr6	1.32703e+08	1.32718e+08	14329	+	intron:63221	NM_173290	24919	Yy1	rn6_genes_introns	chr6:132716001-132717000	chr6	132716001-132717000	87.7056	75.839
2853	2853	chr13	4.4259e+07	4.426e+07	1000	*	0.00662413	0.0367015	15.2047	chr13	4.42271e+07	4.43363e+07	109182	-	intron:116849	NM_001110763	360839	Tmem163	rn6_genes_introns	chr13:44259001-44260000	chr13	44259001-44260000	89.4444	78.2397
3653	3653	10	3.5674e+07	3.5675e+07	1000	*	1.06016e-07	8.14691e-06	15.1733	10	3.56747e+07	3.56768e+07	2100	+	exon:106092	NM_001108274	360520	Tbc1d9b	rn6_genes_exons	10:35674001-35675000	10	35674001-35675000	89.0515	73.5641
3471	3471	9	7.5507e+07	7.5508e+07	1000	*	3.3786e-05	0.000880627	15.1526	9	7.53721e+07	7.55285e+07	156334	-	intron:91487	NM_021687	59323	Erbb4	rn6_genes_introns	9:75507001-75508000	9	75507001-75508000	81.41	65.4938
2780	2780	7	1.5412e+07	1.5413e+07	1000	*	0.000202775	0.00327458	14.7284	7	1.54129e+07	1.54139e+07	1000	+	promoter:8533	NM_001134561	314584	Zfp563	rn6_genes_promoters	7:15412001-15413000	7	15412001-15413000	65.3373	52.5981
2294	2294	5	1.35563e+08	1.35564e+08	1000	*	4.3387e-12	1.38128e-09	14.7269	5	1.35563e+08	1.35567e+08	4000	-	1to5kb:7361	NM_001107962	313520	Mmachc	rn6_genes_1to5kb	5:135563001-135564000	5	135563001-135564000	40.0938	28.2179
2997	2997	7	1.2429e+08	1.24291e+08	1000	*	0.00112363	0.0108401	14.7025	7	1.24287e+08	1.24291e+08	4000	-	1to5kb:9455	NM_130740	124461	Pacsin2	rn6_genes_1to5kb	7:124290001-124291000	7	124290001-124291000	96.9136	85.2212
4063	4063	12	2.1042e+07	2.1043e+07	1000	*	0.00332212	0.0228151	14.5613	12	2.08418e+07	2.11897e+07	347880	+	intron:109842	NM_001099509	501816	Vom2r62	rn6_genes_introns	12:21042001-21043000	12	21042001-21043000	70.0179	59.6996
5435	5435	19	3.7298e+07	3.7299e+07	1000	*	0.000713926	0.00795507	14.5433	19	3.72945e+07	3.73036e+07	9031	-	intron:145195	NM_001191600	291964	Fhod1	rn6_genes_introns	19:37298001-37299000	19	37298001-37299000	97.0729	82.2553
2992	2992	7	1.21312e+08	1.21313e+08	1000	*	0.00205277	0.0162223	14.4785	7	1.21311e+08	1.21329e+08	17479	+	intron:70305	NM_019166	29205	Syngr1	rn6_genes_introns	7:121312001-121313000	7	121312001-121313000	83.3836	68.3501
4402	4402	14	5.992e+06	5.993e+06	1000	*	3.00356e-05	0.000789351	14.4059	14	5.9756e+06	6.00734e+06	31749	+	intron:119825	NM_001128311	498327	Abcg3	rn6_genes_introns	14:5992001-5993000	14	5992001-5993000	55.1054	47.3477
2168	2168	5	5.7163e+07	5.7164e+07	1000	*	0.000870235	0.00904128	14.3954	5	5.71393e+07	5.7168e+07	28651	-	intron:56330	NM_053287	24390	B4galt1	rn6_genes_introns	5:57163001-57164000	5	57163001-57164000	73.4775	56.2429
495	495	1	1.97821e+08	1.97822e+08	1000	*	1.89751e-05	0.000548431	14.3731	1	1.97822e+08	1.97823e+08	1000	-	promoter:2120	NM_001013237	365367	Cd19	rn6_genes_promoters	1:197821001-197822000	1	197821001-197822000	42.646	17.1656
5717	5717	20	4.7206e+07	4.7207e+07	1000	*	0.00786882	0.040426	14.3038	20	4.71865e+07	4.72086e+07	22039	-	intron:150817	NM_001037656	502479	Afg1l	rn6_genes_introns	20:47206001-47207000	20	47206001-47207000	90.7738	80.1106
369	369	1	1.13183e+08	1.13184e+08	1000	*	0.00108812	0.0105432	13.7706	1	1.13035e+08	1.13204e+08	169397	+	intron:3735	NM_017065	24922	Gabrb3	rn6_genes_introns	1:113183001-113184000	1	113183001-113184000	70.6334	52.9586
736	736	chr2	2.35103e+08	2.35104e+08	1000	*	0.0087304	0.0446117	13.5947	chr2	2.35098e+08	2.35105e+08	6554	-	intron:28684	NM_012842	25313	Egf	rn6_genes_introns	chr2:235103001-235104000	chr2	235103001-235104000	55.2976	44.6342
3325	3325	9	9.994e+06	9.995e+06	1000	*	0.00263509	0.0193808	13.4129	9	9.99401e+06	9.99417e+06	159	+	exon:97534	NM_001106873	301113	Slc25a23	rn6_genes_exons	9:9994001-9995000	9	9994001-9995000	26.7614	14.7889
3844	3844	10	1.05293e+08	1.05294e+08	1000	*	0.000676305	0.00776893	13.388	10	1.0529e+08	1.05294e+08	4000	-	1to5kb:12884	NM_053832	116557	Foxj1	rn6_genes_1to5kb	10:105293001-105294000	10	105293001-105294000	61.8342	49.0574
5389	5389	19	2.2398e+07	2.2399e+07	1000	*	0.00346673	0.0234825	13.0397	19	2.23961e+07	2.23991e+07	2963	+	intron:142473	NM_133557	171083	Itfg1	rn6_genes_introns	19:22398001-22399000	19	22398001-22399000	84.6118	74.332
2478	2478	6	2.9045e+07	2.9046e+07	1000	*	0.00180842	0.0149265	12.7968	6	2.90439e+07	2.90467e+07	2759	+	intron:61185	NM_001025151	500625	Atad2b	rn6_genes_introns	6:29045001-29046000	6	29045001-29046000	96	86.5612
601	601	1	2.52007e+08	2.52008e+08	1000	*	0.000617501	0.00731981	12.5714	1	2.51902e+08	2.52087e+08	184723	-	intron:18472	NM_001014167	361751	Rnls	rn6_genes_introns	1:252007001-252008000	1	252007001-252008000	100	88.7894
3758	3758	10	8.8702e+07	8.8703e+07	1000	*	0.000508475	0.00641969	12.3282	10	8.87016e+07	8.87041e+07	2565	-	intron:103431	NM_022380	25126	Stat5b	rn6_genes_introns	10:88702001-88703000	10	88702001-88703000	65.555	51.6417
3607	3607	10	1.1743e+07	1.1744e+07	1000	*	0.00706385	0.0375258	12.3235	10	1.17436e+07	1.17437e+07	156	+	exon:105213	NM_001039001	287069	Trap1	rn6_genes_exons	10:11743001-11744000	10	11743001-11744000	95.6349	83.0963
2511	2511	6	4.8568e+07	4.8569e+07	1000	*	0.0101781	0.048265	12.2829	6	4.85619e+07	4.86579e+07	96080	+	intron:61572	NM_053888	116668	Myt1l	rn6_genes_introns	6:48568001-48569000	6	48568001-48569000	96.5241	86.9654
4025	4025	12	1.2467e+07	1.2468e+07	1000	*	0.00309477	0.0216541	12.0218	12	1.24634e+07	1.25458e+07	82410	-	intron:112072	NM_001137641	304286	Lmtk2	rn6_genes_introns	12:12467001-12468000	12	12467001-12468000	40.8148	31.3704
2392	2392	5	1.57888e+08	1.57889e+08	1000	*	7.52159e-06	0.000255911	11.9495	5	1.57888e+08	1.57888e+08	71	+	exon:61988	NM_001039026	313658	Ubr4	rn6_genes_exons	5:157888001-157889000	5	157888001-157889000	77.1581	68.4508
4607	4607	15	1.5664e+07	1.5665e+07	1000	*	2.21705e-07	1.49721e-05	11.9134	15	1.56586e+07	1.56667e+07	8104	+	intron:125350	NM_013219	26989	Cadps	rn6_genes_introns	15:15664001-15665000	15	15664001-15665000	91.9661	83.5134
2286	2286	5	1.31248e+08	1.31249e+08	1000	*	2.60437e-05	0.000703509	11.8463	5	1.31166e+08	1.3138e+08	213968	+	intron:53103	NM_001350232	100911395	Agbl4	rn6_genes_introns	5:131248001-131249000	5	131248001-131249000	70.6588	58.0753
5537	5537	20	3.18e+06	3.181e+06	1000	*	1.01196e-08	1.15651e-06	11.7647	20	3.17928e+06	3.18082e+06	1541	+	exon:165100	NM_001008886	294228	RT1-S3	rn6_genes_exons	20:3180001-3181000	20	3180001-3181000	100	88.5208
5264	5264	18	6.0634e+07	6.0635e+07	1000	*	0.00448086	0.0281687	11.4278	18	6.05783e+07	6.06399e+07	61558	+	intron:139684	NM_001008300	291553	Nedd4l	rn6_genes_introns	18:60634001-60635000	18	60634001-60635000	88.961	77.4785
2201	2201	chr8	1.20407e+08	1.20408e+08	1000	*	0.00808438	0.0421608	11.1697	chr8	1.20407e+08	1.20407e+08	60	-	exon:96917	NM_001135045	363153	Arpp21	rn6_genes_exons	chr8:120407001-120408000	chr8	120407001-120408000	65.187	56.3396
2332	2332	5	1.4528e+08	1.45281e+08	1000	*	2.63363e-07	1.73366e-05	11.1427	5	1.45279e+08	1.45301e+08	22103	+	intron:53845	NM_001301876	286923	Dlgap3	rn6_genes_introns	5:145280001-145281000	5	145280001-145281000	64.3387	55.8288
3757	3757	10	8.8649e+07	8.865e+07	1000	*	0.00114115	0.0108679	10.9874	10	8.86464e+07	8.86504e+07	4000	-	1to5kb:12767	NM_001105840	287709	Rab5c	rn6_genes_1to5kb	10:88649001-88650000	10	88649001-88650000	76.3085	69.618
5575	5575	20	6.841e+06	6.842e+06	1000	*	0.000158705	0.00275142	10.9865	20	6.51709e+06	6.86306e+06	345970	-	intron:149623	NM_001034188	309651	Ppil1	rn6_genes_introns	20:6841001-6842000	20	6841001-6842000	89.149	82.1973
1259	1259	3	2.241e+06	2.242e+06	1000	*	2.54739e-23	1.62199e-20	10.6823	3	2.2375e+06	2.24763e+06	10137	+	intron:29447	NM_144738	246246	Pnpla7	rn6_genes_introns	3:2241001-2242000	3	2241001-2242000	49.2325	44.7341
3608	3608	10	1.1744e+07	1.1745e+07	1000	*	0.00761205	0.0397278	10.6498	10	1.1745e+07	1.17451e+07	121	+	exon:105214	NM_001039001	287069	Trap1	rn6_genes_exons	10:11744001-11745000	10	11744001-11745000	86.2356	76.0884
31	31	chr1	7.337e+06	7.338e+06	1000	*	0.0100321	0.0494353	10.2924	chr1	7.33677e+06	7.34077e+06	4000	-	1to5kb:1303	NM_001014157	361452	Ltv1	rn6_genes_1to5kb	chr1:7337001-7338000	chr1	7337001-7338000	53.5984	44.2436
3834	3834	10	1.04145e+08	1.04146e+08	1000	*	8.47423e-07	4.60614e-05	10.2658	10	1.04146e+08	1.04146e+08	99	-	exon:118103	NM_001108304	360658	Gga3	rn6_genes_exons	10:104145001-104146000	10	104145001-104146000	98.7485	89.1991
3589	3589	10	810001	811000	1000	*	0.00111942	0.0108229	10.2631	10	810712	810830	119	+	exon:104701	NM_001170600	24582	Myh11	rn6_genes_exons	10:810001-811000	10	810001-811000	80.1027	70.9268
1580	1580	3	1.6283e+08	1.62831e+08	1000	*	6.68517e-05	0.00147178	10.0639	3	1.62811e+08	1.62834e+08	22584	-	intron:40598	NM_001034927	311642	Sulf2	rn6_genes_introns	3:162830001-162831000	3	162830001-162831000	96.9444	85.811
1915	1915	4	1.19947e+08	1.19948e+08	1000	*	0.00635493	0.0350938	9.81067	4	1.19928e+08	1.19959e+08	31306	-	intron:48535	NM_023950	29448	Rab7a	rn6_genes_introns	4:119947001-119948000	4	119947001-119948000	70.7051	59.6555
3099	3099	8	3.5966e+07	3.5967e+07	1000	*	0.00355761	0.0238445	9.78167	8	3.56929e+07	3.61261e+07	433213	+	intron:78019	NM_001048215	315546	Kirrel3	rn6_genes_introns	8:35966001-35967000	8	35966001-35967000	91.4021	82.0807
3183	3183	8	9.1087e+07	9.1088e+07	1000	*	0.00641584	0.0352318	9.74599	8	9.10701e+07	9.10995e+07	29373	+	intron:79905	NM_001137647	501026	Sh3bgrl2	rn6_genes_introns	8:91087001-91088000	8	91087001-91088000	85.8785	75.6938
5294	5294	18	7.1614e+07	7.1615e+07	1000	*	0.000225928	0.00358355	9.71294	18	7.1615e+07	7.1615e+07	26	-	5UTR:19568	NM_001107375	289233	Pex19	rn6_genes_5UTRs	18:71614001-71615000	18	71614001-71615000	92.8977	80.5864
1107	1107	chr3	1.63804e+08	1.63805e+08	1000	*	0.000657144	0.00748309	9.63692	chr3	1.63804e+08	1.63805e+08	132	-	exon:46270	NM_001047860	296384	Znfx1	rn6_genes_exons	chr3:163804001-163805000	chr3	163804001-163805000	96.7699	87.6809
600	600	1	2.50791e+08	2.50792e+08	1000	*	0.0037264	0.0244999	9.48667	1	2.50785e+08	2.5081e+08	25076	-	intron:18448	NM_181386	353229	Sgms1	rn6_genes_introns	1:250791001-250792000	1	250791001-250792000	81.0021	73.992
2923	2923	chr13	1.06801e+08	1.06802e+08	1000	*	0.00579534	0.0333761	9.43769	chr13	1.06756e+08	1.0681e+08	54302	+	intron:116401	NM_001302219	289369	Ush2a	rn6_genes_introns	chr13:106801001-106802000	chr13	106801001-106802000	88.8131	78.7342
2326	2326	5	1.43678e+08	1.43679e+08	1000	*	0.000686044	0.00786055	9.41209	5	1.43678e+08	1.43693e+08	15307	+	intron:53685	NM_001112716	298521	Grik3	rn6_genes_introns	5:143678001-143679000	5	143678001-143679000	90.2328	82.2653
2939	2939	7	1.06915e+08	1.06916e+08	1000	*	0.000364879	0.00497338	9.37005	7	1.06754e+08	1.07009e+08	255231	-	intron:74485	NM_031597	29682	Kcnq3	rn6_genes_introns	7:106915001-106916000	7	106915001-106916000	87.2068	79.0688
1451	1451	3	1.04076e+08	1.04077e+08	1000	*	0.00922137	0.0451424	9.24863	3	1.04042e+08	1.04112e+08	70049	+	intron:32020	NM_001107757	311299	Aven	rn6_genes_introns	3:104076001-104077000	3	104076001-104077000	73.797	68.8877
3366	3366	9	1.2641e+07	1.2642e+07	1000	*	0.000755836	0.00825692	9.24863	9	1.26419e+07	1.2642e+07	72	+	exon:97815	NM_001109414	680486	Dazl	rn6_genes_exons	9:12641001-12642000	9	12641001-12642000	86.3401	78.1757
1396	1396	3	5.5965e+07	5.5966e+07	1000	*	0.00889891	0.0441192	9.22409	3	5.59612e+07	5.59687e+07	7497	+	intron:30944	NM_031793	83624	Ppig	rn6_genes_introns	3:55965001-55966000	3	55965001-55966000	96.8898	89.6592
2393	2393	5	1.58703e+08	1.58704e+08	1000	*	0.000115869	0.0021699	9.21878	5	1.58641e+08	1.58735e+08	93704	-	intron:59439	NM_001271454	298591	Igsf21	rn6_genes_introns	5:158703001-158704000	5	158703001-158704000	53.4127	45.9545
3026	3026	7	1.32554e+08	1.32555e+08	1000	*	5.43662e-05	0.00126043	9.21605	7	1.32511e+08	1.32581e+08	69782	-	intron:76365	NM_133611	171147	Slc2a13	rn6_genes_introns	7:132554001-132555000	7	132554001-132555000	21.6877	12.9196
5763	5763	X	4.0586e+07	4.0587e+07	1000	*	4.26475e-05	0.00107392	9.08215	X	4.05733e+07	4.06133e+07	40004	+	intron:151664	NM_013004	25512	Phex	rn6_genes_introns	X:40586001-40587000	X	40586001-40587000	56.9302	48.9582
5499	5499	19	5.2386e+07	5.2387e+07	1000	*	0.00417495	0.0266592	9.02342	19	5.2386e+07	5.23899e+07	3960	+	intron:143732	NM_134462	171496	Atp2c2	rn6_genes_introns	19:52386001-52387000	19	52386001-52387000	92.2364	84.8442
2930	2930	chr14	3.836e+06	3.837e+06	1000	*	0.0030069	0.0211578	8.90891	chr14	3.83636e+06	3.83646e+06	96	-	exon:138406	NM_001108352	360908	Cdc7	rn6_genes_exons	chr14:3836001-3837000	chr14	3836001-3837000	96.6162	89.4355
4114	4114	12	3.8377e+07	3.8378e+07	1000	*	7.97975e-05	0.00167527	8.90058	12	3.83755e+07	3.83789e+07	3355	+	intron:110589	NM_031745	65201	Clip1	rn6_genes_introns	12:38377001-38378000	12	38377001-38378000	94.7531	87.9492
5369	5369	19	1.9377e+07	1.9378e+07	1000	*	0.00628818	0.0348775	8.82663	19	1.93768e+07	1.93778e+07	1000	-	promoter:17450	NM_001106172	291912	Nod2	rn6_genes_promoters	19:19377001-19378000	19	19377001-19378000	79.6347	73.3798
2644	2644	6	1.25518e+08	1.25519e+08	1000	*	4.97712e-06	0.00018851	8.82312	6	1.25439e+08	1.25524e+08	85175	-	intron:66584	NM_001025152	500707	Tc2n	rn6_genes_introns	6:125518001-125519000	6	125518001-125519000	97.3636	89.4364
2803	2803	7	1.7131e+07	1.7132e+07	1000	*	7.24311e-06	0.000252212	8.80372	7	1.70666e+07	1.72855e+07	218878	+	intron:67957	NM_001099495	691442	Vom2r55	rn6_genes_introns	7:17131001-17132000	7	17131001-17132000	95.6042	86.9845
4949	4949	16	7.7641e+07	7.7642e+07	1000	*	0.00596502	0.0335215	8.78462	16	7.74557e+07	7.7665e+07	209263	+	intron:131504	NM_001037327	364634	Csmd1	rn6_genes_introns	16:77641001-77642000	16	77641001-77642000	93.0713	83.9758
1034	1034	2	2.03836e+08	2.03837e+08	1000	*	1.90723e-05	0.000548431	8.74289	2	2.03832e+08	2.03844e+08	11819	+	intron:22950	NM_001106455	295325	Igsf3	rn6_genes_introns	2:203836001-203837000	2	203836001-203837000	97.672	92.3359
2924	2924	7	9.7059e+07	9.706e+07	1000	*	0.000690974	0.00787654	8.73362	7	9.70589e+07	9.70591e+07	155	-	exon:84170	NM_001013947	299944	Slc22a22	rn6_genes_exons	7:97059001-97060000	7	97059001-97060000	100	93.5436
597	597	1	2.49731e+08	2.49732e+08	1000	*	0.00153494	0.01331	8.71795	1	2.49463e+08	2.49813e+08	349522	-	intron:18420	NM_001105731	54286	Prkg1	rn6_genes_introns	1:249731001-249732000	1	249731001-249732000	100	91.791
1572	1572	3	1.61443e+08	1.61444e+08	1000	*	0.00330621	0.0227759	8.635	3	1.61444e+08	1.61444e+08	242	+	exon:39328	NM_134363	171373	Slc12a5	rn6_genes_exons	3:161443001-161444000	3	161443001-161444000	83.3024	72.1846
3770	3770	10	9.3351e+07	9.3352e+07	1000	*	0.0082638	0.0419026	8.60403	10	9.33489e+07	9.33529e+07	4000	+	1to5kb:12043	NM_001108839	363687	Mettl2	rn6_genes_1to5kb	10:93351001-93352000	10	93351001-93352000	81.0352	74.3996
5076	5076	17	5.5076e+07	5.5077e+07	1000	*	3.70284e-05	0.000948496	8.5443	17	5.5053e+07	5.50999e+07	46871	+	intron:135183	NM_001107358	307024	Zfp438	rn6_genes_introns	17:55076001-55077000	17	55076001-55077000	100	90.8883
730	730	2	2.4131e+07	2.4132e+07	1000	*	0.00211744	0.0165453	8.36461	2	2.4126e+07	2.41342e+07	8185	+	intron:19747	NM_001107646	309969	Ap3b1	rn6_genes_introns	2:24131001-24132000	2	24131001-24132000	92.6553	88.3571
3562	3562	9	1.13171e+08	1.13172e+08	1000	*	0.00113631	0.0108679	8.34371	9	1.13168e+08	1.13178e+08	10128	-	intron:92377	NM_001270390	501199	Tmem232	rn6_genes_introns	9:113171001-113172000	9	113171001-113172000	88.145	79.7694
3463	3463	9	6.9947e+07	6.9948e+07	1000	*	0.000976727	0.00978282	8.3319	9	6.99478e+07	6.99479e+07	92	-	exon:103382	NM_001005550	301458	Ndufs1	rn6_genes_exons	9:69947001-69948000	9	69947001-69948000	87.2297	78.9699
3188	3188	8	9.4829e+07	9.483e+07	1000	*	0.00192095	0.0154546	8.22499	8	9.48014e+07	9.48398e+07	38430	+	intron:79958	NM_001108774	363112	Mrap2	rn6_genes_introns	8:94829001-94830000	8	94829001-94830000	79.0153	73.9255
4126	4126	12	4.0089e+07	4.009e+07	1000	*	0.00902265	0.0444857	8.22132	12	4.00232e+07	4.01416e+07	118416	+	intron:110835	NM_001271380	288665	Cux2	rn6_genes_introns	12:40089001-40090000	12	40089001-40090000	91.0473	82.5608
3451	3451	9	6.053e+07	6.0531e+07	1000	*	0.0031763	0.022155	8.20334	9	6.05209e+07	6.05361e+07	15223	-	intron:91010	NM_001108218	316395	Hecw2	rn6_genes_introns	9:60530001-60531000	9	60530001-60531000	94.2383	84.0913
2554	2554	6	7.3111e+07	7.3112e+07	1000	*	0.000909216	0.00931598	8.13162	6	7.31046e+07	7.31197e+07	15167	+	intron:61885	NM_001185025	299008	Nubpl	rn6_genes_introns	6:73111001-73112000	6	73111001-73112000	85.8147	78.1939
108	108	1	3.741e+07	3.7411e+07	1000	*	2.06883e-09	3.07365e-07	8.05348	1	3.71625e+07	3.75073e+07	344768	+	intron:578	NM_031007	81636	Adcy2	rn6_genes_introns	1:37410001-37411000	1	37410001-37411000	88.9468	80.4688
1264	1264	3	2.247e+06	2.248e+06	1000	*	0.000159885	0.00275142	7.99808	3	2.24763e+06	2.2477e+06	64	+	exon:33418	NM_144738	246246	Pnpla7	rn6_genes_exons	3:2247001-2248000	3	2247001-2248000	64.0945	59.4331
441	441	1	1.67399e+08	1.674e+08	1000	*	0.000132979	0.00243781	7.86958	1	1.67374e+08	1.67462e+08	87229	+	intron:5089	NM_001108496	361618	Stim1	rn6_genes_introns	1:167399001-167400000	1	167399001-167400000	99.0196	92.6336
3822	3822	10	1.02206e+08	1.02207e+08	1000	*	0.000826129	0.00871588	7.84871	10	1.02205e+08	1.02208e+08	2928	+	intron:97943	NM_001005532	287798	MGC95210	rn6_genes_introns	10:102206001-102207000	10	102206001-102207000	79.623	73.997
2553	2553	6	7.303e+07	7.3031e+07	1000	*	0.000746015	0.00816966	7.73934	6	7.29967e+07	7.31045e+07	107771	+	intron:61884	NM_001185025	299008	Nubpl	rn6_genes_introns	6:73030001-73031000	6	73030001-73031000	88.853	82.4928
3707	3707	10	7.3956e+07	7.3957e+07	1000	*	0.002205	0.0171217	7.73023	10	7.39524e+07	7.3963e+07	10613	-	intron:102228	NM_138839	192129	Vmp1	rn6_genes_introns	10:73956001-73957000	10	73956001-73957000	90.1798	83.7225
3238	3238	8	1.11519e+08	1.1152e+08	1000	*	0.000388576	0.00523237	7.56781	8	1.11496e+08	1.11538e+08	42648	+	intron:80353	NM_022667	24546	Slco2a1	rn6_genes_introns	8:111519001-111520000	8	111519001-111520000	91.9318	82.7761
2809	2809	7	1.7264e+07	1.7265e+07	1000	*	0.0068313	0.0368615	7.45806	7	1.70666e+07	1.72855e+07	218878	+	intron:67957	NM_001099495	691442	Vom2r55	rn6_genes_introns	7:17264001-17265000	7	17264001-17265000	84.4602	76.5952
4238	4238	13	3.1133e+07	3.1134e+07	1000	*	0.00504827	0.0302427	7.45632	13	3.10926e+07	3.11404e+07	47806	+	intron:114282	NM_001012737	29162	Cdh7	rn6_genes_introns	13:31133001-31134000	13	31133001-31134000	42.1145	43.6194
4403	4403	14	6.037e+06	6.038e+06	1000	*	0.0031096	0.0217237	7.44186	14	6.03503e+06	6.09144e+06	56408	+	intron:119831	NM_001128311	498327	Abcg3	rn6_genes_introns	14:6037001-6038000	14	6037001-6038000	100	92.8585
3680	3680	10	5.4125e+07	5.4126e+07	1000	*	0.00523781	0.0309843	7.4183	10	5.40869e+07	5.41567e+07	69797	+	intron:94735	NM_053484	85246	Gas7	rn6_genes_introns	10:54125001-54126000	10	54125001-54126000	93.5256	87.558
3864	3864	chrX	5.561e+07	5.5611e+07	1000	*	0.00331154	0.0224741	7.26206	chrX	5.54971e+07	5.57659e+07	268824	-	intron:154124	NM_177935	317553	Il1rapl1	rn6_genes_introns	chrX:55610001-55611000	chrX	55610001-55611000	82.2879	71.2978
3726	3726	10	8.1758e+07	8.1759e+07	1000	*	0.00101993	0.010013	7.17033	10	8.17558e+07	8.17724e+07	16526	+	intron:96616	NM_001108290	360600	Spag9	rn6_genes_introns	10:81758001-81759000	10	81758001-81759000	87.2291	81.7352
1257	1257	3	2.239e+06	2.24e+06	1000	*	5.68653e-135	2.53453e-131	7.14546	3	2.2375e+06	2.24763e+06	10137	+	intron:29447	NM_144738	246246	Pnpla7	rn6_genes_introns	3:2239001-2240000	3	2239001-2240000	31.1632	28.594
1612	1612	3	1.64259e+08	1.6426e+08	1000	*	0.00284244	0.0203355	7.11242	3	1.64259e+08	1.6426e+08	1496	+	exon:39491	NM_001001517	362277	Rnf114	rn6_genes_exons	3:164259001-164260000	3	164259001-164260000	98.0392	89.6857
1916	1916	4	1.20681e+08	1.20682e+08	1000	*	0.00368933	0.0244564	6.94581	4	1.20673e+08	1.20711e+08	38323	+	intron:44045	NM_138502	29254	Mgll	rn6_genes_introns	4:120681001-120682000	4	120681001-120682000	94.4042	87.9679
271	271	1	7.9706e+07	7.9707e+07	1000	*	0.0011261	0.0108404	6.84489	1	7.97043e+07	7.97071e+07	2808	-	intron:11733	NM_001329892	102557319	LOC102557319	rn6_genes_introns	1:79706001-79707000	1	79706001-79707000	91.2255	87.2483
604	604	1	2.54733e+08	2.54734e+08	1000	*	0.00178942	0.0148245	6.78733	1	2.54734e+08	2.54734e+08	138	-	exon:21130	NM_013220	27064	Ankrd1	rn6_genes_exons	1:254733001-254734000	1	254733001-254734000	100	95.0356
4469	4469	14	3.5153e+07	3.5154e+07	1000	*	5.4579e-05	0.00126043	6.51191	14	3.51506e+07	3.51546e+07	4000	-	1to5kb:14954	NM_022264	64030	Kit	rn6_genes_1to5kb	14:35153001-35154000	14	35153001-35154000	94.0825	87.499
3027	3027	7	1.32555e+08	1.32556e+08	1000	*	0.00788188	0.040426	6.36935	7	1.32511e+08	1.32581e+08	69782	-	intron:76365	NM_133611	171147	Slc2a13	rn6_genes_introns	7:132555001-132556000	7	132555001-132556000	17.4018	9.30365
1773	1773	4	1.7e+07	1.7001e+07	1000	*	0.0100644	0.0479252	6.361	4	1.66694e+07	1.70322e+07	362795	-	intron:46623	NM_020098	56768	Pclo	rn6_genes_introns	4:17000001-17001000	4	17000001-17001000	91.8875	86.7084
5498	5498	19	5.237e+07	5.2371e+07	1000	*	0.00900315	0.0444857	6.34406	19	5.2369e+07	5.23727e+07	3691	+	intron:143721	NM_134462	171496	Atp2c2	rn6_genes_introns	19:52370001-52371000	19	52370001-52371000	94.5561	86.8414
201	201	1	6.4972e+07	6.4973e+07	1000	*	0.000550745	0.00670561	6.29764	1	6.49728e+07	6.49729e+07	124	+	exon:1603	NM_001099489	690593	Vom2r13	rn6_genes_exons	1:64972001-64973000	1	64972001-64973000	96.7769	89.732
2774	2774	7	1.1991e+07	1.1992e+07	1000	*	0.00199592	0.0158292	6.24839	7	1.19915e+07	1.19925e+07	1000	+	promoter:8489	NM_001006983	299617	Abhd17a	rn6_genes_promoters	7:11991001-11992000	7	11991001-11992000	98.6111	94.0145
3657	3657	10	3.6848e+07	3.6849e+07	1000	*	0.00367401	0.0244044	6.11708	10	3.67709e+07	3.69661e+07	195169	+	intron:93848	NM_181636	353303	Col23a1	rn6_genes_introns	10:36848001-36849000	10	36848001-36849000	93.9597	87.8699
4982	4982	17	6.501e+06	6.502e+06	1000	*	0.00391025	0.0254057	6.11529	17	6.50152e+06	6.50168e+06	169	+	exon:151454	NM_080908	140944	Slc28a3	rn6_genes_exons	17:6501001-6502000	17	6501001-6502000	95.3114	90.2075
2721	2721	6	1.3721e+08	1.37211e+08	1000	*	0.00225583	0.0173054	6.01457	6	1.37209e+08	1.3721e+08	1000	+	promoter:8018	NM_001100982	362791	Siva1	rn6_genes_promoters	6:137210001-137211000	6	137210001-137211000	97.4537	92.842
662	662	2	1.499e+06	1.5e+06	1000	*	2.64499e-07	1.73366e-05	6	2	1.49963e+06	1.49967e+06	39	-	exon:27813	NM_001033715	25403	Cast	rn6_genes_exons	2:1499001-1500000	2	1499001-1500000	74.816	72.6561
1251	1251	3	2.233e+06	2.234e+06	1000	*	8.68113e-92	1.28975e-88	5.94728	3	2.22902e+06	2.23735e+06	8330	+	intron:29446	NM_144738	246246	Pnpla7	rn6_genes_introns	3:2233001-2234000	3	2233001-2234000	27.2799	27.6816
1223	1223	3	1.567e+06	1.568e+06	1000	*	0.000468026	0.00608172	5.81794	3	1.55078e+06	1.5844e+06	33618	-	intron:35258	NM_031141	81819	Pax8	rn6_genes_introns	3:1567001-1568000	3	1567001-1568000	88.4297	83.6983
596	596	1	2.4973e+08	2.49731e+08	1000	*	0.00417112	0.0266592	5.79777	1	2.49463e+08	2.49813e+08	349522	-	intron:18420	NM_001105731	54286	Prkg1	rn6_genes_introns	1:249730001-249731000	1	249730001-249731000	93.539	88.8369
1252	1252	3	2.234e+06	2.235e+06	1000	*	1.89781e-96	4.22934e-93	5.77216	3	2.22902e+06	2.23735e+06	8330	+	intron:29446	NM_144738	246246	Pnpla7	rn6_genes_introns	3:2234001-2235000	3	2234001-2235000	34.8801	34.0448
3725	3725	10	8.1756e+07	8.1757e+07	1000	*	0.000248642	0.00375668	5.7533	10	8.17558e+07	8.17724e+07	16526	+	intron:96616	NM_001108290	360600	Spag9	rn6_genes_introns	10:81756001-81757000	10	81756001-81757000	79.5234	75.1986
296	296	chr1	1.51399e+08	1.514e+08	1000	*	0.00593383	0.033976	5.75049	chr1	1.51226e+08	1.51439e+08	213240	+	intron:4551	NM_017012	24418	Grm5	rn6_genes_introns	chr1:151399001-151400000	chr1	151399001-151400000	92.6455	87.414
2691	2691	6	1.32479e+08	1.3248e+08	1000	*	0.00776684	0.0402061	5.64103	6	1.32471e+08	1.32551e+08	80872	+	intron:63208	NM_024147	79115	Evl	rn6_genes_introns	6:132479001-132480000	6	132479001-132480000	100	93.6875
3739	3739	10	8.6714e+07	8.6715e+07	1000	*	0.00473152	0.029088	5.4892	10	8.67146e+07	8.67148e+07	224	+	exon:109815	NM_001107048	303514	Msl1	rn6_genes_exons	10:86714001-86715000	10	86714001-86715000	94.3903	88.897
3158	3158	8	7.1388e+07	7.1389e+07	1000	*	0.00318271	0.022165	5.45143	8	7.13794e+07	7.14747e+07	95330	-	intron:84122	NM_001134981	315769	Trip4	rn6_genes_introns	8:71388001-71389000	8	71388001-71389000	83.4885	78.828
571	571	1	2.40988e+08	2.40989e+08	1000	*	0.00953336	0.0461357	5.39895	1	2.40982e+08	2.40989e+08	7063	-	intron:18219	NM_001106357	293967	Smc5	rn6_genes_introns	1:240988001-240989000	1	240988001-240989000	96.5686	91.324
1127	1127	chr3	1.64209e+08	1.6421e+08	1000	*	0.00959029	0.0478006	5.36819	chr3	1.64208e+08	1.64214e+08	5488	+	intron:34742	NM_001025281	311651	Slc9a8	rn6_genes_introns	chr3:164209001-164210000	chr3	164209001-164210000	98.3415	92.4366
1963	1963	4	1.47691e+08	1.47692e+08	1000	*	2.52787e-06	0.000108528	5.33874	4	1.47687e+08	1.47692e+08	5448	+	intron:44835	NM_181362	192226	Cand2	rn6_genes_introns	4:147691001-147692000	4	147691001-147692000	87.3041	83.011
3478	3478	chr18	2.4876e+07	2.4877e+07	1000	*	0.00964348	0.047987	5.2526	chr18	2.48747e+07	2.488e+07	5273	+	intron:138742	NM_001034918	291705	Iws1	rn6_genes_introns	chr18:24876001-24877000	chr18	24876001-24877000	84.6315	78.8893
5737	5737	X	1.786e+06	1.787e+06	1000	*	0.00024028	0.00368023	5.09709	X	1.78627e+06	1.78726e+06	1000	+	promoter:18220	NM_001106756	299310	Ndufb11	rn6_genes_promoters	X:1786001-1787000	X	1786001-1787000	100	95.1576
5560	5560	20	4.925e+06	4.926e+06	1000	*	0.000488901	0.00627975	5.05524	20	4.92234e+06	4.92634e+06	4000	-	1to5kb:18037	NM_001008842	414783	RT1-CE4	rn6_genes_1to5kb	20:4925001-4926000	20	4925001-4926000	97.4627	93.6908
3856	3856	11	1.0107e+07	1.0108e+07	1000	*	0.00223572	0.0172401	5.05265	11	1.01069e+07	1.01104e+07	3535	+	intron:105072	NM_022188	58946	Robo1	rn6_genes_introns	11:10107001-10108000	11	10107001-10108000	88.95	83.3502
3600	3600	10	5.84e+06	5.841e+06	1000	*	0.00246488	0.0183715	5.04229	10	5.71048e+06	5.93038e+06	219905	+	intron:92783	NM_012573	24409	Grin2a	rn6_genes_introns	10:5840001-5841000	10	5840001-5841000	98.0344	94.4126
1250	1250	3	2.232e+06	2.233e+06	1000	*	1.3659e-72	1.52198e-69	5.0308	3	2.22902e+06	2.23735e+06	8330	+	intron:29446	NM_144738	246246	Pnpla7	rn6_genes_introns	3:2232001-2233000	3	2232001-2233000	18.7478	18.5983
220	220	1	7.0249e+07	7.025e+07	1000	*	0.00964615	0.0464796	5.01523	1	7.02457e+07	7.02516e+07	5874	+	intron:1503	NM_001107473	308322	Zim1	rn6_genes_introns	1:70249001-70250000	1	70249001-70250000	83.0441	77.6019
63	63	1	1.5606e+07	1.5607e+07	1000	*	0.00861289	0.0431697	4.94391	1	1.5605e+07	1.56093e+07	4244	+	intron:229	NM_001277694	365057	Map3k5	rn6_genes_introns	1:15606001-15607000	1	15606001-15607000	89.5114	84.4783
153	153	1	5.3473e+07	5.3474e+07	1000	*	0.00451953	0.028292	4.77123	1	5.34718e+07	5.34781e+07	6315	+	intron:1086	NM_057128	117269	Rps6ka2	rn6_genes_introns	1:53473001-53474000	1	53473001-53474000	97.7571	93.3855
3248	3248	chr16	3.7145e+07	3.7146e+07	1000	*	0.00919986	0.0464639	4.73885	chr16	3.71355e+07	3.71549e+07	19458	-	intron:132905	NM_001012050	306436	Fbxo8	rn6_genes_introns	chr16:37145001-37146000	chr16	37145001-37146000	92.8466	88.5547
2810	2810	7	1.7266e+07	1.7267e+07	1000	*	0.00948262	0.0459859	4.71617	7	1.70666e+07	1.72855e+07	218878	+	intron:67957	NM_001099495	691442	Vom2r55	rn6_genes_introns	7:17266001-17267000	7	17266001-17267000	92.3909	88.1883
1867	1867	4	8.1334e+07	8.1335e+07	1000	*	6.10236e-06	0.000216622	4.71454	4	8.13115e+07	8.13477e+07	36189	+	intron:42994	NM_001013085	297096	Snx10	rn6_genes_introns	4:81334001-81335000	4	81334001-81335000	4.66667	0.787927
1239	1239	3	2.196e+06	2.197e+06	1000	*	0.00188621	0.0153412	4.68239	3	2.19313e+06	2.20125e+06	8121	+	intron:29434	NM_144738	246246	Pnpla7	rn6_genes_introns	3:2196001-2197000	3	2196001-2197000	86.3297	82.1808
5105	5105	17	6.5864e+07	6.5865e+07	1000	*	7.33797e-05	0.00158926	4.66664	17	6.58578e+07	6.58729e+07	15150	-	intron:137587	NM_001191043	689560	Ryr2	rn6_genes_introns	17:65864001-65865000	17	65864001-65865000	94.5834	90.8324
2133	2133	5	2.8518e+07	2.8519e+07	1000	*	0.00586702	0.0332694	4.66316	5	2.85134e+07	2.85208e+07	7308	-	intron:56043	NM_022302	64169	Necab1	rn6_genes_introns	5:28518001-28519000	5	28518001-28519000	89.5651	85.819
5006	5006	17	1.2386e+07	1.2387e+07	1000	*	0.000827261	0.00871588	4.59397	17	1.23529e+07	1.23994e+07	46540	+	intron:134348	NM_001108407	361215	Auh	rn6_genes_introns	17:12386001-12387000	17	12386001-12387000	96.2114	90.9811
1429	1429	3	8.6581e+07	8.6582e+07	1000	*	7.29952e-05	0.00158926	4.57101	3	8.59949e+07	8.66212e+07	626275	+	intron:31744	NM_001107753	311236	Lrrc4c	rn6_genes_introns	3:86581001-86582000	3	86581001-86582000	92.616	88.5863
2129	2129	chr8	4.9883e+07	4.9884e+07	1000	*	0.00852137	0.0439126	4.56033	chr8	4.97577e+07	4.99648e+07	207027	+	intron:78466	NM_001108141	315615	Dscaml1	rn6_genes_introns	chr8:49883001-49884000	chr8	49883001-49884000	96.1239	91.1391
2177	2177	5	5.8576e+07	5.8577e+07	1000	*	0.0023353	0.0177017	4.45167	5	5.85648e+07	5.85773e+07	12516	+	intron:51577	NM_001042579	64830	Unc13b	rn6_genes_introns	5:58576001-58577000	5	58576001-58577000	99.3365	94.1699
5334	5334	19	9.706e+06	9.707e+06	1000	*	0.000528879	0.00660296	4.37854	19	9.70398e+06	9.70875e+06	4775	+	intron:142000	NM_001134840	291841	Cnot1	rn6_genes_introns	19:9706001-9707000	19	9706001-9707000	94.5414	90.3758
291	291	1	8.3751e+07	8.3752e+07	1000	*	0.00700293	0.0373717	4.22695	1	8.37163e+07	8.37631e+07	46824	+	intron:2363	NM_012693	24895	Cyp2a2	rn6_genes_introns	1:83751001-83752000	1	83751001-83752000	96.8933	92.3353
1507	1507	3	1.39653e+08	1.39654e+08	1000	*	0.0056083	0.032281	4.22504	3	1.39636e+08	1.39695e+08	59122	+	intron:33431	NM_053505	85267	Slc24a3	rn6_genes_introns	3:139653001-139654000	3	139653001-139654000	99.1667	95.6939
512	512	1	2.04847e+08	2.04848e+08	1000	*	0.0015146	0.0132107	4.22262	1	2.04842e+08	2.04853e+08	11439	-	intron:16185	NM_001108504	361664	Eef1akmt2	rn6_genes_introns	1:204847001-204848000	1	204847001-204848000	5.26132	2.06273
1206	1206	3	1.497e+06	1.498e+06	1000	*	6.7033e-05	0.00147178	4.16975	3	1.48497e+06	1.50047e+06	15498	+	intron:29406	NM_001134881	311785	Psd4	rn6_genes_introns	3:1497001-1498000	3	1497001-1498000	86.2173	83.2147
309	309	1	8.8339e+07	8.834e+07	1000	*	1.34642e-05	0.000416744	4.16772	1	8.82273e+07	8.85414e+07	314153	+	intron:2824	NM_144749	246264	Zfp382	rn6_genes_introns	1:88339001-88340000	1	88339001-88340000	99.7778	95.7003
670	670	2	2.843e+06	2.844e+06	1000	*	4.41691e-05	0.0010937	4.16504	2	2.83594e+06	2.85757e+06	21626	-	intron:24548	NM_001047917	365619	Arsk	rn6_genes_introns	2:2843001-2844000	2	2843001-2844000	76.3775	70.8905
4256	4256	13	4.1743e+07	4.1744e+07	1000	*	1.49072e-05	0.000451991	4.06977	13	4.17396e+07	4.17436e+07	4000	-	1to5kb:14290	NM_031068	81732	Actr3	rn6_genes_1to5kb	13:41743001-41744000	13	41743001-41744000	100	97.1466
283	283	1	8.1563e+07	8.1564e+07	1000	*	0.00211596	0.0165453	4.04811	1	8.15506e+07	8.15968e+07	46161	-	intron:11983	NM_001170329	292711	RGD1564380	rn6_genes_introns	1:81563001-81564000	1	81563001-81564000	88.6842	87.0066
3227	3227	8	1.09194e+08	1.09195e+08	1000	*	0.00155897	0.01344	3.9697	8	1.09192e+08	1.09203e+08	10133	+	intron:80296	NM_001108179	315958	Stag1	rn6_genes_introns	8:109194001-109195000	8	109194001-109195000	95.7993	92.9535
2877	2877	7	5.7632e+07	5.7633e+07	1000	*	0.00130714	0.0119386	3.80466	7	5.75452e+07	5.76486e+07	103446	-	intron:73456	NM_001108991	366894	Trhde	rn6_genes_introns	7:57632001-57633000	7	57632001-57633000	96.9404	93.3226
4822	4822	16	2.0079e+07	2.008e+07	1000	*	0.00493257	0.0298434	3.77531	16	2.00796e+07	2.00797e+07	142	-	exon:149609	NM_022861	64829	Unc13a	rn6_genes_exons	16:20079001-20080000	16	20079001-20080000	87.5826	84.7235
4278	4278	13	5.0517e+07	5.0518e+07	1000	*	0.00724122	0.0380598	3.65888	13	5.0515e+07	5.0519e+07	4000	-	1to5kb:14325	NM_012642	24715	Ren	rn6_genes_1to5kb	13:50517001-50518000	13	50517001-50518000	94.6532	92.4806
1255	1255	3	2.237e+06	2.238e+06	1000	*	2.72191e-21	1.51647e-18	3.59339	3	2.23735e+06	2.2375e+06	150	+	exon:33417	NM_144738	246246	Pnpla7	rn6_genes_exons	3:2237001-2238000	3	2237001-2238000	22.4561	24.0382
1243	1243	3	2.221e+06	2.222e+06	1000	*	1.14817e-06	5.95054e-05	3.50782	3	2.22128e+06	2.2214e+06	124	+	exon:33414	NM_144738	246246	Pnpla7	rn6_genes_exons	3:2221001-2222000	3	2221001-2222000	89.1727	85.399
5129	5129	17	7.644e+07	7.6441e+07	1000	*	0.0014571	0.0128839	3.49415	17	7.64389e+07	7.64422e+07	3246	+	intron:135637	NM_053877	116656	Cdc123	rn6_genes_introns	17:76440001-76441000	17	76440001-76441000	97.6055	92.752
1258	1258	3	2.24e+06	2.241e+06	1000	*	2.20748e-29	1.63982e-26	3.3974	3	2.2375e+06	2.24763e+06	10137	+	intron:29447	NM_144738	246246	Pnpla7	rn6_genes_introns	3:2240001-2241000	3	2240001-2241000	37.5112	38.0536
5648	5648	20	2.806e+07	2.8061e+07	1000	*	0.00194299	0.0155477	3.34385	20	2.8056e+07	2.80608e+07	4768	+	exon:167195	NM_001191604	294429	Ranbp2	rn6_genes_exons	20:28060001-28061000	20	28060001-28061000	97.6402	93.7167
4938	4938	16	7.4664e+07	7.4665e+07	1000	*	0.00241889	0.0181808	3.30381	16	7.46632e+07	7.46672e+07	4000	-	1to5kb:16161	NM_001108877	364629	Tpte2	rn6_genes_1to5kb	16:74664001-74665000	16	74664001-74665000	96.1577	92.1869
1271	1271	3	2.264e+06	2.265e+06	1000	*	0.000309081	0.00433207	3.18612	3	2.26493e+06	2.265e+06	76	+	exon:33435	NM_001270626	117536	Nsmf	rn6_genes_exons	3:2264001-2265000	3	2264001-2265000	34.5121	32.8684
1030	1030	2	1.98325e+08	1.98326e+08	1000	*	0.00306117	0.0215885	3.13859	2	1.98325e+08	1.98326e+08	675	+	exon:25861	NM_057210	117559	Sv2a	rn6_genes_exons	2:198325001-198326000	2	198325001-198326000	88.4327	85.801
5465	5465	19	4.6819e+07	4.682e+07	1000	*	0.00233951	0.0177035	3.02959	19	4.68159e+07	4.702e+07	204135	+	intron:143566	NM_001106188	292041	Wwox	rn6_genes_introns	19:46819001-46820000	19	46819001-46820000	98.5989	96.1542
1729	1729	4	4.004e+06	4.005e+06	1000	*	0.00718196	0.0378877	3.00961	4	3.99807e+06	4.00544e+06	7375	+	intron:41177	NM_001107844	311944	Paxip1	rn6_genes_introns	4:4004001-4005000	4	4004001-4005000	98.625	96.5984
1263	1263	3	2.246e+06	2.247e+06	1000	*	1.17302e-05	0.000373446	3.0019	3	2.2375e+06	2.24763e+06	10137	+	intron:29447	NM_144738	246246	Pnpla7	rn6_genes_introns	3:2246001-2247000	3	2246001-2247000	92.9415	89.809
4595	4595	15	4.768e+06	4.769e+06	1000	*	0.00968069	0.0465455	2.84579	15	4.76345e+06	4.85012e+06	86680	+	intron:125240	NM_031754	80850	Gng2	rn6_genes_introns	15:4768001-4769000	15	4768001-4769000	79.7681	76.5915
3334	3334	9	1.0018e+07	1.0019e+07	1000	*	7.38696e-05	0.00158926	2.75586	9	1.0018e+07	1.00181e+07	72	+	exon:97552	NM_133602	171137	Khsrp	rn6_genes_exons	9:10018001-10019000	9	10018001-10019000	14.3102	11.1145
1496	1496	3	1.36799e+08	1.368e+08	1000	*	0.00163249	0.0139123	2.71248	3	1.36786e+08	1.36875e+08	88188	-	intron:39721	NM_001107783	311478	Kif16b	rn6_genes_introns	3:136799001-136800000	3	136799001-136800000	93.5904	90.6452
4476	4476	14	3.6449e+07	3.645e+07	1000	*	0.00674449	0.0365702	2.68701	14	3.63417e+07	3.64979e+07	156169	+	intron:120704	NM_001017499	498353	Scfd2	rn6_genes_introns	14:36449001-36450000	14	36449001-36450000	72.6569	69.9149
1247	1247	3	2.229e+06	2.23e+06	1000	*	2.63926e-12	9.04875e-10	2.59907	3	2.22895e+06	2.22902e+06	70	+	exon:33416	NM_144738	246246	Pnpla7	rn6_genes_exons	3:2229001-2230000	3	2229001-2230000	18.9391	19.6459
2007	2007	4	1.6416e+08	1.64161e+08	1000	*	0.00169274	0.0143163	2.57894	4	1.63948e+08	1.64198e+08	250731	-	intron:50095	NM_001009496	494205	Ly49i9	rn6_genes_introns	4:164160001-164161000	4	164160001-164161000	86.4122	83.98
1611	1611	3	1.64258e+08	1.64259e+08	1000	*	0.000217442	0.00347368	2.56569	3	1.64258e+08	1.64258e+08	108	+	exon:39490	NM_001001517	362277	Rnf114	rn6_genes_exons	3:164258001-164259000	3	164258001-164259000	87.6585	86.313
1189	1189	3	1.12e+06	1.121e+06	1000	*	2.49283e-05	0.000681641	2.55972	3	1.11768e+06	1.12168e+06	4000	-	1to5kb:4550	NM_001099361	680050	Tbpl2	rn6_genes_1to5kb	3:1120001-1121000	3	1120001-1121000	89.6296	87.6941
3816	3816	chr20	4.6644e+07	4.6645e+07	1000	*	0.00131952	0.0122188	2.51462	chr20	4.66344e+07	4.66667e+07	32281	-	intron:150789	NM_001017448	294519	Cep57l1	rn6_genes_introns	chr20:46644001-46645000	chr20	46644001-46645000	99.4667	96.5902
3353	3353	9	1.0109e+07	1.011e+07	1000	*	0.000298788	0.00426834	1.68784	9	1.01094e+07	1.01104e+07	1000	+	promoter:10713	NM_001106876	301119	Mllt1	rn6_genes_promoters	9:10109001-10110000	9	10109001-10110000	95.4423	93.3311
1256	1256	3	2.238e+06	2.239e+06	1000	*	3.07181e-11	8.55707e-09	1.64564	3	2.2375e+06	2.24763e+06	10137	+	intron:29447	NM_144738	246246	Pnpla7	rn6_genes_introns	3:2238001-2239000	3	2238001-2239000	36.9049	37.1437
1248	1248	3	2.23e+06	2.231e+06	1000	*	3.90719e-06	0.000156889	1.18425	3	2.22902e+06	2.23735e+06	8330	+	intron:29446	NM_144738	246246	Pnpla7	rn6_genes_introns	3:2230001-2231000	3	2230001-2231000	32.8835	33.4697
1254	1254	3	2.236e+06	2.237e+06	1000	*	9.10489e-09	1.09269e-06	1.18379	3	2.22902e+06	2.23735e+06	8330	+	intron:29446	NM_144738	246246	Pnpla7	rn6_genes_introns	3:2236001-2237000	3	2236001-2237000	26.7295	27.3969
3343	3343	9	1.0061e+07	1.0062e+07	1000	*	0.00137777	0.0123558	1.11619	9	1.0061e+07	1.0062e+07	1000	+	promoter:10712	NM_001106875	301118	Acer1	rn6_genes_promoters	9:10061001-10062000	9	10061001-10062000	4.51181	4.16762
5491	5491	19	5.1604e+07	5.1605e+07	1000	*	0.00728071	0.0382223	-1.31504	19	5.14947e+07	5.16159e+07	121168	+	intron:143667	NM_138889	192248	Cdh13	rn6_genes_introns	19:51604001-51605000	19	51604001-51605000	79.2346	80.3329
4489	4489	14	4.2922e+07	4.2923e+07	1000	*	0.00774742	0.0401989	-1.52365	14	4.28589e+07	4.29312e+07	72346	-	intron:123478	NM_001191678	305332	Limch1	rn6_genes_introns	14:42922001-42923000	14	42922001-42923000	96.7609	98.1111
3208	3208	chr16	2.0025e+07	2.0026e+07	1000	*	0.00930383	0.0467651	-1.65248	chr16	2.00223e+07	2.00263e+07	4000	+	1to5kb:15796	NM_001100908	498604	Niban3	rn6_genes_1to5kb	chr16:20025001-20026000	chr16	20025001-20026000	95.4281	96.8283
1640	1640	4	598001	599000	1000	*	3.74009e-08	3.62768e-06	-1.68508	4	594925	606539	11615	+	intron:41120	NM_001191859	362297	Rbm33	rn6_genes_introns	4:598001-599000	4	598001-599000	3.45853	6.17338
3335	3335	9	1.0019e+07	1.002e+07	1000	*	0.000105502	0.00204448	-1.69319	9	1.0019e+07	1.00192e+07	175	+	exon:97554	NM_133602	171137	Khsrp	rn6_genes_exons	9:10019001-10020000	9	10019001-10020000	6.6405	9.26819
1159	1159	3	934001	935000	1000	*	0.00197135	0.0157182	-1.81546	3	926003	936893	10891	-	intron:35240	NM_031044	81676	Hnmt	rn6_genes_introns	3:934001-935000	3	934001-935000	88.9641	91.029
1639	1639	4	597001	598000	1000	*	4.34963e-05	0.00108914	-1.88225	4	594925	606539	11615	+	intron:41120	NM_001191859	362297	Rbm33	rn6_genes_introns	4:597001-598000	4	597001-598000	4.4294	6.59911
1277	1277	3	2.575e+06	2.576e+06	1000	*	8.67601e-09	1.07416e-06	-2.38432	3	2.57439e+06	2.57839e+06	4000	-	1to5kb:4575	NM_031973	83799	Dpp7	rn6_genes_1to5kb	3:2575001-2576000	3	2575001-2576000	7.04841	11.6853
1560	1560	3	1.59662e+08	1.59663e+08	1000	*	0.00681671	0.0368274	-2.56185	3	1.59642e+08	1.59684e+08	41098	+	intron:34424	NM_199392	311615	Tox2	rn6_genes_introns	3:159662001-159663000	3	159662001-159663000	89.3361	92.3177
4137	4137	12	4.121e+07	4.1211e+07	1000	*	0.00527512	0.031059	-3.01743	12	4.12098e+07	4.12111e+07	1286	+	intron:110982	NM_138913	192281	Oas1a	rn6_genes_introns	12:41210001-41211000	12	41210001-41211000	0.793651	4.36934
2973	2973	7	1.1661e+08	1.16611e+08	1000	*	0.00457418	0.0285847	-3.02601	7	1.16608e+08	1.16612e+08	4000	-	1to5kb:9342	NM_001134839	300025	Ly6h	rn6_genes_1to5kb	7:116610001-116611000	7	116610001-116611000	93.9457	96.5377
3129	3129	chr15	5.7251e+07	5.7252e+07	1000	*	0.00676703	0.0370712	-3.28565	chr15	5.72505e+07	5.72525e+07	1941	+	intron:126494	NM_001012044	306071	Lcp1	rn6_genes_introns	chr15:57251001-57252000	chr15	57251001-57252000	85.1795	88.3538
1503	1503	3	1.386e+08	1.38601e+08	1000	*	0.001238	0.0114468	-3.34963	3	1.38598e+08	1.38609e+08	11274	+	intron:33394	NM_001024313	499900	Zfp133	rn6_genes_introns	3:138600001-138601000	3	138600001-138601000	91.8385	95.8875
2033	2033	4	1.76196e+08	1.76197e+08	1000	*	0.0100789	0.0479431	-3.54295	4	1.76183e+08	1.76197e+08	14338	-	intron:50423	NM_017111	50572	Slco1a1	rn6_genes_introns	4:176196001-176197000	4	176196001-176197000	89.6184	92.9283
480	480	1	1.93075e+08	1.93076e+08	1000	*	2.17527e-05	0.000605959	-3.82211	1	1.93075e+08	1.93076e+08	1000	+	promoter:777	NM_001107549	308971	Tnrc6a	rn6_genes_promoters	1:193075001-193076000	1	193075001-193076000	91.8192	96.1453
4826	4826	16	2.0151e+07	2.0152e+07	1000	*	0.00708953	0.0376174	-3.83364	16	2.01494e+07	2.01532e+07	3828	-	intron:132486	NM_001106069	290639	Fcho1	rn6_genes_introns	16:20151001-20152000	16	20151001-20152000	77.3062	80.7128
3216	3216	8	1.06348e+08	1.06349e+08	1000	*	0.000508583	0.00641969	-3.87674	8	1.06317e+08	1.06371e+08	53429	+	intron:80203	NM_001013224	363118	Nmnat3	rn6_genes_introns	8:106348001-106349000	8	106348001-106349000	89.4624	93.5313
1278	1278	3	2.576e+06	2.577e+06	1000	*	4.4304e-13	1.79515e-10	-3.90496	3	2.57439e+06	2.57839e+06	4000	-	1to5kb:4575	NM_031973	83799	Dpp7	rn6_genes_1to5kb	3:2576001-2577000	3	2576001-2577000	11.0022	17.6828
3328	3328	9	9.997e+06	9.998e+06	1000	*	0.00741074	0.0388135	-3.92037	9	9.99529e+06	9.99928e+06	3987	+	intron:86166	NM_001106873	301113	Slc25a23	rn6_genes_introns	9:9997001-9998000	9	9997001-9998000	79.7017	85.7808
2961	2961	7	1.14269e+08	1.1427e+08	1000	*	0.0104219	0.0490238	-3.97782	7	1.14262e+08	1.14275e+08	12457	-	intron:74555	NM_001034156	315059	Trappc9	rn6_genes_introns	7:114269001-114270000	7	114269001-114270000	89.6855	95.5655
1173	1173	chr4	1.658e+06	1.659e+06	1000	*	0.00508265	0.0307223	-4.27427	chr4	1.65728e+06	1.65828e+06	1000	+	promoter:5363	NM_001000806	405092	Or8b49	rn6_genes_promoters	chr4:1658001-1659000	chr4	1658001-1659000	86.5389	88.9403
3100	3100	8	3.6282e+07	3.6283e+07	1000	*	0.00571317	0.0326121	-4.95443	8	3.62748e+07	3.63146e+07	39860	-	intron:82794	NM_203337	363040	St3gal4	rn6_genes_introns	8:36282001-36283000	8	36282001-36283000	82.2557	90.1661
1561	1561	3	1.59663e+08	1.59664e+08	1000	*	0.000774296	0.00833599	-4.98932	3	1.59642e+08	1.59684e+08	41098	+	intron:34424	NM_199392	311615	Tox2	rn6_genes_introns	3:159663001-159664000	3	159663001-159664000	90.6416	96.5966
2190	2190	5	6.1405e+07	6.1406e+07	1000	*	0.00181842	0.0149535	-5	5	6.14011e+07	6.14102e+07	9137	-	intron:56627	NM_001108972	366366	Igfbpl1	rn6_genes_introns	5:61405001-61406000	5	61405001-61406000	95.5556	99.3056
820	820	2	7.9339e+07	7.934e+07	1000	*	1.22131e-07	9.07245e-06	-5.05474	2	7.93221e+07	7.94395e+07	117369	-	intron:25718	NM_001108545	361907	Fbxl7	rn6_genes_introns	2:79339001-79340000	2	79339001-79340000	89.3538	94.4194
3696	3696	10	6.465e+07	6.4651e+07	1000	*	0.00133771	0.0120769	-5.08687	10	6.46346e+07	6.46569e+07	22255	-	intron:101663	NM_001105814	287537	Abr	rn6_genes_introns	10:64650001-64651000	10	64650001-64651000	91.4591	93.4641
1659	1659	4	1.455e+06	1.456e+06	1000	*	0.00339977	0.0231986	-5.36874	4	1.45436e+06	1.45836e+06	4000	+	1to5kb:5347	NM_001000446	300558	Or8c11	rn6_genes_1to5kb	4:1455001-1456000	4	1455001-1456000	73.0973	79.6192
1312	1312	3	7.347e+06	7.348e+06	1000	*	0.000542242	0.0066396	-5.46035	3	7.34176e+06	7.39075e+06	48985	+	intron:29991	NM_001004266	311833	Ak8	rn6_genes_introns	3:7347001-7348000	3	7347001-7348000	89.4225	94.5189
1115	1115	3	407001	408000	1000	*	7.67367e-11	1.90012e-08	-5.47302	3	407829	407951	123	-	exon:40053	NM_001134447	296532	Spopl	rn6_genes_exons	3:407001-408000	3	407001-408000	88.1709	89.8263
1495	1495	3	1.36781e+08	1.36782e+08	1000	*	0.00365763	0.0243319	-5.63536	3	1.36769e+08	1.36784e+08	14822	-	intron:39718	NM_001107783	311478	Kif16b	rn6_genes_introns	3:136781001-136782000	3	136781001-136782000	77.2865	82.0199
3056	3056	8	1.495e+07	1.4951e+07	1000	*	0.000922595	0.00938831	-5.67968	8	1.48807e+07	1.50113e+07	130669	-	intron:82213	NM_138544	191571	Fat3	rn6_genes_introns	8:14950001-14951000	8	14950001-14951000	86.77	93.1023
5764	5764	X	4.0588e+07	4.0589e+07	1000	*	5.10188e-05	0.00120315	-5.70881	X	4.05733e+07	4.06133e+07	40004	+	intron:151664	NM_013004	25512	Phex	rn6_genes_introns	X:40588001-40589000	X	40588001-40589000	54.8055	58.5167
3108	3108	chr15	4.1012e+07	4.1013e+07	1000	*	0.00801634	0.0420375	-5.75529	chr15	4.10113e+07	4.10485e+07	37117	+	intron:126067	NM_001191686	305938	Spata13	rn6_genes_introns	chr15:41012001-41013000	chr15	41012001-41013000	66.7631	73.4606
1241	1241	3	2.201e+06	2.202e+06	1000	*	0.00268689	0.0196323	-5.92839	3	2.20125e+06	2.20138e+06	129	+	exon:33405	NM_144738	246246	Pnpla7	rn6_genes_exons	3:2201001-2202000	3	2201001-2202000	74.416	80.5339
4764	4764	16	2.723e+06	2.724e+06	1000	*	0.00152318	0.0132338	-6.11453	16	2.72342e+06	2.72348e+06	66	+	exon:146377	NM_001191937	498576	Il17rd	rn6_genes_exons	16:2723001-2724000	16	2723001-2724000	90.474	95.8939
3246	3246	8	1.14927e+08	1.14928e+08	1000	*	0.00103288	0.0100736	-6.15385	8	1.14928e+08	1.14928e+08	269	-	exon:96441	NM_024484	65155	Alas1	rn6_genes_exons	8:114927001-114928000	8	114927001-114928000	93.3333	99.5833
2943	2943	7	1.07613e+08	1.07614e+08	1000	*	7.14346e-06	0.000250701	-6.24825	7	1.07572e+08	1.0763e+08	57747	+	intron:69822	NM_001270783	24826	Tg	rn6_genes_introns	7:107613001-107614000	7	107613001-107614000	92.436	96.5867
5112	5112	17	6.5955e+07	6.5956e+07	1000	*	0.000895943	0.00922238	-6.52088	17	6.59555e+07	6.59556e+07	120	-	exon:155354	NM_001191043	689560	Ryr2	rn6_genes_exons	17:65955001-65956000	17	65955001-65956000	85.9757	90.7825
5214	5214	18	2.9506e+07	2.9507e+07	1000	*	0.000106273	0.00204787	-6.56876	18	2.95051e+07	2.95061e+07	1000	+	promoter:16789	NM_147140	257647	Slc35a4	rn6_genes_promoters	18:29506001-29507000	18	29506001-29507000	68.4298	75.151
3599	3599	10	5.754e+06	5.755e+06	1000	*	0.001717	0.014385	-6.57478	10	5.71048e+06	5.93038e+06	219905	+	intron:92783	NM_012573	24409	Grin2a	rn6_genes_introns	10:5754001-5755000	10	5754001-5755000	82.3309	87.6044
5216	5216	18	2.9565e+07	2.9566e+07	1000	*	0.00338016	0.0231068	-6.57912	18	2.9563e+07	2.9567e+07	4000	-	1to5kb:17037	NM_021744	60350	Cd14	rn6_genes_1to5kb	18:29565001-29566000	18	29565001-29566000	38.7188	47.0782
3978	3978	11	8.2633e+07	8.2634e+07	1000	*	0.0046184	0.0286985	-6.58075	11	8.26339e+07	8.2634e+07	85	-	exon:122884	NM_023989	78973	Senp2	rn6_genes_exons	11:82633001-82634000	11	82633001-82634000	83.2097	89.142
4761	4761	16	2.23e+06	2.231e+06	1000	*	0.00818971	0.0416692	-6.65447	16	2.22831e+06	2.23231e+06	4000	-	1to5kb:15971	NM_001106060	290533	Slmap	rn6_genes_1to5kb	16:2230001-2231000	16	2230001-2231000	75.2007	81.6592
921	921	chr3	2.668e+06	2.669e+06	1000	*	0.00894763	0.0455685	-6.83636	chr3	2.66808e+06	2.66877e+06	692	+	exon:33637	NM_024396	79248	Abca2	rn6_genes_exons	chr3:2668001-2669000	chr3	2668001-2669000	83.8017	90.1163
5125	5125	17	7.5302e+07	7.5303e+07	1000	*	0.000176987	0.00302239	-6.94444	17	7.52596e+07	7.54936e+07	234092	+	intron:135574	NM_001083586	29428	Celf2	rn6_genes_introns	17:75302001-75303000	17	75302001-75303000	93.3333	98.1376
4681	4681	15	4.2827e+07	4.2828e+07	1000	*	2.73224e-10	5.79897e-08	-7.01612	15	4.28273e+07	4.28283e+07	951	-	exon:145163	NM_017318	50646	Ptk2b	rn6_genes_exons	15:42827001-42828000	15	42827001-42828000	87.4536	94.3012
2475	2475	6	2.7446e+07	2.7447e+07	1000	*	0.000661645	0.00769975	-7.06312	6	2.74465e+07	2.74466e+07	184	-	exon:73413	NM_001007009	362712	Drc1	rn6_genes_exons	6:27446001-27447000	6	27446001-27447000	73.4722	80.7653
2330	2330	5	1.44792e+08	1.44793e+08	1000	*	0.000230812	0.00360803	-7.07808	5	1.44783e+08	1.44815e+08	31556	+	intron:53787	NM_001159655	100294508	LOC100294508	rn6_genes_introns	5:144792001-144793000	5	144792001-144793000	86.0102	94.8471
543	543	1	2.23227e+08	2.23228e+08	1000	*	2.08259e-05	0.000587485	-7.17348	1	2.22975e+08	2.23499e+08	523718	-	intron:17681	NM_173302	286961	Slc22a24	rn6_genes_introns	1:223227001-223228000	1	223227001-223228000	84.8785	90.7355
5666	5666	20	3.4379e+07	3.438e+07	1000	*	0.00026085	0.00386785	-7.22394	20	3.43788e+07	3.43916e+07	12751	+	intron:148284	NM_001109338	502421	Slc35f1	rn6_genes_introns	20:34379001-34380000	20	34379001-34380000	83.3381	90.0552
5561	5561	20	4.926e+06	4.927e+06	1000	*	0.000169884	0.00291226	-7.23131	20	4.92234e+06	4.92634e+06	4000	-	1to5kb:18037	NM_001008842	414783	RT1-CE4	rn6_genes_1to5kb	20:4926001-4927000	20	4926001-4927000	84.735	93.7748
1287	1287	chr4	4.1431e+07	4.1432e+07	1000	*	0.000994812	0.0100153	-7.28639	chr4	4.13648e+07	4.14508e+07	85966	+	intron:41966	NM_001271104	500037	Foxp2	rn6_genes_introns	chr4:41431001-41432000	chr4	41431001-41432000	72.5405	79.8811
120	120	1	4.4561e+07	4.4562e+07	1000	*	0.00389205	0.0253614	-7.49898	1	4.45511e+07	4.45668e+07	15641	-	intron:10907	NM_001004216	292279	Nox3	rn6_genes_introns	1:44561001-44562000	1	44561001-44562000	55.6111	61.7873
2880	2880	7	5.8534e+07	5.8535e+07	1000	*	0.0068718	0.0369459	-7.52741	7	5.85193e+07	5.85876e+07	68320	-	intron:73496	NM_001106784	299802	Lgr5	rn6_genes_introns	7:58534001-58535000	7	58534001-58535000	78.8006	88.0491
5026	5026	17	2.3322e+07	2.3323e+07	1000	*	0.00170339	0.0143287	-7.53548	17	2.32802e+07	2.35496e+07	269369	+	intron:134604	NM_214457	306844	Phactr1	rn6_genes_introns	17:23322001-23323000	17	23322001-23323000	76.912	87.5389
3256	3256	8	1.19113e+08	1.19114e+08	1000	*	0.00434643	0.0275678	-7.72383	8	1.19114e+08	1.19114e+08	27	+	exon:92114	NM_001008864	408244	Prss45	rn6_genes_exons	8:119113001-119114000	8	119113001-119114000	86.7198	94.3178
3259	3259	8	1.19268e+08	1.19269e+08	1000	*	0.00988682	0.0472308	-7.88738	8	1.19266e+08	1.1927e+08	4000	-	1to5kb:10644	NM_001108190	316018	Rtp3	rn6_genes_1to5kb	8:119268001-119269000	8	119268001-119269000	81.2249	88.5535
2042	2042	4	1.78427e+08	1.78428e+08	1000	*	0.00414725	0.0265584	-7.93412	4	1.7839e+08	1.78441e+08	51467	-	intron:50615	NM_001271267	140587	Sox5	rn6_genes_introns	4:178427001-178428000	4	178427001-178428000	68.2667	76.7443
3648	3648	10	3.4993e+07	3.4994e+07	1000	*	1.26172e-05	0.000396026	-7.94258	10	3.49919e+07	3.49959e+07	4000	-	1to5kb:12329	NM_001017473	497900	Rmnd5b	rn6_genes_1to5kb	10:34993001-34994000	10	34993001-34994000	83.4264	92.0207
1227	1227	3	1.581e+06	1.582e+06	1000	*	2.05634e-05	0.000583774	-8.29698	3	1.55078e+06	1.5844e+06	33618	-	intron:35258	NM_031141	81819	Pax8	rn6_genes_introns	3:1581001-1582000	3	1581001-1582000	78.8377	86.3055
5164	5164	18	5.255e+06	5.256e+06	1000	*	0.00372268	0.0244999	-8.35465	18	5.19441e+06	5.28504e+06	90632	-	intron:140356	NM_001107403	307579	Zfp521	rn6_genes_introns	18:5255001-5256000	18	5255001-5256000	84.9926	95.2443
3749	3749	10	8.805e+07	8.8051e+07	1000	*	0.000428962	0.00565207	-8.40278	10	8.80506e+07	8.80516e+07	1000	-	promoter:12748	NM_001004022	287700	Krt15	rn6_genes_promoters	10:88050001-88051000	10	88050001-88051000	86.8095	93.7188
1861	1861	chr6	1.3373e+08	1.33731e+08	1000	*	0.0100236	0.0494353	-8.61508	chr6	1.33728e+08	1.33732e+08	4000	+	1to5kb:7955	NR_031785	100313979	Mir341	rn6_genes_1to5kb	chr6:133730001-133731000	chr6	133730001-133731000	70.3568	78.9825
3820	3820	10	1.02187e+08	1.02188e+08	1000	*	1.99719e-06	9.24646e-05	-8.62961	10	1.02182e+08	1.02193e+08	11790	-	intron:104232	NM_001034958	619573	Fam104a	rn6_genes_introns	10:102187001-102188000	10	102187001-102188000	91.4983	99.6122
3706	3706	chr20	3.271e+06	3.272e+06	1000	*	0.00282433	0.0201576	-8.67089	chr20	3.26937e+06	3.27352e+06	4152	+	intron:146206	NM_001008858	361787	RT1-T24-1	rn6_genes_introns	chr20:3271001-3272000	chr20	3271001-3272000	84.2593	94.2264
2292	2292	5	1.31744e+08	1.31745e+08	1000	*	0.000193328	0.0031914	-8.82909	5	1.31741e+08	1.31756e+08	15320	+	intron:53117	NM_134392	171413	Spata6	rn6_genes_introns	5:131744001-131745000	5	131744001-131745000	88.6472	97.5908
4979	4979	17	5.968e+06	5.969e+06	1000	*	1.30166e-05	0.000405706	-8.83117	17	5.93832e+06	5.99292e+06	54597	-	intron:136152	NM_012731	25054	Ntrk2	rn6_genes_introns	17:5968001-5969000	17	5968001-5969000	88.1188	96.4322
4422	4422	14	1.2272e+07	1.2273e+07	1000	*	0.00166855	0.0141654	-8.83468	14	1.22722e+07	1.22723e+07	99	+	exon:135813	NM_013012	25523	Prkg2	rn6_genes_exons	14:12272001-12273000	14	12272001-12273000	86.8627	98.6224
3738	3738	10	8.6367e+07	8.6368e+07	1000	*	0.00385478	0.0252292	-8.93903	10	8.63666e+07	8.63676e+07	1000	+	promoter:11965	NM_017003	24337	Erbb2	rn6_genes_promoters	10:86367001-86368000	10	86367001-86368000	82.6157	86.183
5562	5562	20	4.942e+06	4.943e+06	1000	*	0.003353	0.0229917	-9.02637	20	4.94251e+06	4.94279e+06	276	-	exon:168500	NM_001008837	414270	RT1-CE14	rn6_genes_exons	20:4942001-4943000	20	4942001-4943000	82.6494	89.5827
3775	3775	10	9.4449e+07	9.445e+07	1000	*	3.05876e-06	0.000129839	-9.32466	10	9.44465e+07	9.44505e+07	4000	-	1to5kb:12821	NM_001012014	303608	Ftsj3	rn6_genes_1to5kb	10:94449001-94450000	10	94449001-94450000	82.9623	91.8391
1424	1424	3	8.5433e+07	8.5434e+07	1000	*	0.000231519	0.00360803	-9.35897	3	8.54218e+07	8.5696e+07	274188	+	intron:31741	NM_001107753	311236	Lrrc4c	rn6_genes_introns	3:85433001-85434000	3	85433001-85434000	86.0777	95.0822
4023	4023	12	1.131e+07	1.1311e+07	1000	*	1.5375e-09	2.7411e-07	-9.41513	12	1.10709e+07	1.16661e+07	595280	-	intron:111903	NM_153312	266682	Cyp3a2	rn6_genes_introns	12:11310001-11311000	12	11310001-11311000	28.2209	38.4244
5268	5268	18	6.1492e+07	6.1493e+07	1000	*	9.8522e-08	7.84144e-06	-9.50312	18	6.14902e+07	6.14985e+07	8264	+	intron:139737	NM_153628	266758	Sec11c	rn6_genes_introns	18:61492001-61493000	18	61492001-61493000	80.0222	86.762
1273	1273	3	2.266e+06	2.267e+06	1000	*	1.61712e-07	1.14807e-05	-9.60748	3	2.26678e+06	2.26683e+06	53	+	exon:33437	NM_001270626	117536	Nsmf	rn6_genes_exons	3:2266001-2267000	3	2266001-2267000	42.6686	55.0941
4986	4986	17	6.796e+06	6.797e+06	1000	*	0.00307884	0.0216541	-9.81646	17	6.79568e+06	6.79933e+06	3648	+	intron:134100	NM_001012160	361202	Gkap1	rn6_genes_introns	17:6796001-6797000	17	6796001-6797000	86.038	93.1892
1548	1548	3	1.57667e+08	1.57668e+08	1000	*	3.83232e-06	0.000155924	-10.018	3	1.57631e+08	1.57669e+08	38000	-	intron:40365	NM_001108603	362263	Ptprt	rn6_genes_introns	3:157667001-157668000	3	157667001-157668000	75.9078	84.375
350	350	chr1	2.0007e+08	2.00071e+08	1000	*	0.00848321	0.0437901	-10.1184	chr1	2.00059e+08	2.00079e+08	19600	+	intron:6364	NM_001107554	309008	Inpp5f	rn6_genes_introns	chr1:200070001-200071000	chr1	200070001-200071000	74.7691	82.5212
3333	3333	9	1.0014e+07	1.0015e+07	1000	*	0.0034387	0.0233637	-10.1541	9	1.00139e+07	1.00142e+07	252	+	exon:97547	NM_133602	171137	Khsrp	rn6_genes_exons	9:10014001-10015000	9	10014001-10015000	81.4426	88.5692
3048	3048	8	4.624e+06	4.625e+06	1000	*	0.00190686	0.0154026	-10.2465	8	4.58261e+06	4.63235e+06	49743	+	intron:77332	NM_023962	66018	Pdgfd	rn6_genes_introns	8:4624001-4625000	8	4624001-4625000	85.4545	92.3695
2279	2279	5	1.3001e+08	1.30011e+08	1000	*	2.22955e-08	2.48432e-06	-10.3813	5	1.30011e+08	1.30011e+08	154	-	exon:65561	NM_001077651	432358	Elavl4	rn6_genes_exons	5:130010001-130011000	5	130010001-130011000	56.5782	64.6799
4913	4913	16	6.4655e+07	6.4656e+07	1000	*	0.000274459	0.00399766	-10.4036	16	6.46505e+07	6.46978e+07	47215	-	intron:133269	NM_001012360	497619	Fut10	rn6_genes_introns	16:64655001-64656000	16	64655001-64656000	72.0227	82.645
1528	1528	3	1.52915e+08	1.52916e+08	1000	*	5.90429e-05	0.00134265	-10.505	3	1.52913e+08	1.52922e+08	8464	+	intron:34108	NM_001134983	499929	Tgif2	rn6_genes_introns	3:152915001-152916000	3	152915001-152916000	81.8232	94.7634
3432	3432	9	4.7023e+07	4.7024e+07	1000	*	0.00177171	0.0147051	-10.582	9	4.70231e+07	4.70232e+07	190	+	exon:98899	NM_013123	25663	Il1r1	rn6_genes_exons	9:47023001-47024000	9	47023001-47024000	89.3997	97.641
2807	2807	7	1.7239e+07	1.724e+07	1000	*	0.00101578	0.00999427	-10.5965	7	1.70666e+07	1.72855e+07	218878	+	intron:67957	NM_001099495	691442	Vom2r55	rn6_genes_introns	7:17239001-17240000	7	17239001-17240000	83.4472	94.4318
3954	3954	11	7.1223e+07	7.1224e+07	1000	*	0.0102784	0.0485644	-10.7143	11	7.12227e+07	7.12264e+07	3679	+	intron:106092	NM_001107089	303886	Muc20	rn6_genes_introns	11:71223001-71224000	11	71223001-71224000	87.0736	96.4204
3949	3949	11	6.994e+07	6.9941e+07	1000	*	0.0101688	0.048265	-10.9842	11	6.98969e+07	6.99569e+07	59997	+	intron:106051	NM_032062	84009	Kalrn	rn6_genes_introns	11:69940001-69941000	11	69940001-69941000	85.0855	91.7435
1275	1275	3	2.3e+06	2.301e+06	1000	*	0.00525499	0.0309843	-11.2088	3	2.30094e+06	2.30103e+06	89	-	exon:40221	NM_001100171	311793	Noxa1	rn6_genes_exons	3:2300001-2301000	3	2300001-2301000	76.6329	92.2472
566	566	1	2.38393e+08	2.38394e+08	1000	*	4.30992e-08	3.92034e-06	-11.3299	1	2.38382e+08	2.38411e+08	29598	-	intron:18179	NM_001108521	361739	Tmc1	rn6_genes_introns	1:238393001-238394000	1	238393001-238394000	82.4784	93.0794
5370	5370	19	1.9445e+07	1.9446e+07	1000	*	5.29424e-07	3.02524e-05	-11.3355	19	1.94456e+07	1.94457e+07	107	-	exon:163376	NM_001271381	364952	Nkd1	rn6_genes_exons	19:19445001-19446000	19	19445001-19446000	77.6828	88.1194
1314	1314	3	7.409e+06	7.41e+06	1000	*	0.0105372	0.0492815	-11.4095	3	7.40995e+06	7.41003e+06	89	-	exon:40959	NM_001109473	685539	Gtf3c4	rn6_genes_exons	3:7409001-7410000	3	7409001-7410000	75.1802	91.4382
3264	3264	8	1.20382e+08	1.20383e+08	1000	*	9.36209e-05	0.0018928	-11.4136	8	1.2038e+08	1.20384e+08	4000	-	1to5kb:10648	NR_031874	100314027	Mir128-2	rn6_genes_1to5kb	8:120382001-120383000	8	120382001-120383000	22.4407	35.8866
2468	2468	6	2.2173e+07	2.2174e+07	1000	*	5.05072e-05	0.00120279	-11.447	6	2.21714e+07	2.21753e+07	3817	+	intron:60786	NM_001309432	298784	Nlrc4	rn6_genes_introns	6:22173001-22174000	6	22173001-22174000	76.7014	88.7183
3982	3982	12	548001	549000	1000	*	0.00541887	0.0315323	-12.0145	12	546759	548346	1588	-	exon:126198	NM_001035222	498131	N4bp2l1	rn6_genes_exons	12:548001-549000	12	548001-549000	83.7197	90.9515
3387	3387	9	1.9476e+07	1.9477e+07	1000	*	0.00525548	0.0309843	-12.0944	9	1.94766e+07	1.94776e+07	1000	-	promoter:11152	NM_001012744	316249	Enpp5	rn6_genes_promoters	9:19476001-19477000	9	19476001-19477000	66.6629	76.8073
3694	3694	10	6.3227e+07	6.3228e+07	1000	*	7.6706e-06	0.000259004	-12.1961	10	6.32204e+07	6.3232e+07	11609	-	intron:101567	NM_001034163	287552	Blmh	rn6_genes_introns	10:63227001-63228000	10	63227001-63228000	84.5556	96.7219
5430	5430	19	3.4165e+07	3.4166e+07	1000	*	0.00066917	0.0077268	-12.2469	19	3.41403e+07	3.42077e+07	67375	+	intron:142942	NM_001109501	688429	Arhgap10	rn6_genes_introns	19:34165001-34166000	19	34165001-34166000	69.9239	81.4587
3167	3167	8	7.825e+07	7.8251e+07	1000	*	2.35944e-14	1.05162e-11	-12.3351	8	7.82334e+07	7.82764e+07	42983	-	intron:84367	NM_001108164	315795	Cgnl1	rn6_genes_introns	8:78250001-78251000	8	78250001-78251000	81.5533	92.5053
1462	1462	3	1.13902e+08	1.13903e+08	1000	*	0.00296159	0.0210863	-12.5	3	1.13902e+08	1.13906e+08	4000	+	1to5kb:4216	NM_001014048	311368	Ctdspl2	rn6_genes_1to5kb	3:113902001-113903000	3	113902001-113903000	84.3202	95.0473
719	719	chr2	2.1956e+08	2.19561e+08	1000	*	0.00568807	0.0331939	-12.8959	chr2	2.19559e+08	2.19563e+08	4000	+	1to5kb:3086	NM_053312	29611	Dbt	rn6_genes_1to5kb	chr2:219560001-219561000	chr2	219560001-219561000	80.7239	90.1639
5704	5704	20	4.5398e+07	4.5399e+07	1000	*	7.53501e-05	0.0016069	-12.9353	20	4.53918e+07	4.53993e+07	7465	-	intron:150747	NM_031011	81640	Amd1	rn6_genes_introns	20:45398001-45399000	20	45398001-45399000	81.1201	91.6903
585	585	1	2.45484e+08	2.45485e+08	1000	*	0.000144033	0.00255764	-13.0362	1	2.45483e+08	2.45485e+08	2521	-	intron:18313	NM_001025036	499339	Pum3	rn6_genes_introns	1:245484001-245485000	1	245484001-245485000	70.8664	92.86
4002	4002	12	6.019e+06	6.02e+06	1000	*	0.000428807	0.00565207	-13.3099	12	6.01714e+06	6.02653e+06	9390	-	intron:111782	NM_001012475	363866	Rxfp2	rn6_genes_introns	12:6019001-6020000	12	6019001-6020000	61.5079	73.3953
3509	3509	9	8.8478e+07	8.8479e+07	1000	*	0.00268465	0.0196323	-13.4009	9	8.84756e+07	8.8481e+07	5380	+	intron:88661	NM_001135759	363265	Col4a3	rn6_genes_introns	9:88478001-88479000	9	88478001-88479000	5.88235	16.7011
5555	5555	20	4.831e+06	4.832e+06	1000	*	2.19935e-06	9.70564e-05	-13.4312	20	4.82506e+06	4.83802e+06	12965	+	intron:146674	NM_212509	361794	Nfkbil1	rn6_genes_introns	20:4831001-4832000	20	4831001-4832000	77.7604	88.7021
1331	1331	3	1.1788e+07	1.1789e+07	1000	*	0.00522356	0.030965	-13.6463	3	1.17876e+07	1.17881e+07	530	+	exon:34474	NM_001108579	362111	Sh2d3c	rn6_genes_exons	3:11788001-11789000	3	11788001-11789000	77.5974	89.0582
500	500	1	1.9986e+08	1.99861e+08	1000	*	0.00114081	0.0108679	-13.728	1	1.99859e+08	1.99865e+08	6598	-	intron:16004	NM_001013193	361655	Tial1	rn6_genes_introns	1:199860001-199861000	1	199860001-199861000	64.4058	78.6673
2685	2685	6	1.31884e+08	1.31885e+08	1000	*	0.00947096	0.0459859	-13.9247	6	1.31839e+08	1.31888e+08	49523	-	intron:66787	NM_001277287	314423	Bcl11b	rn6_genes_introns	6:131884001-131885000	6	131884001-131885000	79.939	89.7594
2313	2313	5	1.40897e+08	1.40898e+08	1000	*	0.000257533	0.00385184	-13.9431	5	1.40897e+08	1.409e+08	3339	+	intron:53527	NM_001107976	313574	Nt5c1a	rn6_genes_introns	5:140897001-140898000	5	140897001-140898000	53.6185	64.1412
3027	3027	chr14	8.6231e+07	8.6232e+07	1000	*	0.00997509	0.0493487	-13.9692	chr14	8.62317e+07	8.62318e+07	73	-	exon:140691	NM_001042354	24245	Camk2b	rn6_genes_exons	chr14:86231001-86232000	chr14	86231001-86232000	69.7691	84.9623
340	340	1	9.983e+07	9.9831e+07	1000	*	0.00578258	0.0329162	-14.0386	1	9.98294e+07	9.98315e+07	2057	+	intron:3149	NM_001004101	408210	Klk4	rn6_genes_introns	1:99830001-99831000	1	99830001-99831000	61.527	76.5622
5276	5276	18	6.7198e+07	6.7199e+07	1000	*	0.00501081	0.0301398	-14.3256	18	6.70991e+07	6.72242e+07	125160	-	intron:141579	NM_012841	25311	Dcc	rn6_genes_introns	18:67198001-67199000	18	67198001-67199000	14.0607	28.6113
2469	2469	6	2.223e+07	2.2231e+07	1000	*	0.000559715	0.00676069	-14.5982	6	2.22274e+07	2.22314e+07	4000	-	1to5kb:8088	NM_001277279	298786	Slc30a6	rn6_genes_1to5kb	6:22230001-22231000	6	22230001-22231000	81.4368	91.2388
3882	3882	11	3.1834e+07	3.1835e+07	1000	*	2.10912e-06	9.40052e-05	-14.6093	11	3.1834e+07	3.18341e+07	148	+	exon:119096	NM_001170327	304092	Son	rn6_genes_exons	11:31834001-31835000	11	31834001-31835000	66.9844	81.2779
505	505	1	2.01895e+08	2.01896e+08	1000	*	0.000764364	0.00826901	-14.686	1	2.01895e+08	2.01896e+08	1000	-	promoter:2178	NM_054005	117179	Cuzd1	rn6_genes_promoters	1:201895001-201896000	1	201895001-201896000	79.4465	92.2742
2650	2650	6	1.26673e+08	1.26674e+08	1000	*	0.0037703	0.0247126	-14.8264	6	1.26671e+08	1.26677e+08	5703	-	intron:66665	NM_001108720	362772	Btbd7	rn6_genes_introns	6:126673001-126674000	6	126673001-126674000	70.2381	83.3343
2199	2199	chr8	1.19573e+08	1.19574e+08	1000	*	7.48727e-05	0.00146867	-14.9668	chr8	1.19567e+08	1.19593e+08	25976	+	intron:81390	NM_001191799	316022	Trank1	rn6_genes_introns	chr8:119573001-119574000	chr8	119573001-119574000	82.5397	94.6359
4172	4172	13	6.713e+06	6.714e+06	1000	*	0.00447214	0.0281535	-15.4027	13	6.70514e+06	6.86739e+06	162244	+	intron:114099	NM_001047866	297846	Cntnap5c	rn6_genes_introns	13:6713001-6714000	13	6713001-6714000	33.9794	53.9298
5565	5565	20	5.059e+06	5.06e+06	1000	*	6.37048e-12	1.89292e-09	-15.4896	20	5.05748e+06	5.06147e+06	4000	-	1to5kb:18042	NM_001003976	406865	Mpig6b	rn6_genes_1to5kb	20:5059001-5060000	20	5059001-5060000	79.8148	95.7924
3148	3148	8	6.0816e+07	6.0817e+07	1000	*	0.00229361	0.0174749	-15.5415	8	6.08169e+07	6.08171e+07	192	-	exon:94814	NM_001005547	300733	Tspan3	rn6_genes_exons	8:60816001-60817000	8	60816001-60817000	69.6077	86.8006
1534	1534	3	1.54345e+08	1.54346e+08	1000	*	1.967e-05	0.000561992	-15.6975	3	1.54319e+08	1.54351e+08	32816	+	intron:34159	NM_001024870	296320	Ctnnbl1	rn6_genes_introns	3:154345001-154346000	3	154345001-154346000	51.1178	68.186
3523	3523	9	9.3814e+07	9.3815e+07	1000	*	0.00939979	0.045784	-15.847	9	9.38097e+07	9.38159e+07	6237	+	intron:88846	NM_001109007	367307	Dis3l2	rn6_genes_introns	9:93814001-93815000	9	93814001-93815000	69.0909	82.3772
3359	3359	9	1.068e+07	1.0681e+07	1000	*	0.000445315	0.00582054	-16.1111	9	1.0674e+07	1.06838e+07	9863	-	intron:89901	NM_001044236	301128	Kdm4b	rn6_genes_introns	9:10680001-10681000	9	10680001-10681000	78.3165	93.1343
451	451	1	1.77615e+08	1.77616e+08	1000	*	0.000668961	0.0077268	-16.44	1	1.7757e+08	1.77652e+08	81684	+	intron:5392	NM_001198589	361630	Tead1	rn6_genes_introns	1:177615001-177616000	1	177615001-177616000	73.7609	86.018
1830	1830	4	5.6014e+07	5.6015e+07	1000	*	3.01071e-05	0.000789351	-16.4444	4	5.60035e+07	5.60264e+07	22950	+	intron:42176	NM_022694	64635	Snd1	rn6_genes_introns	4:56014001-56015000	4	56014001-56015000	51.3986	72.5485
5566	5566	20	5.287e+06	5.288e+06	1000	*	9.53963e-06	0.000314955	-16.4463	20	5.28402e+06	5.2881e+06	4078	-	intron:149487	NM_001008848	24986	RT1-Ha	rn6_genes_introns	20:5287001-5288000	20	5287001-5288000	17.4324	35.4277
555	555	1	2.36243e+08	2.36244e+08	1000	*	8.76239e-05	0.0018165	-16.8614	1	2.3623e+08	2.36254e+08	24703	+	intron:8549	NM_053823	116548	Pcsk5	rn6_genes_introns	1:236243001-236244000	1	236243001-236244000	78.2107	94.7534
3163	3163	8	7.6401e+07	7.6402e+07	1000	*	0.00718173	0.0378877	-16.9082	8	7.64006e+07	7.64058e+07	5218	+	intron:79496	NM_001106835	300811	Bnip2	rn6_genes_introns	8:76401001-76402000	8	76401001-76402000	61.1276	73.3324
671	671	2	2.845e+06	2.846e+06	1000	*	4.85331e-32	4.32632e-29	-17.2524	2	2.83594e+06	2.85757e+06	21626	-	intron:24548	NM_001047917	365619	Arsk	rn6_genes_introns	2:2845001-2846000	2	2845001-2846000	10.0073	24.5213
2155	2155	5	4.8425e+07	4.8426e+07	1000	*	1.68676e-05	0.000497881	-17.5612	5	4.84253e+07	4.84254e+07	136	-	exon:63742	NM_001107922	313130	Pm20d2	rn6_genes_exons	5:48425001-48426000	5	48425001-48426000	79.0281	97.1456
157	157	1	5.3527e+07	5.3528e+07	1000	*	0.00156783	0.0134642	-17.5893	1	5.35269e+07	5.35309e+07	4000	+	1to5kb:131	NM_001107461	308169	Tcp10b	rn6_genes_1to5kb	1:53527001-53528000	1	53527001-53528000	67.7498	83.7942
4386	4386	14	3.248e+06	3.249e+06	1000	*	0.000654844	0.00764056	-18.3107	14	3.24869e+06	3.24895e+06	268	-	exon:138381	NM_001109563	689986	C14h1orf146	rn6_genes_exons	14:3248001-3249000	14	3248001-3249000	72.9604	92.9882
5705	5705	20	4.5467e+07	4.5468e+07	1000	*	0.00267188	0.0195868	-18.3513	20	4.54589e+07	4.55127e+07	53729	+	intron:148441	NM_001107634	309804	Cdk19	rn6_genes_introns	20:45467001-45468000	20	45467001-45468000	53.7674	65.9438
2167	2167	5	5.7157e+07	5.7158e+07	1000	*	0.00137765	0.0123558	-18.8668	5	5.71393e+07	5.7168e+07	28651	-	intron:56330	NM_053287	24390	B4galt1	rn6_genes_introns	5:57157001-57158000	5	57157001-57158000	64.4571	84.7695
2352	2352	5	1.49926e+08	1.49927e+08	1000	*	0.00487857	0.0297052	-19.0947	5	1.49926e+08	1.49926e+08	141	-	exon:66790	NM_001191575	116680	Ptpru	rn6_genes_exons	5:149926001-149927000	5	149926001-149927000	52.9259	72.1043
5436	5436	19	3.7433e+07	3.7434e+07	1000	*	0.000179826	0.00305916	-19.4451	19	3.74335e+07	3.74336e+07	102	-	exon:163975	NM_001039099	291967	Zdhhc1	rn6_genes_exons	19:37433001-37434000	19	37433001-37434000	8.23834	25.0199
1578	1578	3	1.625e+08	1.62501e+08	1000	*	0.00228788	0.0174749	-20.293	3	1.62499e+08	1.62502e+08	2123	-	intron:40566	NM_001100838	296374	Zmynd8	rn6_genes_introns	3:162500001-162501000	3	162500001-162501000	57.9645	77.7463
1615	1615	3	1.64979e+08	1.6498e+08	1000	*	1.98642e-09	3.07365e-07	-20.4431	3	1.64979e+08	1.64979e+08	34	-	exon:46322	NM_001106544	296394	Dpm1	rn6_genes_exons	3:164979001-164980000	3	164979001-164980000	31.9189	50.5509
210	210	chr1	8.0589e+07	8.059e+07	1000	*	7.6537e-05	0.00147281	-20.9571	chr1	8.05898e+07	8.05899e+07	151	-	exon:13501	NM_001085352	292697	Apoc2	rn6_genes_exons	chr1:80589001-80590000	chr1	80589001-80590000	66.6393	86.8177
5431	5431	19	3.4348e+07	3.4349e+07	1000	*	0.00304223	0.021523	-21.0017	19	3.43462e+07	3.43727e+07	26449	+	intron:142960	NM_001109501	688429	Arhgap10	rn6_genes_introns	19:34348001-34349000	19	34348001-34349000	56.4017	75.7217
2975	2975	7	1.17747e+08	1.17748e+08	1000	*	0.00434072	0.0275678	-21.0784	7	1.17734e+08	1.17752e+08	18376	+	intron:70084	NM_001130566	362944	Ppp1r16a	rn6_genes_introns	7:117747001-117748000	7	117747001-117748000	52.7635	71.8964
5108	5108	17	6.5918e+07	6.5919e+07	1000	*	2.39028e-06	0.000104448	-21.9358	17	6.58961e+07	6.59281e+07	31954	-	intron:137592	NM_001191043	689560	Ryr2	rn6_genes_introns	17:65918001-65919000	17	65918001-65919000	70.6187	89.8943
4401	4401	14	5.861e+06	5.862e+06	1000	*	8.11235e-15	4.01749e-12	-22.523	14	5.79459e+06	6.51985e+06	725262	-	intron:122508	NM_001037205	360997	Abcg3l4	rn6_genes_introns	14:5861001-5862000	14	5861001-5862000	72.4005	91.7996
3521	3521	9	9.3445e+07	9.3446e+07	1000	*	0.00592938	0.0334528	-22.7254	9	9.3444e+07	9.3445e+07	1000	+	promoter:10985	NM_001024364	501180	Tex44	rn6_genes_promoters	9:93445001-93446000	9	93445001-93446000	58.7302	81.5266
1050	1050	2	2.19434e+08	2.19435e+08	1000	*	0.00213633	0.0166465	-24.6068	2	2.19427e+08	2.19439e+08	11586	-	intron:28350	NM_001134856	310806	Cdc14a	rn6_genes_introns	2:219434001-219435000	2	219434001-219435000	31.6667	57.0064
1999	1999	4	1.61037e+08	1.61038e+08	1000	*	3.36918e-06	0.000140572	-25.7327	4	1.60866e+08	1.6109e+08	224518	-	intron:49903	NM_001002833	408216	Senp17	rn6_genes_introns	4:161037001-161038000	4	161037001-161038000	62.3932	85.757
5101	5101	17	6.4154e+07	6.4155e+07	1000	*	8.96298e-06	0.000300366	-27.9171	17	6.41351e+07	6.42348e+07	99773	-	intron:137491	NM_012527	24260	Chrm3	rn6_genes_introns	17:64154001-64155000	17	64154001-64155000	58.1643	82.3807
3842	3842	10	1.05282e+08	1.05283e+08	1000	*	0.000137195	0.00247567	-28	10	1.05282e+08	1.05284e+08	1408	-	exon:118345	NM_053832	116557	Foxj1	rn6_genes_exons	10:105282001-105283000	10	105282001-105283000	54.4444	78.93
1873	1873	4	8.3612e+07	8.3613e+07	1000	*	4.58792e-05	0.00111742	-33.3027	4	8.35943e+07	8.37462e+07	151873	+	intron:43034	NM_001134621	500131	Creb5	rn6_genes_introns	4:83612001-83613000	4	83612001-83613000	21.164	51.6808

## Sheet: R-C_ALL 1025 DMR_FDR.05
	X	seqnames	start	end	width	strand	pvalue	qvalue	meth.diff	annot.seqnames	annot.start	annot.end	annot.width	annot.strand	annot.id	annot.tx_id	annot.gene_id	annot.symbol	annot.type	fullNames	RV_Mean	C_Mean
4	4	1	226001	227000	1000	*	0.00893959	0.043733	-7.95613	1	1	1.20101e+06	1.20101e+06	*	inter:1	NA	NA	NA	rn6_cpg_inter	1:226001-227000	90.4202	97.9984
10	10	1	524001	525000	1000	*	5.61631e-06	0.000194018	-3.74754	1	1	1.20101e+06	1.20101e+06	*	inter:1	NA	NA	NA	rn6_cpg_inter	1:524001-525000	93.6852	96.7747
24	24	1	848001	849000	1000	*	0.00589378	0.0333014	3.06998	1	1	1.20101e+06	1.20101e+06	*	inter:1	NA	NA	NA	rn6_cpg_inter	1:848001-849000	93.5061	90.3284
39	39	1	6.712e+06	6.713e+06	1000	*	1.32122e-05	0.000366264	-17.6045	1	6.70317e+06	6.72273e+06	19565	-	intron:10332	NM_013070	25600	Utrn	rn6_genes_introns	1:6712001-6713000	75.1149	86.5949
53	53	1	1.3178e+07	1.3179e+07	1000	*	0.00177627	0.0147998	-6.79565	1	1.31768e+07	1.31808e+07	4000	-	1to5kb:1312	NM_001099647	685045	Abracl	rn6_genes_1to5kb	1:13178001-13179000	91.8771	97.2529
59	59	1	1.4239e+07	1.424e+07	1000	*	0.00542542	0.0318497	-9.87395	1	1.42287e+07	1.43105e+07	81728	*	inter:58	NA	NA	NA	rn6_cpg_inter	1:14239001-14240000	86.8293	94.5771
60	60	1	1.424e+07	1.4241e+07	1000	*	0.00636422	0.0352418	-4.97433	1	1.42287e+07	1.43105e+07	81728	*	inter:58	NA	NA	NA	rn6_cpg_inter	1:14240001-14241000	90.8537	98.0652
67	67	1	1.7058e+07	1.7059e+07	1000	*	0.000396196	0.00520258	9.35571	1	1.68236e+07	1.80526e+07	1.22906e+06	*	inter:75	NA	NA	NA	rn6_cpg_inter	1:17058001-17059000	88.5776	80.9427
81	81	1	2.8772e+07	2.8773e+07	1000	*	0.000514916	0.00623299	4.89297	1	2.8604e+07	2.91867e+07	582630	*	inter:116	NA	NA	NA	rn6_cpg_inter	1:28772001-28773000	100	95.5438
84	84	1	3.2824e+07	3.2825e+07	1000	*	0.00160559	0.0138064	9.38701	1	3.26479e+07	3.32643e+07	616399	*	inter:148	NA	NA	NA	rn6_cpg_inter	1:32824001-32825000	95.5791	87.4759
90	90	1	3.5123e+07	3.5124e+07	1000	*	0.0102249	0.0478322	1.79104	1	3.42271e+07	3.52764e+07	1.04926e+06	*	inter:152	NA	NA	NA	rn6_cpg_inter	1:35123001-35124000	100	97.811
92	92	1	3.6349e+07	3.635e+07	1000	*	0.0060183	0.0337425	13.7943	1	3.63434e+07	3.63529e+07	9506	+	intron:563	NM_017070	24950	Srd5a1	rn6_genes_introns	1:36349001-36350000	90.5229	78.049
93	93	1	3.6444e+07	3.6445e+07	1000	*	0.00306352	0.0217346	-4.22267	1	3.64047e+07	3.67462e+07	341451	*	inter:158	NA	NA	NA	rn6_cpg_inter	1:36444001-36445000	81.835	84.5262
95	95	1	3.6466e+07	3.6467e+07	1000	*	0.000547395	0.00655547	-4.39681	1	3.64047e+07	3.67462e+07	341451	*	inter:158	NA	NA	NA	rn6_cpg_inter	1:36466001-36467000	89.3862	95.6508
113	113	1	3.9495e+07	3.9496e+07	1000	*	6.56116e-09	5.89311e-07	6.4755	1	3.90244e+07	3.98075e+07	783144	*	inter:166	NA	NA	NA	rn6_cpg_inter	1:39495001-39496000	99.3595	94.0876
114	114	1	3.9496e+07	3.9497e+07	1000	*	8.10505e-06	0.000249308	3.71396	1	3.90244e+07	3.98075e+07	783144	*	inter:166	NA	NA	NA	rn6_cpg_inter	1:39496001-39497000	98.6333	96.3988
119	119	1	4.3837e+07	4.3838e+07	1000	*	0.00392269	0.0256053	15.0083	1	4.38319e+07	4.38837e+07	51765	-	intron:10900	NM_001012061	308113	Cnksr3	rn6_genes_introns	1:43837001-43838000	32.2862	20.3354
126	126	1	4.7803e+07	4.7804e+07	1000	*	0.00298508	0.0212789	5.8731	1	4.76599e+07	4.7917e+07	257181	*	inter:202	NA	NA	NA	rn6_cpg_inter	1:47803001-47804000	43.4305	34.7735
136	136	1	5.2815e+07	5.2816e+07	1000	*	0.000554627	0.00658937	-18.4826	1	5.28114e+07	5.28905e+07	79107	*	inter:216	NA	NA	NA	rn6_cpg_inter	1:52815001-52816000	44.731	55.6892
137	137	1	5.2834e+07	5.2835e+07	1000	*	0.00871843	0.0431683	7.87879	1	5.28114e+07	5.28905e+07	79107	*	inter:216	NA	NA	NA	rn6_cpg_inter	1:52834001-52835000	97.3333	89.9279
152	152	1	5.3347e+07	5.3348e+07	1000	*	2.34677e-06	9.08547e-05	13.0869	1	5.3179e+07	5.33562e+07	177178	*	inter:222	NA	NA	NA	rn6_cpg_inter	1:53347001-53348000	92.3026	81.5212
154	154	1	5.3496e+07	5.3497e+07	1000	*	0.00352046	0.0238377	-6.87575	1	5.34964e+07	5.34994e+07	3093	+	exon:1244	NM_057128	117269	Rps6ka2	rn6_genes_exons	1:53496001-53497000	88.8608	94.1004
169	169	1	5.4813e+07	5.4814e+07	1000	*	0.00904146	0.0439917	6.52011	1	5.45217e+07	5.58106e+07	1.28883e+06	*	inter:226	NA	NA	NA	rn6_cpg_inter	1:54813001-54814000	88.7097	79.94
172	172	1	5.5022e+07	5.5023e+07	1000	*	0.00672284	0.0365959	-6.88898	1	5.45217e+07	5.58106e+07	1.28883e+06	*	inter:226	NA	NA	NA	rn6_cpg_inter	1:55022001-55023000	70.9518	77.8302
174	174	1	5.5029e+07	5.503e+07	1000	*	0.000412723	0.00530542	6.47292	1	5.45217e+07	5.58106e+07	1.28883e+06	*	inter:226	NA	NA	NA	rn6_cpg_inter	1:55029001-55030000	60.3871	55.5839
178	178	1	5.5047e+07	5.5048e+07	1000	*	0.00972492	0.0465109	-5.45028	1	5.45217e+07	5.58106e+07	1.28883e+06	*	inter:226	NA	NA	NA	rn6_cpg_inter	1:55047001-55048000	70.6673	76.7105
179	179	1	5.5049e+07	5.505e+07	1000	*	0.00943992	0.0455149	-16.9337	1	5.45217e+07	5.58106e+07	1.28883e+06	*	inter:226	NA	NA	NA	rn6_cpg_inter	1:55049001-55050000	67.0635	77.7693
183	183	1	5.5069e+07	5.507e+07	1000	*	0.000676597	0.00759634	-1.42767	1	5.45217e+07	5.58106e+07	1.28883e+06	*	inter:226	NA	NA	NA	rn6_cpg_inter	1:55069001-55070000	80.8804	81.8365
190	190	1	6.0939e+07	6.094e+07	1000	*	0.0022021	0.0171763	5.74503	1	6.08762e+07	6.11701e+07	293926	*	inter:251	NA	NA	NA	rn6_cpg_inter	1:60939001-60940000	86.9609	80.8256
192	192	1	6.1845e+07	6.1846e+07	1000	*	0.00348135	0.023816	2.18622	1	6.14027e+07	6.25735e+07	1.1708e+06	*	inter:253	NA	NA	NA	rn6_cpg_inter	1:61845001-61846000	98.3962	96.707
193	193	1	6.1846e+07	6.1847e+07	1000	*	0.000629925	0.00725368	-5.521	1	6.14027e+07	6.25735e+07	1.1708e+06	*	inter:253	NA	NA	NA	rn6_cpg_inter	1:61846001-61847000	87.9785	94.7278
196	196	1	6.2048e+07	6.2049e+07	1000	*	0.00225608	0.0174989	-6.2332	1	6.14027e+07	6.25735e+07	1.1708e+06	*	inter:253	NA	NA	NA	rn6_cpg_inter	1:62048001-62049000	93.2986	97.4969
203	203	1	6.5094e+07	6.5095e+07	1000	*	0.00316089	0.0221801	-6.84032	1	6.48353e+07	6.55168e+07	681522	*	inter:266	NA	NA	NA	rn6_cpg_inter	1:65094001-65095000	78.7771	86.7179
225	225	1	7.0964e+07	7.0965e+07	1000	*	5.9597e-07	3.14876e-05	-4.16773	1	7.0249e+07	7.11748e+07	925830	*	inter:287	NA	NA	NA	rn6_cpg_inter	1:70964001-70965000	33.9329	39.8436
232	232	1	7.3526e+07	7.3527e+07	1000	*	0.00518506	0.0308828	-17.9998	1	7.32535e+07	7.3717e+07	463456	*	inter:315	NA	NA	NA	rn6_cpg_inter	1:73526001-73527000	52.9737	72.0409
241	241	1	7.557e+07	7.5571e+07	1000	*	0.00156468	0.0137781	12.4031	1	7.53605e+07	7.75317e+07	2.17119e+06	*	inter:321	NA	NA	NA	rn6_cpg_inter	1:75570001-75571000	72.6467	55.4395
259	259	1	7.7557e+07	7.7558e+07	1000	*	0.00010353	0.00186725	-7.38719	1	7.75399e+07	7.78044e+07	264568	*	inter:322	NA	NA	NA	rn6_cpg_inter	1:77557001-77558000	38.1093	45.428
269	269	1	7.9703e+07	7.9704e+07	1000	*	0.00118964	0.0114158	-17.6232	1	7.9704e+07	7.97043e+07	360	-	exon:13354	NM_001329892	102557319	LOC102557319	rn6_genes_exons	1:79703001-79704000	73.2474	90.468
271	271	1	7.9706e+07	7.9707e+07	1000	*	0.0001983	0.00305738	8.09544	1	7.97043e+07	7.97071e+07	2808	-	intron:11733	NM_001329892	102557319	LOC102557319	rn6_genes_introns	1:79706001-79707000	92.4562	87.2483
279	279	1	8.0764e+07	8.0765e+07	1000	*	0.0099243	0.0472069	10.8463	1	8.07491e+07	8.07697e+07	20593	*	inter:407	NA	NA	NA	rn6_cpg_inter	1:80764001-80765000	49.1752	38.8159
280	280	1	8.0922e+07	8.0923e+07	1000	*	0.0015528	0.0137273	7.03029	1	8.09211e+07	8.09238e+07	2691	+	intron:2057	NM_001271280	246279	Zfp180	rn6_genes_introns	1:80922001-80923000	96.9841	90.8155
281	281	1	8.1096e+07	8.1097e+07	1000	*	0.00758734	0.0397727	-9.94932	1	8.09252e+07	8.11263e+07	201013	*	inter:411	NA	NA	NA	rn6_cpg_inter	1:81096001-81097000	76.641	83.6779
289	289	1	8.3195e+07	8.3196e+07	1000	*	0.00659242	0.036017	4.57025	1	8.31928e+07	8.32042e+07	11420	+	intron:2313	NM_173294	286953	Cyp2b3	rn6_genes_introns	1:83195001-83196000	85.646	80.5782
291	291	1	8.3751e+07	8.3752e+07	1000	*	0.00151103	0.0134558	-6.87966	1	8.37163e+07	8.37631e+07	46824	+	intron:2363	NM_012693	24895	Cyp2a2	rn6_genes_introns	1:83751001-83752000	85.9686	92.3353
293	293	1	8.4834e+07	8.4835e+07	1000	*	0.00785489	0.0404129	-3.82001	1	8.48167e+07	8.48952e+07	78524	*	inter:472	NA	NA	NA	rn6_cpg_inter	1:84834001-84835000	89.706	92.8339
296	296	1	8.5659e+07	8.566e+07	1000	*	0.00653999	0.0358986	-12.4932	1	8.55799e+07	8.56741e+07	94224	*	inter:487	NA	NA	NA	rn6_cpg_inter	1:85659001-85660000	66.4683	80.4419
300	300	1	8.6373e+07	8.6374e+07	1000	*	0.0024544	0.0183862	-9.41915	1	8.5683e+07	8.6869e+07	1.18596e+06	*	inter:488	NA	NA	NA	rn6_cpg_inter	1:86373001-86374000	80.6027	87.7353
304	304	1	8.7259e+07	8.726e+07	1000	*	0.000504049	0.00616795	-4.09215	1	8.72541e+07	8.73406e+07	86505	*	inter:501	NA	NA	NA	rn6_cpg_inter	1:87259001-87260000	95.2381	96.6216
307	307	1	8.7769e+07	8.777e+07	1000	*	0.00379494	0.0251096	-17.7778	1	8.77553e+07	8.78371e+07	81798	*	inter:508	NA	NA	NA	rn6_cpg_inter	1:87769001-87770000	67.4603	84.1095
316	316	1	9.2692e+07	9.2693e+07	1000	*	0.000888916	0.00930545	6.42036	1	9.2124e+07	9.27033e+07	579264	*	inter:583	NA	NA	NA	rn6_cpg_inter	1:92692001-92693000	91.3085	85.0776
320	320	1	9.396e+07	9.3961e+07	1000	*	9.02062e-05	0.001674	6.59654	1	9.39526e+07	9.41468e+07	194205	*	inter:589	NA	NA	NA	rn6_cpg_inter	1:93960001-93961000	99.5556	93.2386
322	322	1	9.4119e+07	9.412e+07	1000	*	1.68168e-07	1.04893e-05	-6.11349	1	9.39526e+07	9.41468e+07	194205	*	inter:589	NA	NA	NA	rn6_cpg_inter	1:94119001-94120000	90.0561	96.3022
327	327	1	9.553e+07	9.5531e+07	1000	*	0.000137511	0.00236472	9.38641	1	9.54581e+07	9.55506e+07	92453	*	inter:605	NA	NA	NA	rn6_cpg_inter	1:95530001-95531000	98.5178	90.9902
328	328	1	9.5724e+07	9.5725e+07	1000	*	5.71936e-07	3.09459e-05	-17.9479	1	9.55981e+07	9.57531e+07	155008	*	inter:608	NA	NA	NA	rn6_cpg_inter	1:95724001-95725000	69.5988	81.6531
331	331	1	9.6279e+07	9.628e+07	1000	*	0.00955705	0.0458595	7.85714	1	9.61064e+07	9.76287e+07	1.52227e+06	*	inter:613	NA	NA	NA	rn6_cpg_inter	1:96279001-96280000	90.873	85.8191
338	338	1	9.8581e+07	9.8582e+07	1000	*	0.00174095	0.0146139	6.17325	1	9.84915e+07	9.8611e+07	119516	*	inter:619	NA	NA	NA	rn6_cpg_inter	1:98581001-98582000	93.5256	87.7288
348	348	1	1.03332e+08	1.03333e+08	1000	*	0.00311329	0.0218803	-5.45098	1	1.03261e+08	1.03424e+08	162617	*	inter:694	NA	NA	NA	rn6_cpg_inter	1:103332001-103333000	89.0453	93.7757
349	349	1	1.03333e+08	1.03334e+08	1000	*	0.0056482	0.0326013	-4.20224	1	1.03261e+08	1.03424e+08	162617	*	inter:694	NA	NA	NA	rn6_cpg_inter	1:103333001-103334000	90.1289	94.3665
360	360	1	1.09144e+08	1.09145e+08	1000	*	0.000142932	0.00242224	-4.32836	1	1.07378e+08	1.12808e+08	5.42968e+06	*	inter:706	NA	NA	NA	rn6_cpg_inter	1:109144001-109145000	91.18	95.1031
368	368	1	1.12137e+08	1.12138e+08	1000	*	0.00998599	0.0473639	9.61902	1	1.07378e+08	1.12808e+08	5.42968e+06	*	inter:706	NA	NA	NA	rn6_cpg_inter	1:112137001-112138000	79.6647	69.1352
373	373	1	1.16442e+08	1.16443e+08	1000	*	1.48493e-06	6.32258e-05	6.09343	1	1.16323e+08	1.16563e+08	239771	*	inter:719	NA	NA	NA	rn6_cpg_inter	1:116442001-116443000	96.5079	91.8481
375	375	1	1.17592e+08	1.17593e+08	1000	*	0.00141445	0.0128848	10.968	1	1.16593e+08	1.22978e+08	6.38506e+06	*	inter:721	NA	NA	NA	rn6_cpg_inter	1:117592001-117593000	70.1365	64.8105
389	389	1	1.33745e+08	1.33746e+08	1000	*	0.00026639	0.00385914	23.2959	1	1.33564e+08	1.34332e+08	767914	*	inter:762	NA	NA	NA	rn6_cpg_inter	1:133745001-133746000	85.9829	68.1764
394	394	1	1.36259e+08	1.3626e+08	1000	*	1.11128e-06	5.19859e-05	8.85167	1	1.36078e+08	1.36838e+08	760217	*	inter:776	NA	NA	NA	rn6_cpg_inter	1:136259001-136260000	97.7778	91.589
397	397	1	1.38671e+08	1.38672e+08	1000	*	0.00532099	0.0315213	-4.43008	1	1.37363e+08	1.40258e+08	2.89462e+06	*	inter:779	NA	NA	NA	rn6_cpg_inter	1:138671001-138672000	82.988	88.8699
404	404	1	1.44653e+08	1.44654e+08	1000	*	0.00160957	0.0138064	-9.28469	1	1.44653e+08	1.4471e+08	57226	+	intron:4477	NM_001107534	308789	Efl1	rn6_genes_introns	1:144653001-144654000	72.9697	80.9276
408	408	1	1.52254e+08	1.52255e+08	1000	*	0.00357144	0.0240105	8.57995	1	1.52077e+08	1.53092e+08	1.01503e+06	*	inter:862	NA	NA	NA	rn6_cpg_inter	1:152254001-152255000	68.857	63.5259
410	410	1	1.52421e+08	1.52422e+08	1000	*	8.23393e-06	0.00024985	-9.3419	1	1.52077e+08	1.53092e+08	1.01503e+06	*	inter:862	NA	NA	NA	rn6_cpg_inter	1:152421001-152422000	88.4	96.743
435	435	1	1.65608e+08	1.65609e+08	1000	*	0.00592305	0.033336	5.36375	1	1.65607e+08	1.65611e+08	4000	-	1to5kb:1906	NM_001106282	293149	Mrpl48	rn6_genes_1to5kb	1:165608001-165609000	90.9639	85.6171
437	437	1	1.66797e+08	1.66798e+08	1000	*	0.00768445	0.0400815	18.7834	1	1.66797e+08	1.66797e+08	129	+	exon:5706	NM_022947	65041	Clpb	rn6_genes_exons	1:166797001-166798000	66.4336	54.2597
441	441	1	1.67399e+08	1.674e+08	1000	*	0.000552411	0.00658044	7.23896	1	1.67374e+08	1.67462e+08	87229	+	intron:5089	NM_001108496	361618	Stim1	rn6_genes_introns	1:167399001-167400000	98.4848	92.6336
445	445	1	1.72356e+08	1.72357e+08	1000	*	0.00892358	0.043733	2.11433	1	1.71597e+08	1.73187e+08	1.58982e+06	*	inter:973	NA	NA	NA	rn6_cpg_inter	1:172356001-172357000	98.2092	96.0817
460	460	1	1.80928e+08	1.80929e+08	1000	*	0.000403234	0.00524894	8.96162	1	1.80881e+08	1.81183e+08	301919	*	inter:1021	NA	NA	NA	rn6_cpg_inter	1:180928001-180929000	95.5593	87.6899
462	462	1	1.81152e+08	1.81153e+08	1000	*	1.11955e-05	0.000319447	4.19478	1	1.80881e+08	1.81183e+08	301919	*	inter:1021	NA	NA	NA	rn6_cpg_inter	1:181152001-181153000	5.71248	2.8658
467	467	1	1.81826e+08	1.81827e+08	1000	*	0.00205175	0.0165163	4.24477	1	1.81789e+08	1.81864e+08	75266	*	inter:1025	NA	NA	NA	rn6_cpg_inter	1:181826001-181827000	14.222	11.4013
468	468	1	1.83258e+08	1.83259e+08	1000	*	0.000354203	0.00477685	-5.59872	1	1.83029e+08	1.83725e+08	696157	*	inter:1031	NA	NA	NA	rn6_cpg_inter	1:183258001-183259000	93.2099	96.4379
469	469	1	1.83987e+08	1.83988e+08	1000	*	0.0004009	0.00524881	16.7049	1	1.83894e+08	1.84008e+08	114285	+	intron:5449	NM_017229	29516	Pde3b	rn6_genes_introns	1:183987001-183988000	95.7692	84.2044
481	481	1	1.93753e+08	1.93754e+08	1000	*	0.00021255	0.00323574	2.42393	1	1.93464e+08	1.94236e+08	772086	*	inter:1086	NA	NA	NA	rn6_cpg_inter	1:193753001-193754000	2.04518	0.978202
486	486	1	1.96032e+08	1.96033e+08	1000	*	0.00818883	0.0413746	-3.27189	1	1.95909e+08	1.96778e+08	869322	*	inter:1091	NA	NA	NA	rn6_cpg_inter	1:196032001-196033000	81.4611	84.6969
490	490	1	1.96036e+08	1.96037e+08	1000	*	3.92927e-06	0.000140048	9.93249	1	1.95909e+08	1.96778e+08	869322	*	inter:1091	NA	NA	NA	rn6_cpg_inter	1:196036001-196037000	52.6286	42.572
504	504	1	2.01046e+08	2.01047e+08	1000	*	0.000621473	0.00717475	-11.2399	1	2.01028e+08	2.01067e+08	39065	-	intron:16119	NM_001106300	293526	Ate1	rn6_genes_introns	1:201046001-201047000	84.1042	96.9147
509	509	1	2.03825e+08	2.03826e+08	1000	*	0.000518459	0.00625902	7.82937	1	2.03531e+08	2.03967e+08	435559	*	inter:1174	NA	NA	NA	rn6_cpg_inter	1:203825001-203826000	95.8387	89.6727
517	517	1	2.06193e+08	2.06194e+08	1000	*	0.000651981	0.00740552	12.3148	1	2.05847e+08	2.06275e+08	428266	*	inter:1186	NA	NA	NA	rn6_cpg_inter	1:206193001-206194000	97.062	89.3072
519	519	1	2.06509e+08	2.0651e+08	1000	*	0.00168619	0.0143228	9.54782	1	2.06284e+08	2.06896e+08	612614	*	inter:1187	NA	NA	NA	rn6_cpg_inter	1:206509001-206510000	91.4326	85.4132
532	532	1	2.12885e+08	2.12886e+08	1000	*	2.15559e-05	0.000550032	-17.8258	1	2.12884e+08	2.12885e+08	1000	+	promoter:864	NM_001000232	293594	Or12j2	rn6_genes_promoters	1:212885001-212886000	60.8947	81.1998
535	535	1	2.14238e+08	2.14239e+08	1000	*	0.00724231	0.0384906	12.7642	1	2.14236e+08	2.14242e+08	5968	+	intron:6942	NM_139093	245925	Phrf1	rn6_genes_introns	1:214238001-214239000	39.8194	27.2144
538	538	1	2.19284e+08	2.19285e+08	1000	*	1.25869e-06	5.76802e-05	-12.065	1	2.19263e+08	2.1929e+08	26566	*	inter:1300	NA	NA	NA	rn6_cpg_inter	1:219284001-219285000	77.0833	87.4896
544	544	1	2.23575e+08	2.23576e+08	1000	*	5.23275e-05	0.00112439	20.7755	1	2.22912e+08	2.23643e+08	731588	*	inter:1402	NA	NA	NA	rn6_cpg_inter	1:223575001-223576000	94.4444	73.6975
549	549	1	2.30695e+08	2.30696e+08	1000	*	0.00460471	0.0286815	-3.45746	1	2.29644e+08	2.31526e+08	1.88195e+06	*	inter:1457	NA	NA	NA	rn6_cpg_inter	1:230695001-230696000	94.0069	97.0002
566	566	1	2.38393e+08	2.38394e+08	1000	*	0.0049391	0.0298936	4.14267	1	2.38382e+08	2.38411e+08	29598	-	intron:18179	NM_001108521	361739	Tmc1	rn6_genes_introns	1:238393001-238394000	96.1553	93.0794
579	579	1	2.43506e+08	2.43507e+08	1000	*	0.0044563	0.028175	10.7176	1	2.43482e+08	2.43518e+08	36192	+	intron:8734	NM_053706	114498	Dmrt1	rn6_genes_introns	1:243506001-243507000	92.2753	84.0729
582	582	1	2.44265e+08	2.44266e+08	1000	*	0.00110902	0.010959	-11.9174	1	2.43668e+08	2.44611e+08	942922	*	inter:1503	NA	NA	NA	rn6_cpg_inter	1:244265001-244266000	70.5421	81.2354
587	587	1	2.45716e+08	2.45717e+08	1000	*	0.00968976	0.0463921	6.77419	1	2.45521e+08	2.46106e+08	584801	*	inter:1507	NA	NA	NA	rn6_cpg_inter	1:245716001-245717000	97.2833	90.1572
596	596	1	2.4973e+08	2.49731e+08	1000	*	0.00798033	0.0406408	5.41899	1	2.49463e+08	2.49813e+08	349522	-	intron:18420	NM_001105731	54286	Prkg1	rn6_genes_introns	1:249730001-249731000	93.7513	88.8369
600	600	1	2.50791e+08	2.50792e+08	1000	*	0.000140266	0.00238607	14.6771	1	2.50785e+08	2.5081e+08	25076	-	intron:18448	NM_181386	353229	Sgms1	rn6_genes_introns	1:250791001-250792000	88.2353	73.992
604	604	1	2.54733e+08	2.54734e+08	1000	*	0.00567412	0.032609	6.78733	1	2.54734e+08	2.54734e+08	138	-	exon:21130	NM_013220	27064	Ankrd1	rn6_genes_exons	1:254733001-254734000	100	95.0356
606	606	1	2.55037e+08	2.55038e+08	1000	*	0.00675998	0.0367019	17.4269	1	2.54975e+08	2.55042e+08	67258	+	intron:9007	NM_001129882	681178	Pcgf5	rn6_genes_introns	1:255037001-255038000	91.0714	74.1169
620	620	2	63001	64000	1000	*	0.00159548	0.0138064	-4.30652	2	1	405318	405318	*	inter:1766	NA	NA	NA	rn6_cpg_inter	2:63001-64000	78.1698	81.9729
627	627	2	248001	249000	1000	*	0.000182005	0.00285793	10.269	2	1	405318	405318	*	inter:1766	NA	NA	NA	rn6_cpg_inter	2:248001-249000	22.0468	12.7311
629	629	2	266001	267000	1000	*	0.00116988	0.0112501	7.16829	2	1	405318	405318	*	inter:1766	NA	NA	NA	rn6_cpg_inter	2:266001-267000	92.6271	86.6783
647	647	2	787001	788000	1000	*	1.71455e-06	6.99991e-05	3.88196	2	555487	1.40681e+06	851326	*	inter:1768	NA	NA	NA	rn6_cpg_inter	2:787001-788000	6.26017	2.65393
655	655	2	955001	956000	1000	*	6.50423e-09	5.89311e-07	4.42639	2	555487	1.40681e+06	851326	*	inter:1768	NA	NA	NA	rn6_cpg_inter	2:955001-956000	10.3571	6.83641
660	660	2	1.362e+06	1.363e+06	1000	*	7.94253e-06	0.000247698	3.80109	2	555487	1.40681e+06	851326	*	inter:1768	NA	NA	NA	rn6_cpg_inter	2:1362001-1363000	13.7056	10.9864
665	665	2	2.222e+06	2.223e+06	1000	*	0.0020928	0.0166941	-6.09727	2	1.41517e+06	2.45253e+06	1.03736e+06	*	inter:1769	NA	NA	NA	rn6_cpg_inter	2:2222001-2223000	92.5473	97.2246
666	666	2	2.354e+06	2.355e+06	1000	*	1.6137e-10	2.01305e-08	4.14115	2	1.41517e+06	2.45253e+06	1.03736e+06	*	inter:1769	NA	NA	NA	rn6_cpg_inter	2:2354001-2355000	85.3327	81.3734
667	667	2	2.522e+06	2.523e+06	1000	*	4.33837e-09	4.3296e-07	6.7721	2	2.46187e+06	2.67854e+06	216673	*	inter:1770	NA	NA	NA	rn6_cpg_inter	2:2522001-2523000	15.579	11.5826
677	677	2	3.321e+06	3.322e+06	1000	*	0.00675414	0.0367019	2.5452	2	2.81839e+06	3.39649e+06	578099	*	inter:1773	NA	NA	NA	rn6_cpg_inter	2:3321001-3322000	94.1327	91.8528
689	689	2	4.834e+06	4.835e+06	1000	*	0.00292578	0.0210058	4.12954	2	4.36116e+06	5.54086e+06	1.1797e+06	*	inter:1776	NA	NA	NA	rn6_cpg_inter	2:4834001-4835000	97.1577	93.5844
705	705	2	1.469e+07	1.4691e+07	1000	*	0.00557923	0.0324591	4.05645	2	1.37012e+07	1.46976e+07	996352	*	inter:1795	NA	NA	NA	rn6_cpg_inter	2:14690001-14691000	87.604	83.9095
709	709	2	1.6036e+07	1.6037e+07	1000	*	5.73241e-06	0.000196517	-8.0514	2	1.47059e+07	1.62539e+07	1.54797e+06	*	inter:1796	NA	NA	NA	rn6_cpg_inter	2:16036001-16037000	86.0904	93.7576
716	716	2	1.7827e+07	1.7828e+07	1000	*	7.15476e-05	0.00143444	14.9493	2	1.76205e+07	1.85816e+07	961086	*	inter:1798	NA	NA	NA	rn6_cpg_inter	2:17827001-17828000	75.9194	66.2039
730	730	2	2.4131e+07	2.4132e+07	1000	*	1.48882e-06	6.32258e-05	11.6803	2	2.4126e+07	2.41342e+07	8185	+	intron:19747	NM_001107646	309969	Ap3b1	rn6_genes_introns	2:24131001-24132000	97.1098	88.3571
747	747	2	2.997e+07	2.9971e+07	1000	*	0.000421951	0.00538336	10.2629	2	2.99091e+07	3.0123e+07	213957	*	inter:1874	NA	NA	NA	rn6_cpg_inter	2:29970001-29971000	91.55	80.5324
777	777	2	4.794e+07	4.7941e+07	1000	*	0.0103574	0.048251	4.96007	2	4.72728e+07	4.84884e+07	1.21565e+06	*	inter:1936	NA	NA	NA	rn6_cpg_inter	2:47940001-47941000	96.7659	92.4428
794	794	2	6.2081e+07	6.2082e+07	1000	*	0.00987528	0.0470796	7.85793	2	6.20388e+07	6.2146e+07	107277	*	inter:1990	NA	NA	NA	rn6_cpg_inter	2:62081001-62082000	93.1263	87.8249
798	798	2	6.4561e+07	6.4562e+07	1000	*	7.09283e-07	3.57902e-05	10.6982	2	6.32506e+07	6.51404e+07	1.8898e+06	*	inter:1997	NA	NA	NA	rn6_cpg_inter	2:64561001-64562000	76.7044	67.0597
799	799	2	6.5293e+07	6.5294e+07	1000	*	0.00553775	0.0323401	5.54278	2	6.5149e+07	7.471e+07	9.56104e+06	*	inter:1998	NA	NA	NA	rn6_cpg_inter	2:65293001-65294000	89.3647	83.851
803	803	2	6.8415e+07	6.8416e+07	1000	*	0.00125911	0.0118083	-5.38967	2	6.5149e+07	7.471e+07	9.56104e+06	*	inter:1998	NA	NA	NA	rn6_cpg_inter	2:68415001-68416000	64.9048	69.6778
809	809	2	7.5248e+07	7.5249e+07	1000	*	0.00709673	0.0380774	7.75293	2	7.47183e+07	7.65068e+07	1.78853e+06	*	inter:1999	NA	NA	NA	rn6_cpg_inter	2:75248001-75249000	83.19	74.1457
811	811	2	7.555e+07	7.5551e+07	1000	*	4.67013e-05	0.00101811	-16.5163	2	7.47183e+07	7.65068e+07	1.78853e+06	*	inter:1999	NA	NA	NA	rn6_cpg_inter	2:75550001-75551000	82.1605	96.6049
820	820	2	7.9339e+07	7.934e+07	1000	*	9.88458e-05	0.00178995	-3.3842	2	7.93221e+07	7.94395e+07	117369	-	intron:25718	NM_001108545	361907	Fbxl7	rn6_genes_introns	2:79339001-79340000	90.2353	94.4194
822	822	2	8.0114e+07	8.0115e+07	1000	*	0.00919531	0.0445953	6.41803	2	7.94444e+07	8.01271e+07	682752	*	inter:2011	NA	NA	NA	rn6_cpg_inter	2:80114001-80115000	92.1833	86.7643
828	828	2	8.4659e+07	8.466e+07	1000	*	0.00525389	0.03121	8.35656	2	8.46586e+07	8.4661e+07	2424	+	intron:20654	NM_001008770	310201	Cmbl	rn6_genes_introns	2:84659001-84660000	97.271	89.6375
834	834	2	8.72e+07	8.7201e+07	1000	*	0.000877864	0.00921123	4.40547	2	8.53822e+07	8.81087e+07	2.72652e+06	*	inter:2024	NA	NA	NA	rn6_cpg_inter	2:87200001-87201000	95.2722	90.8387
836	836	2	8.8028e+07	8.8029e+07	1000	*	3.08822e-05	0.000722087	9.71113	2	8.53822e+07	8.81087e+07	2.72652e+06	*	inter:2024	NA	NA	NA	rn6_cpg_inter	2:88028001-88029000	87.3808	77.5901
838	838	2	8.8688e+07	8.8689e+07	1000	*	0.00980982	0.046867	11.9535	2	8.84181e+07	8.86906e+07	272473	*	inter:2029	NA	NA	NA	rn6_cpg_inter	2:88688001-88689000	75.9483	61.8404
840	840	2	9.2066e+07	9.2067e+07	1000	*	0.00154399	0.0136764	11.961	2	8.98469e+07	9.22608e+07	2.4139e+06	*	inter:2031	NA	NA	NA	rn6_cpg_inter	2:92066001-92067000	96.4912	86.3675
842	842	2	9.3298e+07	9.3299e+07	1000	*	0.000724095	0.00800947	8.07198	2	9.2269e+07	9.35148e+07	1.24571e+06	*	inter:2032	NA	NA	NA	rn6_cpg_inter	2:93298001-93299000	76.0432	64.2658
871	871	2	1.10165e+08	1.10166e+08	1000	*	0.00111276	0.010959	3.78518	2	1.09313e+08	1.10778e+08	1.46583e+06	*	inter:2069	NA	NA	NA	rn6_cpg_inter	2:110165001-110166000	82.8313	79.8331
872	872	2	1.10546e+08	1.10547e+08	1000	*	0.000576853	0.00679947	9.51516	2	1.09313e+08	1.10778e+08	1.46583e+06	*	inter:2069	NA	NA	NA	rn6_cpg_inter	2:110546001-110547000	74.5404	62.3509
909	909	2	1.34334e+08	1.34335e+08	1000	*	0.00128898	0.0119973	5.09091	2	1.32916e+08	1.36988e+08	4.07215e+06	*	inter:2152	NA	NA	NA	rn6_cpg_inter	2:134334001-134335000	98.1839	93.7885
911	911	2	1.35887e+08	1.35888e+08	1000	*	0.000174178	0.00277382	-10.7993	2	1.32916e+08	1.36988e+08	4.07215e+06	*	inter:2152	NA	NA	NA	rn6_cpg_inter	2:135887001-135888000	80.3254	93.5718
917	917	2	1.38475e+08	1.38476e+08	1000	*	0.00538008	0.0317127	7.3239	2	1.38204e+08	1.38948e+08	743364	*	inter:2154	NA	NA	NA	rn6_cpg_inter	2:138475001-138476000	95.2297	88.0196
922	922	2	1.4095e+08	1.40951e+08	1000	*	6.64031e-07	3.39911e-05	7.44704	2	1.40743e+08	1.41025e+08	282054	-	intron:26316	NM_001107675	310405	Maml3	rn6_genes_introns	2:140950001-140951000	96.3648	90.2069
930	930	2	1.48588e+08	1.48589e+08	1000	*	0.00874125	0.0432336	2.59937	2	1.48055e+08	1.48603e+08	548207	*	inter:2195	NA	NA	NA	rn6_cpg_inter	2:148588001-148589000	84.4601	82.382
933	933	2	1.48696e+08	1.48697e+08	1000	*	0.000660871	0.00747585	3.8574	2	1.48614e+08	1.48718e+08	103991	*	inter:2196	NA	NA	NA	rn6_cpg_inter	2:148696001-148697000	92.0859	87.5566
937	937	2	1.52101e+08	1.52102e+08	1000	*	0.00955809	0.0458595	-8.09501	2	1.5169e+08	1.5282e+08	1.13027e+06	*	inter:2204	NA	NA	NA	rn6_cpg_inter	2:152101001-152102000	79.5548	87.2035
947	947	2	1.63844e+08	1.63845e+08	1000	*	0.00172297	0.0144901	8.46561	2	1.63628e+08	1.64115e+08	487159	*	inter:2236	NA	NA	NA	rn6_cpg_inter	2:163844001-163845000	100	89.8816
950	950	2	1.68805e+08	1.68806e+08	1000	*	0.000976949	0.00990381	2.92023	2	1.67822e+08	1.70457e+08	2.6354e+06	*	inter:2249	NA	NA	NA	rn6_cpg_inter	2:168805001-168806000	98.9001	94.781
951	951	2	1.68836e+08	1.68837e+08	1000	*	0.000964854	0.00984789	6.94694	2	1.67822e+08	1.70457e+08	2.6354e+06	*	inter:2249	NA	NA	NA	rn6_cpg_inter	2:168836001-168837000	98.4205	91.5383
957	957	2	1.73878e+08	1.73879e+08	1000	*	1.57816e-06	6.50217e-05	-25.4165	2	1.72464e+08	1.74008e+08	1.54402e+06	*	inter:2252	NA	NA	NA	rn6_cpg_inter	2:173878001-173879000	69.6169	92.3005
967	967	2	1.76047e+08	1.76048e+08	1000	*	1.30647e-06	5.92651e-05	26.4191	2	1.74547e+08	1.77783e+08	3.23598e+06	*	inter:2255	NA	NA	NA	rn6_cpg_inter	2:176047001-176048000	94.3128	69.0155
969	969	2	1.76406e+08	1.76407e+08	1000	*	0.00883163	0.0434534	4.64587	2	1.74547e+08	1.77783e+08	3.23598e+06	*	inter:2255	NA	NA	NA	rn6_cpg_inter	2:176406001-176407000	82.1789	77.1572
973	973	2	1.79016e+08	1.79017e+08	1000	*	0.00153159	0.0135934	-20.1099	2	1.78394e+08	1.79701e+08	1.30636e+06	*	inter:2260	NA	NA	NA	rn6_cpg_inter	2:179016001-179017000	26.9231	44.4607
978	978	2	1.80239e+08	1.8024e+08	1000	*	0.00715125	0.0382784	-7.79845	2	1.79956e+08	1.80853e+08	896753	*	inter:2263	NA	NA	NA	rn6_cpg_inter	2:180239001-180240000	93.0233	97.4663
982	982	2	1.80364e+08	1.80365e+08	1000	*	0.000237744	0.00353539	12.3925	2	1.79956e+08	1.80853e+08	896753	*	inter:2263	NA	NA	NA	rn6_cpg_inter	2:180364001-180365000	93.7583	81.9165
985	985	2	1.80954e+08	1.80955e+08	1000	*	0.00296678	0.0212158	13.9664	2	1.80955e+08	1.80955e+08	57	+	exon:24756	NM_022227	63866	Asic5	rn6_genes_exons	2:180954001-180955000	84.4844	73.6861
988	988	2	1.81542e+08	1.81543e+08	1000	*	0.00232633	0.01792	5.25215	2	1.81336e+08	1.8187e+08	533767	*	inter:2265	NA	NA	NA	rn6_cpg_inter	2:181542001-181543000	71.8049	68.2492
1002	1002	2	1.82592e+08	1.82593e+08	1000	*	0.000653005	0.00740552	-6.96351	2	1.82119e+08	1.82719e+08	600128	*	inter:2269	NA	NA	NA	rn6_cpg_inter	2:182592001-182593000	87.1057	93.3458
1004	1004	2	1.8396e+08	1.83961e+08	1000	*	7.41188e-05	0.00147284	-5.38113	2	1.83816e+08	1.84077e+08	261020	*	inter:2281	NA	NA	NA	rn6_cpg_inter	2:183960001-183961000	1.46199	6.82952
1010	1010	2	1.87697e+08	1.87698e+08	1000	*	0.0024479	0.0183834	2.48773	2	1.87697e+08	1.87698e+08	1000	+	promoter:2894	NM_001004226	295231	Glmp	rn6_genes_promoters	2:187697001-187698000	81.9029	77.8232
1017	1017	2	1.90623e+08	1.90624e+08	1000	*	6.61365e-05	0.00135006	2.53807	2	1.90624e+08	1.90628e+08	4000	+	1to5kb:2943	NM_176076	295176	S100vp	rn6_genes_1to5kb	2:190623001-190624000	1.98413	0
1027	1027	2	1.9608e+08	1.96081e+08	1000	*	0.00816234	0.0413581	2.39181	2	1.9605e+08	1.96116e+08	65988	*	inter:2385	NA	NA	NA	rn6_cpg_inter	2:196080001-196081000	3.16714	1.5054
1045	1045	2	2.1683e+08	2.16831e+08	1000	*	0.00478759	0.0293324	12.7727	2	2.16514e+08	2.18655e+08	2.1408e+06	*	inter:2540	NA	NA	NA	rn6_cpg_inter	2:216830001-216831000	73.67	68.3976
1047	1047	2	2.17829e+08	2.1783e+08	1000	*	2.15496e-06	8.56437e-05	-7.52034	2	2.16514e+08	2.18655e+08	2.1408e+06	*	inter:2540	NA	NA	NA	rn6_cpg_inter	2:217829001-217830000	89.2073	95.5772
1055	1055	2	2.21517e+08	2.21518e+08	1000	*	2.094e-05	0.000537369	-12.443	2	2.21104e+08	2.2182e+08	715644	*	inter:2554	NA	NA	NA	rn6_cpg_inter	2:221517001-221518000	71.3693	83.5326
1062	1062	2	2.25592e+08	2.25593e+08	1000	*	9.54283e-05	0.00175639	3.76269	2	2.25592e+08	2.256e+08	8062	+	intron:23620	NM_001009405	310833	Arhgap29	rn6_genes_introns	2:225592001-225593000	97.1384	93.6812
1069	1069	2	2.27559e+08	2.2756e+08	1000	*	0.0045025	0.0283198	-20.6301	2	2.27555e+08	2.27562e+08	6621	+	intron:23743	NM_001309453	310843	Sec24d	rn6_genes_introns	2:227559001-227560000	45.2172	62.0037
1075	1075	2	2.33521e+08	2.33522e+08	1000	*	0.00461134	0.028683	3.14465	2	2.33473e+08	2.33598e+08	125599	*	inter:2602	NA	NA	NA	rn6_cpg_inter	2:233521001-233522000	100	96.8531
1078	1078	2	2.34918e+08	2.34919e+08	1000	*	0.00893477	0.043733	15.1147	2	2.34616e+08	2.35253e+08	637064	*	inter:2606	NA	NA	NA	rn6_cpg_inter	2:234918001-234919000	92.5697	77.6309
1082	1082	2	2.36965e+08	2.36966e+08	1000	*	0.00114454	0.0111256	4.78261	2	2.3661e+08	2.37147e+08	536692	*	inter:2618	NA	NA	NA	rn6_cpg_inter	2:236965001-236966000	100	95.5959
1085	1085	2	2.40652e+08	2.40653e+08	1000	*	1.20696e-07	8.0901e-06	4.96905	2	2.40652e+08	2.40652e+08	94	+	exon:27239	NM_031237	81920	Ube2d3	rn6_genes_exons	2:240652001-240653000	98.9853	94.7866
1093	1093	3	2001	3000	1000	*	0.00763253	0.0399499	-3.51427	3	1	390023	390023	*	inter:2719	NA	NA	NA	rn6_cpg_inter	3:2001-3000	73.4519	78.1591
1098	1098	3	86001	87000	1000	*	0.00124974	0.0117909	-5.99791	3	1	390023	390023	*	inter:2719	NA	NA	NA	rn6_cpg_inter	3:86001-87000	69.6233	78.334
1107	1107	3	325001	326000	1000	*	1.67478e-10	2.03278e-08	4.72631	3	1	390023	390023	*	inter:2719	NA	NA	NA	rn6_cpg_inter	3:325001-326000	96.7377	92.9875
1114	1114	3	406001	407000	1000	*	0.00691088	0.0372582	-4.65558	3	405429	407828	2400	-	intron:35228	NM_001134447	296532	Spopl	rn6_genes_introns	3:406001-407000	92.9934	97.0726
1115	1115	3	407001	408000	1000	*	0.00310583	0.021862	-2.19842	3	407829	407951	123	-	exon:40053	NM_001134447	296532	Spopl	rn6_genes_exons	3:407001-408000	89.8966	89.8263
1128	1128	3	494001	495000	1000	*	1.51777e-14	3.2458e-12	4.30193	3	494736	496735	2000	*	shelf:5644	NA	NA	NA	rn6_cpg_shelves	3:494001-495000	91.695	88.4601
1144	1144	3	844001	845000	1000	*	0.00577495	0.032954	5.0499	3	503179	1.4743e+06	971126	*	inter:2722	NA	NA	NA	rn6_cpg_inter	3:844001-845000	92.3739	89.4124
1145	1145	3	845001	846000	1000	*	4.50626e-05	0.000989502	2.51888	3	503179	1.4743e+06	971126	*	inter:2722	NA	NA	NA	rn6_cpg_inter	3:845001-846000	96.8351	94.756
1150	1150	3	852001	853000	1000	*	0.0025087	0.0186529	-4.7202	3	503179	1.4743e+06	971126	*	inter:2722	NA	NA	NA	rn6_cpg_inter	3:852001-853000	88.6782	92.0535
1152	1152	3	872001	873000	1000	*	1.60728e-05	0.000429651	4.108	3	503179	1.4743e+06	971126	*	inter:2722	NA	NA	NA	rn6_cpg_inter	3:872001-873000	78.6531	75.7809
1164	1164	3	948001	949000	1000	*	0.00292369	0.0210058	6.46208	3	503179	1.4743e+06	971126	*	inter:2722	NA	NA	NA	rn6_cpg_inter	3:948001-949000	83.4932	78.2977
1169	1169	3	981001	982000	1000	*	0.00168713	0.0143228	-1.69514	3	503179	1.4743e+06	971126	*	inter:2722	NA	NA	NA	rn6_cpg_inter	3:981001-982000	84.4105	85.6197
1170	1170	3	982001	983000	1000	*	9.72042e-06	0.000289096	2.55855	3	503179	1.4743e+06	971126	*	inter:2722	NA	NA	NA	rn6_cpg_inter	3:982001-983000	94.3327	91.7544
1172	1172	3	1.041e+06	1.042e+06	1000	*	0.00579057	0.0329593	1.29633	3	503179	1.4743e+06	971126	*	inter:2722	NA	NA	NA	rn6_cpg_inter	3:1041001-1042000	88.96	85.8377
1180	1180	3	1.075e+06	1.076e+06	1000	*	0.00589198	0.0333014	5.30697	3	503179	1.4743e+06	971126	*	inter:2722	NA	NA	NA	rn6_cpg_inter	3:1075001-1076000	73.7178	69.3063
1198	1198	3	1.183e+06	1.184e+06	1000	*	0.00251547	0.0186723	11.804	3	503179	1.4743e+06	971126	*	inter:2722	NA	NA	NA	rn6_cpg_inter	3:1183001-1184000	78.4274	71.6328
1206	1206	3	1.497e+06	1.498e+06	1000	*	0.00148557	0.0133165	3.6293	3	1.48497e+06	1.50047e+06	15498	+	intron:29406	NM_001134881	311785	Psd4	rn6_genes_introns	3:1497001-1498000	86.2267	83.2147
1214	1214	3	1.525e+06	1.526e+06	1000	*	0.00175497	0.0147041	8.95594	3	1.48263e+06	1.57931e+06	96684	*	inter:2723	NA	NA	NA	rn6_cpg_inter	3:1525001-1526000	75.5179	66.0427
1225	1225	3	1.576e+06	1.577e+06	1000	*	6.90105e-06	0.000226219	5.34236	3	1.55078e+06	1.5844e+06	33618	-	intron:35258	NM_031141	81819	Pax8	rn6_genes_introns	3:1576001-1577000	94.1889	89.4606
1230	1230	3	1.596e+06	1.597e+06	1000	*	0.00671997	0.0365959	-5.07752	3	1.58774e+06	1.83695e+06	249210	*	inter:2724	NA	NA	NA	rn6_cpg_inter	3:1596001-1597000	93.1452	96.9793
1235	1235	3	1.611e+06	1.612e+06	1000	*	0.000438013	0.00553018	-24.3058	3	1.58774e+06	1.83695e+06	249210	*	inter:2724	NA	NA	NA	rn6_cpg_inter	3:1611001-1612000	47.0841	71.3277
1240	1240	3	2.198e+06	2.199e+06	1000	*	0.00758983	0.0397727	3.33684	3	2.19313e+06	2.20125e+06	8121	+	intron:29434	NM_144738	246246	Pnpla7	rn6_genes_introns	3:2198001-2199000	95.3761	91.7276
1247	1247	3	2.229e+06	2.23e+06	1000	*	1.54567e-94	8.67683e-92	8.48484	3	2.22895e+06	2.22902e+06	70	+	exon:33416	NM_144738	246246	Pnpla7	rn6_genes_exons	3:2229001-2230000	22.9193	19.6459
1248	1248	3	2.23e+06	2.231e+06	1000	*	2.66379e-40	1.08753e-37	3.11533	3	2.22902e+06	2.23735e+06	8330	+	intron:29446	NM_144738	246246	Pnpla7	rn6_genes_introns	3:2230001-2231000	34.7328	33.4697
1249	1249	3	2.231e+06	2.232e+06	1000	*	8.41198e-24	2.69839e-21	2.6176	3	2.22902e+06	2.23735e+06	8330	+	intron:29446	NM_144738	246246	Pnpla7	rn6_genes_introns	3:2231001-2232000	30.1179	27.4213
1250	1250	3	2.232e+06	2.233e+06	1000	*	0	0	14.1067	3	2.22902e+06	2.23735e+06	8330	+	intron:29446	NM_144738	246246	Pnpla7	rn6_genes_introns	3:2232001-2233000	24.4631	18.5983
1251	1251	3	2.233e+06	2.234e+06	1000	*	0	0	15.043	3	2.22902e+06	2.23735e+06	8330	+	intron:29446	NM_144738	246246	Pnpla7	rn6_genes_introns	3:2233001-2234000	32.1821	27.6816
1252	1252	3	2.234e+06	2.235e+06	1000	*	2.19246e-226	1.40659e-223	8.57999	3	2.22902e+06	2.23735e+06	8330	+	intron:29446	NM_144738	246246	Pnpla7	rn6_genes_introns	3:2234001-2235000	37.4685	34.0448
1253	1253	3	2.235e+06	2.236e+06	1000	*	4.02738e-72	1.80866e-69	4.26352	3	2.22902e+06	2.23735e+06	8330	+	intron:29446	NM_144738	246246	Pnpla7	rn6_genes_introns	3:2235001-2236000	32.1241	31.8111
1254	1254	3	2.236e+06	2.237e+06	1000	*	2.05938e-235	1.54142e-232	6.55564	3	2.22902e+06	2.23735e+06	8330	+	intron:29446	NM_144738	246246	Pnpla7	rn6_genes_introns	3:2236001-2237000	29.6624	27.3969
1255	1255	3	2.237e+06	2.238e+06	1000	*	1.21709e-254	1.09317e-251	14.317	3	2.23735e+06	2.2375e+06	150	+	exon:33417	NM_144738	246246	Pnpla7	rn6_genes_exons	3:2237001-2238000	32.4114	24.0382
1256	1256	3	2.238e+06	2.239e+06	1000	*	3.78862e-73	1.89048e-70	4.25957	3	2.2375e+06	2.24763e+06	10137	+	intron:29447	NM_144738	246246	Pnpla7	rn6_genes_introns	3:2238001-2239000	39.4529	37.1437
1257	1257	3	2.239e+06	2.24e+06	1000	*	0	0	17.1762	3	2.2375e+06	2.24763e+06	10137	+	intron:29447	NM_144738	246246	Pnpla7	rn6_genes_introns	3:2239001-2240000	36.3009	28.594
1258	1258	3	2.24e+06	2.241e+06	1000	*	7.11216e-295	7.98501e-292	11.1908	3	2.2375e+06	2.24763e+06	10137	+	intron:29447	NM_144738	246246	Pnpla7	rn6_genes_introns	3:2240001-2241000	43.2136	38.0536
1263	1263	3	2.246e+06	2.247e+06	1000	*	0.000314949	0.00436545	2.43356	3	2.2375e+06	2.24763e+06	10137	+	intron:29447	NM_144738	246246	Pnpla7	rn6_genes_introns	3:2246001-2247000	93.1925	89.809
1277	1277	3	2.575e+06	2.576e+06	1000	*	0.0043633	0.0277552	1.24814	3	2.57439e+06	2.57839e+06	4000	-	1to5kb:4575	NM_031973	83799	Dpp7	rn6_genes_1to5kb	3:2575001-2576000	10.8125	11.6853
1279	1279	3	2.577e+06	2.578e+06	1000	*	7.14721e-14	1.2839e-11	5.42191	3	2.57439e+06	2.57839e+06	4000	-	1to5kb:4575	NM_031973	83799	Dpp7	rn6_genes_1to5kb	3:2577001-2578000	51.9034	49.8215
1282	1282	3	2.59e+06	2.591e+06	1000	*	0.00731951	0.0388091	-11.8335	3	2.59033e+06	2.59133e+06	1000	+	promoter:3774	NM_001109418	680531	Sapcd2	rn6_genes_promoters	3:2590001-2591000	77.7056	91.1876
1287	1287	3	2.931e+06	2.932e+06	1000	*	0.00924292	0.0446815	5.3999	3	2.92136e+06	3.30688e+06	385525	*	inter:2753	NA	NA	NA	rn6_cpg_inter	3:2931001-2932000	92.6566	87.2583
1288	1288	3	3.107e+06	3.108e+06	1000	*	0.00108665	0.0108205	19.2131	3	2.92136e+06	3.30688e+06	385525	*	inter:2753	NA	NA	NA	rn6_cpg_inter	3:3107001-3108000	68.5354	47.4921
1294	1294	3	4.027e+06	4.028e+06	1000	*	0.00772476	0.0401613	8.27834	3	3.95503e+06	4.03371e+06	78686	*	inter:2772	NA	NA	NA	rn6_cpg_inter	3:4027001-4028000	97.7386	87.8918
1296	1296	3	4.029e+06	4.03e+06	1000	*	4.11072e-10	4.73355e-08	5.15945	3	4.02994e+06	4.03394e+06	4000	+	1to5kb:3795	NM_139104	245963	Egfl7	rn6_genes_1to5kb	3:4029001-4030000	6.20191	2.49112
1297	1297	3	4.03e+06	4.031e+06	1000	*	5.83708e-05	0.00122494	6.03872	3	4.02994e+06	4.03394e+06	4000	+	1to5kb:3795	NM_139104	245963	Egfl7	rn6_genes_1to5kb	3:4030001-4031000	7.27263	2.48884
1303	1303	3	4.914e+06	4.915e+06	1000	*	6.04985e-06	0.000205828	2.12365	3	4.87712e+06	4.93332e+06	56193	*	inter:2778	NA	NA	NA	rn6_cpg_inter	3:4914001-4915000	99.4039	97.2224
1314	1314	3	7.409e+06	7.41e+06	1000	*	0.00368435	0.0245127	-14.401	3	7.40995e+06	7.41003e+06	89	-	exon:40959	NM_001109473	685539	Gtf3c4	rn6_genes_exons	3:7409001-7410000	78.1905	91.4382
1315	1315	3	7.745e+06	7.746e+06	1000	*	1.02762e-06	4.96229e-05	17.2697	3	7.74498e+06	7.74515e+06	168	-	exon:40975	NM_001107825	311836	Ntng2	rn6_genes_exons	3:7745001-7746000	83.8552	71.3957
1328	1328	3	1.1066e+07	1.1067e+07	1000	*	0.00695283	0.0373946	-15.2121	3	1.10656e+07	1.10692e+07	3590	+	intron:30302	NM_001168559	296634	Nup214	rn6_genes_introns	3:11066001-11067000	69.5238	88.4384
1338	1338	3	1.4404e+07	1.4405e+07	1000	*	0.00214369	0.0168897	10	3	1.43995e+07	1.4452e+07	52513	*	inter:2927	NA	NA	NA	rn6_cpg_inter	3:14404001-14405000	100	88.8367
1343	1343	3	1.6449e+07	1.645e+07	1000	*	0.0015745	0.0137835	-16.954	3	1.57763e+07	1.70105e+07	1.23417e+06	*	inter:2945	NA	NA	NA	rn6_cpg_inter	3:16449001-16450000	77.149	87.9641
1344	1344	3	1.66e+07	1.6601e+07	1000	*	0.000840535	0.00894494	17.6712	3	1.57763e+07	1.70105e+07	1.23417e+06	*	inter:2945	NA	NA	NA	rn6_cpg_inter	3:16600001-16601000	25.2838	6.47175
1351	1351	3	1.8179e+07	1.818e+07	1000	*	0.000857535	0.00906144	11.3191	3	1.70188e+07	1.92146e+07	2.19581e+06	*	inter:2946	NA	NA	NA	rn6_cpg_inter	3:18179001-18180000	81.8421	71.3748
1353	1353	3	1.8389e+07	1.839e+07	1000	*	0.0020758	0.0166468	13.5836	3	1.70188e+07	1.92146e+07	2.19581e+06	*	inter:2946	NA	NA	NA	rn6_cpg_inter	3:18389001-18390000	36.5758	21.6492
1369	1369	3	3.3661e+07	3.3662e+07	1000	*	2.3002e-05	0.00057969	-11.0444	3	3.36418e+07	3.3666e+07	24161	+	intron:30635	NM_001108581	362132	Epc2	rn6_genes_introns	3:33661001-33662000	84.5996	96.1461
1370	1370	3	3.3662e+07	3.3663e+07	1000	*	0.00169864	0.0143662	-11.6594	3	3.36418e+07	3.3666e+07	24161	+	intron:30635	NM_001108581	362132	Epc2	rn6_genes_introns	3:33662001-33663000	84.1056	96.4259
1377	1377	3	4.3115e+07	4.3116e+07	1000	*	0.00473745	0.0291046	-5.17241	3	4.3116e+07	4.31168e+07	866	-	exon:41846	NM_019328	54278	Nr4a2	rn6_genes_exons	3:43115001-43116000	96	98.6111
1391	1391	3	5.3454e+07	5.3455e+07	1000	*	0.0101027	0.047608	8.99557	3	5.27374e+07	5.36954e+07	957931	*	inter:3034	NA	NA	NA	rn6_cpg_inter	3:53454001-53455000	91.9101	85.2805
1394	1394	3	5.5953e+07	5.5954e+07	1000	*	0.00307094	0.0217529	9.06935	3	5.59526e+07	5.59566e+07	4000	-	1to5kb:4750	NM_001191738	311112	Fastkd1	rn6_genes_1to5kb	3:55953001-55954000	87.4179	82.2005
1403	1403	3	6.1264e+07	6.1265e+07	1000	*	0.00398327	0.0258878	-8.78322	3	6.11077e+07	6.14899e+07	382127	*	inter:3078	NA	NA	NA	rn6_cpg_inter	3:61264001-61265000	82.8209	90.8757
1409	1409	3	6.9464e+07	6.9465e+07	1000	*	0.0002334	0.00349392	8.34057	3	6.92723e+07	7.10162e+07	1.74396e+06	*	inter:3117	NA	NA	NA	rn6_cpg_inter	3:69464001-69465000	71.3932	62.9916
1411	1411	3	7.1503e+07	7.1504e+07	1000	*	0.0028894	0.0209065	6.95812	3	7.12143e+07	7.2057e+07	842699	*	inter:3120	NA	NA	NA	rn6_cpg_inter	3:71503001-71504000	92.82	87.4678
1412	1412	3	7.1504e+07	7.1505e+07	1000	*	0.00210195	0.0167162	8.29694	3	7.12143e+07	7.2057e+07	842699	*	inter:3120	NA	NA	NA	rn6_cpg_inter	3:71504001-71505000	100	93.8085
1426	1426	3	8.6055e+07	8.6056e+07	1000	*	0.00424117	0.0272096	-15.3481	3	8.59949e+07	8.66212e+07	626275	+	intron:31744	NM_001107753	311236	Lrrc4c	rn6_genes_introns	3:86055001-86056000	73.5153	86.872
1427	1427	3	8.6217e+07	8.6218e+07	1000	*	0.0102773	0.0480275	4.2276	3	8.59949e+07	8.66212e+07	626275	+	intron:31744	NM_001107753	311236	Lrrc4c	rn6_genes_introns	3:86217001-86218000	94.4191	89.5338
1454	1454	3	1.06988e+08	1.06989e+08	1000	*	1.0492e-06	5.01261e-05	-26.884	3	1.06141e+08	1.07554e+08	1.41283e+06	*	inter:3241	NA	NA	NA	rn6_cpg_inter	3:106988001-106989000	58.9181	82.4009
1460	1460	3	1.13879e+08	1.1388e+08	1000	*	0.00638325	0.0353037	10.7191	3	1.13877e+08	1.13885e+08	7985	+	intron:32458	NM_001271283	362204	Golm2	rn6_genes_introns	3:113879001-113880000	89.2972	74.5541
1488	1488	3	1.31161e+08	1.31162e+08	1000	*	0.00352203	0.0238377	-5.29956	3	1.3012e+08	1.31326e+08	1.20616e+06	*	inter:3427	NA	NA	NA	rn6_cpg_inter	3:131161001-131162000	83.2187	86.8032
1497	1497	3	1.36812e+08	1.36813e+08	1000	*	0.0063467	0.0351882	7.98661	3	1.36786e+08	1.36875e+08	88188	-	intron:39721	NM_001107783	311478	Kif16b	rn6_genes_introns	3:136812001-136813000	78.6999	72.2746
1500	1500	3	1.36896e+08	1.36897e+08	1000	*	0.0103317	0.0481815	4.958	3	1.36896e+08	1.36897e+08	117	-	exon:45166	NM_001107783	311478	Kif16b	rn6_genes_exons	3:136896001-136897000	59.8095	54.8182
1503	1503	3	1.386e+08	1.38601e+08	1000	*	0.00353069	0.0238436	-3.01207	3	1.38598e+08	1.38609e+08	11274	+	intron:33394	NM_001024313	499900	Zfp133	rn6_genes_introns	3:138600001-138601000	93.2223	95.8875
1505	1505	3	1.38958e+08	1.38959e+08	1000	*	0.00107218	0.0107443	-4.80976	3	1.38775e+08	1.38997e+08	222572	*	inter:3447	NA	NA	NA	rn6_cpg_inter	3:138958001-138959000	85.688	89.9287
1510	1510	3	1.44239e+08	1.4424e+08	1000	*	0.000430025	0.00547083	12.3179	3	1.44147e+08	1.45028e+08	881008	*	inter:3470	NA	NA	NA	rn6_cpg_inter	3:144239001-144240000	72.265	62.9548
1511	1511	3	1.45721e+08	1.45722e+08	1000	*	0.00116237	0.0112255	-5.75457	3	1.45695e+08	1.46108e+08	413126	*	inter:3475	NA	NA	NA	rn6_cpg_inter	3:145721001-145722000	88.9802	94.4973
1517	1517	3	1.47703e+08	1.47704e+08	1000	*	0.000333047	0.00454615	-13.8628	3	1.47648e+08	1.47709e+08	61534	*	inter:3500	NA	NA	NA	rn6_cpg_inter	3:147703001-147704000	79.4048	92.8841
1518	1518	3	1.47704e+08	1.47705e+08	1000	*	4.17019e-07	2.37063e-05	-10.785	3	1.47648e+08	1.47709e+08	61534	*	inter:3500	NA	NA	NA	rn6_cpg_inter	3:147704001-147705000	84.9524	94.6062
1522	1522	3	1.51354e+08	1.51355e+08	1000	*	0.00579009	0.0329593	10.345	3	1.51353e+08	1.51355e+08	2622	+	exon:38622	NM_031757	83513	Mmp24	rn6_genes_exons	3:151354001-151355000	84.5636	75.2675
1531	1531	3	1.5394e+08	1.53941e+08	1000	*	0.000482854	0.00600679	14.2052	3	1.53898e+08	1.5404e+08	141510	*	inter:3594	NA	NA	NA	rn6_cpg_inter	3:153940001-153941000	85.9759	72.5044
1533	1533	3	1.54106e+08	1.54107e+08	1000	*	0.00040594	0.00525372	-8.34467	3	1.54048e+08	1.54132e+08	83125	*	inter:3595	NA	NA	NA	rn6_cpg_inter	3:154106001-154107000	71.535	77.3831
1537	1537	3	1.55222e+08	1.55223e+08	1000	*	0.00238736	0.0181411	11.2498	3	1.55189e+08	1.55242e+08	53046	+	intron:34242	NM_001191072	680616	Ppp1r16b	rn6_genes_introns	3:155222001-155223000	83.2431	70.9985
1542	1542	3	1.56205e+08	1.56206e+08	1000	*	0.00397953	0.0258878	4.14721	3	1.55678e+08	1.56336e+08	657741	*	inter:3614	NA	NA	NA	rn6_cpg_inter	3:156205001-156206000	97.4437	93.6926
1543	1543	3	1.56715e+08	1.56716e+08	1000	*	0.0100865	0.0475813	14.9191	3	1.56715e+08	1.56715e+08	150	+	exon:38972	NM_022615	64550	Top1	rn6_genes_exons	3:156715001-156716000	55.5706	43.3522
1573	1573	3	1.61641e+08	1.61642e+08	1000	*	0.00823696	0.0414238	6.61407	3	1.61587e+08	1.61871e+08	283086	-	intron:40510	NM_019161	29182	Cdh22	rn6_genes_introns	3:161641001-161642000	94.8854	88.6378
1576	1576	3	1.62083e+08	1.62084e+08	1000	*	6.18379e-05	0.00127389	13.6063	3	1.6208e+08	1.62143e+08	63719	*	inter:3678	NA	NA	NA	rn6_cpg_inter	3:162083001-162084000	89.9466	80.8887
1601	1601	3	1.6405e+08	1.64051e+08	1000	*	0.0100289	0.0474595	1.37729	3	1.6405e+08	1.6405e+08	114	-	exon:46300	NM_001108608	362275	B4galt5	rn6_genes_exons	3:164050001-164051000	89.7057	88.6372
1603	1603	3	1.64069e+08	1.6407e+08	1000	*	0.000500268	0.00615523	-5.00503	3	1.6399e+08	1.64092e+08	101295	*	inter:3703	NA	NA	NA	rn6_cpg_inter	3:164069001-164070000	81.3415	87.529
1608	1608	3	1.64129e+08	1.6413e+08	1000	*	0.000832581	0.00888135	-15.1143	3	1.64101e+08	1.6417e+08	69469	*	inter:3704	NA	NA	NA	rn6_cpg_inter	3:164129001-164130000	74.4949	89.0135
1610	1610	3	1.6421e+08	1.64211e+08	1000	*	0.00532988	0.0315213	-8.74933	3	1.64208e+08	1.64214e+08	5488	+	intron:34742	NM_001025281	311651	Slc9a8	rn6_genes_introns	3:164210001-164211000	73.6354	81.8085
1611	1611	3	1.64258e+08	1.64259e+08	1000	*	3.12462e-06	0.000114085	3.41755	3	1.64258e+08	1.64258e+08	108	+	exon:39490	NM_001001517	362277	Rnf114	rn6_genes_exons	3:164258001-164259000	88.4554	86.313
1612	1612	3	1.64259e+08	1.6426e+08	1000	*	0.00291163	0.0210058	7.50095	3	1.64259e+08	1.6426e+08	1496	+	exon:39491	NM_001001517	362277	Rnf114	rn6_genes_exons	3:164259001-164260000	98.1649	89.6857
1613	1613	3	1.64527e+08	1.64528e+08	1000	*	9.65352e-05	0.00176484	9.42623	3	1.64516e+08	1.64661e+08	145076	*	inter:3712	NA	NA	NA	rn6_cpg_inter	3:164527001-164528000	100	91.0227
1614	1614	3	1.646e+08	1.64601e+08	1000	*	0.000784511	0.00848956	-19.2505	3	1.64516e+08	1.64661e+08	145076	*	inter:3712	NA	NA	NA	rn6_cpg_inter	3:164600001-164601000	55.8201	81.5131
1616	1616	3	1.65122e+08	1.65123e+08	1000	*	6.56802e-06	0.000219818	4.70928	3	1.65044e+08	1.65335e+08	290940	*	inter:3722	NA	NA	NA	rn6_cpg_inter	3:165122001-165123000	90.1794	85.2123
1626	1626	3	1.68118e+08	1.68119e+08	1000	*	0.00480228	0.0293423	-10.3044	3	1.68116e+08	1.68247e+08	131018	*	inter:3752	NA	NA	NA	rn6_cpg_inter	3:168118001-168119000	80.4651	89.2015
1629	1629	4	36001	37000	1000	*	5.20442e-06	0.000182598	4.09759	4	1	337899	337899	*	inter:3837	NA	NA	NA	rn6_cpg_inter	4:36001-37000	5.67836	2.45084
1636	1636	4	496001	497000	1000	*	6.60788e-06	0.000219818	-9.50583	4	487756	590293	102538	*	inter:3842	NA	NA	NA	rn6_cpg_inter	4:496001-497000	75.5947	84.4683
1639	1639	4	597001	598000	1000	*	5.10464e-27	1.91037e-24	5.88259	4	594925	606539	11615	+	intron:41120	NM_001191859	362297	Rbm33	rn6_genes_introns	4:597001-598000	12.5576	6.59911
1640	1640	4	598001	599000	1000	*	1.80641e-21	5.07028e-19	3.25506	4	594925	606539	11615	+	intron:41120	NM_001191859	362297	Rbm33	rn6_genes_introns	4:598001-599000	7.77195	6.17338
1641	1641	4	599001	600000	1000	*	5.8156e-05	0.00122494	2.75177	4	594925	606539	11615	+	intron:41120	NM_001191859	362297	Rbm33	rn6_genes_introns	4:599001-600000	19.6391	17.1128
1642	1642	4	612001	613000	1000	*	5.51071e-12	8.24936e-10	-15.2988	4	611586	615356	3771	+	intron:41122	NM_001191859	362297	Rbm33	rn6_genes_introns	4:612001-613000	41.8046	54.9279
1644	1644	4	686001	687000	1000	*	0.000812325	0.00870663	-5.79875	4	670537	689020	18484	+	intron:41134	NM_001191859	362297	Rbm33	rn6_genes_introns	4:686001-687000	80.4487	88.1028
1647	1647	4	748001	749000	1000	*	1.17161e-06	5.42431e-05	4.04344	4	731660	844024	112365	*	inter:3844	NA	NA	NA	rn6_cpg_inter	4:748001-749000	15.3485	12.2519
1648	1648	4	749001	750000	1000	*	2.05521e-16	5.12765e-14	6.79783	4	731660	844024	112365	*	inter:3844	NA	NA	NA	rn6_cpg_inter	4:749001-750000	12.2494	8.54316
1650	1650	4	764001	765000	1000	*	8.4033e-05	0.00158565	-3.14626	4	731660	844024	112365	*	inter:3844	NA	NA	NA	rn6_cpg_inter	4:764001-765000	92.7868	96.867
1660	1660	4	1.456e+06	1.457e+06	1000	*	0.00182354	0.0151095	6.2098	4	1.45436e+06	1.45836e+06	4000	+	1to5kb:5347	NM_001000446	300558	Or8c11	rn6_genes_1to5kb	4:1456001-1457000	98.7879	95.0568
1661	1661	4	1.545e+06	1.546e+06	1000	*	0.00107421	0.0107443	9.58451	4	1.03854e+06	2.0492e+06	1.01066e+06	*	inter:3846	NA	NA	NA	rn6_cpg_inter	4:1545001-1546000	90.5054	82.2597
1663	1663	4	1.547e+06	1.548e+06	1000	*	2.44408e-11	3.22827e-09	10.8061	4	1.03854e+06	2.0492e+06	1.01066e+06	*	inter:3846	NA	NA	NA	rn6_cpg_inter	4:1547001-1548000	42.2159	36.4429
1679	1679	4	1.909e+06	1.91e+06	1000	*	0.000223135	0.00337401	4.42923	4	1.03854e+06	2.0492e+06	1.01066e+06	*	inter:3846	NA	NA	NA	rn6_cpg_inter	4:1909001-1910000	91.6149	87.2707
1680	1680	4	1.91e+06	1.911e+06	1000	*	7.99754e-06	0.000247698	3.60023	4	1.03854e+06	2.0492e+06	1.01066e+06	*	inter:3846	NA	NA	NA	rn6_cpg_inter	4:1910001-1911000	92.9982	90.3357
1684	1684	4	1.93e+06	1.931e+06	1000	*	0.000692219	0.00769478	6.782	4	1.03854e+06	2.0492e+06	1.01066e+06	*	inter:3846	NA	NA	NA	rn6_cpg_inter	4:1930001-1931000	21.5368	16.2182
1689	1689	4	2.122e+06	2.123e+06	1000	*	0.000797622	0.00861069	11.6902	4	2.11934e+06	2.14646e+06	27119	-	intron:46136	NM_001191858	362295	Lmbr1	rn6_genes_introns	4:2122001-2123000	83.5897	75.441
1701	1701	4	2.656e+06	2.657e+06	1000	*	0.00567117	0.032609	-3.68877	4	2.51051e+06	2.70724e+06	196731	*	inter:3851	NA	NA	NA	rn6_cpg_inter	4:2656001-2657000	89.7795	93.6183
1703	1703	4	2.848e+06	2.849e+06	1000	*	0.000176239	0.00278688	3.8868	4	2.71584e+06	3.92167e+06	1.20583e+06	*	inter:3852	NA	NA	NA	rn6_cpg_inter	4:2848001-2849000	95.8865	89.9939
1707	1707	4	2.853e+06	2.854e+06	1000	*	0.00580442	0.0329964	2.70674	4	2.71584e+06	3.92167e+06	1.20583e+06	*	inter:3852	NA	NA	NA	rn6_cpg_inter	4:2853001-2854000	88.9282	85.3508
1710	1710	4	2.867e+06	2.868e+06	1000	*	0.00957215	0.045878	4.13502	4	2.71584e+06	3.92167e+06	1.20583e+06	*	inter:3852	NA	NA	NA	rn6_cpg_inter	4:2867001-2868000	97.2973	92.5246
1714	1714	4	2.953e+06	2.954e+06	1000	*	1.79373e-05	0.000476657	-5.0057	4	2.71584e+06	3.92167e+06	1.20583e+06	*	inter:3852	NA	NA	NA	rn6_cpg_inter	4:2953001-2954000	47.223	47.8437
1715	1715	4	2.954e+06	2.955e+06	1000	*	7.96411e-14	1.37562e-11	11.1499	4	2.71584e+06	3.92167e+06	1.20583e+06	*	inter:3852	NA	NA	NA	rn6_cpg_inter	4:2954001-2955000	49.003	37.2189
1721	1721	4	3.257e+06	3.258e+06	1000	*	0.00220182	0.0171763	-17.4154	4	2.71584e+06	3.92167e+06	1.20583e+06	*	inter:3852	NA	NA	NA	rn6_cpg_inter	4:3257001-3258000	50.4452	65.2648
1728	1728	4	4.003e+06	4.004e+06	1000	*	0.00380073	0.0251096	3.83729	4	3.99807e+06	4.00544e+06	7375	+	intron:41177	NM_001107844	311944	Paxip1	rn6_genes_introns	4:4003001-4004000	96.8201	93.4081
1732	1732	4	4.736e+06	4.737e+06	1000	*	3.60119e-05	0.000820945	3.76964	4	4.69463e+06	5.66274e+06	968107	*	inter:3857	NA	NA	NA	rn6_cpg_inter	4:4736001-4737000	82.0319	79.5889
1733	1733	4	4.737e+06	4.738e+06	1000	*	8.45454e-22	2.53124e-19	8.15687	4	4.69463e+06	5.66274e+06	968107	*	inter:3857	NA	NA	NA	rn6_cpg_inter	4:4737001-4738000	21.6383	16.6322
1734	1734	4	4.739e+06	4.74e+06	1000	*	1.50495e-07	9.65511e-06	5.06706	4	4.69463e+06	5.66274e+06	968107	*	inter:3857	NA	NA	NA	rn6_cpg_inter	4:4739001-4740000	23.296	18.213
1735	1735	4	4.74e+06	4.741e+06	1000	*	0.00236324	0.0179883	4.25472	4	4.69463e+06	5.66274e+06	968107	*	inter:3857	NA	NA	NA	rn6_cpg_inter	4:4740001-4741000	54.1416	52.2868
1736	1736	4	4.741e+06	4.742e+06	1000	*	0.00162905	0.013935	1.72084	4	4.69463e+06	5.66274e+06	968107	*	inter:3857	NA	NA	NA	rn6_cpg_inter	4:4741001-4742000	94.6804	93.7213
1742	1742	4	4.803e+06	4.804e+06	1000	*	0.000641374	0.00732914	-6.18798	4	4.69463e+06	5.66274e+06	968107	*	inter:3857	NA	NA	NA	rn6_cpg_inter	4:4803001-4804000	84.8682	88.8358
1748	1748	4	6.954e+06	6.955e+06	1000	*	0.000684175	0.00766226	6.25	4	6.95418e+06	6.95433e+06	147	-	exon:52538	NM_001013925	296731	Nub1	rn6_genes_exons	4:6954001-6955000	4.38596	0
1750	1750	4	7.454e+06	7.455e+06	1000	*	0.00309829	0.021862	13.2329	4	7.38606e+06	7.52489e+06	138831	*	inter:3880	NA	NA	NA	rn6_cpg_inter	4:7454001-7455000	22.7778	6.56305
1753	1753	4	8.936e+06	8.937e+06	1000	*	0.0026845	0.0197961	-12.5875	4	8.27392e+06	8.98702e+06	713104	*	inter:3892	NA	NA	NA	rn6_cpg_inter	4:8936001-8937000	62.5406	75.585
1758	1758	4	1.0853e+07	1.0854e+07	1000	*	2.23142e-11	3.0367e-09	14.8322	4	1.0848e+07	1.08785e+07	30497	+	intron:41522	NM_001106577	296762	Phtf2	rn6_genes_introns	4:10853001-10854000	76.6719	62.0939
1762	1762	4	1.139e+07	1.1391e+07	1000	*	1.48406e-05	0.00040639	5.1864	4	1.13457e+07	1.14601e+07	114387	-	intron:46441	NM_053621	113970	Magi2	rn6_genes_introns	4:11390001-11391000	97.9471	92.7671
1764	1764	4	1.3426e+07	1.3427e+07	1000	*	0.00175994	0.0147183	-7.58318	4	1.34055e+07	1.34568e+07	51320	+	intron:41538	NM_013145	25686	Gnai1	rn6_genes_introns	4:13426001-13427000	88.8889	96.9929
1767	1767	4	1.3506e+07	1.3507e+07	1000	*	0.00657856	0.035985	8.94737	4	1.34096e+07	1.44863e+07	1.07663e+06	*	inter:3911	NA	NA	NA	rn6_cpg_inter	4:13506001-13507000	100	92.4145
1771	1771	4	1.6744e+07	1.6745e+07	1000	*	0.000644487	0.00734602	-8.53396	4	1.66694e+07	1.70322e+07	362795	-	intron:46623	NM_020098	56768	Pclo	rn6_genes_introns	4:16744001-16745000	83.8075	90.5596
1776	1776	4	1.8333e+07	1.8334e+07	1000	*	0.00250067	0.0186397	10.0375	4	1.83314e+07	1.83951e+07	63674	-	intron:46689	NM_017310	29751	Sema3a	rn6_genes_introns	4:18333001-18334000	77.4405	70.4401
1777	1777	4	1.9471e+07	1.9472e+07	1000	*	0.000438384	0.00553018	5.15961	4	1.94173e+07	2.1479e+07	2.06168e+06	*	inter:3918	NA	NA	NA	rn6_cpg_inter	4:19471001-19472000	97.4929	93.6389
1781	1781	4	2.0716e+07	2.0717e+07	1000	*	0.00746071	0.0393695	-3.41057	4	1.94173e+07	2.1479e+07	2.06168e+06	*	inter:3918	NA	NA	NA	rn6_cpg_inter	4:20716001-20717000	94.3655	96.3371
1790	1790	4	2.5215e+07	2.5216e+07	1000	*	0.00125948	0.0118083	-7.1286	4	2.46168e+07	2.54317e+07	814910	*	inter:3931	NA	NA	NA	rn6_cpg_inter	4:25215001-25216000	81.8772	88.8427
1795	1795	4	2.7121e+07	2.7122e+07	1000	*	0.000393722	0.00520049	-3.48438	4	2.68943e+07	2.7171e+07	276693	*	inter:3939	NA	NA	NA	rn6_cpg_inter	4:27121001-27122000	94.0526	98.0495
1796	1796	4	2.7377e+07	2.7378e+07	1000	*	0.00125797	0.0118083	7.38916	4	2.73694e+07	2.74282e+07	58816	*	inter:3942	NA	NA	NA	rn6_cpg_inter	4:27377001-27378000	100	93.1516
1806	1806	4	3.4194e+07	3.4195e+07	1000	*	0.000567378	0.00672307	3.0165	4	3.38972e+07	3.42098e+07	312586	*	inter:3965	NA	NA	NA	rn6_cpg_inter	4:34194001-34195000	98.9906	97.2625
1807	1807	4	3.5914e+07	3.5915e+07	1000	*	4.80466e-08	3.72022e-06	3.10288	4	3.4964e+07	3.79221e+07	2.9581e+06	*	inter:3971	NA	NA	NA	rn6_cpg_inter	4:35914001-35915000	99.8677	97.3309
1814	1814	4	4.413e+07	4.4131e+07	1000	*	9.99764e-08	7.01539e-06	10.5235	4	4.41058e+07	4.41367e+07	30858	-	intron:47140	NM_022379	26296	Tfec	rn6_genes_introns	4:44130001-44131000	92.547	81.9166
1816	1816	4	4.5287e+07	4.5288e+07	1000	*	0.0101803	0.0477231	13.7185	4	4.50059e+07	4.53284e+07	322502	*	inter:3987	NA	NA	NA	rn6_cpg_inter	4:45287001-45288000	64.7186	50.7392
1820	1820	4	4.8159e+07	4.816e+07	1000	*	8.14297e-05	0.00156609	8.50808	4	4.7385e+07	4.8304e+07	918985	*	inter:3990	NA	NA	NA	rn6_cpg_inter	4:48159001-48160000	87.3151	78.5737
1824	1824	4	5.1445e+07	5.1446e+07	1000	*	0.008977	0.043846	4.4468	4	5.11318e+07	5.15941e+07	462331	*	inter:3998	NA	NA	NA	rn6_cpg_inter	4:51445001-51446000	95.9565	91.1285
1829	1829	4	5.5019e+07	5.502e+07	1000	*	0.000174146	0.00277382	-6.16815	4	5.50114e+07	5.52294e+07	217956	-	intron:47266	NM_022202	60590	Grm8	rn6_genes_introns	4:55019001-55020000	76.9873	84.5559
1832	1832	4	5.7403e+07	5.7404e+07	1000	*	0.00620466	0.0346143	15.0376	4	5.73961e+07	5.74085e+07	12382	+	intron:42304	NM_001100708	312195	Nrf1	rn6_genes_introns	4:57403001-57404000	76.8272	63.9419
1843	1843	4	6.542e+07	6.5421e+07	1000	*	0.00041517	0.00531194	7.48433	4	6.49858e+07	6.55305e+07	544776	*	inter:4066	NA	NA	NA	rn6_cpg_inter	4:65420001-65421000	98.7162	92.5641
1854	1854	4	7.6742e+07	7.6743e+07	1000	*	0.00147731	0.0132771	-1.08478	4	7.47049e+07	7.67574e+07	2.05255e+06	*	inter:4099	NA	NA	NA	rn6_cpg_inter	4:76742001-76743000	1.59695	2.57595
1858	1858	4	7.6778e+07	7.6779e+07	1000	*	2.79571e-14	5.70695e-12	1.19425	4	7.67657e+07	7.72078e+07	442061	*	inter:4100	NA	NA	NA	rn6_cpg_inter	4:76778001-76779000	1.26289	0.0888164
1868	1868	4	8.1466e+07	8.1467e+07	1000	*	0.000150578	0.00249533	14.2332	4	8.14057e+07	8.19645e+07	558840	*	inter:4147	NA	NA	NA	rn6_cpg_inter	4:81466001-81467000	41.989	24.5958
1872	1872	4	8.3423e+07	8.3424e+07	1000	*	0.0102981	0.0480748	-9.19767	4	8.33959e+07	8.34628e+07	66874	*	inter:4160	NA	NA	NA	rn6_cpg_inter	4:83423001-83424000	74.913	84.1534
1885	1885	4	9.5643e+07	9.5644e+07	1000	*	6.44265e-08	4.74318e-06	6.06037	4	9.55078e+07	9.58801e+07	372293	*	inter:4198	NA	NA	NA	rn6_cpg_inter	4:95643001-95644000	90.7228	85.3395
1897	1897	4	1.08516e+08	1.08517e+08	1000	*	0.000550861	0.00657944	-9.75715	4	1.08195e+08	1.08662e+08	466099	-	intron:48202	NM_001106598	297357	Ctnna2	rn6_genes_introns	4:108516001-108517000	60.8842	71.5936
1912	1912	4	1.19067e+08	1.19068e+08	1000	*	0.00184634	0.0152142	21.1678	4	1.19065e+08	1.19077e+08	12447	-	intron:48482	NM_001044249	362393	Antxr1	rn6_genes_introns	4:119067001-119068000	92.3611	75.1667
1921	1921	4	1.22824e+08	1.22825e+08	1000	*	0.000375085	0.00502084	-9.32456	4	1.22785e+08	1.22831e+08	45971	*	inter:4351	NA	NA	NA	rn6_cpg_inter	4:122824001-122825000	80.3009	87.0463
1922	1922	4	1.22825e+08	1.22826e+08	1000	*	2.94126e-05	0.000695206	-11.2677	4	1.22785e+08	1.22831e+08	45971	*	inter:4351	NA	NA	NA	rn6_cpg_inter	4:122825001-122826000	47.3484	59.9263
1934	1934	4	1.30703e+08	1.30704e+08	1000	*	4.64292e-07	2.60636e-05	19.7045	4	1.3064e+08	1.3146e+08	820713	*	inter:4381	NA	NA	NA	rn6_cpg_inter	4:130703001-130704000	78.9922	58.3698
1937	1937	4	1.32028e+08	1.32029e+08	1000	*	0.00412775	0.0265602	7.77524	4	1.31964e+08	1.32107e+08	143118	*	inter:4383	NA	NA	NA	rn6_cpg_inter	4:132028001-132029000	74.9545	65.6931
1960	1960	4	1.47669e+08	1.4767e+08	1000	*	0.00393924	0.025676	3.96379	4	1.47597e+08	1.47715e+08	117692	*	inter:4442	NA	NA	NA	rn6_cpg_inter	4:147669001-147670000	77.6761	74.3862
1963	1963	4	1.47691e+08	1.47692e+08	1000	*	5.72241e-08	4.35573e-06	6.04116	4	1.47687e+08	1.47692e+08	5448	+	intron:44835	NM_181362	192226	Cand2	rn6_genes_introns	4:147691001-147692000	87.9394	83.011
1965	1965	4	1.49706e+08	1.49707e+08	1000	*	0.0085726	0.0427289	8.61623	4	1.49266e+08	1.49874e+08	607827	*	inter:4456	NA	NA	NA	rn6_cpg_inter	4:149706001-149707000	96.5093	89.8487
1975	1975	4	1.52517e+08	1.52518e+08	1000	*	0.000350945	0.00474718	-22.0635	4	1.525e+08	1.52526e+08	26374	-	intron:49370	NM_001002823	116477	Wnk1	rn6_genes_introns	4:152517001-152518000	73.0201	91.8208
1979	1979	4	1.55358e+08	1.55359e+08	1000	*	0.00384352	0.0253092	12.2842	4	1.55359e+08	1.5536e+08	1000	+	promoter:5829	NM_001100779	399679	Aicda	rn6_genes_promoters	4:155358001-155359000	87.0726	74.3517
1980	1980	4	1.55359e+08	1.5536e+08	1000	*	0.00650527	0.0357584	6.96203	4	1.55359e+08	1.5536e+08	1000	+	promoter:5829	NM_001100779	399679	Aicda	rn6_genes_promoters	4:155359001-155360000	100	92.3387
1991	1991	4	1.58031e+08	1.58032e+08	1000	*	2.6671e-07	1.57601e-05	-14.6465	4	1.58014e+08	1.58699e+08	684301	*	inter:4532	NA	NA	NA	rn6_cpg_inter	4:158031001-158032000	35.5134	48.3657
1997	1997	4	1.61003e+08	1.61004e+08	1000	*	0.000689182	0.00769478	-19.0346	4	1.60866e+08	1.6109e+08	224518	-	intron:49903	NM_001002833	408216	Senp17	rn6_genes_introns	4:161003001-161004000	72.9412	84.651
2000	2000	4	1.61083e+08	1.61084e+08	1000	*	0.00322672	0.0225014	1.73201	4	1.60866e+08	1.6109e+08	224518	-	intron:49903	NM_001002833	408216	Senp17	rn6_genes_introns	4:161083001-161084000	1.89691	0.629714
2010	2010	4	1.65252e+08	1.65253e+08	1000	*	0.000293006	0.00416007	12.6973	4	1.65176e+08	1.65311e+08	134195	-	intron:50183	NM_198746	297666	Klra5	rn6_genes_introns	4:165252001-165253000	85.355	73.3159
2011	2011	4	1.66559e+08	1.6656e+08	1000	*	0.00829382	0.0416166	3.47702	4	1.65634e+08	1.66625e+08	990852	*	inter:4560	NA	NA	NA	rn6_cpg_inter	4:166559001-166560000	94.0121	91.5822
2014	2014	4	1.68254e+08	1.68255e+08	1000	*	0.00073857	0.00810966	-18.9394	4	1.68236e+08	1.6826e+08	24047	-	intron:50246	NM_001107892	312781	Lrp6	rn6_genes_introns	4:168254001-168255000	75.6614	92.9822
2016	2016	4	1.691e+08	1.69101e+08	1000	*	2.05265e-05	0.000529785	13.0925	4	1.6904e+08	1.69557e+08	517566	*	inter:4582	NA	NA	NA	rn6_cpg_inter	4:169100001-169101000	62.4444	52.9362
2025	2025	4	1.7359e+08	1.73591e+08	1000	*	0.00158772	0.0138064	5.46365	4	1.73119e+08	1.73643e+08	523315	*	inter:4609	NA	NA	NA	rn6_cpg_inter	4:173590001-173591000	95.0207	89.1923
2050	2050	4	1.80229e+08	1.8023e+08	1000	*	0.0049757	0.0300341	-4.16667	4	1.80228e+08	1.8023e+08	2000	*	shelf:9621	NA	NA	NA	rn6_cpg_shelves	4:180229001-180230000	94.1176	99.3827
2057	2057	5	16001	17000	1000	*	0.00230924	0.0178188	5.20311	5	1	844023	844023	*	inter:4666	NA	NA	NA	rn6_cpg_inter	5:16001-17000	95.8814	88.1065
2061	2061	5	70001	71000	1000	*	0.000148464	0.00248112	-2.73765	5	1	844023	844023	*	inter:4666	NA	NA	NA	rn6_cpg_inter	5:70001-71000	18.6218	22.3972
2064	2064	5	152001	153000	1000	*	0.0101512	0.0476559	-9.03554	5	1	844023	844023	*	inter:4666	NA	NA	NA	rn6_cpg_inter	5:152001-153000	73.9208	85.2952
2066	2066	5	235001	236000	1000	*	0.00561256	0.0325606	7.49177	5	1	844023	844023	*	inter:4666	NA	NA	NA	rn6_cpg_inter	5:235001-236000	77.9494	70.7198
2067	2067	5	242001	243000	1000	*	0.00285854	0.020739	6.40145	5	1	844023	844023	*	inter:4666	NA	NA	NA	rn6_cpg_inter	5:242001-243000	92.108	85.2837
2079	2079	5	621001	622000	1000	*	7.09508e-08	5.05767e-06	-8.79407	5	1	844023	844023	*	inter:4666	NA	NA	NA	rn6_cpg_inter	5:621001-622000	66.4967	94.4711
2081	2081	5	737001	738000	1000	*	0.00242361	0.0182928	-15.0549	5	1	844023	844023	*	inter:4666	NA	NA	NA	rn6_cpg_inter	5:737001-738000	75.2525	90.341
2088	2088	5	1.675e+06	1.676e+06	1000	*	0.00884373	0.0434534	-3.58218	5	1.42793e+06	1.97588e+06	547950	*	inter:4668	NA	NA	NA	rn6_cpg_inter	5:1675001-1676000	65.1302	68.6616
2090	2090	5	1.985e+06	1.986e+06	1000	*	5.24782e-06	0.000182694	4.89094	5	1.97597e+06	1.98932e+06	13352	-	intron:55613	NM_001024279	448830	Ly96	rn6_genes_introns	5:1985001-1986000	99.136	94.4136
2097	2097	5	3.827e+06	3.828e+06	1000	*	0.00698855	0.0375418	-13.6364	5	3.82594e+06	3.83379e+06	7849	+	intron:50842	NM_207608	312896	Trpa1	rn6_genes_introns	5:3827001-3828000	75.0893	91.1764
2099	2099	5	5.66e+06	5.661e+06	1000	*	0.00951776	0.0458129	-10.3848	5	5.66026e+06	5.66041e+06	144	+	exon:57786	NM_031822	83724	Ncoa2	rn6_genes_exons	5:5660001-5661000	66.8395	81.5824
2100	2100	5	5.979e+06	5.98e+06	1000	*	0.000231132	0.00348319	13.8193	5	5.9773e+06	5.98265e+06	5347	+	intron:50887	NM_001107898	312907	Slco5a1	rn6_genes_introns	5:5979001-5980000	92.5091	80.4333
2101	2101	5	6.036e+06	6.037e+06	1000	*	0.00954352	0.0458595	-4.07637	5	6.03628e+06	6.03640e+06	130	-	exon:63125	NM_134378	171396	Sulf1	rn6_genes_exons	5:6036001-6037000	86.3906	89.4769
2104	2104	5	8.949e+06	8.95e+06	1000	*	0.00058331	0.00685757	24.1118	5	8.9485e+06	8.95601e+06	7507	+	intron:50949	NM_001127569	683514	Ppp1r42	rn6_genes_introns	5:8949001-8950000	82.8283	59.8912
2108	2108	5	1.2084e+07	1.2085e+07	1000	*	6.13191e-05	0.00126903	6.98075	5	9.66821e+06	1.21992e+07	2.53102e+06	*	inter:4709	NA	NA	NA	rn6_cpg_inter	5:12084001-12085000	96.7292	91.4999
2112	2112	5	1.9042e+07	1.9043e+07	1000	*	0.00533437	0.0315213	2.24299	5	1.8767e+07	1.92814e+07	514335	*	inter:4730	NA	NA	NA	rn6_cpg_inter	5:19042001-19043000	100	98.4885
2114	2114	5	1.9436e+07	1.9437e+07	1000	*	0.00292805	0.0210058	12.0698	5	1.92897e+07	1.94675e+07	177822	*	inter:4731	NA	NA	NA	rn6_cpg_inter	5:19436001-19437000	94.5813	85.1109
2117	2117	5	2.1955e+07	2.1956e+07	1000	*	0.00779348	0.0403224	-7.56477	5	2.19536e+07	2.19868e+07	33220	*	inter:4741	NA	NA	NA	rn6_cpg_inter	5:21955001-21956000	84.7222	86.6611
2120	2120	5	2.463e+07	2.4631e+07	1000	*	0.00014727	0.00247707	-5.57209	5	2.46307e+07	2.46308e+07	129	-	exon:63480	NM_001127564	500409	Esrp1	rn6_genes_exons	5:24630001-24631000	82.4538	87.8371
2124	2124	5	2.5465e+07	2.5466e+07	1000	*	0.00119633	0.0114311	5.976	5	2.53436e+07	2.54999e+07	156321	*	inter:4763	NA	NA	NA	rn6_cpg_inter	5:25465001-25466000	93.7311	87.6841
2133	2133	5	2.8518e+07	2.8519e+07	1000	*	0.0049742	0.0300341	4.61758	5	2.85134e+07	2.85208e+07	7308	-	intron:56043	NM_022302	64169	Necab1	rn6_genes_introns	5:28518001-28519000	89.5337	85.819
2135	2135	5	3.2228e+07	3.2229e+07	1000	*	0.00431775	0.0275435	3.61745	5	3.15727e+07	3.3399e+07	1.82627e+06	*	inter:4781	NA	NA	NA	rn6_cpg_inter	5:32228001-32229000	98.4615	94.7905
2140	2140	5	3.8273e+07	3.8274e+07	1000	*	0.0101174	0.0476274	7.13216	5	3.82148e+07	3.88402e+07	625397	*	inter:4798	NA	NA	NA	rn6_cpg_inter	5:38273001-38274000	96.1538	93.4836
2143	2143	5	4.4473e+07	4.4474e+07	1000	*	3.64354e-06	0.000130902	9.9073	5	4.36094e+07	4.48623e+07	1.2529e+06	*	inter:4806	NA	NA	NA	rn6_cpg_inter	5:44473001-44474000	88.0642	79.2318
2144	2144	5	4.535e+07	4.5351e+07	1000	*	0.00574678	0.0328349	11.1392	5	4.48706e+07	4.54883e+07	617708	*	inter:4807	NA	NA	NA	rn6_cpg_inter	5:45350001-45351000	96.8661	88.9794
2145	2145	5	4.6099e+07	4.61e+07	1000	*	0.00250278	0.0186397	-7.42008	5	4.54965e+07	4.62533e+07	756826	*	inter:4808	NA	NA	NA	rn6_cpg_inter	5:46099001-46100000	75.9276	83.7285
2150	2150	5	4.7226e+07	4.7227e+07	1000	*	0.00772415	0.0401613	10.9742	5	4.72239e+07	4.72321e+07	8190	+	intron:51354	NM_001107920	313121	Map3k7	rn6_genes_introns	5:47226001-47227000	96.2963	84.9198
2169	2169	5	5.7795e+07	5.7796e+07	1000	*	6.28594e-05	0.00128902	19.9013	5	5.77428e+07	5.78412e+07	98414	*	inter:4856	NA	NA	NA	rn6_cpg_inter	5:57795001-57796000	95.1628	77.5052
2176	2176	5	5.8569e+07	5.857e+07	1000	*	0.00823003	0.0414238	5.60412	5	5.85648e+07	5.85773e+07	12516	+	intron:51577	NM_001042579	64830	Unc13b	rn6_genes_introns	5:58569001-58570000	98.6111	94.2851
2184	2184	5	5.9429e+07	5.943e+07	1000	*	2.30174e-06	8.98861e-05	15.5246	5	5.9429e+07	5.9431e+07	2000	*	shelf:10126	NA	NA	NA	rn6_cpg_shelves	5:59429001-59430000	92.4737	78.3936
2190	2190	5	6.1405e+07	6.1406e+07	1000	*	0.000137991	0.00236472	-8.47458	5	6.14011e+07	6.14102e+07	9137	-	intron:56627	NM_001108972	366366	Igfbpl1	rn6_genes_introns	5:61405001-61406000	91.6485	99.3056
2192	2192	5	6.2383e+07	6.2384e+07	1000	*	0.000122564	0.00215852	3.36843	5	6.23659e+07	6.24115e+07	45546	-	intron:56686	NM_031802	83633	Gabbr2	rn6_genes_introns	5:62383001-62384000	98.1074	95.7867
2195	2195	5	6.3335e+07	6.3336e+07	1000	*	0.000200016	0.00305831	5.43605	5	6.31961e+07	6.36458e+07	449742	*	inter:4930	NA	NA	NA	rn6_cpg_inter	5:63335001-63336000	96.2879	92.1798
2198	2198	5	6.7326e+07	6.7327e+07	1000	*	0.00126845	0.0118677	11.1417	5	6.48974e+07	6.77037e+07	2.80632e+06	*	inter:4942	NA	NA	NA	rn6_cpg_inter	5:67326001-67327000	76.6637	66.7312
2202	2202	5	6.8313e+07	6.8314e+07	1000	*	0.00365006	0.0243567	2.98715	5	6.81438e+07	6.87135e+07	569711	*	inter:4944	NA	NA	NA	rn6_cpg_inter	5:68313001-68314000	99.7076	96.3018
2206	2206	5	7.2437e+07	7.2438e+07	1000	*	0.00677502	0.0367019	3.60471	5	7.24121e+07	7.35485e+07	1.13638e+06	*	inter:4961	NA	NA	NA	rn6_cpg_inter	5:72437001-72438000	96.6667	93.431
2208	2208	5	7.4629e+07	7.463e+07	1000	*	7.87846e-06	0.000247423	5.24125	5	7.45219e+07	7.46454e+07	123447	*	inter:4970	NA	NA	NA	rn6_cpg_inter	5:74629001-74630000	97.0262	92.7922
2218	2218	5	7.5325e+07	7.5326e+07	1000	*	0.00492114	0.0298654	8.80498	5	7.53255e+07	7.53275e+07	2000	*	shore:11303	NA	NA	NA	rn6_cpg_shores	5:75325001-75326000	90.6085	85.1336
2247	2247	5	1.07087e+08	1.07088e+08	1000	*	0.0055798	0.0324591	-11.0652	5	1.06414e+08	1.07174e+08	760119	*	inter:5050	NA	NA	NA	rn6_cpg_inter	5:107087001-107088000	50.098	63.8212
2249	2249	5	1.08041e+08	1.08042e+08	1000	*	0.00297471	0.0212387	4.44264	5	1.07862e+08	1.08274e+08	412595	*	inter:5057	NA	NA	NA	rn6_cpg_inter	5:108041001-108042000	97.0007	92.3831
2257	2257	5	1.17821e+08	1.17822e+08	1000	*	0.00209284	0.0166941	-8.15579	5	1.17785e+08	1.17859e+08	73693	*	inter:5079	NA	NA	NA	rn6_cpg_inter	5:117821001-117822000	49.2669	60.0309
2279	2279	5	1.3001e+08	1.30011e+08	1000	*	6.79714e-14	1.27189e-11	-13.6135	5	1.30011e+08	1.30011e+08	154	-	exon:65561	NM_001077651	432358	Elavl4	rn6_genes_exons	5:130010001-130011000	55.373	64.6799
2282	2282	5	1.30748e+08	1.30749e+08	1000	*	0.000975569	0.00990381	9.36536	5	1.30406e+08	1.30769e+08	362641	+	intron:53100	NM_001350232	100911395	Agbl4	rn6_genes_introns	5:130748001-130749000	79.5593	70.5095
2283	2283	5	1.30786e+08	1.30787e+08	1000	*	0.00361881	0.0242244	-10.4977	5	1.30769e+08	1.30962e+08	192887	+	intron:53101	NM_001350232	100911395	Agbl4	rn6_genes_introns	5:130786001-130787000	28.7693	37.9633
2286	2286	5	1.31248e+08	1.31249e+08	1000	*	0.0056975	0.0326781	7.42572	5	1.31166e+08	1.3138e+08	213968	+	intron:53103	NM_001350232	100911395	Agbl4	rn6_genes_introns	5:131248001-131249000	65.4211	58.0753
2287	2287	5	1.31419e+08	1.3142e+08	1000	*	0.0016055	0.0138064	-6.43328	5	1.31413e+08	1.31453e+08	40348	+	intron:53106	NM_001350232	100911395	Agbl4	rn6_genes_introns	5:131419001-131420000	89.4439	96.5687
2294	2294	5	1.35563e+08	1.35564e+08	1000	*	0.00192295	0.0157876	5.99743	5	1.35563e+08	1.35567e+08	4000	-	1to5kb:7361	NM_001107962	313520	Mmachc	rn6_genes_1to5kb	5:135563001-135564000	31.968	28.2179
2304	2304	5	1.3965e+08	1.39651e+08	1000	*	0.0046276	0.0287046	4.04615	5	1.39632e+08	1.39657e+08	25430	*	inter:5252	NA	NA	NA	rn6_cpg_inter	5:139650001-139651000	92.6335	89.8263
2310	2310	5	1.40324e+08	1.40325e+08	1000	*	0.00508945	0.0305313	-8.98614	5	1.40167e+08	1.40581e+08	414434	*	inter:5263	NA	NA	NA	rn6_cpg_inter	5:140324001-140325000	73.4898	83.982
2327	2327	5	1.43781e+08	1.43782e+08	1000	*	1.46595e-06	6.32258e-05	12.1933	5	1.43506e+08	1.43876e+08	369985	*	inter:5305	NA	NA	NA	rn6_cpg_inter	5:143781001-143782000	98.6111	86.3669
2332	2332	5	1.4528e+08	1.45281e+08	1000	*	6.6606e-07	3.39911e-05	11.9985	5	1.45279e+08	1.45301e+08	22103	+	intron:53845	NM_001301876	286923	Dlgap3	rn6_genes_introns	5:145280001-145281000	64.6499	55.8288
2339	2339	5	1.46411e+08	1.46412e+08	1000	*	6.88115e-08	4.9843e-06	8.45579	5	1.46342e+08	1.46783e+08	441741	*	inter:5343	NA	NA	NA	rn6_cpg_inter	5:146411001-146412000	99.5726	91.5882
2340	2340	5	1.46635e+08	1.46636e+08	1000	*	0.00565506	0.0326013	-3.82042	5	1.46342e+08	1.46783e+08	441741	*	inter:5343	NA	NA	NA	rn6_cpg_inter	5:146635001-146636000	94.9573	96.9161
2341	2341	5	1.47792e+08	1.47793e+08	1000	*	0.00711087	0.0381077	8.3238	5	1.4779e+08	1.47792e+08	2000	*	shore:12202	NA	NA	NA	rn6_cpg_shores	5:147792001-147793000	90.0646	82.3678
2344	2344	5	1.48275e+08	1.48276e+08	1000	*	1.51708e-05	0.000410426	18.1256	5	1.48276e+08	1.48276e+08	36	+	exon:61282	NM_001302967	366474	Col16a1	rn6_genes_exons	5:148275001-148276000	96.9231	78.4534
2345	2345	5	1.49182e+08	1.49183e+08	1000	*	4.82693e-09	4.71246e-07	-7.40288	5	1.49085e+08	1.49379e+08	293310	*	inter:5395	NA	NA	NA	rn6_cpg_inter	5:149182001-149183000	85.3921	93.2386
2357	2357	5	1.517e+08	1.51701e+08	1000	*	0.00338422	0.0234179	3.14233	5	1.51699e+08	1.51701e+08	2000	*	shore:12337	NA	NA	NA	rn6_cpg_shores	5:151700001-151701000	100	97.1618
2362	2362	5	1.52172e+08	1.52173e+08	1000	*	0.00854534	0.0426404	9.8521	5	1.52173e+08	1.52173e+08	202	*	island:6524	NA	NA	NA	rn6_cpg_islands	5:152172001-152173000	41.8447	31.1228
2367	2367	5	1.52659e+08	1.5266e+08	1000	*	2.07506e-07	1.25931e-05	12.2087	5	1.5266e+08	1.52662e+08	2000	*	shelf:11308	NA	NA	NA	rn6_cpg_shelves	5:152659001-152660000	88.0173	79.6959
2381	2381	5	1.54819e+08	1.5482e+08	1000	*	4.62687e-06	0.000163613	-29.2882	5	1.54818e+08	1.5482e+08	2000	*	shore:12478	NA	NA	NA	rn6_cpg_shores	5:154819001-154820000	37.2886	64.7659
2392	2392	5	1.57888e+08	1.57889e+08	1000	*	0.00184575	0.0152142	8.39628	5	1.57888e+08	1.57888e+08	71	+	exon:61988	NM_001039026	313658	Ubr4	rn6_genes_exons	5:157888001-157889000	76.334	68.4508
2404	2404	5	1.62213e+08	1.62214e+08	1000	*	0.00201995	0.0164198	-12.4232	5	1.62187e+08	1.62253e+08	65359	*	inter:5594	NA	NA	NA	rn6_cpg_inter	5:162213001-162214000	70.4365	83.9923
2413	2413	5	1.63036e+08	1.63037e+08	1000	*	0.00445072	0.028175	-8.3072	5	1.63036e+08	1.63037e+08	1869	-	intron:59730	NM_001108006	313825	Vps13d	rn6_genes_introns	5:163036001-163037000	28.5675	39.7967
2414	2414	5	1.63563e+08	1.63564e+08	1000	*	0.000322386	0.00444112	-11.5976	5	1.63171e+08	1.64552e+08	1.38032e+06	*	inter:5602	NA	NA	NA	rn6_cpg_inter	5:163563001-163564000	69.5397	81.9637
2417	2417	5	1.63722e+08	1.63723e+08	1000	*	0.00149969	0.0133896	-15.5151	5	1.63171e+08	1.64552e+08	1.38032e+06	*	inter:5602	NA	NA	NA	rn6_cpg_inter	5:163722001-163723000	58.2801	75.8564
2423	2423	5	1.64528e+08	1.64529e+08	1000	*	0.00567819	0.032609	4.37706	5	1.63171e+08	1.64552e+08	1.38032e+06	*	inter:5602	NA	NA	NA	rn6_cpg_inter	5:164528001-164529000	97.9604	93.2094
2425	2425	5	1.64612e+08	1.64613e+08	1000	*	9.83947e-07	4.80306e-05	-22.7747	5	1.6456e+08	1.64675e+08	115556	*	inter:5603	NA	NA	NA	rn6_cpg_inter	5:164612001-164613000	31.5551	53.2056
2443	2443	6	6.191e+06	6.192e+06	1000	*	0.00923794	0.0446815	-4.74334	6	3.81195e+06	6.42255e+06	2.6106e+06	*	inter:5768	NA	NA	NA	rn6_cpg_inter	6:6191001-6192000	81.8818	85.3329
2444	2444	6	6.701e+06	6.702e+06	1000	*	0.0104086	0.0484393	-7.8498	6	6.69786e+06	6.70947e+06	11604	-	intron:63944	NM_001106704	298762	Cox7a2l	rn6_genes_introns	6:6701001-6702000	47.399	50.945
2445	2445	6	6.904e+06	6.905e+06	1000	*	0.000824255	0.00881347	7.48215	6	6.90429e+06	6.90629e+06	2000	*	shore:13112	NA	NA	NA	rn6_cpg_shores	6:6904001-6905000	94.5135	85.4631
2453	2453	6	1.0614e+07	1.0615e+07	1000	*	0.00159833	0.0138064	-9.13877	6	1.05981e+07	1.0667e+07	68911	*	inter:5801	NA	NA	NA	rn6_cpg_inter	6:10614001-10615000	68.1925	79.5263
2454	2454	6	1.1071e+07	1.1072e+07	1000	*	0.00285447	0.020739	12.9248	6	1.10694e+07	1.1075e+07	5682	-	intron:64070	NM_017326	50663	Calm2	rn6_genes_introns	6:11071001-11072000	88.4461	74.3511
2466	2466	6	2.0429e+07	2.043e+07	1000	*	2.45075e-05	0.000594924	19.3181	6	1.90873e+07	2.1047e+07	1.95975e+06	*	inter:5828	NA	NA	NA	rn6_cpg_inter	6:20429001-20430000	90.2174	74.696
2467	2467	6	2.0546e+07	2.0547e+07	1000	*	1.41969e-06	6.25071e-05	13.1148	6	1.90873e+07	2.1047e+07	1.95975e+06	*	inter:5828	NA	NA	NA	rn6_cpg_inter	6:20546001-20547000	100	89.78
2469	2469	6	2.223e+07	2.2231e+07	1000	*	0.00486458	0.0296423	-12.4242	6	2.22274e+07	2.22314e+07	4000	-	1to5kb:8088	NM_001277279	298786	Slc30a6	rn6_genes_1to5kb	6:22230001-22231000	85.5159	91.2388
2471	2471	6	2.3117e+07	2.3118e+07	1000	*	0.00233795	0.0179387	-3.54342	6	2.31027e+07	2.31212e+07	18527	+	intron:60815	NM_001169101	266802	Alk	rn6_genes_introns	6:23117001-23118000	95.8876	96.2372
2474	2474	6	2.6241e+07	2.6242e+07	1000	*	0.000130225	0.00226678	-13.3758	6	2.62407e+07	2.62417e+07	1000	+	promoter:7690	NM_001108010	313905	Supt7l	rn6_genes_promoters	6:26241001-26242000	0	11.4944
2487	2487	6	3.5731e+07	3.5732e+07	1000	*	0.00801144	0.0406884	2.95699	6	3.53254e+07	3.61033e+07	777866	*	inter:5932	NA	NA	NA	rn6_cpg_inter	6:35731001-35732000	100	96.9897
2500	2500	6	4.2943e+07	4.2944e+07	1000	*	0.000145414	0.00245504	5.90878	6	4.29433e+07	4.29453e+07	2000	*	shelf:12330	NA	NA	NA	rn6_cpg_shelves	6:42943001-42944000	97.7056	92.6982
2514	2514	6	5.0044e+07	5.0045e+07	1000	*	0.00907625	0.0441132	-10.476	6	4.99728e+07	5.0525e+07	552269	*	inter:5989	NA	NA	NA	rn6_cpg_inter	6:50044001-50045000	83.8095	92.0883
2526	2526	6	5.613e+07	5.6131e+07	1000	*	0.000190503	0.00296469	11.6609	6	5.60365e+07	5.61582e+07	121651	+	intron:61735	NM_001008386	493574	Crppa	rn6_genes_introns	6:56130001-56131000	49.1572	35.9042
2527	2527	6	5.6292e+07	5.6293e+07	1000	*	0.00147426	0.0132771	4.57009	6	5.5886e+07	5.9946e+07	4.05998e+06	*	inter:6012	NA	NA	NA	rn6_cpg_inter	6:56292001-56293000	91.0938	88.0102
2540	2540	6	6.6068e+07	6.6069e+07	1000	*	0.000471541	0.00588236	4.36591	6	6.60429e+07	6.66184e+07	575500	*	inter:6026	NA	NA	NA	rn6_cpg_inter	6:66068001-66069000	93.728	89.5492
2545	2545	6	6.9895e+07	6.9896e+07	1000	*	0.00116482	0.0112255	9.06713	6	6.70902e+07	6.99661e+07	2.87592e+06	*	inter:6028	NA	NA	NA	rn6_cpg_inter	6:69895001-69896000	96.2121	90.8448
2546	2546	6	7.0624e+07	7.0625e+07	1000	*	2.39305e-06	9.10761e-05	-30.2543	6	6.99932e+07	7.13449e+07	1.35168e+06	*	inter:6030	NA	NA	NA	rn6_cpg_inter	6:70624001-70625000	57.1707	89.5463
2548	2548	6	7.2226e+07	7.2227e+07	1000	*	0.00816864	0.0413581	-1.68661	6	7.20963e+07	7.23555e+07	259117	*	inter:6032	NA	NA	NA	rn6_cpg_inter	6:72226001-72227000	1.67769	2.58523
2550	2550	6	7.2228e+07	7.2229e+07	1000	*	9.26607e-06	0.000278094	12.3489	6	7.20963e+07	7.23555e+07	259117	*	inter:6032	NA	NA	NA	rn6_cpg_inter	6:72228001-72229000	57.8056	45.8006
2551	2551	6	7.2229e+07	7.223e+07	1000	*	2.3536e-05	0.000582361	11.2083	6	7.20963e+07	7.23555e+07	259117	*	inter:6032	NA	NA	NA	rn6_cpg_inter	6:72229001-72230000	68.5315	59.0314
2554	2554	6	7.3111e+07	7.3112e+07	1000	*	0.00214025	0.0168897	6.46586	6	7.31046e+07	7.31197e+07	15167	+	intron:61885	NM_001185025	299008	Nubpl	rn6_genes_introns	6:73111001-73112000	84.641	78.1939
2567	2567	6	8.4694e+07	8.4695e+07	1000	*	0.0101553	0.0476559	-3.41012	6	8.43151e+07	8.54138e+07	1.09869e+06	*	inter:6083	NA	NA	NA	rn6_cpg_inter	6:84694001-84695000	92.6274	95.6505
2568	2568	6	8.5742e+07	8.5743e+07	1000	*	8.31662e-05	0.00157592	-16.1446	6	8.54237e+07	8.61295e+07	705762	*	inter:6084	NA	NA	NA	rn6_cpg_inter	6:85742001-85743000	73.5104	86.5193
2573	2573	6	8.8763e+07	8.8764e+07	1000	*	0.000776273	0.0084411	-11.2178	6	8.87579e+07	8.88347e+07	76744	-	intron:65592	NM_199269	314180	Mdga2	rn6_genes_introns	6:88763001-88764000	72.6546	81.9502
2575	2575	6	8.9799e+07	8.98e+07	1000	*	0.00348948	0.023816	3.75981	6	8.92977e+07	9.10676e+07	1.76996e+06	*	inter:6094	NA	NA	NA	rn6_cpg_inter	6:89799001-89800000	96.9087	94.5346
2582	2582	6	9.7783e+07	9.7784e+07	1000	*	0.000171724	0.00276415	5.207	6	9.73469e+07	9.79714e+07	624556	*	inter:6145	NA	NA	NA	rn6_cpg_inter	6:97783001-97784000	99.3056	93.9087
2584	2584	6	9.9018e+07	9.9019e+07	1000	*	0.00546124	0.0320182	-8.12483	6	9.88497e+07	9.93524e+07	502633	*	inter:6153	NA	NA	NA	rn6_cpg_inter	6:99018001-99019000	84.3364	88.0518
2590	2590	6	1.00408e+08	1.00409e+08	1000	*	0.00447234	0.028175	2.09879	6	1.00397e+08	1.00435e+08	37302	+	intron:62264	NM_001002289	432392	Fut8	rn6_genes_introns	6:100408001-100409000	2.82187	0.861539
2591	2591	6	1.00584e+08	1.00585e+08	1000	*	0.00010589	0.0018946	2.18119	6	1.00312e+08	1.01323e+08	1.01069e+06	*	inter:6164	NA	NA	NA	rn6_cpg_inter	6:100584001-100585000	95.3168	93.1694
2600	2600	6	1.03603e+08	1.03604e+08	1000	*	0.0040541	0.0261965	-8.00586	6	1.03579e+08	1.03605e+08	25841	-	intron:66053	NM_001100718	314273	Dcaf5	rn6_genes_introns	6:103603001-103604000	74.0556	79.3216
2604	2604	6	1.05952e+08	1.05953e+08	1000	*	2.59452e-05	0.000623087	21.6071	6	1.05891e+08	1.06306e+08	414946	*	inter:6198	NA	NA	NA	rn6_cpg_inter	6:105952001-105953000	59.5997	38.995
2607	2607	6	1.07187e+08	1.07188e+08	1000	*	0.000309003	0.00432307	7.33136	6	1.07181e+08	1.07196e+08	14430	+	intron:62549	NM_019163	29192	Psen1	rn6_genes_introns	6:107187001-107188000	93.5018	85.8869
2613	2613	6	1.1083e+08	1.10831e+08	1000	*	0.000104061	0.00186931	6.77656	6	1.10744e+08	1.10898e+08	153850	*	inter:6252	NA	NA	NA	rn6_cpg_inter	6:110830001-110831000	95.2173	88.8063
2621	2621	6	1.17016e+08	1.17017e+08	1000	*	0.000129181	0.00225735	12.1178	6	1.16123e+08	1.19516e+08	3.39296e+06	*	inter:6270	NA	NA	NA	rn6_cpg_inter	6:117016001-117017000	85.1132	73.5654
2622	2622	6	1.18546e+08	1.18547e+08	1000	*	0.000534289	0.00643282	-11.0603	6	1.16123e+08	1.19516e+08	3.39296e+06	*	inter:6270	NA	NA	NA	rn6_cpg_inter	6:118546001-118547000	85.1307	92.364
2630	2630	6	1.2105e+08	1.21051e+08	1000	*	2.64411e-05	0.000631621	-7.73744	6	1.19771e+08	1.22235e+08	2.46371e+06	*	inter:6272	NA	NA	NA	rn6_cpg_inter	6:121050001-121051000	88.9019	95.2355
2635	2635	6	1.22341e+08	1.22342e+08	1000	*	0.00692547	0.0372922	3.95245	6	1.22244e+08	1.22542e+08	298481	*	inter:6273	NA	NA	NA	rn6_cpg_inter	6:122341001-122342000	97.6225	94.7308
2644	2644	6	1.25518e+08	1.25519e+08	1000	*	0.000377507	0.00503072	7.25227	6	1.25439e+08	1.25524e+08	85175	-	intron:66584	NM_001025152	500707	Tc2n	rn6_genes_introns	6:125518001-125519000	95.3654	89.4364
2647	2647	6	1.26022e+08	1.26023e+08	1000	*	0.00446617	0.028175	8.82632	6	1.26021e+08	1.26103e+08	81895	+	intron:62937	NM_001108051	314396	Slc24a4	rn6_genes_introns	6:126022001-126023000	82.5709	75.4947
2651	2651	6	1.26797e+08	1.26798e+08	1000	*	0.00108438	0.0108205	-4.03248	6	1.26753e+08	1.26799e+08	46755	*	inter:6303	NA	NA	NA	rn6_cpg_inter	6:126797001-126798000	92.0455	95.8467
2652	2652	6	1.26837e+08	1.26838e+08	1000	*	0.00291407	0.0210058	-1.85067	6	1.26826e+08	1.26907e+08	81117	*	inter:6305	NA	NA	NA	rn6_cpg_inter	6:126837001-126838000	94.3558	96.1699
2660	2660	6	1.2862e+08	1.28621e+08	1000	*	5.60837e-05	0.00119368	-9.90965	6	1.28573e+08	1.28723e+08	150077	*	inter:6315	NA	NA	NA	rn6_cpg_inter	6:128620001-128621000	68.5642	86.0483
2668	2668	6	1.30277e+08	1.30278e+08	1000	*	0.000405834	0.00525372	2.21669	6	1.30135e+08	1.30517e+08	382257	*	inter:6329	NA	NA	NA	rn6_cpg_inter	6:130277001-130278000	99.368	97.2826
2674	2674	6	1.31245e+08	1.31246e+08	1000	*	0.000973438	0.00990381	6.3035	6	1.30525e+08	1.31833e+08	1.30734e+06	*	inter:6330	NA	NA	NA	rn6_cpg_inter	6:131245001-131246000	90.3438	85.8086
2675	2675	6	1.31368e+08	1.31369e+08	1000	*	0.00245645	0.0183862	15.8551	6	1.30525e+08	1.31833e+08	1.30734e+06	*	inter:6330	NA	NA	NA	rn6_cpg_inter	6:131368001-131369000	89.2424	74.9475
2688	2688	6	1.31958e+08	1.31959e+08	1000	*	0.000510184	0.00619241	7.5429	6	1.31934e+08	1.32085e+08	151282	*	inter:6333	NA	NA	NA	rn6_cpg_inter	6:131958001-131959000	96.1905	88.7103
2692	2692	6	1.3248e+08	1.32481e+08	1000	*	0.00562019	0.0325606	-11.5024	6	1.32471e+08	1.32551e+08	80872	+	intron:63208	NM_024147	79115	Evl	rn6_genes_introns	6:132480001-132481000	70.6439	82.4014
2706	2706	6	1.33422e+08	1.33423e+08	1000	*	0.00767316	0.0400692	-5.38101	6	1.32977e+08	1.33543e+08	565978	*	inter:6352	NA	NA	NA	rn6_cpg_inter	6:133422001-133423000	78.5542	82.7451
2709	2709	6	1.3464e+08	1.34641e+08	1000	*	0.00664543	0.0362625	3.43205	6	1.34632e+08	1.34717e+08	84374	*	inter:6361	NA	NA	NA	rn6_cpg_inter	6:134640001-134641000	98.2287	95.1516
2717	2717	6	1.36543e+08	1.36544e+08	1000	*	0.00110345	0.010959	6.62385	6	1.36536e+08	1.36564e+08	28876	*	inter:6395	NA	NA	NA	rn6_cpg_inter	6:136543001-136544000	96.0683	90.6366
2727	2727	6	1.38857e+08	1.38858e+08	1000	*	0.000808323	0.00868446	14.5055	6	1.38406e+08	1.41228e+08	2.82273e+06	*	inter:6425	NA	NA	NA	rn6_cpg_inter	6:138857001-138858000	89.8115	77.0817
2729	2729	6	1.39842e+08	1.39843e+08	1000	*	1.56887e-07	9.92345e-06	14.1193	6	1.38406e+08	1.41228e+08	2.82273e+06	*	inter:6425	NA	NA	NA	rn6_cpg_inter	6:139842001-139843000	49.5949	30.9362
2741	2741	7	8.322e+06	8.323e+06	1000	*	0.00360554	0.0242035	-7.00152	7	6.04062e+06	1.02885e+07	4.24788e+06	*	inter:6493	NA	NA	NA	rn6_cpg_inter	7:8322001-8323000	88.8519	93.8205
2742	2742	7	8.566e+06	8.567e+06	1000	*	0.00121074	0.0115197	5.71733	7	6.04062e+06	1.02885e+07	4.24788e+06	*	inter:6493	NA	NA	NA	rn6_cpg_inter	7:8566001-8567000	97.037	91.2486
2762	2762	7	1.003e+07	1.0031e+07	1000	*	0.00273362	0.0200924	8.70789	7	6.04062e+06	1.02885e+07	4.24788e+06	*	inter:6493	NA	NA	NA	rn6_cpg_inter	7:10030001-10031000	91.0684	83.3194
2774	2774	7	1.1991e+07	1.1992e+07	1000	*	7.09911e-06	0.000229363	-14.8297	7	1.19915e+07	1.19925e+07	1000	+	promoter:8489	NM_001006983	299617	Abhd17a	rn6_genes_promoters	7:11991001-11992000	80.9099	94.0145
2778	2778	7	1.4083e+07	1.4084e+07	1000	*	0.00646457	0.0355782	10.6826	7	1.40587e+07	1.41728e+07	114109	*	inter:6587	NA	NA	NA	rn6_cpg_inter	7:14083001-14084000	77.3215	66.5271
2779	2779	7	1.5276e+07	1.5277e+07	1000	*	0.0101347	0.0476559	-5.65795	7	1.52033e+07	1.53605e+07	157145	*	inter:6599	NA	NA	NA	rn6_cpg_inter	7:15276001-15277000	72.6794	76.7873
2783	2783	7	1.5897e+07	1.5898e+07	1000	*	0.00572574	0.0327564	-2.85944	7	1.58693e+07	1.62371e+07	367810	*	inter:6605	NA	NA	NA	rn6_cpg_inter	7:15897001-15898000	80.2778	81.9349
2785	2785	7	1.5928e+07	1.5929e+07	1000	*	6.91678e-12	9.70707e-10	4.80192	7	1.58693e+07	1.62371e+07	367810	*	inter:6605	NA	NA	NA	rn6_cpg_inter	7:15928001-15929000	7.92892	2.55519
2787	2787	7	1.6027e+07	1.6028e+07	1000	*	0.00352451	0.0238377	-3.52572	7	1.58693e+07	1.62371e+07	367810	*	inter:6605	NA	NA	NA	rn6_cpg_inter	7:16027001-16028000	91.0256	94.3624
2790	2790	7	1.6123e+07	1.6124e+07	1000	*	0.00993351	0.0472069	5.96152	7	1.58693e+07	1.62371e+07	367810	*	inter:6605	NA	NA	NA	rn6_cpg_inter	7:16123001-16124000	85.5969	78.7591
2792	2792	7	1.6217e+07	1.6218e+07	1000	*	0.00784035	0.0404129	9.42433	7	1.58693e+07	1.62371e+07	367810	*	inter:6605	NA	NA	NA	rn6_cpg_inter	7:16217001-16218000	93.8122	86.4083
2807	2807	7	1.7239e+07	1.724e+07	1000	*	0.00511397	0.0305811	-8.77157	7	1.70666e+07	1.72855e+07	218878	+	intron:67957	NM_001099495	691442	Vom2r55	rn6_genes_introns	7:17239001-17240000	85.6982	94.4318
2835	2835	7	2.5006e+07	2.5007e+07	1000	*	0.00766179	0.0400563	6.85598	7	2.49434e+07	2.50344e+07	91019	*	inter:6643	NA	NA	NA	rn6_cpg_inter	7:25006001-25007000	79.0446	69.3008
2836	2836	7	2.5401e+07	2.5402e+07	1000	*	2.76266e-12	4.43102e-10	-8.81321	7	2.51135e+07	2.59153e+07	801786	*	inter:6645	NA	NA	NA	rn6_cpg_inter	7:25401001-25402000	88.4524	96.8022
2837	2837	7	2.5819e+07	2.582e+07	1000	*	0.00273923	0.0201007	21.8056	7	2.57435e+07	2.61649e+07	421372	-	intron:72726	NM_001271382	100910996	LOC100910996	rn6_genes_introns	7:25819001-25820000	32.2775	12.3758
2841	2841	7	2.7989e+07	2.799e+07	1000	*	0.00592355	0.033336	-7.29602	7	2.76321e+07	2.80353e+07	403215	*	inter:6662	NA	NA	NA	rn6_cpg_inter	7:27989001-27990000	83.5199	92.593
2850	2850	7	3.4478e+07	3.4479e+07	1000	*	0.00621865	0.0346494	-14.5818	7	3.44783e+07	3.44788e+07	483	-	exon:82927	NM_001126091	680737	Snrpf	rn6_genes_exons	7:34478001-34479000	57.5	70.394
2874	2874	7	5.6917e+07	5.6918e+07	1000	*	0.000691956	0.00769478	15.9046	7	5.66714e+07	5.76572e+07	985864	*	inter:6753	NA	NA	NA	rn6_cpg_inter	7:56917001-56918000	98.0392	84.9012
2882	2882	7	6.1746e+07	6.1747e+07	1000	*	0.00024627	0.0036143	4.37217	7	6.11788e+07	6.17945e+07	615713	*	inter:6778	NA	NA	NA	rn6_cpg_inter	7:61746001-61747000	98.6717	93.9975
2887	2887	7	6.4731e+07	6.4732e+07	1000	*	0.00234645	0.0179387	6.14791	7	6.47225e+07	6.47544e+07	31884	+	intron:68852	NM_032069	84016	Grip1	rn6_genes_introns	7:64731001-64732000	96.8254	92.3386
2888	2888	7	6.4732e+07	6.4733e+07	1000	*	0.000239248	0.00354601	4.99701	7	6.47225e+07	6.47544e+07	31884	+	intron:68852	NM_032069	84016	Grip1	rn6_genes_introns	7:64732001-64733000	96.9246	91.4418
2894	2894	7	6.72e+07	6.7201e+07	1000	*	0.0046972	0.0290039	5.58216	7	6.71842e+07	6.73403e+07	156067	*	inter:6815	NA	NA	NA	rn6_cpg_inter	7:67200001-67201000	93.1022	88.1063
2895	2895	7	6.7246e+07	6.7247e+07	1000	*	0.00757749	0.0397727	-4.95962	7	6.71842e+07	6.73403e+07	156067	*	inter:6815	NA	NA	NA	rn6_cpg_inter	7:67246001-67247000	87.3359	91.268
2916	2916	7	8.7085e+07	8.7086e+07	1000	*	9.66732e-05	0.00176484	-27.7729	7	8.40274e+07	8.81964e+07	4.16894e+06	*	inter:6905	NA	NA	NA	rn6_cpg_inter	7:87085001-87086000	41.181	64.6708
2925	2925	7	9.9873e+07	9.9874e+07	1000	*	5.17699e-09	4.94668e-07	25	7	9.97489e+07	9.98908e+07	141969	+	intron:69726	NM_001024876	299957	Nsmce2	rn6_genes_introns	7:99873001-99874000	66.9761	43.1114
2927	2927	7	1.01554e+08	1.01555e+08	1000	*	0.00412813	0.0265602	3.34541	7	1.01146e+08	1.02582e+08	1.43635e+06	*	inter:6950	NA	NA	NA	rn6_cpg_inter	7:101554001-101555000	95.0513	91.1617
2933	2933	7	1.02684e+08	1.02685e+08	1000	*	0.00489266	0.029773	13.5018	7	1.02593e+08	1.0269e+08	96851	*	inter:6951	NA	NA	NA	rn6_cpg_inter	7:102684001-102685000	89.4669	78.3394
2939	2939	7	1.06915e+08	1.06916e+08	1000	*	0.00548606	0.0321218	6.33746	7	1.06754e+08	1.07009e+08	255231	-	intron:74485	NM_031597	29682	Kcnq3	rn6_genes_introns	7:106915001-106916000	87.4477	79.0688
2944	2944	7	1.07721e+08	1.07722e+08	1000	*	0.0002506	0.00366587	8.15945	7	1.07721e+08	1.07723e+08	1878	+	intron:69879	NM_031716	65154	Ccn4	rn6_genes_introns	7:107721001-107722000	97.7034	89.0075
2949	2949	7	1.11048e+08	1.11049e+08	1000	*	6.44761e-12	9.34053e-10	-10.1714	7	1.10036e+08	1.12934e+08	2.89757e+06	*	inter:6968	NA	NA	NA	rn6_cpg_inter	7:111048001-111049000	84.2328	96.5196
2951	2951	7	1.12158e+08	1.12159e+08	1000	*	0.000154059	0.0025343	-11.2729	7	1.10036e+08	1.12934e+08	2.89757e+06	*	inter:6968	NA	NA	NA	rn6_cpg_inter	7:112158001-112159000	14.8367	22.9366
2952	2952	7	1.12541e+08	1.12542e+08	1000	*	0.000170192	0.00274933	12.5114	7	1.10036e+08	1.12934e+08	2.89757e+06	*	inter:6968	NA	NA	NA	rn6_cpg_inter	7:112541001-112542000	77.3381	66.237
2956	2956	7	1.13299e+08	1.133e+08	1000	*	0.00199041	0.0162523	8.4507	7	1.12942e+08	1.13934e+08	991771	*	inter:6969	NA	NA	NA	rn6_cpg_inter	7:113299001-113300000	100	92.2115
2977	2977	7	1.194e+08	1.19401e+08	1000	*	0.00470446	0.0290039	-11.1958	7	1.194e+08	1.19401e+08	1399	-	intron:75528	NM_001130495	300062	Ift27	rn6_genes_introns	7:119400001-119401000	3.57143	12.6906
2981	2981	7	1.19943e+08	1.19944e+08	1000	*	0.00510257	0.0305535	7.78206	7	1.19941e+08	1.19943e+08	2000	*	shore:16096	NA	NA	NA	rn6_cpg_shores	7:119943001-119944000	96.7949	90.2045
2983	2983	7	1.20151e+08	1.20152e+08	1000	*	0.000942693	0.00970998	12.2063	7	1.20148e+08	1.20152e+08	4000	+	1to5kb:8780	NM_019904	56646	Lgals1	rn6_genes_1to5kb	7:120151001-120152000	85.8034	73.634
2984	2984	7	1.20184e+08	1.20185e+08	1000	*	0.000953071	0.00979441	24.1351	7	1.20184e+08	1.20184e+08	187	+	exon:79544	NM_001013220	362956	Triobp	rn6_genes_exons	7:120184001-120185000	77.3148	58.6888
2997	2997	7	1.2429e+08	1.24291e+08	1000	*	0.000673025	0.00757517	14.892	7	1.24287e+08	1.24291e+08	4000	-	1to5kb:9455	NM_130740	124461	Pacsin2	rn6_genes_1to5kb	7:124290001-124291000	97.2039	85.2212
2998	2998	7	1.24643e+08	1.24644e+08	1000	*	0.00272611	0.0200701	5.41682	7	1.24625e+08	1.24839e+08	214153	*	inter:7151	NA	NA	NA	rn6_cpg_inter	7:124643001-124644000	91.4187	89.416
3000	3000	7	1.25391e+08	1.25392e+08	1000	*	0.00780538	0.0403375	13.0558	7	1.25216e+08	1.25403e+08	186660	*	inter:7159	NA	NA	NA	rn6_cpg_inter	7:125391001-125392000	38.8596	26.887
3009	3009	7	1.28052e+08	1.28053e+08	1000	*	0.00898221	0.043846	-5.54313	7	1.27086e+08	1.28496e+08	1.40961e+06	*	inter:7191	NA	NA	NA	rn6_cpg_inter	7:128052001-128053000	87.5577	91.6385
3013	3013	7	1.29668e+08	1.29669e+08	1000	*	1.21675e-05	0.000341521	-16.5719	7	1.29459e+08	1.29719e+08	259726	*	inter:7194	NA	NA	NA	rn6_cpg_inter	7:129668001-129669000	65.3013	82.5867
3014	3014	7	1.29895e+08	1.29896e+08	1000	*	0.00123156	0.0116684	-13.9179	7	1.29865e+08	1.29945e+08	79633	*	inter:7199	NA	NA	NA	rn6_cpg_inter	7:129895001-129896000	83.7977	97.2794
3026	3026	7	1.32554e+08	1.32555e+08	1000	*	5.91535e-14	1.15501e-11	21.6948	7	1.32511e+08	1.32581e+08	69782	-	intron:76365	NM_133611	171147	Slc2a13	rn6_genes_introns	7:132554001-132555000	29.3517	12.9196
3027	3027	7	1.32555e+08	1.32556e+08	1000	*	2.60758e-10	3.08169e-08	20.4	7	1.32511e+08	1.32581e+08	69782	-	intron:76365	NM_133611	171147	Slc2a13	rn6_genes_introns	7:132555001-132556000	24.9037	9.30365
3029	3029	7	1.33119e+08	1.3312e+08	1000	*	0.00361943	0.0242244	5.68159	7	1.33118e+08	1.33121e+08	2951	+	intron:70992	NM_001309489	497227	Muc19	rn6_genes_introns	7:133119001-133120000	97.3016	92.1854
3053	3053	8	1.157e+07	1.1571e+07	1000	*	0.00205875	0.0165396	12.1958	8	1.05473e+07	1.1884e+07	1.33666e+06	*	inter:7418	NA	NA	NA	rn6_cpg_inter	8:11570001-11571000	56.52	43.4414
3067	3067	8	1.8929e+07	1.893e+07	1000	*	0.00785597	0.0404129	-6.43046	8	1.74259e+07	2.06463e+07	3.22039e+06	*	inter:7445	NA	NA	NA	rn6_cpg_inter	8:18929001-18930000	83.776	89.3708
3076	3076	8	2.0962e+07	2.0963e+07	1000	*	0.00562625	0.0325606	-5.33367	8	2.06547e+07	2.12449e+07	590214	*	inter:7446	NA	NA	NA	rn6_cpg_inter	8:20962001-20963000	92.4242	97.9427
3081	3081	8	2.4878e+07	2.4879e+07	1000	*	0.00381061	0.0251293	-6.13449	8	2.43747e+07	2.56649e+07	1.29019e+06	*	inter:7511	NA	NA	NA	rn6_cpg_inter	8:24878001-24879000	74.1467	79.7522
3082	3082	8	2.5759e+07	2.576e+07	1000	*	0.00589516	0.0333014	-8.43771	8	2.56739e+07	2.58252e+07	151330	*	inter:7512	NA	NA	NA	rn6_cpg_inter	8:25759001-25760000	91.6226	98.3646
3086	3086	8	3.3275e+07	3.3276e+07	1000	*	0.00136099	0.0125505	15.089	8	3.32736e+07	3.32756e+07	2000	*	shelf:15644	NA	NA	NA	rn6_cpg_shelves	8:33275001-33276000	95.2496	84.0406
3089	3089	8	3.4338e+07	3.4339e+07	1000	*	0.00831608	0.0416817	8.88713	8	3.38205e+07	3.46389e+07	818337	*	inter:7545	NA	NA	NA	rn6_cpg_inter	8:34338001-34339000	77.6896	69.2724
3092	3092	8	3.4945e+07	3.4946e+07	1000	*	5.33143e-10	5.83975e-08	-13.4768	8	3.46474e+07	3.56857e+07	1.03828e+06	*	inter:7546	NA	NA	NA	rn6_cpg_inter	8:34945001-34946000	58.9959	71.4064
3119	3119	8	4.3119e+07	4.312e+07	1000	*	0.00538088	0.0317127	21.3112	8	4.11113e+07	4.40435e+07	2.93223e+06	*	inter:7568	NA	NA	NA	rn6_cpg_inter	8:43119001-43120000	86.7521	68.1583
3122	3122	8	4.3654e+07	4.3655e+07	1000	*	0.00155641	0.0137322	-9.94292	8	4.11113e+07	4.40435e+07	2.93223e+06	*	inter:7568	NA	NA	NA	rn6_cpg_inter	8:43654001-43655000	68.649	77.1197
3134	3134	8	5.0035e+07	5.0036e+07	1000	*	0.00157849	0.0137915	15.3889	8	5.00284e+07	5.00364e+07	7919	+	intron:78482	NM_001108141	315615	Dscaml1	rn6_genes_introns	8:50035001-50036000	67.7826	49.5775
3136	3136	8	5.146e+07	5.1461e+07	1000	*	0.000319766	0.00441858	12.573	8	5.0746e+07	5.18546e+07	1.10866e+06	*	inter:7631	NA	NA	NA	rn6_cpg_inter	8:51460001-51461000	96.1111	87.5496
3144	3144	8	5.6299e+07	5.63e+07	1000	*	0.00516397	0.0307981	5.76632	8	5.61842e+07	5.63888e+07	204583	*	inter:7652	NA	NA	NA	rn6_cpg_inter	8:56299001-56300000	93.2354	86.9575
3147	3147	8	5.9608e+07	5.9609e+07	1000	*	0.00827232	0.0415551	-6.81304	8	5.96071e+07	5.96081e+07	1000	-	promoter:10432	NM_052805	25101	Chrna3	rn6_genes_promoters	8:59608001-59609000	77.5117	84.807
3155	3155	8	6.7667e+07	6.7668e+07	1000	*	0.00279755	0.0204286	-10.3907	8	6.76652e+07	6.7669e+07	3750	+	intron:79258	NM_001108156	315744	Itga11	rn6_genes_introns	8:67667001-67668000	86.5079	97.4874
3157	3157	8	7.0361e+07	7.0362e+07	1000	*	5.45834e-09	5.10686e-07	-17.6214	8	7.02981e+07	7.04422e+07	144131	*	inter:7765	NA	NA	NA	rn6_cpg_inter	8:70361001-70362000	32.6241	51.7218
3161	3161	8	7.5036e+07	7.5037e+07	1000	*	0.00820875	0.0413746	-7.63965	8	7.48738e+07	7.55126e+07	638774	*	inter:7803	NA	NA	NA	rn6_cpg_inter	8:75036001-75037000	86.7925	92.9971
3173	3173	8	8.3588e+07	8.3589e+07	1000	*	0.00601832	0.0337425	-13.5642	8	8.34257e+07	8.36894e+07	263641	*	inter:7851	NA	NA	NA	rn6_cpg_inter	8:83588001-83589000	78.524	90.4507
3188	3188	8	9.4829e+07	9.483e+07	1000	*	0.00203807	0.0164915	7.06122	8	9.48014e+07	9.48398e+07	38430	+	intron:79958	NM_001108774	363112	Mrap2	rn6_genes_introns	8:94829001-94830000	79.5467	73.9255
3198	3198	8	9.9477e+07	9.9478e+07	1000	*	0.00512287	0.0305935	10.053	8	9.87612e+07	9.98762e+07	1.11501e+06	*	inter:7924	NA	NA	NA	rn6_cpg_inter	8:99477001-99478000	35.7277	27.2861
3207	3207	8	1.03109e+08	1.0311e+08	1000	*	3.10322e-05	0.000722087	14.165	8	1.02763e+08	1.03185e+08	422173	*	inter:7931	NA	NA	NA	rn6_cpg_inter	8:103109001-103110000	93.0248	81.1188
3212	3212	8	1.05029e+08	1.0503e+08	1000	*	0.00364337	0.0243483	2.96562	8	1.05e+08	1.05218e+08	218054	*	inter:7950	NA	NA	NA	rn6_cpg_inter	8:105029001-105030000	2.84091	2.58634
3214	3214	8	1.05239e+08	1.0524e+08	1000	*	0.00718589	0.0383724	10.7371	8	1.05227e+08	1.06032e+08	805885	*	inter:7951	NA	NA	NA	rn6_cpg_inter	8:105239001-105240000	79.1548	72.6221
3215	3215	8	1.05644e+08	1.05645e+08	1000	*	0.000904671	0.00940462	4.58957	8	1.05462e+08	1.05772e+08	310081	-	intron:84846	NM_134377	171394	Clstn2	rn6_genes_introns	8:105644001-105645000	95.5598	89.5368
3216	3216	8	1.06348e+08	1.06349e+08	1000	*	2.68942e-06	0.000100649	-5.43358	8	1.06317e+08	1.06371e+08	53429	+	intron:80203	NM_001013224	363118	Nmnat3	rn6_genes_introns	8:106348001-106349000	88.5313	93.5313
3223	3223	8	1.07976e+08	1.07977e+08	1000	*	0.00541715	0.0318428	-11.3823	8	1.0788e+08	1.08099e+08	218390	*	inter:7972	NA	NA	NA	rn6_cpg_inter	8:107976001-107977000	54.7051	73.8018
3227	3227	8	1.09194e+08	1.09195e+08	1000	*	4.20324e-05	0.000934473	5.33794	8	1.09192e+08	1.09203e+08	10133	+	intron:80296	NM_001108179	315958	Stag1	rn6_genes_introns	8:109194001-109195000	96.5996	92.9535
3229	3229	8	1.09455e+08	1.09456e+08	1000	*	0.00758395	0.0397727	18.3865	8	1.09454e+08	1.09456e+08	1572	*	island:9610	NA	NA	NA	rn6_cpg_islands	8:109455001-109456000	76.8398	58.4415
3233	3233	8	1.10798e+08	1.10799e+08	1000	*	0.00446856	0.028175	-7.11097	8	1.10685e+08	1.10813e+08	127222	-	intron:84972	NM_001104528	24338	Ephb1	rn6_genes_introns	8:110798001-110799000	89.1504	97.1392
3241	3241	8	1.12972e+08	1.12973e+08	1000	*	2.36628e-05	0.000582361	12.2354	8	1.12871e+08	1.13478e+08	607039	*	inter:7999	NA	NA	NA	rn6_cpg_inter	8:112972001-112973000	81.8548	73.8097
3248	3248	8	1.15815e+08	1.15816e+08	1000	*	1.38002e-08	1.19183e-06	-16.6667	8	1.15631e+08	1.15978e+08	346585	*	inter:8023	NA	NA	NA	rn6_cpg_inter	8:115815001-115816000	83.7928	100
3249	3249	8	1.15816e+08	1.15817e+08	1000	*	0.000278358	0.00399387	-14.7459	8	1.15631e+08	1.15978e+08	346585	*	inter:8023	NA	NA	NA	rn6_cpg_inter	8:115816001-115817000	82.1261	97.7024
3257	3257	8	1.19223e+08	1.19224e+08	1000	*	6.95608e-05	0.00141354	-4.33791	8	1.19224e+08	1.19228e+08	4000	+	1to5kb:10137	NM_001012001	301033	Lrrc2	rn6_genes_1to5kb	8:119223001-119224000	90.6938	96.9772
3262	3262	8	1.19769e+08	1.1977e+08	1000	*	0.00619929	0.0346143	-12.4304	8	1.19571e+08	1.19937e+08	366121	*	inter:8104	NA	NA	NA	rn6_cpg_inter	8:119769001-119770000	52.9558	63.9215
3264	3264	8	1.20382e+08	1.20383e+08	1000	*	2.86035e-05	0.000679659	18.2305	8	1.2038e+08	1.20384e+08	4000	-	1to5kb:10648	NR_031874	100314027	Mir128-2	rn6_genes_1to5kb	8:120382001-120383000	50.5585	35.8866
3265	3265	8	1.20407e+08	1.20408e+08	1000	*	0.00092283	0.00952723	14.2486	8	1.20407e+08	1.20407e+08	60	-	exon:96917	NM_001135045	363153	Arpp21	rn6_genes_exons	8:120407001-120408000	66.1616	57.782
3267	3267	8	1.21289e+08	1.2129e+08	1000	*	4.25923e-15	9.56391e-13	30.903	8	1.20612e+08	1.21969e+08	1.35629e+06	*	inter:8107	NA	NA	NA	rn6_cpg_inter	8:121289001-121290000	59.5822	28.4492
3271	3271	9	269001	270000	1000	*	0.00778709	0.0403224	8.2046	9	195764	635259	439496	*	inter:8209	NA	NA	NA	rn6_cpg_inter	9:269001-270000	94.7236	86.5762
3282	3282	9	2.854e+06	2.855e+06	1000	*	0.00687125	0.0370891	-7.6155	9	2.18602e+06	3.69378e+06	1.50776e+06	*	inter:8218	NA	NA	NA	rn6_cpg_inter	9:2854001-2855000	77.6181	85.031
3289	3289	9	2.89e+06	2.891e+06	1000	*	0.000899989	0.00937765	-0.7657	9	2.18602e+06	3.69378e+06	1.50776e+06	*	inter:8218	NA	NA	NA	rn6_cpg_inter	9:2890001-2891000	0.978157	1.60712
3303	3303	9	6.768e+06	6.769e+06	1000	*	0.00320705	0.0224689	2.74922	9	5.33486e+06	6.96274e+06	1.62788e+06	*	inter:8229	NA	NA	NA	rn6_cpg_inter	9:6768001-6769000	88.9503	86.5755
3309	3309	9	6.924e+06	6.925e+06	1000	*	0.0012349	0.0116754	2.08455	9	5.33486e+06	6.96274e+06	1.62788e+06	*	inter:8229	NA	NA	NA	rn6_cpg_inter	9:6924001-6925000	7.18305	6.71522
3321	3321	9	9.983e+06	9.984e+06	1000	*	0.00157138	0.013783	3.70505	9	9.98306e+06	9.98706e+06	4000	+	1to5kb:10707	NM_001106873	301113	Slc25a23	rn6_genes_1to5kb	9:9983001-9984000	73.7384	69.7523
3334	3334	9	1.0018e+07	1.0019e+07	1000	*	0.00717178	0.0383426	1.60977	9	1.0018e+07	1.00181e+07	72	+	exon:97552	NM_133602	171137	Khsrp	rn6_genes_exons	9:10018001-10019000	13.0635	11.1145
3344	3344	9	1.0062e+07	1.0063e+07	1000	*	0.000269621	0.00389338	-6.13902	9	1.0062e+07	1.00621e+07	140	+	exon:97581	NM_001106875	301118	Acer1	rn6_genes_exons	9:10062001-10063000	79.0199	85.7044
3350	3350	9	1.0094e+07	1.0095e+07	1000	*	0.0002528	0.00368604	-2.98273	9	1.00588e+07	1.0106e+07	47239	*	inter:8248	NA	NA	NA	rn6_cpg_inter	9:10094001-10095000	80.7527	83.8574
3352	3352	9	1.0108e+07	1.0109e+07	1000	*	1.84934e-05	0.000488542	-4.11183	9	1.01054e+07	1.01094e+07	4000	+	1to5kb:10713	NM_001106876	301119	Mllt1	rn6_genes_1to5kb	9:10108001-10109000	91.6867	94.1864
3354	3354	9	1.0119e+07	1.012e+07	1000	*	1.31921e-05	0.000366264	1.42043	9	1.01191e+07	1.01193e+07	181	+	exon:97589	NM_001106876	301119	Mllt1	rn6_genes_exons	9:10119001-10120000	4.24505	3.36605
3362	3362	9	1.1569e+07	1.157e+07	1000	*	0.00161094	0.0138064	-20.4985	9	1.13442e+07	1.16293e+07	285186	*	inter:8280	NA	NA	NA	rn6_cpg_inter	9:11569001-11570000	52.9517	67.1067
3364	3364	9	1.2274e+07	1.2275e+07	1000	*	0.00210306	0.0167162	5.19481	9	1.22455e+07	1.23841e+07	138622	*	inter:8286	NA	NA	NA	rn6_cpg_inter	9:12274001-12275000	100	96.8802
3380	3380	9	1.5832e+07	1.5833e+07	1000	*	0.000413479	0.00530542	10.7345	9	1.57963e+07	1.58752e+07	78931	*	inter:8313	NA	NA	NA	rn6_cpg_inter	9:15832001-15833000	100	91.341
3384	3384	9	1.7835e+07	1.7836e+07	1000	*	1.08454e-07	7.37965e-06	13.0891	9	1.78352e+07	1.78362e+07	1000	-	promoter:11148	NM_199111	316241	Nfkbie	rn6_genes_promoters	9:17835001-17836000	31.381	19.3084
3399	3399	9	2.6384e+07	2.6385e+07	1000	*	0.000297537	0.00419575	11.9049	9	2.542e+07	2.69278e+07	1.50779e+06	*	inter:8374	NA	NA	NA	rn6_cpg_inter	9:26384001-26385000	75.8611	66.4536
3402	3402	9	2.7006e+07	2.7007e+07	1000	*	0.000732905	0.008087	3.07209	9	2.70056e+07	2.70076e+07	2000	*	shore:19106	NA	NA	NA	rn6_cpg_shores	9:27006001-27007000	89.918	86.5463
3414	3414	9	3.832e+07	3.8321e+07	1000	*	7.55866e-06	0.000240746	-6.07198	9	3.82974e+07	3.83217e+07	24268	+	intron:87114	NM_001108792	363212	Bend6	rn6_genes_introns	9:38320001-38321000	92.364	97.8488
3415	3415	9	3.9428e+07	3.9429e+07	1000	*	6.40054e-10	6.84386e-08	-11.7169	9	3.89653e+07	4.00043e+07	1.03905e+06	*	inter:8409	NA	NA	NA	rn6_cpg_inter	9:39428001-39429000	84.3434	96.3318
3416	3416	9	4.002e+07	4.0021e+07	1000	*	7.94095e-05	0.00154381	16.1997	9	4.00129e+07	4.00306e+07	17646	*	inter:8410	NA	NA	NA	rn6_cpg_inter	9:40020001-40021000	81.4726	70.7658
3418	3418	9	4.0624e+07	4.0625e+07	1000	*	7.6251e-05	0.00149536	16.7861	9	4.05257e+07	4.09677e+07	441966	*	inter:8412	NA	NA	NA	rn6_cpg_inter	9:40624001-40625000	98.7654	83.5997
3419	3419	9	4.0883e+07	4.0884e+07	1000	*	0.000914287	0.00948263	4.99608	9	4.05257e+07	4.09677e+07	441966	*	inter:8412	NA	NA	NA	rn6_cpg_inter	9:40883001-40884000	98.3796	93.1324
3438	3438	9	5.3036e+07	5.3037e+07	1000	*	0.00356192	0.0239824	3.38909	9	5.29923e+07	5.31162e+07	123933	*	inter:8491	NA	NA	NA	rn6_cpg_inter	9:53036001-53037000	97.2222	94.0902
3449	3449	9	5.895e+07	5.8951e+07	1000	*	5.15171e-05	0.00111767	6.8323	9	5.67355e+07	5.95897e+07	2.85419e+06	*	inter:8505	NA	NA	NA	rn6_cpg_inter	9:58950001-58951000	5.78704	0.260417
3451	3451	9	6.053e+07	6.0531e+07	1000	*	0.000156671	0.00255853	10.0451	9	6.05209e+07	6.05361e+07	15223	-	intron:91010	NM_001108218	316395	Hecw2	rn6_genes_introns	9:60530001-60531000	95.3216	84.0913
3459	3459	9	6.7409e+07	6.741e+07	1000	*	0.00591972	0.033336	3.17794	9	6.73747e+07	6.75368e+07	162135	*	inter:8550	NA	NA	NA	rn6_cpg_inter	9:67409001-67410000	96.2639	93.4268
3474	3474	9	7.593e+07	7.5931e+07	1000	*	0.000329701	0.00452801	-8.31671	9	7.57693e+07	7.61788e+07	409563	-	intron:91489	NM_021687	59323	Erbb4	rn6_genes_introns	9:75930001-75931000	85.4529	93.8289
3478	3478	9	7.6981e+07	7.6982e+07	1000	*	0.0045579	0.0285483	6.44144	9	7.69178e+07	7.83644e+07	1.4466e+06	*	inter:8581	NA	NA	NA	rn6_cpg_inter	9:76981001-76982000	98.1424	90.3548
3480	3480	9	7.7245e+07	7.7246e+07	1000	*	0.0037681	0.0249958	11.4874	9	7.70563e+07	7.73207e+07	264437	+	intron:88206	NM_001134728	501158	Spag16	rn6_genes_introns	9:77245001-77246000	75.8122	63.9083
3484	3484	9	7.8976e+07	7.8977e+07	1000	*	0.00858978	0.0427671	6.25	9	7.89728e+07	7.95408e+07	568009	*	inter:8584	NA	NA	NA	rn6_cpg_inter	9:78976001-78977000	100	91.8575
3489	3489	9	8.0156e+07	8.0157e+07	1000	*	0.000959183	0.00982513	3.76506	9	8.01559e+07	8.01561e+07	230	-	exon:103594	NM_012817	25285	Igfbp5	rn6_genes_exons	9:80156001-80157000	99.1667	95.0029
3491	3491	9	8.0425e+07	8.0426e+07	1000	*	0.00127238	0.0118797	3.72651	9	8.01701e+07	8.13704e+07	1.20034e+06	*	inter:8592	NA	NA	NA	rn6_cpg_inter	9:80425001-80426000	96.3081	91.2069
3492	3492	9	8.1247e+07	8.1248e+07	1000	*	5.18025e-05	0.00111846	6.90419	9	8.12337e+07	8.12587e+07	25054	-	intron:91606	NM_001191810	301509	Tns1	rn6_genes_introns	9:81247001-81248000	96.6594	87.9947
3502	3502	9	8.5557e+07	8.5558e+07	1000	*	7.44671e-05	0.00147324	3.41072	9	8.55471e+07	8.56217e+07	74588	*	inter:8636	NA	NA	NA	rn6_cpg_inter	9:85557001-85558000	96.9218	92.9643
3516	3516	9	9.2351e+07	9.2352e+07	1000	*	0.000507845	0.00619241	25.7757	9	9.23519e+07	9.23519e+07	36	-	exon:103991	NM_001031659	316575	Trip12	rn6_genes_exons	9:92351001-92352000	65.8291	36.6488
3530	3530	9	9.8063e+07	9.8064e+07	1000	*	0.0025018	0.0186397	9.77011	9	9.80552e+07	9.81354e+07	80180	*	inter:8697	NA	NA	NA	rn6_cpg_inter	9:98063001-98064000	100	89.1012
3538	3538	9	1.05463e+08	1.05464e+08	1000	*	0.00521351	0.0310111	10.3291	9	1.05462e+08	1.05464e+08	2000	*	shelf:18128	NA	NA	NA	rn6_cpg_shelves	9:105463001-105464000	86.6153	78.1604
3540	3540	9	1.05764e+08	1.05765e+08	1000	*	0.00226245	0.0175181	7.85432	9	1.05464e+08	1.05898e+08	434668	*	inter:8743	NA	NA	NA	rn6_cpg_inter	9:105764001-105765000	96.2514	90.2494
3543	3543	9	1.06081e+08	1.06082e+08	1000	*	0.000605688	0.00702865	4.30739	9	1.0594e+08	1.09979e+08	4.03919e+06	*	inter:8745	NA	NA	NA	rn6_cpg_inter	9:106081001-106082000	96.6765	92.5483
3546	3546	9	1.06364e+08	1.06365e+08	1000	*	7.99881e-05	0.00154836	-4.51491	9	1.0594e+08	1.09979e+08	4.03919e+06	*	inter:8745	NA	NA	NA	rn6_cpg_inter	9:106364001-106365000	94.3563	99.2308
3548	3548	9	1.0669e+08	1.06691e+08	1000	*	6.71538e-06	0.000221751	-30.4122	9	1.0594e+08	1.09979e+08	4.03919e+06	*	inter:8745	NA	NA	NA	rn6_cpg_inter	9:106690001-106691000	52.1739	85.6439
3554	3554	9	1.09195e+08	1.09196e+08	1000	*	0.000469109	0.00586832	-9.32316	9	1.0594e+08	1.09979e+08	4.03919e+06	*	inter:8745	NA	NA	NA	rn6_cpg_inter	9:109195001-109196000	87.1975	93.5044
3556	3556	9	1.09956e+08	1.09957e+08	1000	*	0.000617769	0.00715037	8.21703	9	1.0594e+08	1.09979e+08	4.03919e+06	*	inter:8745	NA	NA	NA	rn6_cpg_inter	9:109956001-109957000	75.2055	67.9644
3562	3562	9	1.13171e+08	1.13172e+08	1000	*	1.01691e-05	0.000296548	12.2218	9	1.13168e+08	1.13178e+08	10128	-	intron:92377	NM_001270390	501199	Tmem232	rn6_genes_introns	9:113171001-113172000	90.4621	79.7694
3575	3575	9	1.13901e+08	1.13902e+08	1000	*	0.00099177	0.0100314	-12.827	9	1.139e+08	1.13901e+08	1000	-	promoter:11379	NM_031064	81728	Ndufv2	rn6_genes_promoters	9:113901001-113902000	78.744	92.8222
3583	3583	10	153001	154000	1000	*	1.87583e-05	0.000492643	-3.1957	10	145121	576497	431377	*	inter:8812	NA	NA	NA	rn6_cpg_inter	10:153001-154000	92.7315	95.1499
3601	3601	10	6.524e+06	6.525e+06	1000	*	0.00801826	0.0406884	9.68485	10	5.71435e+06	6.86489e+06	1.15054e+06	*	inter:8852	NA	NA	NA	rn6_cpg_inter	10:6524001-6525000	52.6517	45.9871
3618	3618	10	1.5324e+07	1.5325e+07	1000	*	0.0100592	0.0475071	10.7527	10	1.53242e+07	1.53245e+07	209	-	exon:112622	NM_001106990	303000	Capn15	rn6_genes_exons	10:15324001-15325000	64.9483	53.5748
3640	3640	10	3.0573e+07	3.0574e+07	1000	*	0.00428487	0.0273726	18.9655	10	3.01687e+07	3.083e+07	661325	*	inter:9032	NA	NA	NA	rn6_cpg_inter	10:30573001-30574000	77.9798	68.6214
3658	3658	10	3.685e+07	3.6851e+07	1000	*	0.000395966	0.00520258	19.4446	10	3.67709e+07	3.69661e+07	195169	+	intron:93848	NM_181636	353303	Col23a1	rn6_genes_introns	10:36850001-36851000	90.8907	72.1502
3659	3659	10	3.6961e+07	3.6962e+07	1000	*	0.00467654	0.0289283	10.2481	10	3.67709e+07	3.69661e+07	195169	+	intron:93848	NM_181636	353303	Col23a1	rn6_genes_introns	10:36961001-36962000	75.3123	69.2354
3673	3673	10	5.1735e+07	5.1736e+07	1000	*	0.00756081	0.0397727	3.49329	10	5.17295e+07	5.1739e+07	9559	-	intron:100767	NM_182667	246297	Myocd	rn6_genes_introns	10:51735001-51736000	98.8456	94.4564
3675	3675	10	5.2229e+07	5.223e+07	1000	*	0.000332459	0.00454615	15.7455	10	5.22286e+07	5.22446e+07	15925	-	intron:100776	NM_001030023	287398	Map2k4	rn6_genes_introns	10:52229001-52230000	97.3374	82.593
3679	3679	10	5.4065e+07	5.4066e+07	1000	*	1.09372e-06	5.17033e-05	7.79685	10	5.40157e+07	5.42424e+07	226711	*	inter:9237	NA	NA	NA	rn6_cpg_inter	10:54065001-54066000	96.2159	89.8033
3681	3681	10	5.4433e+07	5.4434e+07	1000	*	0.000408329	0.00526945	-15.6312	10	5.44308e+07	5.44348e+07	4041	-	intron:100804	NM_001126303	100147704	Usp43	rn6_genes_introns	10:54433001-54434000	25.0214	42.7392
3689	3689	10	5.9501e+07	5.9502e+07	1000	*	0.00260915	0.0192721	12.3357	10	5.93654e+07	5.95254e+07	159982	*	inter:9323	NA	NA	NA	rn6_cpg_inter	10:59501001-59502000	64.9237	53.3582
3699	3699	10	6.791e+07	6.7911e+07	1000	*	0.0014401	0.013039	9.94475	10	6.76516e+07	6.79607e+07	309119	+	intron:96088	NM_001012010	303350	Rnf135	rn6_genes_introns	10:67910001-67911000	100	90.1958
3703	3703	10	7.0373e+07	7.0374e+07	1000	*	0.00101709	0.0102414	4.50161	10	7.03706e+07	7.03749e+07	4260	+	intron:96207	NM_001107031	303380	Slfn2	rn6_genes_introns	10:70373001-70374000	100	95.6444
3714	3714	10	7.6262e+07	7.6263e+07	1000	*	0.00727539	0.0386207	-7.87879	10	7.62612e+07	7.62638e+07	2583	-	intron:102364	NM_133383	114861	Scpep1	rn6_genes_introns	10:76262001-76263000	79.9731	86.985
3717	3717	10	7.6315e+07	7.6316e+07	1000	*	0.000635998	0.00728625	7.89737	10	7.63157e+07	7.63197e+07	4000	+	1to5kb:11910	NM_017360	50998	Coil	rn6_genes_1to5kb	10:76315001-76316000	98.5816	90.7405
3719	3719	10	7.9336e+07	7.9337e+07	1000	*	0.00921358	0.0446358	8.11309	10	7.8985e+07	8.07842e+07	1.79928e+06	*	inter:9510	NA	NA	NA	rn6_cpg_inter	10:79336001-79337000	86.0668	79.2755
3722	3722	10	7.9768e+07	7.9769e+07	1000	*	0.00103798	0.0104284	-15.2125	10	7.8985e+07	8.07842e+07	1.79928e+06	*	inter:9510	NA	NA	NA	rn6_cpg_inter	10:79768001-79769000	78.9141	94.6425
3725	3725	10	8.1756e+07	8.1757e+07	1000	*	0.000117602	0.00208751	5.48691	10	8.17558e+07	8.17724e+07	16526	+	intron:96616	NM_001108290	360600	Spag9	rn6_genes_introns	10:81756001-81757000	80.2613	75.1986
3726	3726	10	8.1758e+07	8.1759e+07	1000	*	3.05123e-06	0.000112318	10.1185	10	8.17558e+07	8.17724e+07	16526	+	intron:96616	NM_001108290	360600	Spag9	rn6_genes_introns	10:81758001-81759000	89.8941	81.7352
3727	3727	10	8.1759e+07	8.176e+07	1000	*	0.00407494	0.0262934	4.86869	10	8.17558e+07	8.17724e+07	16526	+	intron:96616	NM_001108290	360600	Spag9	rn6_genes_introns	10:81759001-81760000	89.6691	85.6818
3731	3731	10	8.5025e+07	8.5026e+07	1000	*	0.00220302	0.0171763	5.95635	10	8.49989e+07	8.50443e+07	45387	*	inter:9575	NA	NA	NA	rn6_cpg_inter	10:85025001-85026000	98.4848	92.4043
3735	3735	10	8.5512e+07	8.5513e+07	1000	*	0.000242797	0.00358678	-8.38891	10	8.54955e+07	8.55175e+07	22019	-	intron:102836	NM_019378	56029	Srcin1	rn6_genes_introns	10:85512001-85513000	80.1833	88.9682
3741	3741	10	8.7e+07	8.7001e+07	1000	*	0.00556899	0.0324591	-12.0913	10	8.69981e+07	8.70012e+07	3159	-	intron:103041	NM_001024881	303517	Tns4	rn6_genes_introns	10:87000001-87001000	69.9234	86.1486
3742	3742	10	8.7049e+07	8.705e+07	1000	*	2.57136e-08	2.0621e-06	15.7383	10	8.69551e+07	8.71337e+07	178555	*	inter:9628	NA	NA	NA	rn6_cpg_inter	10:87049001-87050000	92.3822	78.187
3747	3747	10	8.742e+07	8.7421e+07	1000	*	0.00209137	0.0166941	14.3636	10	8.73015e+07	8.8056e+07	754489	*	inter:9632	NA	NA	NA	rn6_cpg_inter	10:87420001-87421000	98.4127	86.2826
3754	3754	10	8.8258e+07	8.8259e+07	1000	*	0.00115293	0.0111589	21.7801	10	8.8258e+07	8.82602e+07	2234	-	exon:116863	NM_024133	29430	Hap1	rn6_genes_exons	10:88258001-88259000	85.4167	64.5174
3755	3755	10	8.8289e+07	8.829e+07	1000	*	0.000804758	0.00866689	12.1999	10	8.82896e+07	8.82897e+07	104	-	exon:116883	NM_031047	81679	Jup	rn6_genes_exons	10:88289001-88290000	43.1854	30.9536
3756	3756	10	8.8327e+07	8.8328e+07	1000	*	0.000188491	0.00294946	8.77014	10	8.83263e+07	8.83303e+07	4000	-	1to5kb:12759	NM_021581	59101	P3h4	rn6_genes_1to5kb	10:88327001-88328000	91.8939	85.8469
3758	3758	10	8.8702e+07	8.8703e+07	1000	*	0.00498305	0.0300381	9.46521	10	8.87016e+07	8.87041e+07	2565	-	intron:103431	NM_022380	25126	Stat5b	rn6_genes_introns	10:88702001-88703000	60.3991	51.6417
3759	3759	10	8.9753e+07	8.9754e+07	1000	*	0.00146808	0.0132656	6.54762	10	8.97042e+07	8.97978e+07	93623	*	inter:9671	NA	NA	NA	rn6_cpg_inter	10:89753001-89754000	100	94.7119
3769	3769	10	9.3072e+07	9.3073e+07	1000	*	8.16798e-05	0.00156609	8.38331	10	9.26721e+07	9.33499e+07	677798	*	inter:9726	NA	NA	NA	rn6_cpg_inter	10:93072001-93073000	97.6608	91.3339
3799	3799	10	9.9879e+07	9.988e+07	1000	*	8.31203e-13	1.38254e-10	36.0793	10	9.94362e+07	1.01285e+08	1.84838e+06	*	inter:9780	NA	NA	NA	rn6_cpg_inter	10:99879001-99880000	45.2839	15.6047
3805	3805	10	1.01021e+08	1.01022e+08	1000	*	0.000488093	0.0060552	3.45258	10	9.94362e+07	1.01285e+08	1.84838e+06	*	inter:9780	NA	NA	NA	rn6_cpg_inter	10:101021001-101022000	97.1288	93.3736
3813	3813	10	1.0146e+08	1.01461e+08	1000	*	0.00506989	0.0304798	8.50663	10	1.01307e+08	1.01707e+08	400428	*	inter:9782	NA	NA	NA	rn6_cpg_inter	10:101460001-101461000	75.4506	66.5243
3834	3834	10	1.04145e+08	1.04146e+08	1000	*	4.15022e-05	0.000927277	8.78307	10	1.04146e+08	1.04146e+08	99	-	exon:118103	NM_001108304	360658	Gga3	rn6_genes_exons	10:104145001-104146000	97.735	89.1991
3836	3836	10	1.04403e+08	1.04404e+08	1000	*	0.0023978	0.018159	13.3684	10	1.04403e+08	1.04403e+08	43	+	exon:111004	NM_001127549	360661	Llgl2	rn6_genes_exons	10:104403001-104404000	41.5488	32.9764
3839	3839	10	1.04539e+08	1.0454e+08	1000	*	0.00655498	0.0358998	-11.5172	10	1.04539e+08	1.04539e+08	130	+	exon:111040	NM_013180	25724	Itgb4	rn6_genes_exons	10:104539001-104540000	85.7075	97.1798
3846	3846	10	1.0535e+08	1.05351e+08	1000	*	0.000775173	0.0084411	-7.93061	10	1.05295e+08	1.05364e+08	69300	*	inter:9835	NA	NA	NA	rn6_cpg_inter	10:105350001-105351000	84.1051	91.8524
3850	3850	11	2.592e+06	2.593e+06	1000	*	0.000402055	0.00524881	3.33863	11	2.17115e+06	2.68805e+06	516901	*	inter:9957	NA	NA	NA	rn6_cpg_inter	11:2592001-2593000	97.847	94.9149
3854	3854	11	9.36e+06	9.361e+06	1000	*	0.00029077	0.00415867	-3.15987	11	9.20966e+06	9.64243e+06	432776	+	intron:105049	NM_022188	58946	Robo1	rn6_genes_introns	11:9360001-9361000	94.8511	96.9398
3856	3856	11	1.0107e+07	1.0108e+07	1000	*	0.00143059	0.0129791	5.60063	11	1.01069e+07	1.01104e+07	3535	+	intron:105072	NM_022188	58946	Robo1	rn6_genes_introns	11:10107001-10108000	88.969	83.3502
3871	3871	11	2.2052e+07	2.2053e+07	1000	*	0.00205216	0.0165163	-12.6523	11	1.73942e+07	2.41613e+07	6.76718e+06	*	inter:9983	NA	NA	NA	rn6_cpg_inter	11:22052001-22053000	67.5402	78.3455
3881	3881	11	3.145e+07	3.1451e+07	1000	*	3.34723e-06	0.000121227	5.85106	11	3.14333e+07	3.15236e+07	90250	*	inter:10013	NA	NA	NA	rn6_cpg_inter	11:31450001-31451000	100	94.7178
3887	3887	11	3.4536e+07	3.4537e+07	1000	*	2.21589e-05	0.000562224	-17.4107	11	3.45365e+07	3.4537e+07	494	*	island:12140	NA	NA	NA	rn6_cpg_islands	11:34536001-34537000	65.3617	82.2738
3888	3888	11	3.494e+07	3.4941e+07	1000	*	0.00391406	0.0255861	-5.67718	11	3.49408e+07	3.49409e+07	141	+	exon:119337	NM_012791	25255	Dyrk1a	rn6_genes_exons	11:34940001-34941000	81.2967	87.2043
3889	3889	11	3.5117e+07	3.5118e+07	1000	*	9.86343e-05	0.00178995	25.2488	11	3.50988e+07	3.52171e+07	118245	-	intron:107372	NM_013192	25743	Kcnj6	rn6_genes_introns	11:35117001-35118000	81.5714	62.5685
3903	3903	11	4.0971e+07	4.0972e+07	1000	*	0.00121692	0.0115541	-5.27861	11	3.95367e+07	4.1865e+07	2.32828e+06	*	inter:10071	NA	NA	NA	rn6_cpg_inter	11:40971001-40972000	76.3601	81.4571
3907	3907	11	4.3495e+07	4.3496e+07	1000	*	4.11613e-05	0.000924258	2.31071	11	4.30329e+07	4.39882e+07	955368	*	inter:10075	NA	NA	NA	rn6_cpg_inter	11:43495001-43496000	96.921	94.8293
3909	3909	11	4.5639e+07	4.564e+07	1000	*	0.00387612	0.0254493	8.74001	11	4.55152e+07	4.6176e+07	660773	*	inter:10086	NA	NA	NA	rn6_cpg_inter	11:45639001-45640000	85.9733	79.4681
3911	3911	11	4.5918e+07	4.5919e+07	1000	*	0.00134393	0.0124187	7.20219	11	4.55152e+07	4.6176e+07	660773	*	inter:10086	NA	NA	NA	rn6_cpg_inter	11:45918001-45919000	94.36	86.5722
3913	3913	11	4.7253e+07	4.7254e+07	1000	*	0.000503033	0.00616795	-3.34131	11	4.72456e+07	4.72606e+07	15007	+	intron:105646	NM_001107095	304005	Nfkbiz	rn6_genes_introns	11:47253001-47254000	93.5823	96.2449
3920	3920	11	5.2994e+07	5.2995e+07	1000	*	0.00157034	0.013783	17.1313	11	5.29882e+07	5.35317e+07	543483	*	inter:10102	NA	NA	NA	rn6_cpg_inter	11:52994001-52995000	89.3308	74.6379
3929	3929	11	5.6613e+07	5.6614e+07	1000	*	1.05857e-07	7.31374e-06	-10.072	11	5.50185e+07	5.72034e+07	2.1849e+06	*	inter:10108	NA	NA	NA	rn6_cpg_inter	11:56613001-56614000	67.1651	78.1436
3931	3931	11	5.6763e+07	5.6764e+07	1000	*	0.00131514	0.0122028	7.80538	11	5.50185e+07	5.72034e+07	2.1849e+06	*	inter:10108	NA	NA	NA	rn6_cpg_inter	11:56763001-56764000	93.0268	85.0553
3932	3932	11	5.7694e+07	5.7695e+07	1000	*	0.00845549	0.042239	-6.77135	11	5.7491e+07	5.79889e+07	497936	*	inter:10111	NA	NA	NA	rn6_cpg_inter	11:57694001-57695000	80.5783	90.7477
3941	3941	11	6.3074e+07	6.3075e+07	1000	*	0.0020219	0.0164198	5.74327	11	6.25854e+07	6.44168e+07	1.83146e+06	*	inter:10129	NA	NA	NA	rn6_cpg_inter	11:63074001-63075000	88.9489	82.8766
3944	3944	11	6.5539e+07	6.554e+07	1000	*	5.93867e-07	3.14876e-05	20.9046	11	6.53809e+07	6.5708e+07	327047	*	inter:10140	NA	NA	NA	rn6_cpg_inter	11:65539001-65540000	65.4592	44.5699
3948	3948	11	6.8047e+07	6.8048e+07	1000	*	0.000175074	0.00277824	-8.92664	11	6.80106e+07	6.81014e+07	90870	*	inter:10159	NA	NA	NA	rn6_cpg_inter	11:68047001-68048000	82.9475	91.2456
3950	3950	11	6.9987e+07	6.9988e+07	1000	*	0.00796379	0.0406408	3.65889	11	6.99868e+07	6.99885e+07	1673	+	intron:106065	NM_032062	84009	Kalrn	rn6_genes_introns	11:69987001-69988000	98.7179	93.7828
3979	3979	11	8.3213e+07	8.3214e+07	1000	*	0.000632473	0.00726439	12.3984	11	8.30529e+07	8.33193e+07	266386	*	inter:10257	NA	NA	NA	rn6_cpg_inter	11:83213001-83214000	88.3775	76.784
3980	3980	11	8.4075e+07	8.4076e+07	1000	*	0.00481913	0.0294052	-4.98492	11	8.40726e+07	8.4086e+07	13451	*	inter:10274	NA	NA	NA	rn6_cpg_inter	11:84075001-84076000	89.9306	94.7152
3988	3988	12	2.746e+06	2.747e+06	1000	*	0.00789746	0.0405798	4.00492	12	2.63028e+06	2.85011e+06	219823	*	inter:10373	NA	NA	NA	rn6_cpg_inter	12:2746001-2747000	94.8653	91.2499
3995	3995	12	4.25e+06	4.251e+06	1000	*	0.00784696	0.0404129	-14.3441	12	4.0546e+06	4.3631e+06	308498	+	intron:109246	NM_001099480	501794	Vom2r60	rn6_genes_introns	12:4250001-4251000	74.2725	83.0154
4001	4001	12	5.958e+06	5.959e+06	1000	*	0.00604468	0.033848	6.66667	12	5.68677e+06	5.97380e+06	287037	*	inter:10381	NA	NA	NA	rn6_cpg_inter	12:5958001-5959000	99.0196	90.2698
4002	4002	12	6.019e+06	6.02e+06	1000	*	0.00112801	0.0110607	-12.9987	12	6.01714e+06	6.02653e+06	9390	-	intron:111782	NM_001012475	363866	Rxfp2	rn6_genes_introns	12:6019001-6020000	63.4004	73.3953
4011	4011	12	7.764e+06	7.765e+06	1000	*	0.00613882	0.0343324	9.66401	12	7.60878e+06	7.86173e+06	252950	*	inter:10402	NA	NA	NA	rn6_cpg_inter	12:7764001-7765000	15.9483	2.46474
4012	4012	12	7.8e+06	7.801e+06	1000	*	0.00870147	0.0431319	14.4496	12	7.60878e+06	7.86173e+06	252950	*	inter:10402	NA	NA	NA	rn6_cpg_inter	12:7800001-7801000	74.9029	62.2419
4014	4014	12	8.404e+06	8.405e+06	1000	*	0.000313411	0.00435759	-5.59993	12	8.21449e+06	8.4872e+06	272705	*	inter:10406	NA	NA	NA	rn6_cpg_inter	12:8404001-8405000	91.0224	95.0795
4017	4017	12	1.0021e+07	1.0022e+07	1000	*	0.00641229	0.0354207	7.15198	12	1.00044e+07	1.00332e+07	28833	*	inter:10424	NA	NA	NA	rn6_cpg_inter	12:10021001-10022000	90.6566	84.1604
4023	4023	12	1.131e+07	1.1311e+07	1000	*	1.9824e-24	6.84827e-22	-16.1351	12	1.10709e+07	1.16661e+07	595280	-	intron:111903	NM_153312	266682	Cyp3a2	rn6_genes_introns	12:11310001-11311000	20.208	38.4244
4045	4045	12	1.7228e+07	1.7229e+07	1000	*	0.000217388	0.00329821	2.61009	12	1.72264e+07	1.72319e+07	5509	+	intron:109685	NM_001047923	498152	NA	rn6_genes_introns	12:17228001-17229000	89.2875	87.8694
4058	4058	12	1.8525e+07	1.8526e+07	1000	*	0.00929075	0.0448644	11.7838	12	1.85257e+07	1.85259e+07	160	-	exon:127055	NM_144759	246281	Asmt	rn6_genes_exons	12:18525001-18526000	92.0635	79.4487
4066	4066	12	2.1297e+07	2.1298e+07	1000	*	1.49547e-05	0.000407033	-11.4811	12	2.11457e+07	2.1716e+07	570241	*	inter:10541	NA	NA	NA	rn6_cpg_inter	12:21297001-21298000	80.9898	93.0989
4070	4070	12	2.375e+07	2.3751e+07	1000	*	1.33286e-06	5.98576e-05	-17.4789	12	2.37316e+07	2.37535e+07	21925	*	inter:10577	NA	NA	NA	rn6_cpg_inter	12:23750001-23751000	74.0522	88.7807
4075	4075	12	2.5188e+07	2.5189e+07	1000	*	0.00869735	0.0431319	-7.77195	12	2.51734e+07	2.5191e+07	17663	+	intron:110160	NM_021997	29264	Clip2	rn6_genes_introns	12:25188001-25189000	79.7082	85.8785
4076	4076	12	2.5694e+07	2.5695e+07	1000	*	0.00493684	0.0298936	-5.62077	12	2.56432e+07	2.70919e+07	1.44875e+06	*	inter:10618	NA	NA	NA	rn6_cpg_inter	12:25694001-25695000	85.345	91.5562
4083	4083	12	2.7827e+07	2.7828e+07	1000	*	0.00878525	0.0433757	3.53165	12	2.71598e+07	2.80595e+07	899642	*	inter:10620	NA	NA	NA	rn6_cpg_inter	12:27827001-27828000	98.8889	95.3096
4093	4093	12	3.1215e+07	3.1216e+07	1000	*	0.00509205	0.0305313	14.2437	12	3.08153e+07	3.1319e+07	503707	*	inter:10648	NA	NA	NA	rn6_cpg_inter	12:31215001-31216000	77.963	61.9344
4096	4096	12	3.1898e+07	3.1899e+07	1000	*	2.5121e-05	0.000606538	22.5013	12	3.17655e+07	3.19294e+07	163940	*	inter:10654	NA	NA	NA	rn6_cpg_inter	12:31898001-31899000	66.3812	47.5207
4108	4108	12	3.7243e+07	3.7244e+07	1000	*	3.52061e-07	2.05334e-05	-16.6817	12	3.72426e+07	3.72446e+07	2000	*	shore:24391	NA	NA	NA	rn6_cpg_shores	12:37243001-37244000	82.7778	94.6796
4118	4118	12	3.8835e+07	3.8836e+07	1000	*	0.00541004	0.0318427	10.9311	12	3.88358e+07	3.8836e+07	163	+	exon:125164	NM_017233	29531	Hpd	rn6_genes_exons	12:38835001-38836000	94.1176	83.2035
4128	4128	12	4.0456e+07	4.0457e+07	1000	*	0.000172349	0.00276429	10.5117	12	4.04552e+07	4.04586e+07	3455	+	intron:110868	NM_001134537	304500	Acad10	rn6_genes_introns	12:40456001-40457000	97.4432	88.5463
4134	4134	12	4.0992e+07	4.0993e+07	1000	*	1.2025e-08	1.05888e-06	7.86069	12	4.09e+07	4.13798e+07	479772	*	inter:10759	NA	NA	NA	rn6_cpg_inter	12:40992001-40993000	97.5402	91.7508
4142	4142	12	4.2578e+07	4.2579e+07	1000	*	0.00676752	0.0367019	15.4825	12	4.24984e+07	4.30778e+07	579398	*	inter:10772	NA	NA	NA	rn6_cpg_inter	12:42578001-42579000	93.7813	79.6429
4148	4148	12	4.3846e+07	4.3847e+07	1000	*	0.00464025	0.0287434	17.0096	12	4.38228e+07	4.38755e+07	52685	*	inter:10779	NA	NA	NA	rn6_cpg_inter	12:43846001-43847000	60.8631	45.5781
4157	4157	13	581001	582000	1000	*	0.00388318	0.0254584	3.55674	13	363478	738110	374633	+	intron:114095	NM_001047865	297832	Cntnap5a	rn6_genes_introns	13:581001-582000	92.4585	89.384
4159	4159	13	1.941e+06	1.942e+06	1000	*	0.00944572	0.0455149	-4.26114	13	1.86989e+06	1.94416e+06	74270	*	inter:10902	NA	NA	NA	rn6_cpg_inter	13:1941001-1942000	81.2848	85.3971
4176	4176	13	7.614e+06	7.615e+06	1000	*	0.00491283	0.0298553	6.35118	13	6.35131e+06	8.46282e+06	2.11151e+06	*	inter:10906	NA	NA	NA	rn6_cpg_inter	13:7614001-7615000	96.3704	88.5689
4187	4187	13	1.1575e+07	1.1576e+07	1000	*	1.08663e-05	0.000312818	-6.67032	13	9.36003e+06	1.33201e+07	3.96012e+06	*	inter:10908	NA	NA	NA	rn6_cpg_inter	13:11575001-11576000	86.6558	93.1344
4192	4192	13	1.2648e+07	1.2649e+07	1000	*	0.00413424	0.0265615	3.7187	13	9.36003e+06	1.33201e+07	3.96012e+06	*	inter:10908	NA	NA	NA	rn6_cpg_inter	13:12648001-12649000	93.9339	90.7309
4195	4195	13	1.3901e+07	1.3902e+07	1000	*	1.57591e-06	6.50217e-05	-6.1776	13	1.33293e+07	1.49447e+07	1.61543e+06	*	inter:10909	NA	NA	NA	rn6_cpg_inter	13:13901001-13902000	80.9151	87.2927
4196	4196	13	1.3959e+07	1.396e+07	1000	*	0.00235035	0.0179387	-10.3486	13	1.33293e+07	1.49447e+07	1.61543e+06	*	inter:10909	NA	NA	NA	rn6_cpg_inter	13:13959001-13960000	79.9228	87.9411
4206	4206	13	1.8703e+07	1.8704e+07	1000	*	0.00842958	0.0421564	3.07692	13	1.58559e+07	1.92118e+07	3.35591e+06	*	inter:10911	NA	NA	NA	rn6_cpg_inter	13:18703001-18704000	100	95.8548
4210	4210	13	1.9894e+07	1.9895e+07	1000	*	0.00224347	0.0174312	5.14434	13	1.92201e+07	2.10246e+07	1.80458e+06	*	inter:10912	NA	NA	NA	rn6_cpg_inter	13:19894001-19895000	87.6376	86.54
4215	4215	13	2.3148e+07	2.3149e+07	1000	*	0.00820839	0.0413746	-2.6729	13	2.1494e+07	2.46265e+07	3.13252e+06	*	inter:10914	NA	NA	NA	rn6_cpg_inter	13:23148001-23149000	88.3993	90.8229
4224	4224	13	2.7729e+07	2.773e+07	1000	*	0.00596881	0.0335487	3.07593	13	2.7141e+07	3.10771e+07	3.93602e+06	*	inter:10928	NA	NA	NA	rn6_cpg_inter	13:27729001-27730000	93.6667	90.6875
4227	4227	13	2.7733e+07	2.7734e+07	1000	*	0.00373568	0.0248175	1.80951	13	2.7141e+07	3.10771e+07	3.93602e+06	*	inter:10928	NA	NA	NA	rn6_cpg_inter	13:27733001-27734000	91.8985	90.4543
4234	4234	13	2.8321e+07	2.8322e+07	1000	*	0.00235054	0.0179387	4.87329	13	2.7141e+07	3.10771e+07	3.93602e+06	*	inter:10928	NA	NA	NA	rn6_cpg_inter	13:28321001-28322000	97.9066	92.875
4240	4240	13	3.1885e+07	3.1886e+07	1000	*	0.00114118	0.011117	-16.7621	13	3.10859e+07	3.42475e+07	3.16157e+06	*	inter:10929	NA	NA	NA	rn6_cpg_inter	13:31885001-31886000	53.5512	73.6027
4250	4250	13	3.8924e+07	3.8925e+07	1000	*	2.37306e-05	0.000582361	-10.4374	13	3.75402e+07	3.96942e+07	2.15395e+06	*	inter:10952	NA	NA	NA	rn6_cpg_inter	13:38924001-38925000	79.156	88.5265
4258	4258	13	4.2455e+07	4.2456e+07	1000	*	0.00403974	0.0261414	7.66356	13	4.23313e+07	4.35914e+07	1.26017e+06	*	inter:10958	NA	NA	NA	rn6_cpg_inter	13:42455001-42456000	93.0941	86.7667
4265	4265	13	4.4546e+07	4.4547e+07	1000	*	9.28855e-06	0.000278094	-17.9093	13	4.44806e+07	4.45742e+07	93519	*	inter:10963	NA	NA	NA	rn6_cpg_inter	13:44546001-44547000	74.3913	88.3536
4272	4272	13	4.7156e+07	4.7157e+07	1000	*	0.00169752	0.0143662	9.23742	13	4.71545e+07	4.71585e+07	4000	-	1to5kb:14297	NM_022269	64036	Cd55	rn6_genes_1to5kb	13:47156001-47157000	97.7376	90.3141
4277	4277	13	4.8969e+07	4.897e+07	1000	*	3.57117e-07	2.05613e-05	7.4839	13	4.89689e+07	4.89699e+07	1018	*	island:13272	NA	NA	NA	rn6_cpg_islands	13:48969001-48970000	90.7681	82.949
4288	4288	13	5.5329e+07	5.533e+07	1000	*	0.0105402	0.0490011	-0.763056	13	5.41722e+07	5.5613e+07	1.44086e+06	*	inter:11053	NA	NA	NA	rn6_cpg_inter	13:55329001-55330000	99.0096	99.6957
4295	4295	13	6.3016e+07	6.3017e+07	1000	*	0.00212095	0.0168286	-11.7713	13	6.08534e+07	6.34019e+07	2.54857e+06	*	inter:11067	NA	NA	NA	rn6_cpg_inter	13:63016001-63017000	85.1852	95.0626
4299	4299	13	6.7069e+07	6.707e+07	1000	*	0.00307991	0.0217821	8.35234	13	6.70628e+07	6.70727e+07	9862	-	intron:117739	NM_133551	24653	Pla2g4a	rn6_genes_introns	13:67069001-67070000	94.0241	84.6659
4300	4300	13	6.796e+07	6.7961e+07	1000	*	0.000232194	0.00348749	5.10204	13	6.7961e+07	6.79612e+07	191	-	exon:133248	NM_001271292	289094	Hmcn1	rn6_genes_exons	13:67960001-67961000	100	95.7716
4301	4301	13	7.2453e+07	7.2454e+07	1000	*	6.24106e-08	4.67134e-06	-10.5755	13	7.24432e+07	7.27231e+07	279863	*	inter:11095	NA	NA	NA	rn6_cpg_inter	13:72453001-72454000	89.5062	97.9533
4305	4305	13	7.5028e+07	7.5029e+07	1000	*	0.00678317	0.0367019	5.95359	13	7.45687e+07	7.50551e+07	486337	*	inter:11116	NA	NA	NA	rn6_cpg_inter	13:75028001-75029000	92.8319	87.3786
4310	4310	13	7.8673e+07	7.8674e+07	1000	*	0.00348513	0.023816	5.60649	13	7.86132e+07	7.87186e+07	105395	*	inter:11124	NA	NA	NA	rn6_cpg_inter	13:78673001-78674000	55.0662	49.8009
4315	4315	13	8.0823e+07	8.0824e+07	1000	*	0.000843031	0.0089503	-11.8274	13	8.0619e+07	8.12099e+07	590875	*	inter:11136	NA	NA	NA	rn6_cpg_inter	13:80823001-80824000	72.8283	82.578
4321	4321	13	8.3251e+07	8.3252e+07	1000	*	0.00215813	0.0169144	6.41557	13	8.27624e+07	8.34535e+07	691141	*	inter:11142	NA	NA	NA	rn6_cpg_inter	13:83251001-83252000	87.2283	85.5457
4322	4322	13	8.3294e+07	8.3295e+07	1000	*	1.88809e-05	0.000492979	7.67428	13	8.27624e+07	8.34535e+07	691141	*	inter:11142	NA	NA	NA	rn6_cpg_inter	13:83294001-83295000	31.8891	24.0257
4327	4327	13	8.3476e+07	8.3477e+07	1000	*	0.00721423	0.0384019	4.15774	13	8.34619e+07	8.35001e+07	38130	*	inter:11143	NA	NA	NA	rn6_cpg_inter	13:83476001-83477000	31.8737	28.67
4332	4332	13	8.6934e+07	8.6935e+07	1000	*	0.000190785	0.00296469	16.6219	13	8.66758e+07	8.78431e+07	1.16727e+06	*	inter:11167	NA	NA	NA	rn6_cpg_inter	13:86934001-86935000	60.4325	41.4708
4340	4340	13	9.0625e+07	9.0626e+07	1000	*	7.13896e-05	0.00143444	-11.8011	13	9.06236e+07	9.06275e+07	3851	-	intron:118864	NM_001271030	29132	Atp1a4	rn6_genes_introns	13:90625001-90626000	84.6976	94.0734
4342	4342	13	9.0664e+07	9.0665e+07	1000	*	6.14234e-07	3.20752e-05	-8.23968	13	9.06649e+07	9.0665e+07	110	-	exon:134414	NM_012505	24212	Atp1a2	rn6_genes_exons	13:90664001-90665000	88.9531	95.5454
4345	4345	13	9.2157e+07	9.2158e+07	1000	*	0.00631628	0.0350628	2.98097	13	9.18772e+07	9.25655e+07	688308	*	inter:11211	NA	NA	NA	rn6_cpg_inter	13:92157001-92158000	97.9843	91.4652
4349	4349	13	9.3199e+07	9.32e+07	1000	*	1.01589e-05	0.000296548	24.0181	13	9.31843e+07	9.32339e+07	49681	-	intron:119011	NM_019343	54296	Rgs7	rn6_genes_introns	13:93199001-93200000	95.1111	73.0802
4352	4352	13	9.405e+07	9.4051e+07	1000	*	0.00999818	0.0473639	8.67071	13	9.40503e+07	9.40505e+07	198	-	exon:134566	NM_001191674	289270	Pld5	rn6_genes_exons	13:94050001-94051000	56.0359	47.5948
4364	4364	13	1.01928e+08	1.01929e+08	1000	*	4.51686e-05	0.000989502	-18.6082	13	1.01793e+08	1.01947e+08	153677	*	inter:11285	NA	NA	NA	rn6_cpg_inter	13:101928001-101929000	70.1331	89.6098
4367	4367	13	1.02613e+08	1.02614e+08	1000	*	2.32345e-05	0.00057969	-17.5435	13	1.02471e+08	1.02639e+08	167170	*	inter:11287	NA	NA	NA	rn6_cpg_inter	13:102613001-102614000	71.5242	87.4992
4381	4381	14	1.703e+06	1.704e+06	1000	*	0.00113968	0.011117	-6.96767	14	1.63668e+06	1.95561e+06	318928	*	inter:11359	NA	NA	NA	rn6_cpg_inter	14:1703001-1704000	67.9055	75.5435
4387	4387	14	3.331e+06	3.332e+06	1000	*	0.000736398	0.00810562	-8.41737	14	3.20894e+06	3.3473e+06	138352	*	inter:11382	NA	NA	NA	rn6_cpg_inter	14:3331001-3332000	1.11111	9.33076
4392	4392	14	3.639e+06	3.64e+06	1000	*	9.72122e-07	4.79748e-05	-17.7627	14	3.63963e+06	3.63978e+06	148	+	exon:135383	NM_017256	29610	Tgfbr3	rn6_genes_exons	14:3639001-3640000	75.9877	91.7499
4395	4395	14	3.839e+06	3.84e+06	1000	*	2.1756e-06	8.57053e-05	9.76543	14	3.8383e+06	3.84115e+06	2857	-	intron:122493	NM_001108352	360908	Cdc7	rn6_genes_introns	14:3839001-3840000	98.6111	89.057
4412	4412	14	9.28e+06	9.281e+06	1000	*	0.00177233	0.0147944	13.613	14	9.27716e+06	9.28226e+06	5097	+	intron:119959	NM_001170551	305164	Wdfy3	rn6_genes_introns	14:9280001-9281000	89.7525	75.0476
4414	4414	14	9.484e+06	9.485e+06	1000	*	0.000768661	0.00839899	-5.51282	14	9.46154e+06	9.55078e+06	89244	*	inter:11424	NA	NA	NA	rn6_cpg_inter	14:9484001-9485000	91.0556	96.9794
4416	4416	14	9.536e+06	9.537e+06	1000	*	0.00296611	0.0212158	-8.20288	14	9.46154e+06	9.55078e+06	89244	*	inter:11424	NA	NA	NA	rn6_cpg_inter	14:9536001-9537000	85.2525	92.557
4424	4424	14	1.2505e+07	1.2506e+07	1000	*	0.0015131	0.0134558	7.39018	14	1.23913e+07	1.29177e+07	526404	*	inter:11453	NA	NA	NA	rn6_cpg_inter	14:12505001-12506000	94.1605	86.9826
4426	4426	14	1.3289e+07	1.329e+07	1000	*	2.44845e-05	0.000594924	8.35341	14	1.32815e+07	1.38236e+07	542124	*	inter:11459	NA	NA	NA	rn6_cpg_inter	14:13289001-13290000	91.9956	83.4763
4429	4429	14	1.3936e+07	1.3937e+07	1000	*	0.000298034	0.00419575	5.80504	14	1.3832e+07	1.41033e+07	271215	*	inter:11460	NA	NA	NA	rn6_cpg_inter	14:13936001-13937000	96.824	91.4441
4456	4456	14	3.0817e+07	3.0818e+07	1000	*	0.010606	0.0492051	-8.70238	14	3.0346e+07	3.21694e+07	1.82341e+06	*	inter:11518	NA	NA	NA	rn6_cpg_inter	14:30817001-30818000	90.0966	96.4229
4464	4464	14	3.231e+07	3.2311e+07	1000	*	0.00355919	0.0239824	5.02493	14	3.21777e+07	3.30061e+07	828438	*	inter:11519	NA	NA	NA	rn6_cpg_inter	14:32310001-32311000	98.3193	94.8124
4468	4468	14	3.397e+07	3.3971e+07	1000	*	0.000177133	0.00279119	7.81653	14	3.39689e+07	3.40361e+07	67202	*	inter:11530	NA	NA	NA	rn6_cpg_inter	14:33970001-33971000	94.8609	87.7396
4470	4470	14	3.5277e+07	3.5278e+07	1000	*	0.00275374	0.0201742	5.34674	14	3.5154e+07	3.55727e+07	418778	*	inter:11541	NA	NA	NA	rn6_cpg_inter	14:35277001-35278000	83.5704	76.8445
4473	4473	14	3.5451e+07	3.5452e+07	1000	*	0.00111182	0.010959	7.85572	14	3.5154e+07	3.55727e+07	418778	*	inter:11541	NA	NA	NA	rn6_cpg_inter	14:35451001-35452000	95.8803	88.7746
4474	4474	14	3.5603e+07	3.5604e+07	1000	*	0.00891234	0.043733	-4.24966	14	3.55862e+07	3.56384e+07	52223	*	inter:11542	NA	NA	NA	rn6_cpg_inter	14:35603001-35604000	91.1424	94.6952
4476	4476	14	3.6449e+07	3.645e+07	1000	*	0.00746904	0.0393695	2.68891	14	3.63417e+07	3.64979e+07	156169	+	intron:120704	NM_001017499	498353	Scfd2	rn6_genes_introns	14:36449001-36450000	72.5543	69.9149
4479	4479	14	3.8667e+07	3.8668e+07	1000	*	0.00164249	0.0140233	-6.34207	14	3.86642e+07	3.87587e+07	94516	-	intron:123414	NM_012956	25450	Gabrb1	rn6_genes_introns	14:38667001-38668000	76.0618	81.571
4492	4492	14	4.575e+07	4.5751e+07	1000	*	5.99174e-05	0.00125155	3.41297	14	4.57273e+07	4.57934e+07	66102	*	inter:11593	NA	NA	NA	rn6_cpg_inter	14:45750001-45751000	100	95.5956
4507	4507	14	5.8792e+07	5.8793e+07	1000	*	0.00101434	0.0102366	-3.73634	14	5.50874e+07	5.93195e+07	4.23205e+06	*	inter:11618	NA	NA	NA	rn6_cpg_inter	14:58792001-58793000	91.9054	95.545
4510	4510	14	6.611e+07	6.6111e+07	1000	*	0.000263419	0.00382845	-5.39682	14	6.55498e+07	6.65983e+07	1.04846e+06	+	intron:121044	NM_181365	259243	Kcnip4	rn6_genes_introns	14:66110001-66111000	86.9465	91.8354
4519	4519	14	7.3435e+07	7.3436e+07	1000	*	0.00350141	0.0238306	-7.75316	14	7.23849e+07	7.37339e+07	1.34893e+06	*	inter:11655	NA	NA	NA	rn6_cpg_inter	14:73435001-73436000	89.3867	94.5252
4520	4520	14	7.3504e+07	7.3505e+07	1000	*	0.00401076	0.0259913	5.44046	14	7.23849e+07	7.37339e+07	1.34893e+06	*	inter:11655	NA	NA	NA	rn6_cpg_inter	14:73504001-73505000	96.602	89.4472
4528	4528	14	7.7114e+07	7.7115e+07	1000	*	1.53772e-05	0.000413519	14.5703	14	7.71108e+07	7.71326e+07	21782	+	intron:121162	NM_001191551	501925	Slc2a9	rn6_genes_introns	14:77114001-77115000	96.7963	83.0031
4535	4535	14	8.1071e+07	8.1072e+07	1000	*	7.73193e-05	0.00150971	24.3022	14	8.107e+07	8.1072e+07	2000	*	shore:26660	NA	NA	NA	rn6_cpg_shores	14:81071001-81072000	80.5432	59.1322
4538	4538	14	8.1712e+07	8.1713e+07	1000	*	0.00205099	0.0165163	10.5507	14	8.16916e+07	8.17211e+07	29542	*	inter:11708	NA	NA	NA	rn6_cpg_inter	14:81712001-81713000	98.9583	87.3625
4549	4549	14	8.6968e+07	8.6969e+07	1000	*	0.00800428	0.0406884	-10.2831	14	8.68897e+07	8.71839e+07	294207	*	inter:11789	NA	NA	NA	rn6_cpg_inter	14:86968001-86969000	72.8676	79.506
4561	4561	14	9.5222e+07	9.5223e+07	1000	*	0.00142603	0.0129639	5.69248	14	9.51304e+07	9.58338e+07	703390	*	inter:11817	NA	NA	NA	rn6_cpg_inter	14:95222001-95223000	95.8573	92.0015
4563	4563	14	9.6682e+07	9.6683e+07	1000	*	0.000149658	0.00248927	9.91818	14	9.65435e+07	9.69484e+07	404926	*	inter:11823	NA	NA	NA	rn6_cpg_inter	14:96682001-96683000	73.6531	64.4265
4567	4567	14	9.8076e+07	9.8077e+07	1000	*	4.86202e-10	5.45872e-08	-17.8571	14	9.72931e+07	9.9525e+07	2.23191e+06	*	inter:11826	NA	NA	NA	rn6_cpg_inter	14:98076001-98077000	76.0338	92.8551
4578	4578	14	1.04858e+08	1.04859e+08	1000	*	0.000672914	0.00757517	6.14246	14	1.04821e+08	1.04885e+08	63478	+	intron:122028	NM_001024903	498423	Sertad2	rn6_genes_introns	14:104858001-104859000	96.416	89.8863
4592	4592	15	4.762e+06	4.763e+06	1000	*	0.00214239	0.0168897	-3.74694	15	4.74834e+06	4.7634e+06	15064	+	intron:125239	NM_031754	80850	Gng2	rn6_genes_introns	15:4762001-4763000	33.1735	35.9346
4593	4593	15	4.763e+06	4.764e+06	1000	*	0.00451613	0.0283658	5.92557	15	4.76340e+06	4.76344e+06	41	+	5UTR:17291	NM_031754	80850	Gng2	rn6_genes_5UTRs	15:4763001-4764000	70.1256	64.1498
4595	4595	15	4.768e+06	4.769e+06	1000	*	0.000384514	0.00509386	3.88233	15	4.76345e+06	4.85012e+06	86680	+	intron:125240	NM_031754	80850	Gng2	rn6_genes_introns	15:4768001-4769000	78.6471	76.5915
4621	4621	15	1.9818e+07	1.9819e+07	1000	*	0.00159373	0.0138064	-13.4839	15	1.98184e+07	1.98185e+07	135	-	exon:143973	NM_001011915	289992	Fermt2	rn6_genes_exons	15:19818001-19819000	43.9772	62.6931
4622	4622	15	1.9891e+07	1.9892e+07	1000	*	0.00348449	0.023816	-3.93472	15	1.98808e+07	2.00272e+07	146410	*	inter:11998	NA	NA	NA	rn6_cpg_inter	15:19891001-19892000	89.0442	92.9849
4626	4626	15	2.1206e+07	2.1207e+07	1000	*	1.99964e-06	8.09027e-05	12.2181	15	2.10404e+07	2.16478e+07	607394	*	inter:12004	NA	NA	NA	rn6_cpg_inter	15:21206001-21207000	93.8934	82.2472
4633	4633	15	2.1974e+07	2.1975e+07	1000	*	0.00275885	0.0201788	9.71394	15	2.19254e+07	2.27817e+07	856290	*	inter:12006	NA	NA	NA	rn6_cpg_inter	15:21974001-21975000	89.0763	80.6042
4634	4634	15	2.2093e+07	2.2094e+07	1000	*	0.00058948	0.00689401	-16.2952	15	2.19254e+07	2.27817e+07	856290	*	inter:12006	NA	NA	NA	rn6_cpg_inter	15:22093001-22094000	62.7823	80.1473
4636	4636	15	2.2456e+07	2.2457e+07	1000	*	0.00138184	0.0126906	10.4895	15	2.19254e+07	2.27817e+07	856290	*	inter:12006	NA	NA	NA	rn6_cpg_inter	15:22456001-22457000	18.7122	10.1042
4637	4637	15	2.2457e+07	2.2458e+07	1000	*	0.00283126	0.0206411	11.7223	15	2.19254e+07	2.27817e+07	856290	*	inter:12006	NA	NA	NA	rn6_cpg_inter	15:22457001-22458000	27.1032	15.2521
4661	4661	15	2.8917e+07	2.8918e+07	1000	*	0.00299321	0.021303	3.69533	15	2.87376e+07	3.11263e+07	2.38867e+06	*	inter:12055	NA	NA	NA	rn6_cpg_inter	15:28917001-28918000	90.2585	87.2361
4662	4662	15	3.0132e+07	3.0133e+07	1000	*	0.0019271	0.0157927	7.01611	15	2.87376e+07	3.11263e+07	2.38867e+06	*	inter:12055	NA	NA	NA	rn6_cpg_inter	15:30132001-30133000	98.1643	91.241
4669	4669	15	3.4525e+07	3.4526e+07	1000	*	3.4605e-05	0.000796963	8.80025	15	3.44992e+07	3.45474e+07	48217	*	inter:12096	NA	NA	NA	rn6_cpg_inter	15:34525001-34526000	18.593	7.67476
4673	4673	15	3.9952e+07	3.9953e+07	1000	*	0.000191575	0.00296672	8.58337	15	3.99494e+07	4.04624e+07	512962	*	inter:12131	NA	NA	NA	rn6_cpg_inter	15:39952001-39953000	97.4004	90.991
4674	4674	15	4.0473e+07	4.0474e+07	1000	*	0.000704776	0.00781502	-11.2582	15	4.0471e+07	4.05414e+07	70411	*	inter:12132	NA	NA	NA	rn6_cpg_inter	15:40473001-40474000	85.7143	91.4503
4680	4680	15	4.2826e+07	4.2827e+07	1000	*	0.000347239	0.00471124	2.45714	15	4.26426e+07	4.29561e+07	313476	*	inter:12150	NA	NA	NA	rn6_cpg_inter	15:42826001-42827000	97.5416	95.169
4681	4681	15	4.2827e+07	4.2828e+07	1000	*	0.0044732	0.028175	-2.84025	15	4.28273e+07	4.28283e+07	951	-	exon:145163	NM_017318	50646	Ptk2b	rn6_genes_exons	15:42827001-42828000	90.7641	94.3012
4683	4683	15	4.3263e+07	4.3264e+07	1000	*	0.010731	0.0496822	6.59183	15	4.29649e+07	4.33221e+07	357186	*	inter:12151	NA	NA	NA	rn6_cpg_inter	15:43263001-43264000	92.0513	84.3859
4692	4692	15	4.8084e+07	4.8085e+07	1000	*	0.00471633	0.0290145	6.00147	15	4.80475e+07	4.80874e+07	39914	+	intron:126264	NM_213626	305967	Kif13b	rn6_genes_introns	15:48084001-48085000	78.895	72.7183
4695	4695	15	5.1647e+07	5.1648e+07	1000	*	0.00334689	0.0232312	4.21865	15	5.14899e+07	5.17501e+07	260235	*	inter:12198	NA	NA	NA	rn6_cpg_inter	15:51647001-51648000	94.7474	90.9382
4696	4696	15	5.165e+07	5.1651e+07	1000	*	0.000575196	0.00679777	3.72883	15	5.14899e+07	5.17501e+07	260235	*	inter:12198	NA	NA	NA	rn6_cpg_inter	15:51650001-51651000	97.6581	94.8597
4704	4704	15	5.8221e+07	5.8222e+07	1000	*	0.008193	0.0413746	4.59098	15	5.81754e+07	5.82223e+07	46871	*	inter:12238	NA	NA	NA	rn6_cpg_inter	15:58221001-58222000	99.537	95.388
4706	4706	15	6.4301e+07	6.4302e+07	1000	*	0.00643153	0.0354398	7.4183	15	6.29273e+07	6.57091e+07	2.78182e+06	*	inter:12261	NA	NA	NA	rn6_cpg_inter	15:64301001-64302000	98.374	91.9636
4718	4718	15	7.799e+07	7.7991e+07	1000	*	0.00400752	0.0259913	-2.49028	15	7.7743e+07	7.96878e+07	1.94475e+06	*	inter:12273	NA	NA	NA	rn6_cpg_inter	15:77990001-77991000	89.7628	91.9615
4734	4734	15	9.1087e+07	9.1088e+07	1000	*	0.000870868	0.00915922	2.3407	15	9.03691e+07	9.21467e+07	1.77767e+06	*	inter:12299	NA	NA	NA	rn6_cpg_inter	15:91087001-91088000	100	96.8763
4740	4740	15	9.5347e+07	9.5348e+07	1000	*	0.000763604	0.00836409	11.797	15	9.44285e+07	9.68139e+07	2.38533e+06	*	inter:12303	NA	NA	NA	rn6_cpg_inter	15:95347001-95348000	64.6229	52.0826
4745	4745	15	9.5898e+07	9.5899e+07	1000	*	7.03693e-06	0.000229002	-18.5804	15	9.44285e+07	9.68139e+07	2.38533e+06	*	inter:12303	NA	NA	NA	rn6_cpg_inter	15:95898001-95899000	54.964	72.1174
4758	4758	16	13001	14000	1000	*	5.69081e-05	0.00120551	11.187	16	1	142851	142851	*	inter:12348	NA	NA	NA	rn6_cpg_inter	16:13001-14000	93.3115	83.6095
[truncated: 261 more rows]

## Sheet: R-C_368DMR on 319ann.geneFDR.05
	X	seqnames	start	end	width	strand	pvalue	qvalue	meth.diff	annot.seqnames	annot.start	annot.end	annot.width	annot.strand	annot.id	annot.tx_id	annot.gene_id	annot.symbol	annot.type	fullNames	RV_Mean	C_Mean
[truncated: 368 more rows]

[truncated: 5 more sheets: A2-C_ALL 1253 DMR_FDR.05, A2-C_445DMR on 392an.geneFDR.05, RV-A1_321 DMR 281 an.geneFDR.05, A2-RV 456DMR on 389an.ge_FDR.05, A2-A1 439DMR on383 an.ge_FDR.05]
